# Supplementary material for: A pan-genome of 69 Arabidopsis thaliana accessions reveals a conserved genome structure throughout the global species range
Source: Nat Genet. 2024 Apr 11;56(5):982–91. doi: 10.1038/s41588-024-01715-9 (PMC11096106; doi:10.1038/s41588-024-01715-9)
Supplement: Supplementary file 4 — Supplementary Tables 1–11. [file 41588_2024_1715_MOESM4_ESM.xlsx]

## Sheet: Supplementary Table 1
Supplementary Table 1. Whole-genome long- and short-read DNA sequencing data.
Accession	Acc_ID	Country	Latitude	Longitude	Long-read technology	Long-read size (Gb)	Long-read (N50, bp)	Long-read depths	Short-read depths
Db-1	132AV	Germany	50.28	8.36	Pacbio HiFi	6.56161	15504	52	30
Est-0	71AV	Estonia	59.45	24.76	Pacbio HiFi	4.36675	14876	34	31
Kas-1	108AV	India	34.2	76.83	Pacbio HiFi	4.16948	15807	33	28
Lu-1	54AV	Sweden	55.72	13.19	Pacbio HiFi	9.22403	17516	73	31
Mh-0	175AV	Poland	52.24	21.01	Pacbio HiFi	8.53443	16640	67	32
Mr-0	148AV	Italy	44.5	9.5	Pacbio HiFi	6.72507	16675	53	26
Ms-0	93AV	Russia	55.78	37.62	Pacbio HiFi	4.11993	17230	32	29
Pa-1	50AV	Italy	38.12	13.36	Pacbio HiFi	7.54764	17053	60	28
Co-4	174AV	Portugal	40.23	-8.43	Pacbio HiFi	5.38727	16501	42	29
Est-1	425AV	Estonia	58.30	25.3	Pacbio HiFi	4.34982	16785	34	28
Had-6b	545AV	Lebanon	33.92	35.7	Pacbio HiFi	4.29602	16659	34	31
Hiroshima	254AV	Japan	34.51	133.36	Pacbio HiFi	6.55815	17327	52	28
Ishikawa	253AV	Japan	36.66	136.65	Pacbio HiFi	4.39787	16898	34	26
Kyr-1	538AV	Kyrgyzstan	40.05	72.6	Pacbio HiFi	4.05063	17566	32	26
Nov-02	341AV	Russia	51.75	80.83	Pacbio HiFi	3.88063	15488	30	27
Rld-2	229AV	Russia	56.27	34.33	Pacbio HiFi	4.35464	17302	34	23
Abd-0	177AV	UK	57.15	-2.22	Pacbio HiFi	7.4196	15347	59	29
Altai-5	548AV	China	47.76	88.4	Pacbio HiFi	6.02415	14936	47	31
Kar-1	531AV	Kyrgyzstan	42.3	74.37	Pacbio HiFi	5.73238	18353	45	31
RRS10	361AV	USA	41.56	-86.43	Pacbio HiFi	4.72852	18024	37	31
Rubezhnoe-1	231AV	Ukraine	50.47	30.52	Pacbio HiFi	4.71762	15594	37	32
Sah-0	233AV	Spain	40.44	-3.7	Pacbio HiFi	5.48486	15571	43	28
Sus-1	533AV	Kyrgyzstan	42.19	73.41	Pacbio HiFi	5.42826	15699	43	27
Zal-1	536AV	Kyrgyzstan	42.8	76.35	Pacbio HiFi	3.80689	16279	30	28
Edi-0	83AV	UK	55.96	-3.19	Pacbio HiFi	4.7623	15523	37	30
Elh-2	N799925	Morocco	31.472	-7.40644	Pacbio HiFi	3.73656	15442	29	31
Etna-2	703AV	Italy	37.7	14.98	Pacbio HiFi	3.9982	16009	31	27
N13	266AV	Russia	62.13	34.02	Pacbio HiFi	4.90901	14787	39	32
No-0	49AV	Germany	51.07	13.3	Pacbio HiFi	4.2248	15558	33	29
Qar-8a	549AV	Lebanon	34.1	35.84	Pacbio HiFi	4.46904	16050	35	32
Sf-2	508AV	Spain	41.78	3.03	Pacbio HiFi	6.30787	16690	50	33
Tul-0	240AV	USA	43.27	-85.26	Pacbio HiFi	3.81849	16596	30	32
Ice-1	NA	Iceland	64.92	-18.48	Pacbio HiFi	5.70511	14926	45	31
Rab-R1	NA	Portugal	32.754	-17.13	Pacbio HiFi	7.87516	15296	62	26
St-0	62AV	Sweden	59.34	18.06	Pacbio HiFi	6.34773	15557	50	30
Stw-0	92AV	Russia	52.84	36.92	Pacbio HiFi	4.91323	16830	39	30
Tanz-1	N75719	Tanzania	-2.8739	36.12	Pacbio HiFi	6.79909	15320	54	25
Taz-0	N799913	Morocco	34.0917	-4.10258	Pacbio HiFi	5.08232	15623	40	28
ws-4	530AV	Belarus	53.92	27.57	Pacbio HiFi	7.44861	15445	59	27
Zin9	N799909	Morocco	35.4528	-5.42698	Pacbio HiFi	4.7988	16394	38	24
Pyl-1	8AV	France	44.59	-1.24	Pacbio HiFi	4.36276	16635	34	30
Valsi-1	681AV	Italy	40.18	16.45	Pacbio HiFi	9.13358	16220	72	31
Geg-14	589AV	Armenia	40.14	44.82	Pacbio HiFi	3.59334	17402	28	30
Dog-4	581AV	Turkey	38.3	42.22	Pacbio HiFi	4.58228	15889	36	30
Nemrut-1	608AV	Turkey	38.64	42.24	Pacbio HiFi	6.23482	16323	49	30
Istisu-1	586AV	Azerbaijan	38.98	48.56	Pacbio HiFi	5.58216	18614	44	27
Toufl-1	646AV	Morocco	31.47	-7.42	Pacbio HiFi	5.49285	18477	43	26
Anz-0	704AV	Iran	37.5	49.37	Pacbio HiFi	6.48826	17160	51	29
Are-1	635AV	Portugal	32.74	-16.93	Oxford Nanopore	6.33643	25980	50	83
Are-2	636AV	Portugal	32.74	-16.93	Oxford Nanopore	9.0724	28024	72	61
Are-6	637AV	Portugal	32.74	-16.93	Oxford Nanopore	5.85888	23662	46	58
Are-10	641AV	Portugal	32.74	-16.93	Oxford Nanopore	13.1533	25203	104	55
Bay-0	41AV	Germany	49.95	11.57	Oxford Nanopore	8.95706	26123	71	80
Bla-1	76AV	Spain	41.68	2.79	Oxford Nanopore	9.73043	23021	77	57
Blh-1	180AV	Czech Republic	48.3	19.85	Oxford Nanopore	7.48486	24409	59	86
Bur-0	172AV	Ireland	53.87	-9.39	Oxford Nanopore	8.18063	25990	65	78
Cant-1	599AV	Spain	41.24	-3	Oxford Nanopore	6.66117	23339	52	75
Can-0	163AV	Spain	29.2144	-13.4811	Oxford Nanopore	7.7204	25666	61	58
Col-0	186AV	Poland	52.74	15.24	Oxford Nanopore	5.6603	22448	45	66
Ct-1	162AV	Italy	37.51	15.09	Oxford Nanopore	8.33582	25191	66	85
Cvi-0	166AV	Portugal	15.06	-23.73	Oxford Nanopore	10.1163	25729	80	61
Ge-0	101AV	Switzerland	46.21	6.14	Oxford Nanopore	10.7589	24556	85	57
Ita-0	157AV	Morocco	34.09	-4.2	Oxford Nanopore	7.13186	22176	56	76
Jea	25AV	France	43.69	7.33	Oxford Nanopore	8.86414	26437	70	74
Kz-9	403AV	Kazakhstan	49.5	73.1	Oxford Nanopore	8.69032	17489	69	61
Nok-1	95AV	Netherlands	52.24	4.45	Oxford Nanopore	14.786	23619	117	84
Oy-0	224AV	Norway	60.39	6.19	Oxford Nanopore	5.39836	22492	42	68
Ri-0	160AV	Canada	49.18	-123.13	Oxford Nanopore	6.85359	27110	54	81
Shahdara	236AV	Tajikistan	38.59	68.79	Oxford Nanopore	6.88196	23924	54	69
Shigu-2	650AV	Russia	53.33	49.48	Oxford Nanopore	7.74142	22955	61	85
Tsu-0	91AV	Japan	34.73	136.5	Oxford Nanopore	11.9249	26082	94	55
Yo-0	250AV	USA	37.75	-119.58	Oxford Nanopore	8.22179	25858	65	61

## Sheet: Supplementary Table 2
					Supplementary Table 2. The initial genome assembly statistics for accessions sequenced by PacBio HiFi.
Name	Assembly size (Canu)	Contig number (Canu)	Contig N50 (Canu)	Contig L50 (Canu)	Assembly size (Flye)	Contig number (Flye)	Contig N50 (Flye)	Contig L50 (Flye)	Assembly size (Hifiasm)	Contig number (Hifiasm)	Contig N50 (Hifiasm)	Contig L50 (Hifiasm)	Start assembly	quickmerge strategy	Assembly size (quickmerge)	Contig number (quickmerge)	Contig N50 (quickmerge)	Contig L50 (quickmerge)
Db-1	136413809	35	12446511	5	134896453	54	13382534	5	138094839	32	17814780	4	Hifiasm	canu_flye_hifiasm	138094839	32	17814780	4
Est-0	135417520	44	8787483	5	133541392	94	6227303	7	136116270	41	11478368	5	Hifiasm	flye_canu_hifiasm	136122196	41	11478368	5
Kas-1	134200062	49	9795118	5	134972192	80	6172646	8	137233713	36	9785485	5	Hifiasm	flye_canu_hifiasm	137199206	35	9795683	5
Mh-0	136394572	43	10883698	5	132951219	48	17632517	4	137428209	43	21343497	3	Hifiasm	canu_flye_hifiasm	137339607	42	21343497	3
Mr-0	140050744	53	9016493	6	138231700	82	9275359	6	140458287	38	11691158	5	Hifiasm	canu_flye_hifiasm	140441068	37	11691158	5
Ms-0	137169693	35	10627596	5	135582877	64	8008800	6	137302300	32	10613977	5	Canu	flye_hifiasm_canu	136867932	33	10627596	5
Co-4	135504428	37	12382275	5	135208973	79	10157964	6	135634229	39	12946803	5	Hifiasm	flye_canu_hifiasm	135598508	37	13752835	4
Est-1	137353555	44	10728959	6	137236907	128	7228587	6	137219992	40	10729006	6	Hifiasm	flye_canu_hifiasm	137139317	38	12375209	5
Had-6b	133839590	37	11433944	5	133412268	68	8438945	6	135318053	34	12917983	5	Hifiasm	flye_canu_hifiasm	135321034	34	12917983	5
Hiroshima	140360190	29	15947480	4	137667775	142	9081777	6	141459813	34	19452461	3	Hifiasm	flye_canu_hifiasm	141462859	34	19452461	3
Ishikawa	140880336	39	8480441	7	139029385	119	8706678	7	141890067	40	9489207	7	Hifiasm	canu_flye_hifiasm	141897963	40	9497103	7
Kyr-1	135994168	45	7275835	6	134286948	109	7919216	6	137365883	42	7278510	6	Hifiasm	canu_flye_hifiasm	137245307	39	11757191	5
Nov-02	139355481	60	9669230	6	134947636	203	8454859	6	139864215	43	9672821	6	Hifiasm	flye_canu_hifiasm	139768900	41	9672821	6
Rld-2	139171043	50	6363276	7	138125296	138	8018935	6	139013486	35	10753598	5	Hifiasm	canu_flye_hifiasm	139172235	34	13453336	4
Abd-0	135371777	79	7237289	6	132088446	77	7886762	6	131660126	60	11259072	4	Canu	flye_hifiasm_canu	135361960	75	11259072	4
Altai-5	137832351	48	7884370	5	134675091	157	4740694	10	138385706	51	9535078	5	Hifiasm	flye_canu_hifiasm	138129444	49	15084202	4
Kar-1	134801313	61	9898929	5	132296302	116	6461023	7	134483091	59	9899695	5	Canu	flye_hifiasm_canu	135061189	57	10478321	5
RRS10	137643475	48	9038062	5	135152754	71	8046838	7	138294460	40	11920452	4	Hifiasm	flye_canu_hifiasm	138301034	40	11920452	4
Rubezhnoe-1	137077665	71	6956496	8	135762062	167	5636965	8	137827275	56	7256798	7	Hifiasm	flye_canu_hifiasm	137765321	55	7262704	6
Sah-0	138688802	62	6979168	7	137674301	174	5863469	8	143177897	71	9214578	5	Hifiasm	flye_canu_hifiasm	143178773	71	9214578	5
Sus-1	134850681	67	6672205	7	135119114	147	5751118	9	137984948	89	6457614	8	Hifiasm	flye_canu_hifiasm	137991137	89	6459289	8
Zal-1	132877362	66	6973486	7	131139549	134	6974133	7	130592852	47	8823521	6	Canu	flye_hifiasm_canu	132903684	60	8823521	6
Edi-0	136067166	81	16383591	4	133694881	70	6671192	8	136102598	53	16268105	4	Hifiasm	flye_canu_hifiasm	136102598	53	16268105	4
Elh-2	136717966	50	8858732	5	137461299	122	7442611	7	137056095	40	8912458	5	Hifiasm	flye_canu_hifiasm	137056095	40	8912458	5
Etna-2	141256058	87	6975918	8	138425241	149	4221695	10	141609308	60	8279506	7	Hifiasm	flye_canu_hifiasm	141596721	58	8917684	5
N13	135434572	42	7646025	6	135509550	77	7382237	6	135513582	36	8128370	6	Hifiasm	flye_canu_hifiasm	135761522	34	10674293	5
No-0	136362968	42	7562957	7	135750079	127	5839719	8	136579067	36	7671369	7	Hifiasm	flye_canu_hifiasm	136519461	34	10021255	6
Qar-8a	136751096	64	7117680	7	133584367	59	8161403	6	136719709	50	8501771	6	Hifiasm	canu_flye_hifiasm	136598897	48	9633031	5
Sf-2	139643858	44	10428376	5	137155376	110	9152170	6	140549729	43	14819018	4	Hifiasm	flye_canu_hifiasm	140550664	43	14819018	4
Tul-0	137156200	44	15865262	4	135581829	75	8148327	6	137484204	38	17966682	4	Hifiasm	flye_canu_hifiasm	137844254	37	19614667	3
Ice-1	134889345	60	12042513	5	131348188	109	11063624	6	130151379	51	12082654	5	Canu	flye_hifiasm_canu	134384425	59	12082654	5
Rab-R1	146213109	83	6150927	9	145288291	158	4717260	11	140306975	68	7695556	7	Canu	flye_hifiasm_canu	148136328	75	8710807	7
St-0	135253982	69	6971457	7	134308159	111	6971038	7	128588794	56	8189047	6	Flye	canu_hifiasm_flye	134103156	95	6971038	7
Stw-0	136731890	56	10479338	6	134462973	119	6609992	6	137268028	45	12878610	5	Hifiasm	flye_canu_hifiasm	137268458	45	12878610	5
Tanz-1	143550222	63	8778646	5	142096207	101	7029055	8	144731302	65	13069377	4	Hifiasm	flye_canu_hifiasm	144732491	64	14499733	4
Taz-0	138345233	62	5509354	8	138315730	151	4766554	10	142176229	57	6088228	7	Hifiasm	flye_canu_hifiasm	142189966	56	6088228	7
ws-4	139459493	47	12420473	4	136967575	76	10679412	6	139813564	40	20475043	3	Hifiasm	flye_canu_hifiasm	139817764	40	20475043	3
Zin9	138475966	65	8091242	6	135667039	89	10484758	5	139510647	52	10512631	5	Hifiasm	canu_flye_hifiasm	139310636	46	13505040	4
Pyl-1	142376859	39	9687280	6	139825733	91	8556353	6	143325321	32	9992753	5	Hifiasm	flye_canu_hifiasm	143270557	31	10296921	4
Valsi-1	135550253	50	12341754	4	133592212	31	13983412	4	138809797	98	15651775	3	Hifiasm	canu_flye_hifiasm	138809797	98	15651775	3
Geg-14	131605679	41	7135012	6	129849950	55	11188859	5	131890696	35	7136669	6	Hifiasm	canu_flye_hifiasm	131723088	34	11207149	5
Dog-4	135563622	43	7049692	7	135145925	79	6802238	8	138234975	36	11837824	5	Hifiasm	flye_canu_hifiasm	138241280	36	11837824	5
Nemrut-1	137655351	59	10659357	5	134596356	85	8815361	6	137940750	66	13322160	4	Hifiasm	flye_canu_hifiasm	138561880	65	13322160	4
Toufl-1	136664494	26	19988412	3	134517153	76	12078050	5	137743272	27	19988671	3	Hifiasm	flye_canu_hifiasm	137743272	27	19988671	3
Anz-0	136551544	38	10995431	5	135096022	114	13162274	4	138243844	32	10995616	5	Hifiasm	canu_flye_hifiasm	137312687	30	14920442	3

## Sheet: Supplementary Table 3
Supplementary Table 3. The initial genome assembly statistics for accessions sequenced by Oxford Nanopore.
Name	Assembly size (SMARTdenovo)	Contig number (SMARTdenovo)	Contig N50 (SMARTdenovo)	Contig L50 (SMARTdenovo)	Assembly size (Flye)	Contig number (Flye)	Contig N50 (Flye)	Contig L50 (Flye)	quickmerge strategy	Assembly size (quickmerge)	Contig number (quickmerge)	Contig N50 (quickmerge)	Contig L50 (quickmerge)
Are-1	123765090	69	14172502	5	132954580	77	14982167	5	smartdenovo_flye	132621454	69	14903119	5
Are-2	127069918	97	11275083	5	137868541	97	14291032	5	smartdenovo_flye	137524297	90	14291032	5
Are-6	123000650	66	11338409	5	134859767	92	13456996	5	smartdenovo_flye	134753517	86	13456996	5
Are-10	129730097	101	11288871	5	135441755	34	14937497	4	smartdenovo_flye	135780608	29	15143610	4
Bay-0	126745701	87	14438059	5	129967109	55	14109419	5	smartdenovo_flye	130222307	48	15063324	4
Bla-1	126666410	70	13474766	5	127976611	36	15344913	4	smartdenovo_flye	127962534	29	17505786	3
Blh-1	125861895	64	11915127	5	129610233	60	15420849	4	smartdenovo_flye	129528947	54	15445040	4
Bur-0	124196541	76	13663162	5	131819960	46	11357170	5	smartdenovo_flye	131779595	45	11357170	5
Cant-1	123453161	68	13042097	5	135764128	124	13891013	5	smartdenovo_flye	135569944	110	13891013	5
Can-0	124206524	61	11333132	5	130395054	50	13337410	5	smartdenovo_flye	130395054	50	13337410	5
Col-0	122878139	69	14053615	5	129197077	65	14374069	5	smartdenovo_flye	129100167	55	14374069	5
Ct-1	126066273	72	13989892	5	131156696	50	14855628	5	smartdenovo_flye	131210254	46	15264036	4
Cvi-0	126039078	73	11288465	5	134209065	40	15736257	4	smartdenovo_flye	134201091	37	15736257	4
Ge-0	127722868	74	14053111	5	132351072	44	14159389	5	smartdenovo_flye	132449945	37	14385031	5
Ita-0	128374640	97	10268754	5	135044074	65	13866609	5	smartdenovo_flye	134952547	59	15163699	5
Jea	124856565	54	13906895	5	129733991	38	14989885	4	smartdenovo_flye	129750885	31	17240017	3
Kz-9	125342609	93	13104213	5	127535798	41	14630463	4	smartdenovo_flye	127609450	39	14855478	4
Nok-1	129204153	125	13382196	5	132712333	40	15184396	5	smartdenovo_flye	132512624	39	15184396	5
Oy-0	122567257	59	14083190	5	131178923	51	15308137	5	smartdenovo_flye	131177557	50	15308137	5
Ri-0	124102201	47	14019847	5	128106162	45	15180021	4	smartdenovo_flye	128147595	36	15246391	4
Shahdara	124145361	80	14370102	5	132465811	84	14303208	5	smartdenovo_flye	133082349	74	15440847	5
Shigu-2	126727174	82	13723115	5	131067726	63	14264500	5	smartdenovo_flye	130920974	53	14979512	5
Tsu-0	127078425	86	9287437	5	128901777	38	15240487	4	smartdenovo_flye	129044319	30	15677024	4
Yo-0	125918511	61	14155429	5	131756712	65	14794714	5	smartdenovo_flye	131752169	63	14794714	5

## Sheet: Supplementary Table 4
Supplementary Table 4. Genome assembly statistics.
Name	Genome length (Mb)	Total chromosome length (Mb)	Contig N50 (Mb)	Scaffold N50 (Mb)	Chr_QV	Completeness	Busco (%)
Db-1	138.095	137.524	17.8148	25.541	59.2999	98.5959	0.9985
Est-0	136.122	135.155	11.4784	26.7776	57.3547	98.9352	0.9989
Kas-1	137.199	136.723	9.79568	27.0486	57.5732	99.1753	0.9987
Mh-0	137.34	135.768	21.3435	26.7283	58.7388	98.8396	0.9982
Mr-0	140.441	139.369	11.6912	26.3431	58.6765	98.9338	0.9978
Ms-0	136.868	136.612	10.6276	27.0112	55.938	99.0617	0.9987
Co-4	135.599	134.924	13.7528	27.4597	57.5051	98.4838	0.9985
Est-1	137.139	136.582	12.3752	26.2741	56.5837	98.4153	0.9982
Had-6b	135.321	134.626	12.918	26.2984	56.8079	99.0291	0.9987
Hiroshima	141.463	140.388	19.4525	27.3105	57.2462	99.2187	0.9985
Ishikawa	141.898	140.867	9.4971	27.3291	56.6808	99.2639	0.9982
Kyr-1	137.245	136.709	11.7572	25.0114	55.4933	98.7774	0.9974
Nov-02	139.769	139.5	9.67282	26.0536	54.9711	98.7686	0.9987
Rld-2	139.172	138.707	13.4533	28.0143	56.5943	99.107	0.9983
Abd-0	135.362	134.127	11.2591	27.3619	59.2292	98.262	0.9985
Altai-5	138.059	137.015	15.0842	26.6386	56.2241	98.2368	0.9987
Kar-1	135.061	134.343	10.4783	25.6159	57.5527	98.4356	0.9987
RRS10	138.301	137.554	11.9205	27.3524	56.7221	98.3306	0.998
Rubezhnoe-1	137.765	137.01	7.2627	26.5633	57.8811	98.1017	0.9982
Sah-0	142.217	141.635	9.21458	27.6047	56.9757	99.0038	0.9981
Sus-1	136.703	136.024	6.67276	26.1096	57.1142	98.0498	0.9983
Zal-1	132.904	132.047	8.82352	25.4293	55.3891	97.8293	0.9983
Edi-0	136.103	135.07	16.2681	25.679	58.3935	98.5488	0.998
Elh-2	137.056	136.542	8.91246	26.3692	58.9815	96.9399	0.9983
Etna-2	141.597	140.695	8.91768	26.3491	56.8007	97.8691	0.9974
N13	135.74	135.307	10.6743	26.6079	56.2725	98.9351	0.9973
No-0	136.519	136.158	10.0213	26.6616	57.8238	98.9287	0.9983
Qar-8a	136.599	135.87	9.63303	27.4558	58.4824	98.5696	0.9989
Sf-2	140.551	139.781	14.819	26.2887	59.4369	98.3595	0.9982
Tul-0	137.844	136.927	19.6147	27.6436	57.9457	98.3835	0.9978
Ice-1	134.384	134.441	12.0827	24.5709	57.1867	99.0164	0.9987
Rab-R1	148.136	147.577	8.71081	30.247	56.9622	97.3691	0.9983
St-0	134.103	134.537	6.97104	25.7759	52.8299	98.8391	0.9985
Stw-0	137.268	134.703	12.8786	24.6796	56.8057	98.5463	0.9984
Tanz-1	144.732	143.441	14.4997	28.4086	53.2916	97.4865	0.9987
Taz-0	142.19	140.183	6.08823	26.2224	56.7255	98.3658	0.9985
ws-4	139.818	138.894	20.475	26.5722	57.8061	99.0517	0.9987
Zin9	139.311	138.431	13.505	25.0566	57.7875	97.5676	0.9987
Pyl-1	143.271	142.799	10.2969	27.7873	58.0539	99.1056	0.999
Valsi-1	137.174	135.623	15.6518	25.4222	57.565	99.2085	0.9987
Geg-14	131.723	131.24	11.2071	26.051	57.8691	98.6521	0.9985
Dog-4	138.241	137.696	11.8378	26.8367	52.9169	99.226	0.9982
Nemrut-1	137.516	136.603	13.3222	26.2559	54.1373	99.1431	0.9985
Toufl-1	137.743	137.13	19.9887	25.8265	60.2636	98.9069	0.998
Anz-0	137.313	136.646	14.9204	25.2963	59.8465	97.898	0.9985
Are-1	132.621	132.834	14.9031	26.1095	46.5442	97.7563	0.9982
Are-2	137.524	137.569	14.291	28.6264	45.7891	97.0564	0.9982
Are-6	134.754	134.763	13.457	28.4334	44.0336	97.2506	0.9985
Are-10	135.781	135.483	15.1436	28.0746	47.9564	97.3053	0.9985
Bay-0	130.222	130.217	15.0633	26.1321	48.0398	98.8424	0.9983
Bla-1	127.963	127.968	17.5058	25.8721	46.8926	98.5426	0.9987
Blh-1	129.529	129.598	15.445	25.281	46.9008	98.7737	0.9987
Bur-0	131.78	131.794	11.3572	27.4061	45.8713	98.7769	0.9985
Cant-1	135.57	135.601	13.891	26.4481	43.5053	98.5206	0.9987
Can-0	130.395	129.958	13.3374	25.0795	46.6683	98.7056	0.9983
Col-0	129.1	129.257	14.3741	25.6193	44.9529	98.17	0.9989
Ct-1	131.21	131.203	15.264	24.759	46.0027	98.711	0.9989
Cvi-0	134.201	134.207	15.7363	26.9552	45.8346	98.58	0.9978
Ge-0	132.45	132.48	14.385	26.7935	47.7244	98.8284	0.9983
Ita-0	134.953	134.967	15.1637	26.409	47.1188	98.8155	0.9987
Jea	129.751	129.766	17.24	25.8419	48.1066	98.7751	0.9987
Kz-9	127.609	128.173	14.8555	25.2242	44.9588	98.826	0.9987
Nok-1	132.513	132.586	15.1844	26.3546	47.6698	98.7383	0.9985
Oy-0	131.178	131.386	15.3081	24.2903	46.8529	97.7071	0.9982
Ri-0	128.148	128.129	15.2464	25.433	47.8686	98.8142	0.9983
Shahdara	133.082	133.064	15.4408	25.3171	44.5592	98.7666	0.9985
Shigu-2	130.921	130.958	14.9795	24.7945	47.3071	98.8186	0.9987
Tsu-0	129.044	129.585	15.677	25.0716	46.8013	98.626	0.9985
Yo-0	131.752	131.784	14.7947	25.566	47.812	97.6307	0.9987

## Sheet: Supplementary Table 5
Supplementary Table 5. Genome assembly evaluation based on the completeness of reference genes.
sample	Genes without any blastn hit (fully deleted)	Genes without high quality blastn hit (partially deleted)	Genes with high quality blastn hit	Percent of genes with high quality blastn hit	Genes can be liftoff on Chr	Percent of genes can be liftoff on Chr	Genes can be liftoff	Percent of genes can be liftoff	Col-Araport11
Db-1	110	467	26868	0.978976	27028	0.984806	27069	0.9863	27445
Est-0	107	560	26778	0.975697	27001	0.983822	27066	0.986191	27445
Kas-1	109	569	26767	0.975296	26982	0.98313	27043	0.985353	27445
Mh-0	81	442	26922	0.980944	27042	0.985316	27119	0.988122	27445
Mr-0	119	645	26681	0.972163	26984	0.983203	27008	0.984077	27445
Ms-0	120	576	26749	0.97464	26978	0.982984	27022	0.984587	27445
Co-4	134	574	26737	0.974203	26984	0.983203	27019	0.984478	27445
Est-1	99	506	26840	0.977956	27034	0.985025	27082	0.986774	27445
Had-6b	124	687	26634	0.97045	26926	0.981089	27005	0.983968	27445
Hiroshima	120	630	26695	0.972673	27006	0.984004	27058	0.985899	27445
Ishikawa	124	662	26659	0.971361	26978	0.982984	27029	0.984842	27445
Kyr-1	159	641	26645	0.970851	26956	0.982183	26978	0.982984	27445
Nov-02	147	651	26647	0.970924	27005	0.983968	27009	0.984114	27445
Rld-2	122	582	26741	0.974349	27007	0.984041	27041	0.98528	27445
Abd-0	110	552	26783	0.975879	27018	0.984442	27045	0.985425	27445
Altai-5	115	615	26715	0.973401	26991	0.983458	27055	0.98579	27445
Kar-1	126	599	26720	0.973584	26993	0.983531	27026	0.984733	27445
RRS10	137	549	26759	0.975005	26997	0.983676	27025	0.984697	27445
Rubezhnoe-1	141	596	26708	0.973146	26984	0.983203	27004	0.983931	27445
Sah-0	144	761	26540	0.967025	26931	0.981272	26952	0.982037	27445
Sus-1	122	598	26725	0.973766	26970	0.982693	27039	0.985207	27445
Zal-1	134	616	26695	0.972673	26938	0.981527	26996	0.98364	27445
Edi-0	131	563	26751	0.974713	27001	0.983822	27022	0.984587	27445
Elh-2	140	642	26663	0.971507	26951	0.982	26994	0.983567	27445
Etna-2	122	651	26672	0.971835	26934	0.981381	27022	0.984587	27445
N13	130	609	26706	0.973073	27010	0.98415	27039	0.985207	27445
No-0	112	547	26786	0.975988	27084	0.986846	27106	0.987648	27445
Qar-8a	144	712	26589	0.96881	26916	0.980725	26958	0.982255	27445
Sf-2	122	591	26732	0.974021	26988	0.983349	27036	0.985097	27445
Tul-0	126	529	26790	0.976134	26996	0.98364	27046	0.985462	27445
Ice-1	120	505	26820	0.977227	27002	0.983859	27062	0.986045	27445
Rab-R1	185	844	26416	0.962507	26817	0.977118	26846	0.978175	27445
St-0	93	468	26884	0.979559	27033	0.984988	27093	0.987174	27445
Stw-0	112	544	26789	0.976098	27020	0.984514	27071	0.986373	27445
Tanz-1	170	858	26417	0.962543	26841	0.977992	26877	0.979304	27445
Taz-0	148	720	26577	0.968373	26902	0.980215	26967	0.982583	27445
ws-4	90	461	26894	0.979923	27023	0.984624	27098	0.987357	27445
Zin9	136	726	26583	0.968592	26896	0.979996	26955	0.982146	27445
Pyl-1	120	546	26779	0.975733	27018	0.984442	27051	0.985644	27445
Valsi-1	107	559	26779	0.975733	27014	0.984296	27075	0.986518	27445
Geg-14	118	569	26758	0.974968	27050	0.985608	27052	0.98568	27445
Dog-4	135	607	26703	0.972964	26999	0.983749	27020	0.984514	27445
Nemrut-1	144	616	26685	0.972308	26980	0.983057	27007	0.984041	27445
Toufl-1	133	650	26662	0.97147	26964	0.982474	26992	0.983494	27445
Anz-0	100	583	26762	0.975114	26992	0.983494	27069	0.9863	27445
Are-1	187	860	26398	0.961851	26851	0.978357	26851	0.978357	27445
Are-2	185	860	26400	0.961924	26853	0.97843	26853	0.97843	27445
Are-6	184	857	26404	0.96207	26862	0.978758	26862	0.978758	27445
Are-10	182	851	26412	0.962361	26855	0.978502	26855	0.978502	27445
Bay-0	123	501	26821	0.977264	27051	0.985644	27051	0.985644	27445
Bla-1	133	564	26748	0.974604	27021	0.984551	27021	0.984551	27445
Blh-1	137	579	26729	0.973911	27039	0.985207	27039	0.985207	27445
Bur-0	123	595	26727	0.973839	27017	0.984405	27017	0.984405	27445
Cant-1	174	770	26501	0.965604	26915	0.980689	26915	0.980689	27445
Can-0	185	703	26557	0.967644	26920	0.980871	26920	0.980871	27445
Col-0	21	20	27404	0.998506	27336	0.996028	27336	0.996028	27445
Ct-1	139	569	26737	0.974203	27037	0.985134	27037	0.985134	27445
Cvi-0	181	715	26549	0.967353	26913	0.980616	26913	0.980616	27445
Ge-0	153	577	26715	0.973401	27013	0.984259	27013	0.984259	27445
Ita-0	134	710	26601	0.969248	26965	0.98251	26972	0.982766	27445
Jea	140	620	26685	0.972308	27016	0.984369	27016	0.984369	27445
Kz-9	146	595	26704	0.973001	26997	0.983676	26997	0.983676	27445
Nok-1	148	608	26689	0.972454	26991	0.983458	26991	0.983458	27445
Oy-0	137	538	26770	0.975405	27020	0.984514	27020	0.984514	27445
Ri-0	149	557	26739	0.974276	27026	0.984733	27027	0.98477	27445
Shahdara	152	658	26635	0.970486	26970	0.982693	26971	0.982729	27445
Shigu-2	158	595	26692	0.972563	26981	0.983093	26981	0.983093	27445
Tsu-0	144	527	26774	0.975551	27041	0.98528	27041	0.98528	27445
Yo-0	139	563	26743	0.974422	27002	0.983859	27002	0.983859	27445

## Sheet: Supplementary Table 6
Supplementary Table 6. Genome assembly evaluation based on the LTR Assembly Index.
sample	whole_genome_LAI	Chr1_mean_LAI	Chr2_mean_LAI	Chr3_mean_LAI	Chr4_mean_LAI	Chr5_mean_LAI	Chr_mean_LAI
Db-1	25.07	28.1898	23.3812	17.2894	31.8149	11.5911	22.1737
Est-0	22.22	24.4035	21.3085	18.1272	21.7412	18.2403	20.8233
Kas-1	22.57	26.8237	18.7934	24.7724	16.5735	21.3439	22.1271
Mh-0	21.93	20.1857	14.9023	18.8231	27.2061	12.8587	18.5113
Mr-0	22.55	23.0171	28.1079	21.5428	18.7458	26.9577	23.8237
Ms-0	25.16	26.9082	19.4578	24.6812	17.5481	21.5614	22.4581
Co-4	22.25	25.508	20.8154	15.621	33.7641	24.6744	23.7623
Est-1	24.36	20.141	15.6032	20.521	26.1436	16.9826	19.81
Had-6b	20.97	18.4658	18.5031	24.7077	34.1812	26.1863	23.9134
Hiroshima	20.15	21.4922	24.6168	21.8711	24.8684	20.7268	22.4671
Ishikawa	19.6	23.7852	20.3317	21.0166	22.9344	20.1639	21.6862
Kyr-1	19.53	22.2232	16.6938	19.4719	25.3818	21.477	21.1816
Nov-02	21.7	23.7359	17.6297	18.4348	24.2683	26.8981	22.7193
Rld-2	21.55	20.6969	15.1982	23.2779	26.7403	17.3461	20.6569
Abd-0	21.41	19.8216	16.6784	17.2355	28.6786	17.9397	19.775
Altai-5	22.03	29.0425	21.6559	23.8627	23.614	18.6706	23.5332
Kar-1	20.31	26.6751	18.7594	22.3308	22.0595	17.9853	21.7485
RRS10	26.25	21.4129	21.6376	18.0286	30.478	22.4541	22.4523
Rubezhnoe-1	22.05	23.8755	13.7974	25.1717	24.1404	19.8439	21.6353
Sah-0	19.25	25.2086	20.8925	27.8561	19.4914	27.2971	24.5007
Sus-1	22.54	24.8828	24.7033	16.9173	22.6572	23.7057	22.7124
Zal-1	21.43	27.2136	17.4116	19.8962	29.9056	25.1488	24.1777
Edi-0	19.28	20.4778	18.4625	20.837	23.1155	18.7271	20.2109
Elh-2	20.73	24.7701	24.2827	24.6647	25.4523	16.9407	22.9948
Etna-2	20.11	23.833	23.7527	24.8641	24.1166	25.5381	24.4524
N13	25.48	21.666	17.3389	25.843	24.312	22.4779	22.4104
No-0	23.12	25.3747	15.5229	21.3694	21.4697	13.0409	19.6085
Qar-8a	22.74	17.5362	24.8067	17.5363	30.53	18.0227	20.8865
Sf-2	23.46	25.9398	24.8517	19.7187	21.3895	20.5549	22.644
Tul-0	22.79	21.3519	21.2382	17.2237	30.6698	21.8539	22.0971
Ice-1	23	23.5153	16.5163	19.4824	30.52	19.2952	22.0308
Rab-R1	22.07	28.7887	25.8106	24.7178	34.1056	21.7525	26.7263
St-0	21.56	18.7323	11.5219	21.7984	28.4102	18.494	19.6581
Stw-0	24.71	30.4031	22.306	23.2795	18.8675	14.5257	22.2043
Tanz-1	19.82	20.6669	18.3528	23.3122	21.2023	28.0323	22.6311
Taz-0	20.53	19.5511	26.5757	19.42	22.2023	22.8159	21.9028
ws-4	22.58	22.1583	20.2183	27.2681	24.7261	16.9385	22.0173
Zin9	21.5	31.21	32.0986	28.6712	20.392	31.8898	29.2541
Pyl-1	23.83	27.4563	19.7316	27.0658	29.932	20.9186	24.9732
Valsi-1	25.94	18.9443	18.0857	14.5951	22.3504	14.2384	17.4911
Geg-14	22.52	23.6054	18.7244	21.6045	30.7181	18.9867	22.4813
Dog-4	22.26	28.3904	19.0607	23.6478	19.8476	19.3634	22.4739
Nemrut-1	23.3	23.5683	13.8381	24.3667	24.684	14.056	20.3253
Toufl-1	19.32	26.225	19.5857	23.2004	23.9629	18.6244	22.4426
Anz-0	32.23	15.6035	20.6654	15.4246	23.9962	19.1277	18.7114
Are-1	20.52	25.0027	21.351	23.7853	33.5103	21.29	24.5161
Are-2	20.13	24.5525	26.7848	25.9451	26.7086	22.8206	25.1394
Are-6	19.49	26.2708	27.4957	23.3687	26.3066	18.174	24.0351
Are-10	20.76	24.8219	23.1061	25.4058	35.8545	21.1576	25.437
Bay-0	21.61	22.7989	11.8296	17.3396	28.502	15.947	19.0062
Bla-1	20.82	22.457	21.3754	15.9486	23.5728	16.0025	19.7271
Blh-1	22.37	22.9927	16.4675	16.9304	23.0435	21.7064	20.5189
Bur-0	22.35	23.7257	20.7789	22.5306	25.1266	19.9062	22.4068
Cant-1	22.53	30.8988	22.6014	23.8104	28.2458	24.2491	26.2284
Can-0	20.74	25.0305	19.9149	18.3492	19.528	23.8902	21.8352
Col-0	20.18	18.026	13.9527	16.5448	24.5238	19.344	18.3664
Ct-1	23.03	26.4745	18.549	24.1328	16.4842	19.7417	21.6306
Cvi-0	19.65	15.6192	17.999	25.8767	20.747	20.3467	19.9457
Ge-0	22.54	26.9062	24.2317	19.0431	23.833	19.3591	22.6413
Ita-0	20.79	21.8862	21.1368	18.5957	22.3576	24.1451	21.7304
Jea	22.51	21.3274	26.7946	22.9318	21.3883	23.6847	23.148
Kz-9	20.85	25.5813	17.6802	23.2271	24.8583	16.1526	21.5544
Nok-1	20.36	17.8027	18.6165	25.3616	25.9208	22.4071	21.7526
Oy-0	21.08	24.4812	21.0855	21.88	26.3471	12.5455	20.9426
Ri-0	20.89	22.3427	17.2583	20.2729	28.2033	13.4779	19.999
Shahdara	21.53	24.4932	22.5787	19.8903	21.1914	25.4337	23.0479
Shigu-2	23.15	25.4486	14.7065	26.9223	27.7335	22.7082	23.9119
Tsu-0	21.01	22.6324	12.4186	13.6799	26.4767	12.6811	17.4779
Yo-0	19.72	19.5647	18.9565	18.9325	29.899	16.8322	20.249

## Sheet: Supplementary Table 7
Supplementary Table 7. Genome assembly evaluation based on the completeness of centromeric repeats.
sample	Genome_depths	Centromeric_repeat_motif4_depths	Estimated_centromere_size	Observed_centromere_size	Percentage_centromere_assembled
Db-1	30	539091	12794400	13662587	1.06786
Est-0	31	499784	11478900	12180938	1.06116
Kas-1	28	501484	12752000	13308174	1.04361
Mh-0	32	515080	11460500	11699220	1.02083
Mr-0	26	547719	14999100	15494307	1.03302
Ms-0	29	512613	12585500	13322780	1.05858
Co-4	29	521523	12804300	12777905	0.997939
Est-1	28	522683	13291100	13672560	1.0287
Had-6b	31	464780	10674954	11076976	1.03766
Hiroshima	28	610103	15514000	16199235	1.04417
Ishikawa	26	564956	15471100	17449270	1.12786
Kyr-1	26	477716	13082100	13366643	1.02175
Nov-02	27	612940	16163500	17165831	1.06201
Rld-2	23	437097	13531000	14544384	1.07489
Abd-0	29	400575	9834796	10845093	1.10273
Altai-5	31	588113	13507600	14162543	1.04849
Kar-1	31	476639	10947300	11323372	1.03435
RRS10	31	649887	14926400	14887353	0.997384
Rubezhnoe-1	32	664098	14776200	15171038	1.02672
Sah-0	28	692456	17608200	17292328	0.982061
Sus-1	27	470219	12399800	13109623	1.05724
Zal-1	28	457298	11628400	11944144	1.02715
Edi-0	30	664322	15766600	11996157	0.760859
Elh-2	31	654546	15033400	15762057	1.04847
Etna-2	27	598026	15770200	16589353	1.05194
N13	32	620874	13814400	14171029	1.02582
No-0	29	496964	12201300	12740152	1.04416
Qar-8a	32	549196	12219600	12551292	1.02714
Sf-2	33	723321	15606200	15934399	1.02103
Tul-0	32	639182	14221800	14856873	1.04465
Ice-1	31	474643	10901500	11484128	1.05344
Rab-R1	26	772324	21149800	21872479	1.03417
St-0	30	551473	13088300	12410349	0.948202
Stw-0	30	533617	12664500	12411042	0.979987
Tanz-1	25	685287	19517000	20769583	1.06418
Taz-0	28	625463	15904600	16737342	1.05236
ws-4	27	545522	14385628	14934582	1.03816
Zin9	24	489626	14525600	14416769	0.992508
Pyl-1	30	659661	15656000	16295111	1.04082
Valsi-1	31	532378	12227500	12995419	1.0628
Geg-14	30	379274	9001420	9562530	1.06234
Dog-4	30	566818	13452500	13560224	1.00801
Nemrut-1	30	541730	12857100	12888929	1.00248
Toufl-1	26	437952	11993200	12203133	1.0175
Anz-0	29	514598	12634300	13368764	1.05813
Are-1	83	1940200	16643600	12726763	0.764664
Are-2	61	2009690	23457400	17640121	0.752007
Are-6	58	1602300	19669600	14162301	0.72001
Are-10	55	1441300	18658200	15293357	0.819659
Bay-0	80	1293350	11510800	10251246	0.890576
Bla-1	57	767651	9588910	7687109	0.801667
Blh-1	86	1338340	11080200	9425546	0.850666
Bur-0	78	1358210	12398000	11779221	0.95009
Cant-1	75	1946520	18479000	15432859	0.835157
Can-0	58	1048690	12873600	9846990	0.764898
Col-0	66	1074810	11594900	9465249	0.816329
Ct-1	85	1542300	12919100	10209876	0.790293
Cvi-0	61	1427540	16662500	14366185	0.862187
Ge-0	57	1054300	13169500	12008903	0.911872
Ita-0	76	1797010	16835100	14784040	0.878168
Jea	74	1083000	10420200	9635362	0.924681
Kz-9	61	769023	8976140	7543080	0.840348
Nok-1	84	1480870	12552100	11506755	0.91672
Oy-0	68	1197390	12537400	10549862	0.841471
Ri-0	81	1040180	9143290	7064849	0.772681
Shahdara	69	1526830	15755100	12382151	0.785914
Shigu-2	85	1617440	13548500	10743615	0.792974
Tsu-0	55	840239	10877300	9067556	0.833622
Yo-0	61	1275210	14884400	11467580	0.770443

## Sheet: Supplementary Table 8
Supplementary Table 8. The enriched GO terms of core gene families in the 69 A. thaliana genomes.
GO term	Ontology	Description	Number in input list	Number in BG/Ref	p-value	FDR
GO:0044699	P	single-organism process	8716	9448	1.2e-22	3.1e-18
GO:0044763	P	single-organism cellular process	6114	6591	1.5e-15	1.9e-11
GO:0050789	P	regulation of biological process	4910	5306	8.9e-12	7.8e-08
GO:0050794	P	regulation of cellular process	4498	4857	7.4e-11	4.8e-07
GO:0050896	P	response to stimulus	5686	6250	9.8e-11	5.2e-07
GO:1901360	P	organic cyclic compound metabolic process	4343	4700	3.6e-10	1.5e-06
GO:0009987	P	cellular process	11116	12771	4.7e-10	1.5e-06
GO:0006725	P	cellular aromatic compound metabolic process	4245	4588	4.1e-10	1.5e-06
GO:0046483	P	heterocycle metabolic process	4100	4433	1e-09	3e-06
GO:0042221	P	response to chemical	2723	2853	1.5e-09	4.1e-06
GO:0006139	P	nucleobase-containing compound metabolic process	3859	4178	5.4e-09	1.3e-05
GO:0032502	P	developmental process	3039	3233	6.3e-09	1.4e-05
GO:0048856	P	anatomical structure development	2962	3146	7e-09	1.4e-05
GO:0044710	P	single-organism metabolic process	3672	3970	9.8e-09	1.7e-05
GO:0044767	P	single-organism developmental process	2946	3131	9e-09	1.7e-05
GO:0016043	P	cellular component organization	2354	2456	1e-08	1.7e-05
GO:0065007	P	biological regulation	5454	6062	1.5e-08	2.3e-05
GO:1901362	P	organic cyclic compound biosynthetic process	2972	3174	2.3e-08	3.2e-05
GO:0032501	P	multicellular organismal process	2849	3032	2.2e-08	3.2e-05
GO:0019438	P	aromatic compound biosynthetic process	2867	3058	3.3e-08	4.3e-05
GO:0090304	P	nucleic acid metabolic process	3481	3768	3.5e-08	4.4e-05
GO:0044707	P	single-multicellular organism process	2704	2875	4.5e-08	5.3e-05
GO:0018130	P	heterocycle biosynthetic process	2774	2957	5e-08	5.7e-05
GO:0007275	P	multicellular organism development	2644	2811	6.4e-08	7e-05
GO:0008152	P	metabolic process	10421	12035	7e-08	7.3e-05
GO:0009628	P	response to abiotic stimulus	1942	2022	1.6e-07	0.00016
GO:0034654	P	nucleobase-containing compound biosynthetic process	2605	2781	1.8e-07	0.00018
GO:0019219	P	regulation of nucleobase-containing compound metabolic process	2384	2529	2.1e-07	0.00019
GO:0006464	P	cellular protein modification process	2028	2126	2.7e-07	0.00023
GO:0036211	P	protein modification process	2028	2126	2.7e-07	0.00023
GO:0071840	P	cellular component organization or biogenesis	2627	2812	2.7e-07	0.00023
GO:0010033	P	response to organic substance	1936	2023	3e-07	0.00025
GO:0006351	P	transcription, DNA-templated	2404	2559	3.4e-07	0.00026
GO:0032774	P	RNA biosynthetic process	2410	2566	3.5e-07	0.00026
GO:0051252	P	regulation of RNA metabolic process	2330	2474	3.4e-07	0.00026
GO:0097659	P	nucleic acid-templated transcription	2405	2561	3.7e-07	0.00027
GO:0006355	P	regulation of transcription, DNA-templated	2301	2443	4e-07	0.00028
GO:2001141	P	regulation of RNA biosynthetic process	2302	2445	4.2e-07	0.00029
GO:1903506	P	regulation of nucleic acid-templated transcription	2302	2445	4.2e-07	0.00029
GO:0016070	P	RNA metabolic process	3130	3403	5.2e-07	0.00034
GO:0019222	P	regulation of metabolic process	2937	3181	5.8e-07	0.00037
GO:0031323	P	regulation of cellular metabolic process	2757	2980	9.2e-07	0.00058
GO:0060255	P	regulation of macromolecule metabolic process	2762	2998	2e-06	0.0012
GO:0000003	P	reproduction	1648	1721	2.2e-06	0.0013
GO:0051179	P	localization	2344	2517	2.2e-06	0.0013
GO:0080090	P	regulation of primary metabolic process	2666	2889	2.3e-06	0.0013
GO:0022414	P	reproductive process	1642	1715	2.3e-06	0.0013
GO:0051716	P	cellular response to stimulus	2636	2856	2.5e-06	0.0014
GO:0043412	P	macromolecule modification	2354	2532	2.8e-06	0.0015
GO:0044702	P	single organism reproductive process	1486	1544	3.7e-06	0.0019
GO:0051234	P	establishment of localization	2241	2406	3.7e-06	0.0019
GO:0006810	P	transport	2227	2391	4e-06	0.0019
GO:0051171	P	regulation of nitrogen compound metabolic process	2529	2739	3.9e-06	0.0019
GO:0009719	P	response to endogenous stimulus	1651	1732	4e-06	0.0019
GO:0009889	P	regulation of biosynthetic process	2539	2752	4.3e-06	0.002
GO:0009791	P	post-embryonic development	1512	1576	4.6e-06	0.0021
GO:0031326	P	regulation of cellular biosynthetic process	2522	2734	4.7e-06	0.0022
GO:0048731	P	system development	1821	1929	5.1e-06	0.0023
GO:0010468	P	regulation of gene expression	2590	2814	5.1e-06	0.0023
GO:2000112	P	regulation of cellular macromolecule biosynthetic process	2451	2657	6.5e-06	0.0028
GO:0071704	P	organic substance metabolic process	9201	10672	6.5e-06	0.0028
GO:0010556	P	regulation of macromolecule biosynthetic process	2457	2666	7.4e-06	0.0031
GO:0003006	P	developmental process involved in reproduction	1434	1496	9e-06	0.0037
GO:0009725	P	response to hormone	1552	1631	9.8e-06	0.004
GO:0006793	P	phosphorus metabolic process	1655	1751	1.2e-05	0.0048
GO:0006796	P	phosphate-containing compound metabolic process	1640	1735	1.3e-05	0.0052
GO:1901700	P	response to oxygen-containing compound	1478	1557	2.1e-05	0.0083
GO:0048608	P	reproductive structure development	1218	1265	2.7e-05	0.01
GO:0061458	P	reproductive system development	1218	1265	2.7e-05	0.01
GO:0006996	P	organelle organization	1279	1335	2.9e-05	0.011
GO:0007165	P	signal transduction	1816	1965	8.8e-05	0.032
GO:0044281	P	small molecule metabolic process	1496	1597	8.7e-05	0.032
GO:0044711	P	single-organism biosynthetic process	1615	1735	9.6e-05	0.035
GO:0009056	P	catabolic process	1347	1430	0.00011	0.039
GO:0070887	P	cellular response to chemical stimulus	1122	1176	0.00013	0.045
GO:0044238	P	primary metabolic process	8481	9890	0.00014	0.047
GO:0003824	F	catalytic activity	8475	9101	5.9e-25	5.4e-21
GO:0005488	F	binding	10646	12081	6.7e-13	3.1e-09
GO:0005515	F	protein binding	3499	3669	5e-12	1.5e-08
GO:0016740	F	transferase activity	3560	3791	3e-10	3.4e-07
GO:0000166	F	nucleotide binding	3194	3370	2.8e-10	3.4e-07
GO:0043167	F	ion binding	3591	3821	1.9e-10	3.4e-07
GO:0036094	F	small molecule binding	3257	3434	1.5e-10	3.4e-07
GO:1901265	F	nucleoside phosphate binding	3194	3370	2.8e-10	3.4e-07
GO:0046872	F	metal ion binding	3450	3673	5.7e-10	5.2e-07
GO:0043169	F	cation binding	3455	3678	5.3e-10	5.2e-07
GO:0035639	F	purine ribonucleoside triphosphate binding	2403	2515	1.3e-08	1e-05
GO:0097367	F	carbohydrate derivative binding	2562	2696	1.3e-08	1e-05
GO:0032553	F	ribonucleotide binding	2531	2664	1.7e-08	1.2e-05
GO:0017076	F	purine nucleotide binding	2501	2633	2.2e-08	1.4e-05
GO:0032555	F	purine ribonucleotide binding	2499	2631	2.2e-08	1.4e-05
GO:0032549	F	ribonucleoside binding	2484	2617	2.8e-08	1.4e-05
GO:0001883	F	purine nucleoside binding	2480	2612	2.7e-08	1.4e-05
GO:0001882	F	nucleoside binding	2485	2618	2.8e-08	1.4e-05
GO:0032550	F	purine ribonucleoside binding	2480	2612	2.7e-08	1.4e-05
GO:0016787	F	hydrolase activity	3059	3279	3.3e-08	1.5e-05
GO:0005524	F	ATP binding	2157	2248	3.7e-08	1.6e-05
GO:0032559	F	adenyl ribonucleotide binding	2253	2364	6.4e-08	2.5e-05
GO:0030554	F	adenyl nucleotide binding	2255	2366	6.2e-08	2.5e-05
GO:0003677	F	DNA binding	2274	2417	5.7e-07	0.00022
GO:0003700	F	transcription factor activity, sequence-specific DNA binding	1649	1729	3.8e-06	0.0013
GO:0001071	F	nucleic acid binding transcription factor activity	1650	1730	3.7e-06	0.0013
GO:0016301	F	kinase activity	1370	1436	2.4e-05	0.0083
GO:0016772	F	transferase activity, transferring phosphorus-containing groups	1563	1657	2.7e-05	0.0085
GO:0046914	F	transition metal ion binding	1786	1912	2.6e-05	0.0085
GO:0016773	F	phosphotransferase activity, alcohol group as acceptor	1031	1072	0.00012	0.036
GO:0005623	C	cell	19932	22664	6.7e-65	1.5e-61
GO:0044464	C	cell part	19930	22662	7.6e-65	1.5e-61
GO:0005622	C	intracellular	18085	20721	1e-33	1.3e-30
GO:0044424	C	intracellular part	18061	20693	1.5e-33	1.4e-30
GO:0043226	C	organelle	16166	18527	3.2e-23	2.5e-20
GO:0043229	C	intracellular organelle	16156	18517	4e-23	2.6e-20
GO:0043227	C	membrane-bounded organelle	15880	18217	1.7e-21	9.6e-19
GO:0043231	C	intracellular membrane-bounded organelle	15868	18205	2.2e-21	1.1e-18
GO:0005634	C	nucleus	9047	9924	8.4e-20	3.6e-17
GO:0016020	C	membrane	7789	8532	1.6e-16	6.3e-14
GO:0071944	C	cell periphery	4129	4309	5.2e-15	1.8e-12
GO:0005886	C	plasma membrane	3582	3735	4.4e-13	1.4e-10
GO:0044422	C	organelle part	4568	4894	3.1e-12	9.2e-10
GO:0044446	C	intracellular organelle part	4556	4882	3.6e-12	9.8e-10
GO:0005737	C	cytoplasm	11592	13406	7.4e-09	1.9e-06
GO:0044425	C	membrane part	5362	5962	2.4e-08	5.8e-06
GO:0012505	C	endomembrane system	2053	2143	1.1e-07	2.4e-05
GO:0031224	C	intrinsic component of membrane	4977	5540	1.3e-07	2.9e-05
GO:0005829	C	cytosol	1905	1993	4.6e-07	9.3e-05
GO:0016021	C	integral component of membrane	4770	5324	5.8e-07	0.00011
GO:0009507	C	chloroplast	3742	4148	3.1e-06	0.00058
GO:0009536	C	plastid	3796	4213	3.4e-06	0.0006
GO:0005773	C	vacuole	1313	1359	8.8e-06	0.0015
GO:0031090	C	organelle membrane	1656	1760	2.1e-05	0.0034
GO:0098588	C	bounding membrane of organelle	1172	1213	2.6e-05	0.0041
GO:0043234	C	protein complex	1711	1834	4.5e-05	0.0067
GO:0044444	C	cytoplasmic part	9344	10923	0.0001	0.014
GO:0005794	C	Golgi apparatus	1129	1182	0.00011	0.015
GO:0098805	C	whole membrane	892	925	0.00027	0.036
GO:0044428	C	nuclear part	1024	1078	0.00036	0.046

## Sheet: Supplementary Table 9
Supplementary Table 9. The orthogroup of the 28 meiotic genes.
TAIR10_gene_id	gene_id	gene_num_in_OG	OG
AT1G22260/AT1G22275	ZYP1a/ZYP1b	146	OG0001644: ATDb1-1G31940,ATDb1-1G31960,ATEst0-1G31970,ATEst0-1G31990,ATKas1-1G32040,ATKas1-1G32060,ATMh0-1G31950,ATMh0-1G31970,ATMr0-1G32010,ATMr0-1G32030,ATMs0-1G32020,ATMs0-1G32040,ATCo4-1G31960,ATCo4-1G31980,ATEst1-1G31990,ATEst1-1G32010,ATHad6b-1G31990,ATHad6b-1G32010,ATHiroshima-1G31980,ATHiroshima-1G32000,ATIshikawa-1G31990,ATIshikawa-1G32010,ATKyr1-1G31960,ATKyr1-1G31980,ATNov02-1G32380,AT…
AT3G20475	MSH5	76	OG0003628: ATDb1-3G31010,ATEst0-3G31060,ATKas1-3G31230,ATMh0-3G30880,ATMr0-3G31280,ATMs0-3G31120,ATCo4-3G31040,ATEst1-3G31170,ATHad6b-3G31070,ATHiroshima-3G31020,ATIshikawa-3G31090,ATKyr1-3G31140,ATNov02-3G31200,ATRld2-3G31170,ATAbd0-3G31150,ATAltai5-3G31210,ATKar1-3G31110,ATRRS10-3G31080,ATRubezhnoe1-3G31230,ATSah0-3G31520,ATSus1-3G31150,ATZal1-3G31190,ATEdi0-3G30980,ATElh2-3G30940,ATEtna2-3G314…
AT1G67370	ASY1	74	OG0008999: ATDb1-1G68320,ATEst0-1G67320,ATKas1-1G66730,ATMh0-1G67610,ATMr0-1G68020,ATMs0-1G66780,ATCo4-1G67120,ATEst1-1G68750,ATHad6b-1G67820,ATHiroshima-1G67460,ATIshikawa-1G67810,ATKyr1-1G66980,ATNov02-1G68950,ATRld2-1G68070,ATAbd0-1G67200,ATAltai5-1G67090,ATKar1-1G66760,ATRRS10-1G67780,ATRubezhnoe1-1G67670,ATSah0-1G68760,ATSus1-1G66620,ATZal1-1G66680,ATEdi0-1G67330,ATElh2-1G68330,ATEtna2-1G697…
AT1G12790	PTD	75	OG0004071: ATDb1-1G22260,ATEst0-1G22180,ATKas1-1G22260,ATMh0-1G22250,ATMr0-1G22240,ATMs0-1G22260,ATCo4-1G22200,ATEst1-1G22190,ATHad6b-1G22300,ATHiroshima-1G22200,ATIshikawa-1G22240,ATKyr1-1G22130,ATNov02-1G22430,ATRld2-1G22160,ATAbd0-1G22160,ATAltai5-1G22250,ATKar1-1G22250,ATRRS10-1G22150,ATRubezhnoe1-1G22230,ATSah0-1G22280,ATSus1-1G22250,ATZal1-1G22220,ATEdi0-1G22190,ATElh2-1G22300,ATEtna2-1G222…
AT2G33793	ASY4	75	OG0004446: ATDb1-2G38490,ATEst0-2G38820,ATKas1-2G37710,ATMh0-2G38200,ATMr0-2G39310,ATMs0-2G37340,ATCo4-2G39340,ATEst1-2G39490,ATHad6b-2G40150,ATHiroshima-2G40170,ATIshikawa-2G41120,ATKyr1-2G40450,ATNov02-2G39460,ATRld2-2G37650,ATAbd0-2G38060,ATAltai5-2G38480,ATKar1-2G40630,ATRRS10-2G40350,ATRubezhnoe1-2G39830,ATSah0-2G43600,ATSus1-2G38950,ATZal1-2G39030,ATEdi0-2G38990,ATElh2-2G38960,ATEtna2-2G400…
AT5G52290	SHOC1/ZYP2	75	OG0005315: ATDb1-5G58710,ATEst0-5G57580,ATKas1-5G56680,ATMh0-5G57000,ATMr0-5G60340,ATMs0-5G56550,ATCo4-5G58770,ATEst1-5G57190,ATHad6b-5G57200,ATHiroshima-5G58450,ATIshikawa-5G61750,ATKyr1-5G57150,ATNov02-5G63750,ATRld2-5G58540,ATAbd0-5G58060,ATAltai5-5G57500,ATKar1-5G57030,ATRRS10-5G59960,ATRubezhnoe1-5G60610,ATSah0-5G57410,ATSus1-5G56760,ATZal1-5G60220,ATEdi0-5G60140,ATElh2-5G57310,ATEtna2-5G598…
AT1G66170	DUET	74	OG0009138: ATDb1-1G67070,ATEst0-1G66080,ATKas1-1G65500,ATMh0-1G66360,ATMr0-1G66730,ATMs0-1G65550,ATCo4-1G65840,ATEst1-1G67500,ATHad6b-1G66560,ATHiroshima-1G66190,ATIshikawa-1G66580,ATKyr1-1G65740,ATNov02-1G67670,ATRld2-1G66760,ATAbd0-1G65940,ATAltai5-1G65860,ATKar1-1G65530,ATRRS10-1G66550,ATRubezhnoe1-1G66390,ATSah0-1G67520,ATSus1-1G65370,ATZal1-1G65450,ATEdi0-1G66120,ATElh2-1G67090,ATEtna2-1G684…
AT1G60460	MTOP6B	74	OG0007519: ATDb1-1G61030,ATEst0-1G60100,ATKas1-1G59520,ATMh0-1G60390,ATMr0-1G60590,ATMs0-1G59580,ATCo4-1G59640,ATEst1-1G61410,ATHad6b-1G60480,ATHiroshima-1G60250,ATIshikawa-1G60670,ATKyr1-1G59760,ATNov02-1G61670,ATRld2-1G60840,ATAbd0-1G59980,ATAltai5-1G59950,ATKar1-1G59590,ATRRS10-1G60570,ATRubezhnoe1-1G60460,ATSah0-1G61470,ATSus1-1G59500,ATZal1-1G59520,ATEdi0-1G59600,ATElh2-1G61150,ATEtna2-1G622…
AT1G07060	DFO	74	OG0005877: ATDb1-1G16180,ATEst0-1G16190,ATKas1-1G16180,ATMh0-1G16180,ATMr0-1G16200,ATMs0-1G16180,ATCo4-1G16140,ATEst1-1G16180,ATHad6b-1G16240,ATHiroshima-1G16200,ATIshikawa-1G16200,ATKyr1-1G16170,ATNov02-1G16270,ATRld2-1G16130,ATAbd0-1G16160,ATAltai5-1G16270,ATKar1-1G16290,ATRRS10-1G16170,ATRubezhnoe1-1G16210,ATSah0-1G16180,ATSus1-1G16290,ATZal1-1G16240,ATEdi0-1G16140,ATElh2-1G16200,ATEtna2-1G162…
AT1G53490	HEI10	74	OG0006127: ATDb1-1G55740,ATEst0-1G54490,ATKas1-1G54010,ATMh0-1G55110,ATMr0-1G55200,ATMs0-1G54070,ATCo4-1G54310,ATEst1-1G56060,ATHad6b-1G54990,ATHiroshima-1G54830,ATIshikawa-1G55210,ATKyr1-1G54390,ATNov02-1G56260,ATRld2-1G55390,ATAbd0-1G54480,ATAltai5-1G54480,ATKar1-1G54160,ATRRS10-1G55190,ATRubezhnoe1-1G55030,ATSah0-1G56190,ATSus1-1G54190,ATZal1-1G54160,ATEdi0-1G54270,ATElh2-1G55680,ATEtna2-1G567…
AT1G01690	PRD3	74	OG0005752: ATDb1-1G10700,ATEst0-1G10710,ATKas1-1G10720,ATMh0-1G10710,ATMr0-1G10720,ATMs0-1G10720,ATCo4-1G10710,ATEst1-1G10710,ATHad6b-1G10710,ATHiroshima-1G10710,ATIshikawa-1G10710,ATKyr1-1G10710,ATNov02-1G10710,ATRld2-1G10710,ATAbd0-1G10700,ATAltai5-1G10710,ATKar1-1G10720,ATRRS10-1G10720,ATRubezhnoe1-1G10710,ATSah0-1G10710,ATSus1-1G10710,ATZal1-1G10710,ATEdi0-1G10700,ATElh2-1G10690,ATEtna2-1G107…
AT1G13330	HOP2	74	OG0006103: ATDb1-1G22830,ATEst0-1G22730,ATKas1-1G22810,ATMh0-1G22800,ATMr0-1G22800,ATMs0-1G22810,ATCo4-1G22770,ATEst1-1G22770,ATHad6b-1G22860,ATHiroshima-1G22770,ATIshikawa-1G22810,ATKyr1-1G22680,ATNov02-1G22990,ATRld2-1G22710,ATAbd0-1G22720,ATAltai5-1G22800,ATKar1-1G22800,ATRRS10-1G22700,ATRubezhnoe1-1G22780,ATSah0-1G22840,ATSus1-1G22800,ATZal1-1G22760,ATEdi0-1G22740,ATElh2-1G22850,ATEtna2-1G228…
AT1G63990	SPO11-2	74	OG0007956: ATDb1-1G64670,ATEst0-1G63770,ATKas1-1G63160,ATMh0-1G64040,ATMr0-1G64380,ATMs0-1G63220,ATCo4-1G63470,ATEst1-1G65190,ATHad6b-1G64190,ATHiroshima-1G63880,ATIshikawa-1G64290,ATKyr1-1G63390,ATNov02-1G65340,ATRld2-1G64460,ATAbd0-1G63590,ATAltai5-1G63530,ATKar1-1G63210,ATRRS10-1G64170,ATRubezhnoe1-1G64080,ATSah0-1G65240,ATSus1-1G63040,ATZal1-1G63160,ATEdi0-1G63770,ATElh2-1G64780,ATEtna2-1G660…
AT2G46980	ASY3	74	OG0010025: ATDb1-2G52300,ATEst0-2G52750,ATKas1-2G51540,ATMh0-2G52070,ATMr0-2G53200,ATMs0-2G51180,ATCo4-2G53140,ATEst1-2G53370,ATHad6b-2G53920,ATHiroshima-2G54040,ATIshikawa-2G55200,ATKyr1-2G54320,ATNov02-2G53300,ATRld2-2G51560,ATAbd0-2G51910,ATAltai5-2G52410,ATKar1-2G54460,ATRRS10-2G54170,ATRubezhnoe1-2G53750,ATSah0-2G57590,ATSus1-2G52740,ATZal1-2G52860,ATEdi0-2G52850,ATElh2-2G52920,ATEtna2-2G538…
AT2G30480	HEIP1	74	OG0011166: ATDb1-2G34980,ATEst0-2G35360,ATKas1-2G34250,ATMh0-2G34700,ATMr0-2G35840,ATMs0-2G33820,ATCo4-2G35870,ATEst1-2G36040,ATHad6b-2G36670,ATHiroshima-2G36680,ATIshikawa-2G37630,ATKyr1-2G36910,ATNov02-2G35970,ATRld2-2G34180,ATAbd0-2G34620,ATAltai5-2G34940,ATKar1-2G37110,ATRRS10-2G36810,ATRubezhnoe1-2G36370,ATSah0-2G40120,ATSus1-2G35440,ATZal1-2G35520,ATEdi0-2G35560,ATElh2-2G35500,ATEtna2-2G364…
AT3G22880	DMC1	74	OG0011434: ATDb1-3G33660,ATEst0-3G33660,ATKas1-3G33840,ATMh0-3G33440,ATMr0-3G33940,ATMs0-3G33750,ATCo4-3G33670,ATEst1-3G33840,ATHad6b-3G33660,ATHiroshima-3G33600,ATIshikawa-3G33730,ATKyr1-3G33780,ATNov02-3G33810,ATRld2-3G33780,ATAbd0-3G33820,ATAltai5-3G33890,ATKar1-3G33750,ATRRS10-3G33690,ATRubezhnoe1-3G33890,ATSah0-3G34200,ATSus1-3G33810,ATZal1-3G33840,ATEdi0-3G33620,ATElh2-3G33590,ATEtna2-3G340…
AT3G13170	SPO11-1	74	OG0012548: ATDb1-3G22870,ATEst0-3G22950,ATKas1-3G22940,ATMh0-3G22880,ATMr0-3G23150,ATMs0-3G22940,ATCo4-3G22960,ATEst1-3G23060,ATHad6b-3G23070,ATHiroshima-3G23020,ATIshikawa-3G23060,ATKyr1-3G23070,ATNov02-3G23060,ATRld2-3G23030,ATAbd0-3G23020,ATAltai5-3G23060,ATKar1-3G23040,ATRRS10-3G22960,ATRubezhnoe1-3G23110,ATSah0-3G23510,ATSus1-3G23080,ATZal1-3G23110,ATEdi0-3G22920,ATElh2-3G22920,ATEtna2-3G232…
AT3G27730	MER3	74	OG0013067: ATDb1-3G38970,ATEst0-3G38850,ATKas1-3G39110,ATMh0-3G38670,ATMr0-3G39160,ATMs0-3G39020,ATCo4-3G38930,ATEst1-3G39120,ATHad6b-3G38860,ATHiroshima-3G38940,ATIshikawa-3G39030,ATKyr1-3G39060,ATNov02-3G39200,ATRld2-3G39070,ATAbd0-3G39180,ATAltai5-3G39120,ATKar1-3G38980,ATRRS10-3G38970,ATRubezhnoe1-3G39140,ATSah0-3G39350,ATSus1-3G39070,ATZal1-3G39200,ATEdi0-3G38830,ATElh2-3G38800,ATEtna2-3G392…
AT4G29170	MND1	74	OG0015992: ATDb1-4G42600,ATEst0-4G41190,ATKas1-4G41720,ATMh0-4G41600,ATMr0-4G41950,ATMs0-4G41040,ATCo4-4G40970,ATEst1-4G41760,ATHad6b-4G41950,ATHiroshima-4G44040,ATIshikawa-4G42710,ATKyr1-4G42040,ATNov02-4G44830,ATRld2-4G41600,ATAbd0-4G40760,ATAltai5-4G44380,ATKar1-4G41390,ATRRS10-4G41090,ATRubezhnoe1-4G43270,ATSah0-4G43760,ATSus1-4G42070,ATZal1-4G42100,ATEdi0-4G41400,ATElh2-4G41570,ATEtna2-4G426…
AT4G09140	MLH1	74	OG0015760: ATDb1-4G20220,ATEst0-4G19650,ATKas1-4G19930,ATMh0-4G19590,ATMr0-4G19560,ATMs0-4G19310,ATCo4-4G18880,ATEst1-4G20110,ATHad6b-4G20110,ATHiroshima-4G22000,ATIshikawa-4G20760,ATKyr1-4G20290,ATNov02-4G22510,ATRld2-4G19890,ATAbd0-4G18830,ATAltai5-4G22370,ATKar1-4G19440,ATRRS10-4G18950,ATRubezhnoe1-4G21390,ATSah0-4G21200,ATSus1-4G20200,ATZal1-4G20520,ATEdi0-4G19630,ATElh2-4G19620,ATEtna2-4G202…
AT4G35520	MLH3	74	OG0014847: ATDb1-4G49350,ATEst0-4G48060,ATKas1-4G48560,ATMh0-4G48380,ATMr0-4G48840,ATMs0-4G47890,ATCo4-4G47750,ATEst1-4G48550,ATHad6b-4G48870,ATHiroshima-4G50830,ATIshikawa-4G49500,ATKyr1-4G48860,ATNov02-4G51600,ATRld2-4G48380,ATAbd0-4G47620,ATAltai5-4G51240,ATKar1-4G48210,ATRRS10-4G47980,ATRubezhnoe1-4G50140,ATSah0-4G50610,ATSus1-4G48980,ATZal1-4G48930,ATEdi0-4G48230,ATElh2-4G48470,ATEtna2-4G495…
AT4G14180	PRD1	74	OG0015037: ATDb1-4G25570,ATEst0-4G24890,ATKas1-4G25130,ATMh0-4G24940,ATMr0-4G24980,ATMs0-4G24490,ATCo4-4G24220,ATEst1-4G25330,ATHad6b-4G25220,ATHiroshima-4G27160,ATIshikawa-4G25900,ATKyr1-4G25420,ATNov02-4G27770,ATRld2-4G25170,ATAbd0-4G24310,ATAltai5-4G27640,ATKar1-4G24650,ATRRS10-4G24400,ATRubezhnoe1-4G26600,ATSah0-4G26470,ATSus1-4G25380,ATZal1-4G25730,ATEdi0-4G24950,ATElh2-4G24880,ATEtna2-4G255…
AT4G17380	MSH4	74	OG0015101: ATDb1-4G29360,ATEst0-4G28580,ATKas1-4G28990,ATMh0-4G28790,ATMr0-4G28700,ATMs0-4G28350,ATCo4-4G27970,ATEst1-4G29150,ATHad6b-4G29050,ATHiroshima-4G31050,ATIshikawa-4G29760,ATKyr1-4G29180,ATNov02-4G31740,ATRld2-4G28930,ATAbd0-4G28230,ATAltai5-4G31430,ATKar1-4G28410,ATRRS10-4G28280,ATRubezhnoe1-4G30360,ATSah0-4G30250,ATSus1-4G29200,ATZal1-4G29500,ATEdi0-4G28830,ATElh2-4G28620,ATEtna2-4G294…
AT5G48390	ZIP4	74	OG0016832: ATDb1-5G54780,ATEst0-5G53660,ATKas1-5G52810,ATMh0-5G53110,ATMr0-5G56340,ATMs0-5G52690,ATCo4-5G54840,ATEst1-5G53220,ATHad6b-5G53270,ATHiroshima-5G54500,ATIshikawa-5G57820,ATKyr1-5G53250,ATNov02-5G59820,ATRld2-5G54600,ATAbd0-5G54120,ATAltai5-5G53620,ATKar1-5G53110,ATRRS10-5G55990,ATRubezhnoe1-5G56700,ATSah0-5G53390,ATSus1-5G52820,ATZal1-5G56330,ATEdi0-5G56230,ATElh2-5G53270,ATEtna2-5G559…
AT5G05490	REC8	74	OG0018630: ATDb1-5G14700,ATEst0-5G15080,ATKas1-5G14750,ATMh0-5G14690,ATMr0-5G14710,ATMs0-5G14740,ATCo4-5G14720,ATEst1-5G14710,ATHad6b-5G14730,ATHiroshima-5G14650,ATIshikawa-5G14660,ATKyr1-5G14700,ATNov02-5G14690,ATRld2-5G14650,ATAbd0-5G14730,ATAltai5-5G14720,ATKar1-5G14680,ATRRS10-5G14730,ATRubezhnoe1-5G14680,ATSah0-5G14750,ATSus1-5G14690,ATZal1-5G14630,ATEdi0-5G14750,ATElh2-5G14650,ATEtna2-5G146…
AT5G57880	PRD2	74	OG0019298: ATDb1-5G64530,ATEst0-5G63430,ATKas1-5G62670,ATMh0-5G62870,ATMr0-5G66220,ATMs0-5G62520,ATCo4-5G64770,ATEst1-5G63030,ATHad6b-5G63160,ATHiroshima-5G64370,ATIshikawa-5G67700,ATKyr1-5G63070,ATNov02-5G69640,ATRld2-5G64450,ATAbd0-5G63960,ATAltai5-5G63430,ATKar1-5G62980,ATRRS10-5G65770,ATRubezhnoe1-5G66450,ATSah0-5G63330,ATSus1-5G62710,ATZal1-5G66120,ATEdi0-5G66020,ATElh2-5G63200,ATEtna2-5G658…
AT4G24710	PCH2	73	OG0020209: ATDb1-4G37720,ATEst0-4G36400,ATKas1-4G36820,ATMh0-4G36780,ATMr0-4G37130,ATMs0-4G36150,ATCo4-4G36040,ATEst1-4G36970,ATHad6b-4G37080,ATHiroshima-4G39140,ATIshikawa-4G37800,ATKyr1-4G37340,ATNov02-4G39900,ATRld2-4G36770,ATAbd0-4G36010,ATAltai5-4G39610,ATKar1-4G36600,ATRRS10-4G36060,ATRubezhnoe1-4G38290,ATSah0-4G38810,ATSus1-4G37270,ATZal1-4G37300,ATEdi0-4G36580,ATElh2-4G36580,ATEtna2-4G375…

## Sheet: Supplementary Table 10
Supplementary Table 10. The enriched GO terms of softcore, dispensable and private gene families in the 69 A. thaliana genomes.
GO term	Ontology	Description	Number in input list	Number in BG/Ref	p-value	FDR
GO:0001906	P	cell killing	63	274	1.8e-08	2.9e-05
GO:0031640	P	killing of cells of other organism	63	274	1.8e-08	2.9e-05
GO:0044364	P	disruption of cells of other organism	63	274	1.8e-08	2.9e-05
GO:0035821	P	modification of morphology or physiology of other organism	64	305	2.4e-07	0.0003
GO:0043531	F	ADP binding	42	157	1.4e-07	0.00021
GO:0003964	F	RNA-directed DNA polymerase activity	15	32	8.9e-06	0.0069
GO:0005739	C	mitochondrion	507	3687	1.8e-13	1.5e-10

[truncated: 1 more sheets: Supplementary Table 11]
