# Supplementary material for: A pan-genome of 69 Arabidopsis thaliana accessions reveals a conserved genome structure throughout the global species range
Source: Nat Genet. 2024 Apr 11;56(5):982–91. doi: 10.1038/s41588-024-01715-9 (PMC11096106; doi:10.1038/s41588-024-01715-9)
Supplement: Supplementary file 5 — Statistical source data. [file 41588_2024_1715_MOESM5_ESM.xlsx]

## Sheet: Figure1a
Accession	Country	Latitude	Longitude	Long-read technology	Genetic group
Db-1	Germany	50.28	8.36	Pacbio HiFi	Europe
Est-0	Estonia	59.45	24.76	Pacbio HiFi	Europe
Kas-1	India	34.2	76.83	Pacbio HiFi	Asia
Lu-1	Sweden	55.72	13.19	Pacbio HiFi	Europe
Mh-0	Poland	52.24	21.01	Pacbio HiFi	Europe
Mr-0	Italy	44.5	9.5	Pacbio HiFi	Africa
Ms-0	Russia	55.78	37.62	Pacbio HiFi	Asia
Pa-1	Italy	38.12	13.36	Pacbio HiFi	Europe
Co-4	Portugal	40.23	-8.43	Pacbio HiFi	Europe
Est-1	Estonia	58.30	25.3	Pacbio HiFi	Europe
Had-6b	Lebanon	33.92	35.7	Pacbio HiFi	Africa
Hiroshima	Japan	34.51	133.36	Pacbio HiFi	Asia
Ishikawa	Japan	36.66	136.65	Pacbio HiFi	Asia
Kyr-1	Kyrgyzstan	40.05	72.6	Pacbio HiFi	Asia
Nov-02	Russia	51.75	80.83	Pacbio HiFi	Asia
Rld-2	Russia	56.27	34.33	Pacbio HiFi	Europe
Abd-0	UK	57.15	-2.22	Pacbio HiFi	Europe
Altai-5	China	47.76	88.4	Pacbio HiFi	Asia
Kar-1	Kyrgyzstan	42.3	74.37	Pacbio HiFi	Asia
RRS10	USA	41.56	-86.43	Pacbio HiFi	Europe
Rubezhnoe-1	Ukraine	50.47	30.52	Pacbio HiFi	Asia
Sah-0	Spain	40.44	-3.7	Pacbio HiFi	Africa
Sus-1	Kyrgyzstan	42.19	73.41	Pacbio HiFi	Asia
Zal-1	Kyrgyzstan	42.8	76.35	Pacbio HiFi	Asia
Edi-0	UK	55.96	-3.19	Pacbio HiFi	Europe
Elh-2	Morocco	31.472	-7.40644	Pacbio HiFi	Africa
Etna-2	Italy	37.7	14.98	Pacbio HiFi	Africa
N13	Russia	62.13	34.02	Pacbio HiFi	Asia
No-0	Germany	51.07	13.3	Pacbio HiFi	Europe
Qar-8a	Lebanon	34.1	35.84	Pacbio HiFi	Africa
Sf-2	Spain	41.78	3.03	Pacbio HiFi	Europe
Tul-0	USA	43.27	-85.26	Pacbio HiFi	Europe
Ice-1	Iceland	64.92	-18.48	Pacbio HiFi	Europe
Rab-R1	Portugal	32.754	-17.13	Pacbio HiFi	Madeira
St-0	Sweden	59.34	18.06	Pacbio HiFi	Europe
Stw-0	Russia	52.84	36.92	Pacbio HiFi	Europe
Tanz-1	Tanzania	-2.8739	36.12	Pacbio HiFi	Africa
Taz-0	Morocco	34.0917	-4.10258	Pacbio HiFi	Africa
ws-4	Belarus	53.92	27.57	Pacbio HiFi	Europe
Zin9	Morocco	35.4528	-5.42698	Pacbio HiFi	Africa
Pyl-1	France	44.59	-1.24	Pacbio HiFi	Europe
Valsi-1	Italy	40.18	16.45	Pacbio HiFi	Europe
Geg-14	Armenia	40.14	44.82	Pacbio HiFi	Asia
Dog-4	Turkey	38.3	42.22	Pacbio HiFi	admix
Nemrut-1	Turkey	38.64	42.24	Pacbio HiFi	admix
Istisu-1	Azerbaijan	38.98	48.56	Pacbio HiFi	Europe
Toufl-1	Morocco	31.47	-7.42	Pacbio HiFi	Africa
Anz-0	Iran	37.5	49.37	Pacbio HiFi	Europe
Are-1	Portugal	32.74	-16.93	Oxford Nanopore	Madeira
Are-2	Portugal	32.74	-16.93	Oxford Nanopore	Madeira
Are-6	Portugal	32.74	-16.93	Oxford Nanopore	Madeira
Are-10	Portugal	32.74	-16.93	Oxford Nanopore	Madeira
Bay-0	Germany	49.95	11.57	Oxford Nanopore	Europe
Bla-1	Spain	41.68	2.79	Oxford Nanopore	Europe
Blh-1	Czech Republic	48.3	19.85	Oxford Nanopore	Europe
Bur-0	Ireland	53.87	-9.39	Oxford Nanopore	Europe
Cant-1	Spain	41.24	-3	Oxford Nanopore	Africa
Can-0	Spain	29.2144	-13.4811	Oxford Nanopore	admix
Col-0	Poland	52.74	15.24	Oxford Nanopore	Europe
Ct-1	Italy	37.51	15.09	Oxford Nanopore	Europe
Cvi-0	Portugal	15.06	-23.73	Oxford Nanopore	Africa
Ge-0	Switzerland	46.21	6.14	Oxford Nanopore	Europe
Ita-0	Morocco	34.09	-4.2	Oxford Nanopore	Africa
Jea	France	43.69	7.33	Oxford Nanopore	Europe
Kz-9	Kazakhstan	49.5	73.1	Oxford Nanopore	Asia
Nok-1	Netherlands	52.24	4.45	Oxford Nanopore	Europe
Oy-0	Norway	60.39	6.19	Oxford Nanopore	Europe
Ri-0	Canada	49.18	-123.13	Oxford Nanopore	Europe
Shahdara	Tajikistan	38.59	68.79	Oxford Nanopore	Asia
Shigu-2	Russia	53.33	49.48	Oxford Nanopore	Asia
Tsu-0	Japan	34.73	136.5	Oxford Nanopore	Europe
Yo-0	USA	37.75	-119.58	Oxford Nanopore	Europe

## Sheet: Figure1b
Accession	PC1	PC2	PC3	PC4	PC5	PC6	PC7	PC8	PC9	PC10	PC11	PC12	PC13	PC14	PC15	PC16	PC17	PC18	PC19	PC20	Genetic group
Abd-0	-0.0474233	-0.114717	0.0305368	-0.0391814	0.0485373	0.0838314	-0.0218162	-0.03997	-0.0689148	-0.157586	-0.0576241	0.223857	-0.164465	-0.120707	0.0179773	-0.0976248	-0.225771	-0.02916	0.186842	0.07103	Europe
Altai-5	-0.0962754	0.226788	0.01536	-0.0831769	-0.0513626	0.176619	0.10468	-0.11528	0.061279	-0.0243377	-0.0125455	0.00656587	-0.0436655	0.0520702	-0.00759722	0.045084	-0.0258019	0.0115777	0.00553417	-0.0777117	Asia
Anz-0	-0.0336152	-0.0778016	-0.0868822	0.0635018	0.188111	0.14222	-0.137536	-0.201398	-0.250393	-0.020591	0.110685	-0.399708	0.0891128	0.170035	-0.0734971	-0.108434	-0.196263	0.0689631	-0.0339237	0.107379	Europe
Are-1	0.360997	0.0774546	0.217628	0.0300405	0.0379733	0.0134519	0.00611048	-0.0199775	-0.0594907	0.0377677	-0.00719294	0.0166364	0.0143424	-0.00102433	-0.00518628	0.00328703	0.0019424	-0.000686223	0.00193019	-0.773634	Madeira
Are-10	0.356936	0.0791566	0.208326	0.0272279	0.0511555	0.0150003	0.0126778	-0.021368	-0.0593981	0.0346161	-0.00574219	0.018992	0.00434319	0.000224533	-0.00168453	0.00443738	0.00170068	-0.00193842	0.0030013	0.00536889	Madeira
Are-2	0.364014	0.0799946	0.220037	0.0303279	0.0453008	0.0165909	0.0100558	-0.0246484	-0.0609262	0.0417583	-0.00812891	0.0186975	0.00736294	-0.000498049	-0.00299458	0.00429003	0.00313158	-0.00346002	0.00260407	0.00082226	Madeira
Are-6	0.362273	0.0805417	0.217997	0.03005	0.052064	0.0170962	0.0139789	-0.0254356	-0.0657522	0.040097	-0.00642415	0.0215888	0.00455689	-0.00124855	-0.00370717	0.00468703	0.00480131	-0.00253664	0.0033894	0.00191682	Madeira
Bay-0	-0.0453135	-0.100115	0.104604	0.113729	-0.140221	-0.00385377	-0.0543156	0.0383703	0.0651566	0.0694045	-0.0168608	-0.0823292	0.0451877	0.121185	0.07482	0.223276	-0.00286423	0.00510133	0.0218596	-0.210107	Europe
Bla-1	-0.0153802	-0.124112	0.0319288	0.0255499	-0.160155	0.0779023	-0.192011	-0.0811583	-0.0609738	-0.0775419	-0.0652335	0.063587	-0.0465779	0.00344411	-0.336692	0.1873	0.328055	-0.00321153	-0.193458	0.0889978	Europe
Blh-1	-0.0422728	-0.0743961	0.0846201	0.148237	-0.135101	-0.0218341	0.0168842	0.0685265	0.088959	0.158765	0.0867674	-0.0882543	0.104809	-0.0444729	0.0879702	0.156725	-0.0459146	0.137313	0.0102193	0.0130338	Europe
Bur-0	-0.0052046	-0.097284	0.0281988	-0.0200928	-0.161132	0.00802652	-0.0630438	-0.000935056	-0.0471276	-0.0421725	-0.0978	0.133591	0.0783965	-0.0713958	-0.0171081	-0.19066	-0.104578	0.424522	-0.201383	-0.175428	Europe
Can-0	0.071182	-0.0579728	-0.0734058	-0.0263679	-0.201759	-0.0568811	-0.00575746	0.0384189	0.0572242	-0.179141	0.0610028	-0.0660379	0.187904	0.0611704	-0.00422306	0.0588558	-0.117122	-0.193602	0.120286	0.0966478	admix
Cant-1	0.144568	-0.00156361	-0.100661	-0.020433	-0.108816	-0.0208274	-0.108753	0.109679	0.309376	-0.244142	0.0673647	-0.110193	0.0758083	0.00369016	0.0117388	-0.0159932	-0.0500437	0.0443638	-0.0575084	-0.0415521	Africa
Co-4	0.00090425	-0.0709881	-0.0442728	-0.0213985	0.0432315	0.0406564	0.00156015	0.0153743	0.0503421	-0.239865	0.0540582	0.0190644	-0.0337384	0.00390917	0.0229518	0.0613001	-0.123869	-0.219276	0.0658094	0.116388	Europe
Col-0	-0.0461519	-0.120983	0.127007	0.0534743	-0.117998	0.0173856	0.0212423	0.0761513	0.0627732	0.0337586	-0.101266	-0.0349974	0.0543715	0.266034	0.306097	-0.181926	0.178105	-0.106002	-0.0822831	0.0698433	Europe
Ct-1	-0.0537564	-0.0816147	0.0932915	0.178139	-0.119917	-0.0150643	-0.00824501	0.0596884	0.13665	0.219066	0.404921	0.102569	-0.0975663	0.102077	-0.251905	-0.125362	-0.11882	-0.109287	0.0330276	-0.194857	Europe
Cvi-0	0.104945	-0.0284565	-0.162973	-0.0175872	-0.277007	-0.118591	0.0940626	-0.0048503	-0.117661	0.0348904	0.0134646	-0.0270894	0.175444	0.0583393	-0.0384663	0.0246038	-0.00201042	-0.112809	0.0605171	0.00849676	Africa
Db-1	-0.0622196	-0.0987059	0.0430797	0.0635598	0.0754504	0.0565439	0.11226	0.04141	-0.0021339	-0.053302	-0.0510309	0.048552	-0.0761784	0.13391	0.188871	-0.0617447	0.165105	-0.0943143	-0.0335306	0.106115	Europe
Dog-4	-0.0443892	-0.00374011	-0.0491244	0.0561593	0.120229	-0.0073837	-0.0960427	-0.124463	-0.115306	-0.0287101	0.114167	-0.134642	0.0485153	-0.376721	0.230128	-0.0327779	0.172054	-0.164172	-0.0296791	-0.387475	admix
Edi-0	-0.0539079	-0.114034	0.0208703	-0.0167541	0.0497819	0.0848912	-0.0238453	-0.0528999	-0.0882238	-0.144468	-0.0382908	0.147883	-0.111856	-0.0883099	0.0659214	-0.020854	-0.0861693	-0.0754421	0.135032	0.0661992	Europe
Elh-2	0.0635684	-0.0099627	-0.238192	-0.038284	-0.168924	-0.165666	0.33871	-0.0360338	-0.303842	-0.0682283	0.0925439	0.121436	0.169796	0.0403314	-0.0202056	0.0266096	0.0109032	-0.0171629	0.0072867	-0.0204073	Africa
Est-0	-0.0652967	-0.0483718	0.0243353	0.0486438	0.0669217	0.00159663	0.0439641	0.00751611	0.00031309	-0.044696	0.0501508	0.068441	-0.0485771	-0.105214	0.0268836	0.0270241	-0.108621	-0.00773638	0.122851	0.064719	Europe
Est-1	-0.0757107	-0.0867493	0.0559909	0.131407	0.166264	0.0217402	0.301042	0.163915	0.085152	-0.0193865	-0.365429	-0.170305	0.103966	-0.0884398	-0.282	-0.0998002	-0.00560974	-0.115797	0.00554556	-0.123365	Europe
Etna-2	0.0694743	-0.0300771	-0.249364	-0.0206135	0.129137	0.0604391	-0.0999392	-0.100102	0.145374	0.289306	-0.13928	0.217962	0.150042	-0.043598	0.0505931	0.0728958	-0.194706	-0.182952	-0.270461	0.0702522	Africa
Ge-0	-0.0341406	-0.126713	0.0821172	-0.000297355	-0.146068	0.0508388	-0.151707	-0.0478801	-0.0547172	-0.0679299	-0.0898683	0.0920089	-0.0719078	-0.111306	-0.0349905	-0.00633251	-0.0759345	-0.1444	0.171238	-0.0239729	Europe
Geg-14	-0.085131	0.131255	0.00699461	0.00896311	0.031508	-0.050395	-0.0122032	-0.0372862	-0.0028804	-0.00442829	0.0522383	0.0080699	0.00977219	-0.0604994	0.00798982	-0.0657634	0.0343045	-0.00310263	-0.00807568	0.160482	Asia
Had-6b	0.0846314	-0.0178249	-0.241486	-0.0258078	0.114475	0.0495623	-0.0886884	-0.0412842	0.121022	0.155078	-0.0752076	0.0550462	0.0775928	0.0974311	-0.0201392	-0.112016	0.236336	0.188416	0.427981	-0.0606778	Africa
Hiroshima	-0.0507907	0.176464	-0.0865362	-0.0606284	0.0703579	0.0815213	-0.200519	0.54565	-0.264423	0.0472094	0.00440218	0.0273006	-0.0186401	0.0477788	-0.000720728	0.0319989	-0.0293887	-0.0233884	-0.0147147	-0.0275107	Asia
Ice-1	-0.05648	-0.0729691	0.00827435	0.0673445	0.0707598	0.0253395	0.0805019	0.0206366	-0.0114656	-0.0330566	0.0348781	0.0802441	-0.021109	-0.00224989	0.121511	-0.0244557	0.0093989	0.167643	-0.124455	0.00896948	Europe
Ishikawa	-0.0373014	0.163702	-0.095013	-0.0590809	0.0661383	0.0807518	-0.199589	0.56338	-0.260517	0.0461732	0.00483179	0.0323442	-0.0254945	0.0477339	-0.00141514	0.0446329	-0.0227599	-0.0167908	-0.0120879	-0.0236776	Asia
Istisu-1	-0.0330413	-0.0801527	-0.0802544	0.0655792	0.176358	0.131085	-0.139344	-0.202336	-0.234461	-0.0178786	0.105933	-0.387445	0.0896104	0.195617	-0.0707482	-0.11338	-0.213636	0.0703555	-0.0432699	0.0974496	Europe
Ita-0	0.130903	-0.0133329	-0.190396	-0.0279275	-0.241251	-0.0991489	0.0389588	0.00261053	0.00997178	0.182782	-0.130465	-0.255473	-0.498538	-0.0734127	0.0322075	-0.0434756	-0.040727	0.0160309	-0.0555344	0.00919176	Africa
Jea	-0.00022602	-0.103106	-0.0146247	0.0295021	-0.135056	0.0598741	-0.201048	-0.084759	-0.0450406	0.0311042	-0.00747298	-0.05554	0.0323294	0.0249972	-0.165706	0.141194	0.201754	-0.112126	0.000417212	-0.0753968	Europe
Kar-1	-0.100125	0.237247	0.021924	-0.109701	-0.0512202	0.174613	0.105746	-0.129516	0.0528432	-0.0151776	-0.01754	0.00574647	-0.0222528	0.0699818	-0.00499279	0.0279703	-0.0174395	-0.00172706	0.00284613	-0.054609	Asia
Kas-1	-0.103242	0.162751	0.0262772	0.125394	0.149222	-0.467613	-0.14808	-0.113651	-0.00412594	-0.0962815	-0.13182	0.0888694	-0.0979859	0.241225	-0.019518	0.0984928	-0.0841271	0.0182628	0.00586035	-0.134078	Asia
Kyr-1	-0.112893	0.262571	0.028434	-0.0930894	-0.0491961	0.179022	0.0776347	-0.080692	0.0332426	-0.013845	-0.00692852	0.0158467	-0.0151587	0.0482684	-0.0070194	0.0339126	-0.0141646	-0.00437549	0.00328668	-0.0566526	Asia
Kz-9	-0.0735773	0.149611	0.0703542	0.0299635	-0.149631	-0.126504	-0.101928	-0.0260846	0.0351205	0.0614133	-0.0119497	-0.0768645	0.126395	-0.129635	0.00403532	-0.0930645	0.0500102	0.0269967	0.00487449	0.223689	Asia
Lu-1	-0.0573841	-0.0915657	0.0169724	0.0500215	0.0590524	0.0390412	0.0401411	-0.00488896	-0.0341875	-0.024842	0.0491593	0.0548083	-0.0640056	-0.00618853	0.0660736	0.0409186	-0.0456653	0.0877592	-0.0511256	-0.110841	Europe
Mh-0	-0.0616548	-0.102316	0.0416591	0.0563711	0.0736864	0.0409307	0.12185	0.049508	0.00719931	-0.0273049	-0.0610271	0.00176697	-0.0366013	0.214189	0.281622	-0.0576733	0.206058	-0.114679	-0.0640007	0.130037	Europe
Mr-0	0.061112	-0.0343379	-0.241813	-0.0148669	0.127147	0.0677602	-0.107145	-0.0967423	0.140656	0.296588	-0.148153	0.221189	0.158505	-0.0529057	0.0512294	0.0932613	-0.209058	-0.198956	-0.300447	0.0669341	Africa
Ms-0	-0.102683	0.163245	0.026487	0.125685	0.149167	-0.467908	-0.148194	-0.112984	-0.00416365	-0.0971523	-0.131437	0.0886156	-0.0980777	0.240065	-0.0205311	0.0988	-0.0834161	0.0178911	0.00454751	-0.133733	Asia
N13	-0.0712128	0.105263	-0.00453632	0.059311	0.0587041	-0.143911	-0.023592	-0.0213039	0.0189612	0.0161576	0.0553773	0.015298	0.0184663	-0.176101	0.00341165	-0.0668947	0.103487	0.0417523	0.022312	0.294445	Asia
Nemrut-1	-0.0587137	0.0470791	-0.0336639	0.0382638	0.095999	-0.0394491	-0.0763588	-0.0801245	-0.0934629	-0.0282451	0.0975762	-0.114944	0.0618792	-0.367716	0.201912	-0.036543	0.172935	-0.151967	-0.0412887	-0.34579	admix
No-0	-0.0717221	-0.070739	0.0280267	0.129141	0.0974099	0.0196643	0.168967	0.0696329	0.0526892	0.0758791	0.0749401	-0.048802	-0.00405678	-0.14867	0.0874319	0.529384	-0.0787556	0.266458	0.13945	0.126936	Europe
Nok-1	-0.0320783	-0.114869	0.0898566	-0.0127344	-0.132451	0.0223155	-0.0670393	0.0169971	-0.00672944	-0.021583	-0.101355	0.0327246	0.006586	-0.00607439	0.00163975	-0.150056	-0.0962087	0.0155654	0.0353427	-0.0219512	Europe
Nov-02	-0.0939392	0.202251	0.0175395	-0.0217015	-0.0126722	0.00715273	0.0132474	-0.0468253	0.0290094	-0.00908398	0.014647	-0.00794143	0.0236688	-0.0663966	0.00323124	-0.0328864	0.0453057	0.0144592	-0.00459388	0.117117	Asia
Oy-0	-0.0347065	-0.104158	0.102414	0.0639831	-0.169773	0.00254037	-0.0161108	0.0490084	0.0226052	0.0689682	-0.115926	-0.0781363	0.132301	-0.0241008	0.050798	-0.0503962	-0.0867914	0.19734	-0.0738018	0.0168876	Europe
Pa-1	-0.0543278	-0.0906599	0.0022431	0.0922963	0.0828871	0.0692561	0.0333459	-0.0104547	0.0121688	0.0155421	0.133599	0.0853602	-0.107104	0.127774	-0.0691378	-0.0547138	0.0446151	-0.127737	-0.00588478	-0.0934586	Europe
Pyl-1	-0.0231069	-0.0835587	-0.0323031	-0.0557397	0.0370524	0.0337978	0.00686159	-0.0202812	-0.0651549	-0.137379	-0.042473	0.216866	-0.0298231	-0.0860843	-0.01825	-0.182409	-0.0163566	0.427474	-0.225746	-0.100943	Europe
Qar-8a	0.0736481	-0.0373136	-0.242499	-0.0234281	0.108035	0.0661854	-0.100121	-0.0605745	0.114704	0.181209	-0.0865764	0.0643922	0.0907269	0.104278	-0.0239827	-0.109247	0.224544	0.180019	0.411205	-0.0546483	Africa
Rab-R1	0.327471	0.0869564	0.139881	0.0143627	0.170253	0.0270479	0.0649771	-0.0279231	-0.0683833	-0.00593643	0.018528	0.0482775	-0.0364404	-0.00639413	0.00134469	0.013834	0.0127384	-0.00543597	-0.00347738	0.0110673	Madeira
Ri-0	-0.0346119	-0.127847	0.0863005	-0.0110388	-0.144539	0.0510391	-0.146433	-0.0441496	-0.0640063	-0.0917075	-0.119398	0.149002	-0.0691756	-0.148693	-0.0119907	-0.0714241	-0.219364	-0.110904	0.264495	0.0522832	Europe
Rld-2	-0.0878683	-0.00488228	0.0519182	0.128217	0.153982	-0.0413191	0.273549	0.152188	0.0815112	-0.0212965	-0.33766	-0.169826	0.111078	-0.136692	-0.348617	-0.0944096	-0.0277851	-0.0943166	0.0212326	-0.0647348	Europe
RRS10	-0.0636717	-0.149336	0.128892	-0.516238	0.148717	-0.157834	0.0455275	0.0123263	0.0326741	0.0761302	0.0840029	-0.0582554	0.00261877	0.00845488	-0.0489685	0.0480907	0.0266318	-0.0111121	-0.0090027	-0.0104569	Europe
Rubezhnoe-1	-0.0873652	0.143459	0.0123655	0.0391755	0.0291613	-0.107957	-0.0195531	-0.00352216	0.000533759	0.00718964	0.0515961	-0.015779	0.0466692	-0.164206	0.0174474	-0.0947993	0.0782402	0.0169591	-0.00481158	0.247882	Asia
Sah-0	0.143384	0.0202196	-0.143407	-0.0320767	0.0400529	-0.00163136	-0.036638	0.108941	0.31291	-0.348275	0.130761	-0.0757957	0.0195995	-0.00135376	0.00415511	0.00912511	-0.0237161	0.0252363	-0.0849037	-0.0251012	Africa
Sf-2	-0.0233685	-0.0987831	-0.0455553	0.0225895	0.0236353	0.111137	-0.106716	-0.0931667	-0.0980907	-0.147374	-0.00339798	0.107298	-0.123074	0.00338365	-0.313327	0.187394	0.363078	-0.0103653	-0.193642	0.120638	Europe
Shahdara	-0.0960332	0.250828	0.0848803	-0.0701037	-0.18936	0.119548	-0.0281683	-0.0188731	0.0331537	0.0455266	-0.0340595	-0.0283919	0.0395688	0.0526257	-0.0104295	0.0142067	-0.0308439	0.00234143	0.00772943	-0.0340895	Asia
Shigu-2	-0.0722297	0.141297	0.0736494	0.0513218	-0.128843	-0.189602	-0.151053	-0.0101649	0.024488	0.057944	0.000857213	-0.0597921	0.119847	-0.173546	0.0198944	-0.107662	0.0728065	-0.0017736	0.010444	0.221158	Asia
St-0	-0.0596246	-0.101243	0.03352	0.0387304	0.055346	0.0490662	0.0633353	-0.00202333	-0.027196	-0.0770331	-0.0286005	0.0672714	-0.0911693	0.126596	0.191836	-0.0447663	0.0801165	-0.0610213	-0.0188622	0.0628214	Europe
Stw-0	-0.079828	-0.00887378	0.0426506	0.162986	0.0396886	-0.0439046	0.0896857	0.0665262	0.130272	0.201163	0.442598	0.129547	-0.102332	0.00669893	-0.20544	-0.18316	-0.0382867	-0.0445293	-0.00825816	-0.0193401	Europe
Sus-1	-0.0998276	0.238052	0.0187623	-0.100142	-0.0509303	0.190437	0.101575	-0.115939	0.0447989	-0.0163672	-0.0088669	0.0143825	-0.0262977	0.076013	-0.000198934	0.0314717	-0.0208327	2.66464	0.0191433	-0.063575	Asia
Tanz-1	0.0988489	0.0116894	-0.184762	-0.0327542	0.05618	0.00824243	-0.0393015	0.0398601	0.106251	-0.000878705	-0.00270774	0.00221183	-0.00987592	0.0142631	0.0178189	-0.0402511	0.0638796	0.0518265	0.112435	-0.0181524	Africa
Taz-0	0.105983	0.00678863	-0.239988	-0.0370879	-0.109483	-0.0756281	0.111702	-0.0141963	-0.0073348	0.140345	-0.094498	-0.21111	-0.530351	-0.07756	0.0393285	-0.0232584	-0.0254895	0.00879099	-0.0663258	0.0404543	Africa
Toufl-1	0.0608241	-0.0094806	-0.239935	-0.031809	-0.152274	-0.164348	0.343162	-0.0454138	-0.309897	-0.0516873	0.0963934	0.132676	0.168159	0.0495528	-0.0134873	0.0170264	0.0175775	-0.0132332	-0.000874142	-0.0447405	Africa
Tsu-0	-0.0454012	-0.106791	0.0935806	0.0973759	-0.12786	0.0336462	-0.0356312	0.0381312	0.0396729	0.0507414	-0.0882395	-0.0755647	0.0630856	0.128708	0.167981	0.116732	-0.00300587	-0.0104499	-0.0181548	-0.14935	Europe
Tul-0	-0.0635052	-0.151532	0.127945	-0.51686	0.150793	-0.158989	0.045971	0.0126072	0.0317223	0.0763636	0.0837273	-0.0576869	0.00238651	0.00748141	-0.0481837	0.048575	0.026738	-0.0110509	-0.00980382	-0.0112769	Europe
Valsi-1	-0.0538841	-0.0861421	-0.00358961	0.0835648	0.090771	0.0515589	0.0689555	-0.00373131	-0.0125272	0.0315082	0.0548698	-0.0378385	-0.0222138	-0.0959785	0.0395503	0.371531	-0.0504553	0.134821	0.107085	0.089904	Europe
ws-4	-0.0752453	-0.0470886	0.0426911	0.07932	0.0931836	-0.00378541	0.145331	0.0599108	0.0653464	0.0766571	0.112692	0.0244951	-0.0213919	-0.00623345	0.0350782	-0.159234	0.094357	0.0293274	-0.103151	0.138925	Europe
Yo-0	-0.0400806	-0.154101	0.165841	-0.361135	-0.0548897	-0.120114	-0.0542851	0.0191246	0.040683	0.122936	-0.00127742	-0.0946787	0.0655089	0.0231797	-0.013967	-0.00372244	-0.0158636	-0.00619995	-0.00804878	-0.0226541	Europe
Zal-1	-0.113565	0.264072	0.0263057	-0.0971977	-0.0493929	0.203419	0.0946345	-0.104791	0.0413619	-0.0151505	-0.0231894	0.0177395	-0.0224392	0.0703656	-0.0117046	0.0390401	-0.0341108	-0.00575083	-0.00794435	-0.0917537	Asia
Zin9	0.142163	0.0173321	-0.159854	-0.0376792	0.0269027	-0.00803263	-0.0137707	0.10774	0.28807	-0.327925	0.120582	-0.0903948	0.0129598	-0.00396311	0.00314299	0.00816043	-0.0142019	0.0306337	-0.0913041	-0.0108977	Africa

## Sheet: Figure1c
Accession	Genetic group number	Genetic group	Qvalue
Db-1	2	Cluster1	0.99999
Est-0	2	Cluster1	0.99999
Kas-1	2	Cluster1	0.99999
Mh-0	2	Cluster1	0.99999
Mr-0	2	Cluster1	0.422922
Ms-0	2	Cluster1	0.99999
Co-4	2	Cluster1	0.734795
Est-1	2	Cluster1	0.99999
Had-6b	2	Cluster1	0.291279
Hiroshima	2	Cluster1	0.856085
Ishikawa	2	Cluster1	0.809651
Kyr-1	2	Cluster1	0.99999
Nov-02	2	Cluster1	0.99999
Rld-2	2	Cluster1	0.99999
Abd-0	2	Cluster1	0.956643
Altai-5	2	Cluster1	0.99999
Kar-1	2	Cluster1	0.99999
RRS10	2	Cluster1	0.99999
Rubezhnoe-1	2	Cluster1	0.99999
Sah-0	2	Cluster1	1e-05
Sus-1	2	Cluster1	0.99999
Zal-1	2	Cluster1	0.99999
Edi-0	2	Cluster1	0.998719
Elh-2	2	Cluster1	0.408667
Etna-2	2	Cluster1	0.381747
N13	2	Cluster1	0.986717
No-0	2	Cluster1	0.99999
Qar-8a	2	Cluster1	0.345416
Sf-2	2	Cluster1	0.830267
Tul-0	2	Cluster1	0.99999
Ice-1	2	Cluster1	0.98078
Rab-R1	2	Cluster1	1e-05
St-0	2	Cluster1	0.99999
Stw-0	2	Cluster1	0.99999
Tanz-1	2	Cluster1	0.230146
Taz-0	2	Cluster1	0.206796
ws-4	2	Cluster1	0.99999
Zin9	2	Cluster1	1e-05
Pyl-1	2	Cluster1	0.836247
Valsi-1	2	Cluster1	0.960043
Geg-14	2	Cluster1	0.99999
Dog-4	2	Cluster1	0.900345
Nemrut-1	2	Cluster1	0.94594
Toufl-1	2	Cluster1	0.424898
Anz-0	2	Cluster1	0.856061
Are-1	2	Cluster1	1e-05
Are-2	2	Cluster1	1e-05
Are-6	2	Cluster1	1e-05
Are-10	2	Cluster1	1e-05
Bay-0	2	Cluster1	0.974898
Bla-1	2	Cluster1	0.838115
Blh-1	2	Cluster1	0.945344
Bur-0	2	Cluster1	0.800988
Cant-1	2	Cluster1	0.028266
Can-0	2	Cluster1	0.471064
Col-0	2	Cluster1	0.99999
Ct-1	2	Cluster1	0.99999
Cvi-0	2	Cluster1	0.291021
Ge-0	2	Cluster1	0.933154
Ita-0	2	Cluster1	0.13657
Jea	2	Cluster1	0.76688
Kz-9	2	Cluster1	0.99999
Nok-1	2	Cluster1	0.927116
Oy-0	2	Cluster1	0.935181
Ri-0	2	Cluster1	0.938402
Shahdara	2	Cluster1	0.99999
Shigu-2	2	Cluster1	0.99999
Tsu-0	2	Cluster1	0.979496
Yo-0	2	Cluster1	0.981356
Db-1	2	Cluster2	1e-05
Est-0	2	Cluster2	1e-05
Kas-1	2	Cluster2	1e-05
Mh-0	2	Cluster2	1e-05
Mr-0	2	Cluster2	0.577078
Ms-0	2	Cluster2	1e-05
Co-4	2	Cluster2	0.265205
Est-1	2	Cluster2	1e-05
Had-6b	2	Cluster2	0.708721
Hiroshima	2	Cluster2	0.143915
Ishikawa	2	Cluster2	0.190349
Kyr-1	2	Cluster2	1e-05
Nov-02	2	Cluster2	1e-05
Rld-2	2	Cluster2	1e-05
Abd-0	2	Cluster2	0.043357
Altai-5	2	Cluster2	1e-05
Kar-1	2	Cluster2	1e-05
RRS10	2	Cluster2	1e-05
Rubezhnoe-1	2	Cluster2	1e-05
Sah-0	2	Cluster2	0.99999
Sus-1	2	Cluster2	1e-05
Zal-1	2	Cluster2	1e-05
Edi-0	2	Cluster2	0.001281
Elh-2	2	Cluster2	0.591333
Etna-2	2	Cluster2	0.618253
N13	2	Cluster2	0.013283
No-0	2	Cluster2	1e-05
Qar-8a	2	Cluster2	0.654584
Sf-2	2	Cluster2	0.169733
Tul-0	2	Cluster2	1e-05
Ice-1	2	Cluster2	0.01922
Rab-R1	2	Cluster2	0.99999
St-0	2	Cluster2	1e-05
Stw-0	2	Cluster2	1e-05
Tanz-1	2	Cluster2	0.769854
Taz-0	2	Cluster2	0.793204
ws-4	2	Cluster2	1e-05
Zin9	2	Cluster2	0.99999
Pyl-1	2	Cluster2	0.163753
Valsi-1	2	Cluster2	0.039957
Geg-14	2	Cluster2	1e-05
Dog-4	2	Cluster2	0.099655
Nemrut-1	2	Cluster2	0.05406
Toufl-1	2	Cluster2	0.575102
Anz-0	2	Cluster2	0.143939
Are-1	2	Cluster2	0.99999
Are-2	2	Cluster2	0.99999
Are-6	2	Cluster2	0.99999
Are-10	2	Cluster2	0.99999
Bay-0	2	Cluster2	0.025102
Bla-1	2	Cluster2	0.161885
Blh-1	2	Cluster2	0.054656
Bur-0	2	Cluster2	0.199012
Cant-1	2	Cluster2	0.971734
Can-0	2	Cluster2	0.528936
Col-0	2	Cluster2	1e-05
Ct-1	2	Cluster2	1e-05
Cvi-0	2	Cluster2	0.708979
Ge-0	2	Cluster2	0.066846
Ita-0	2	Cluster2	0.86343
Jea	2	Cluster2	0.23312
Kz-9	2	Cluster2	1e-05
Nok-1	2	Cluster2	0.072884
Oy-0	2	Cluster2	0.064819
Ri-0	2	Cluster2	0.061598
Shahdara	2	Cluster2	1e-05
Shigu-2	2	Cluster2	1e-05
Tsu-0	2	Cluster2	0.020504
Yo-0	2	Cluster2	0.018644
Db-1	3	Cluster1	0.99998
Est-0	3	Cluster1	0.823803
Kas-1	3	Cluster1	1e-05
Mh-0	3	Cluster1	0.99998
Mr-0	3	Cluster1	0.468432
Ms-0	3	Cluster1	1e-05
Co-4	3	Cluster1	0.76697
Est-1	3	Cluster1	0.99998
Had-6b	3	Cluster1	0.338348
Hiroshima	3	Cluster1	1e-05
Ishikawa	3	Cluster1	1e-05
Kyr-1	3	Cluster1	1e-05
Nov-02	3	Cluster1	1e-05
Rld-2	3	Cluster1	0.683693
Abd-0	3	Cluster1	0.99998
Altai-5	3	Cluster1	1e-05
Kar-1	3	Cluster1	1e-05
RRS10	3	Cluster1	0.99998
Rubezhnoe-1	3	Cluster1	0.076737
Sah-0	3	Cluster1	1e-05
Sus-1	3	Cluster1	1e-05
Zal-1	3	Cluster1	1e-05
Edi-0	3	Cluster1	0.99998
Elh-2	3	Cluster1	0.346644
Etna-2	3	Cluster1	0.428393
N13	3	Cluster1	0.255141
No-0	3	Cluster1	0.939198
Qar-8a	3	Cluster1	0.410619
Sf-2	3	Cluster1	0.895934
Tul-0	3	Cluster1	0.99998
Ice-1	3	Cluster1	0.920654
Rab-R1	3	Cluster1	1e-05
St-0	3	Cluster1	0.99998
Stw-0	3	Cluster1	0.700479
Tanz-1	3	Cluster1	0.171653
Taz-0	3	Cluster1	0.157525
ws-4	3	Cluster1	0.823236
Zin9	3	Cluster1	1e-05
Pyl-1	3	Cluster1	0.880678
Valsi-1	3	Cluster1	0.981373
Geg-14	3	Cluster1	0.169457
Dog-4	3	Cluster1	0.623902
Nemrut-1	3	Cluster1	0.479453
Toufl-1	3	Cluster1	0.359519
Anz-0	3	Cluster1	0.898896
Are-1	3	Cluster1	1e-05
Are-2	3	Cluster1	1e-05
Are-6	3	Cluster1	1e-05
Are-10	3	Cluster1	1e-05
Bay-0	3	Cluster1	0.99998
Bla-1	3	Cluster1	0.938394
Blh-1	3	Cluster1	0.902852
Bur-0	3	Cluster1	0.864801
Cant-1	3	Cluster1	0.109011
Can-0	3	Cluster1	0.518796
Col-0	3	Cluster1	0.99998
Ct-1	3	Cluster1	0.954781
Cvi-0	3	Cluster1	0.340689
Ge-0	3	Cluster1	0.99998
Ita-0	3	Cluster1	0.185185
Jea	3	Cluster1	0.836973
Kz-9	3	Cluster1	1e-05
Nok-1	3	Cluster1	0.99998
Oy-0	3	Cluster1	0.99998
Ri-0	3	Cluster1	0.99998
Shahdara	3	Cluster1	1e-05
Shigu-2	3	Cluster1	1e-05
Tsu-0	3	Cluster1	0.99998
Yo-0	3	Cluster1	0.999979
Db-1	3	Cluster2	1e-05
Est-0	3	Cluster2	0.176187
Kas-1	3	Cluster2	0.99998
Mh-0	3	Cluster2	1e-05
Mr-0	3	Cluster2	1e-05
Ms-0	3	Cluster2	0.99998
Co-4	3	Cluster2	1e-05
Est-1	3	Cluster2	1e-05
Had-6b	3	Cluster2	1e-05
Hiroshima	3	Cluster2	0.857277
Ishikawa	3	Cluster2	0.803101
Kyr-1	3	Cluster2	0.99998
Nov-02	3	Cluster2	0.99998
Rld-2	3	Cluster2	0.316297
Abd-0	3	Cluster2	1e-05
Altai-5	3	Cluster2	0.99998
Kar-1	3	Cluster2	0.99998
RRS10	3	Cluster2	1e-05
Rubezhnoe-1	3	Cluster2	0.923253
Sah-0	3	Cluster2	1e-05
Sus-1	3	Cluster2	0.99998
Zal-1	3	Cluster2	0.99998
Edi-0	3	Cluster2	1e-05
Elh-2	3	Cluster2	0.094084
Etna-2	3	Cluster2	1e-05
N13	3	Cluster2	0.728025
No-0	3	Cluster2	0.060792
Qar-8a	3	Cluster2	1e-05
Sf-2	3	Cluster2	1e-05
Tul-0	3	Cluster2	1e-05
Ice-1	3	Cluster2	0.079336
Rab-R1	3	Cluster2	1e-05
St-0	3	Cluster2	1e-05
Stw-0	3	Cluster2	0.299511
Tanz-1	3	Cluster2	0.088355
Taz-0	3	Cluster2	0.080703
ws-4	3	Cluster2	0.176754
Zin9	3	Cluster2	1e-05
Pyl-1	3	Cluster2	1e-05
Valsi-1	3	Cluster2	0.018617
Geg-14	3	Cluster2	0.830533
Dog-4	3	Cluster2	0.295029
Nemrut-1	3	Cluster2	0.473934
Toufl-1	3	Cluster2	0.096827
Anz-0	3	Cluster2	0.009069
Are-1	3	Cluster2	1e-05
Are-2	3	Cluster2	1e-05
Are-6	3	Cluster2	1e-05
Are-10	3	Cluster2	1e-05
Bay-0	3	Cluster2	1e-05
Bla-1	3	Cluster2	1e-05
Blh-1	3	Cluster2	0.081906
Bur-0	3	Cluster2	1e-05
Cant-1	3	Cluster2	1e-05
Can-0	3	Cluster2	1e-05
Col-0	3	Cluster2	1e-05
Ct-1	3	Cluster2	0.045209
Cvi-0	3	Cluster2	1e-05
Ge-0	3	Cluster2	1e-05
Ita-0	3	Cluster2	1e-05
Jea	3	Cluster2	1e-05
Kz-9	3	Cluster2	0.99998
Nok-1	3	Cluster2	1e-05
Oy-0	3	Cluster2	1e-05
Ri-0	3	Cluster2	1e-05
Shahdara	3	Cluster2	0.99998
Shigu-2	3	Cluster2	0.99998
Tsu-0	3	Cluster2	1e-05
Yo-0	3	Cluster2	1.1e-05
Db-1	3	Cluster3	1e-05
Est-0	3	Cluster3	1e-05
Kas-1	3	Cluster3	1e-05
Mh-0	3	Cluster3	1e-05
Mr-0	3	Cluster3	0.531558
Ms-0	3	Cluster3	1e-05
Co-4	3	Cluster3	0.23302
Est-1	3	Cluster3	1e-05
Had-6b	3	Cluster3	0.661642
Hiroshima	3	Cluster3	0.142713
Ishikawa	3	Cluster3	0.196889
Kyr-1	3	Cluster3	1e-05
Nov-02	3	Cluster3	1e-05
Rld-2	3	Cluster3	1e-05
Abd-0	3	Cluster3	1e-05
Altai-5	3	Cluster3	1e-05
Kar-1	3	Cluster3	1e-05
RRS10	3	Cluster3	1e-05
Rubezhnoe-1	3	Cluster3	1e-05
Sah-0	3	Cluster3	0.99998
Sus-1	3	Cluster3	1e-05
Zal-1	3	Cluster3	1e-05
Edi-0	3	Cluster3	1e-05
Elh-2	3	Cluster3	0.559272
Etna-2	3	Cluster3	0.571597
N13	3	Cluster3	0.016835
No-0	3	Cluster3	1e-05
Qar-8a	3	Cluster3	0.589371
Sf-2	3	Cluster3	0.104056
Tul-0	3	Cluster3	1e-05
Ice-1	3	Cluster3	1e-05
Rab-R1	3	Cluster3	0.99998
St-0	3	Cluster3	1e-05
Stw-0	3	Cluster3	1e-05
Tanz-1	3	Cluster3	0.739991
Taz-0	3	Cluster3	0.761772
ws-4	3	Cluster3	1e-05
Zin9	3	Cluster3	0.99998
Pyl-1	3	Cluster3	0.119312
Valsi-1	3	Cluster3	1e-05
Geg-14	3	Cluster3	1e-05
Dog-4	3	Cluster3	0.081069
Nemrut-1	3	Cluster3	0.046613
Toufl-1	3	Cluster3	0.543654
Anz-0	3	Cluster3	0.092035
Are-1	3	Cluster3	0.99998
Are-2	3	Cluster3	0.99998
Are-6	3	Cluster3	0.99998
Are-10	3	Cluster3	0.99998
Bay-0	3	Cluster3	1e-05
Bla-1	3	Cluster3	0.061596
Blh-1	3	Cluster3	0.015242
Bur-0	3	Cluster3	0.135189
Cant-1	3	Cluster3	0.890979
Can-0	3	Cluster3	0.481194
Col-0	3	Cluster3	1e-05
Ct-1	3	Cluster3	1e-05
Cvi-0	3	Cluster3	0.659301
Ge-0	3	Cluster3	1e-05
Ita-0	3	Cluster3	0.814805
Jea	3	Cluster3	0.163017
Kz-9	3	Cluster3	1e-05
Nok-1	3	Cluster3	1e-05
Oy-0	3	Cluster3	1e-05
Ri-0	3	Cluster3	1e-05
Shahdara	3	Cluster3	1e-05
Shigu-2	3	Cluster3	1e-05
Tsu-0	3	Cluster3	1e-05
Yo-0	3	Cluster3	1e-05
Db-1	4	Cluster1	0.99997
Est-0	4	Cluster1	0.80951
Kas-1	4	Cluster1	1e-05
Mh-0	4	Cluster1	0.99997
Mr-0	4	Cluster1	1e-05
Ms-0	4	Cluster1	1e-05
Co-4	4	Cluster1	0.628811
Est-1	4	Cluster1	0.993842
Had-6b	4	Cluster1	1e-05
Hiroshima	4	Cluster1	1e-05
Ishikawa	4	Cluster1	1e-05
Kyr-1	4	Cluster1	1e-05
Nov-02	4	Cluster1	1e-05
Rld-2	4	Cluster1	0.681377
Abd-0	4	Cluster1	0.99997
Altai-5	4	Cluster1	1.1e-05
Kar-1	4	Cluster1	1.4e-05
RRS10	4	Cluster1	0.999968
Rubezhnoe-1	4	Cluster1	0.091102
Sah-0	4	Cluster1	1e-05
Sus-1	4	Cluster1	1e-05
Zal-1	4	Cluster1	1e-05
Edi-0	4	Cluster1	0.99997
Elh-2	4	Cluster1	1.3e-05
Etna-2	4	Cluster1	1.2e-05
N13	4	Cluster1	0.181278
No-0	4	Cluster1	0.923798
Qar-8a	4	Cluster1	1e-05
Sf-2	4	Cluster1	0.7345
Tul-0	4	Cluster1	0.99997
Ice-1	4	Cluster1	0.839923
Rab-R1	4	Cluster1	1e-05
St-0	4	Cluster1	0.99997
Stw-0	4	Cluster1	0.69523
Tanz-1	4	Cluster1	1e-05
Taz-0	4	Cluster1	1e-05
ws-4	4	Cluster1	0.814147
Zin9	4	Cluster1	1e-05
Pyl-1	4	Cluster1	0.726199
Valsi-1	4	Cluster1	0.882005
Geg-14	4	Cluster1	0.156014
Dog-4	4	Cluster1	0.487786
Nemrut-1	4	Cluster1	0.365846
Toufl-1	4	Cluster1	1e-05
Anz-0	4	Cluster1	0.686639
Are-1	4	Cluster1	1e-05
Are-2	4	Cluster1	1e-05
Are-6	4	Cluster1	1e-05
Are-10	4	Cluster1	1e-05
Bay-0	4	Cluster1	0.988815
Bla-1	4	Cluster1	0.856667
Blh-1	4	Cluster1	0.882284
Bur-0	4	Cluster1	0.7759
Cant-1	4	Cluster1	1e-05
Can-0	4	Cluster1	0.372366
Col-0	4	Cluster1	0.99997
Ct-1	4	Cluster1	0.951708
Cvi-0	4	Cluster1	1e-05
Ge-0	4	Cluster1	0.990396
Ita-0	4	Cluster1	1e-05
Jea	4	Cluster1	0.717712
Kz-9	4	Cluster1	0.008101
Nok-1	4	Cluster1	0.974509
Oy-0	4	Cluster1	0.965013
Ri-0	4	Cluster1	0.999527
Shahdara	4	Cluster1	1e-05
Shigu-2	4	Cluster1	1e-05
Tsu-0	4	Cluster1	0.99997
Yo-0	4	Cluster1	0.99997
Db-1	4	Cluster2	1e-05
Est-0	4	Cluster2	1e-05
Kas-1	4	Cluster2	1e-05
Mh-0	4	Cluster2	1e-05
Mr-0	4	Cluster2	1e-05
Ms-0	4	Cluster2	1e-05
Co-4	4	Cluster2	1e-05
Est-1	4	Cluster2	1e-05
Had-6b	4	Cluster2	1e-05
Hiroshima	4	Cluster2	1e-05
Ishikawa	4	Cluster2	1e-05
Kyr-1	4	Cluster2	1e-05
Nov-02	4	Cluster2	1e-05
Rld-2	4	Cluster2	1e-05
Abd-0	4	Cluster2	1e-05
Altai-5	4	Cluster2	1e-05
Kar-1	4	Cluster2	1e-05
RRS10	4	Cluster2	1.2e-05
Rubezhnoe-1	4	Cluster2	1e-05
Sah-0	4	Cluster2	0.212909
Sus-1	4	Cluster2	1.1e-05
Zal-1	4	Cluster2	1e-05
Edi-0	4	Cluster2	1e-05
Elh-2	4	Cluster2	1e-05
Etna-2	4	Cluster2	1e-05
N13	4	Cluster2	1e-05
No-0	4	Cluster2	1e-05
Qar-8a	4	Cluster2	1e-05
Sf-2	4	Cluster2	1e-05
Tul-0	4	Cluster2	1e-05
Ice-1	4	Cluster2	1e-05
Rab-R1	4	Cluster2	0.99997
St-0	4	Cluster2	1e-05
Stw-0	4	Cluster2	1e-05
Tanz-1	4	Cluster2	0.068588
Taz-0	4	Cluster2	1e-05
ws-4	4	Cluster2	1e-05
Zin9	4	Cluster2	0.18654
Pyl-1	4	Cluster2	1e-05
Valsi-1	4	Cluster2	1e-05
Geg-14	4	Cluster2	1e-05
Dog-4	4	Cluster2	1e-05
Nemrut-1	4	Cluster2	1e-05
Toufl-1	4	Cluster2	1e-05
Anz-0	4	Cluster2	1e-05
Are-1	4	Cluster2	0.99997
Are-2	4	Cluster2	0.99997
Are-6	4	Cluster2	0.999967
Are-10	4	Cluster2	0.99997
Bay-0	4	Cluster2	0.011165
Bla-1	4	Cluster2	0.017483
Blh-1	4	Cluster2	0.040776
Bur-0	4	Cluster2	0.044811
Cant-1	4	Cluster2	0.26664
Can-0	4	Cluster2	0.128188
Col-0	4	Cluster2	1e-05
Ct-1	4	Cluster2	1e-05
Cvi-0	4	Cluster2	0.146629
Ge-0	4	Cluster2	0.009584
Ita-0	4	Cluster2	0.167569
Jea	4	Cluster2	0.015807
Kz-9	4	Cluster2	0.063913
Nok-1	4	Cluster2	0.025471
Oy-0	4	Cluster2	0.034967
Ri-0	4	Cluster2	0.000453
Shahdara	4	Cluster2	1e-05
Shigu-2	4	Cluster2	0.073864
Tsu-0	4	Cluster2	1e-05
Yo-0	4	Cluster2	1e-05
Db-1	4	Cluster3	1e-05
Est-0	4	Cluster3	0.18492
Kas-1	4	Cluster3	0.99997
Mh-0	4	Cluster3	1e-05
Mr-0	4	Cluster3	1e-05
Ms-0	4	Cluster3	0.99997
Co-4	4	Cluster3	1e-05
Est-1	4	Cluster3	0.006138
Had-6b	4	Cluster3	1e-05
Hiroshima	4	Cluster3	0.74922
Ishikawa	4	Cluster3	0.690638
Kyr-1	4	Cluster3	0.99997
Nov-02	4	Cluster3	0.99997
Rld-2	4	Cluster3	0.318603
Abd-0	4	Cluster3	1e-05
Altai-5	4	Cluster3	0.999969
Kar-1	4	Cluster3	0.999966
RRS10	4	Cluster3	1e-05
Rubezhnoe-1	4	Cluster3	0.908878
Sah-0	4	Cluster3	1e-05
Sus-1	4	Cluster3	0.999969
Zal-1	4	Cluster3	0.99997
Edi-0	4	Cluster3	1e-05
Elh-2	4	Cluster3	1e-05
Etna-2	4	Cluster3	1e-05
N13	4	Cluster3	0.699612
No-0	4	Cluster3	0.076182
Qar-8a	4	Cluster3	1e-05
Sf-2	4	Cluster3	1e-05
Tul-0	4	Cluster3	1e-05
Ice-1	4	Cluster3	0.072989
Rab-R1	4	Cluster3	1e-05
St-0	4	Cluster3	1e-05
Stw-0	4	Cluster3	0.30475
Tanz-1	4	Cluster3	1e-05
Taz-0	4	Cluster3	1e-05
ws-4	4	Cluster3	0.185833
Zin9	4	Cluster3	1e-05
Pyl-1	4	Cluster3	1e-05
Valsi-1	4	Cluster3	0.01063
Geg-14	4	Cluster3	0.8191
Dog-4	4	Cluster3	0.274493
Nemrut-1	4	Cluster3	0.446363
Toufl-1	4	Cluster3	1e-05
Anz-0	4	Cluster3	1e-05
Are-1	4	Cluster3	1e-05
Are-2	4	Cluster3	1e-05
Are-6	4	Cluster3	1.3e-05
Are-10	4	Cluster3	1e-05
Bay-0	4	Cluster3	1e-05
Bla-1	4	Cluster3	1e-05
Blh-1	4	Cluster3	0.07693
Bur-0	4	Cluster3	1e-05
Cant-1	4	Cluster3	1e-05
Can-0	4	Cluster3	1e-05
Col-0	4	Cluster3	1e-05
Ct-1	4	Cluster3	0.048272
Cvi-0	4	Cluster3	1e-05
Ge-0	4	Cluster3	1e-05
Ita-0	4	Cluster3	1e-05
Jea	4	Cluster3	1e-05
Kz-9	4	Cluster3	0.927976
Nok-1	4	Cluster3	1e-05
Oy-0	4	Cluster3	1e-05
Ri-0	4	Cluster3	1e-05
Shahdara	4	Cluster3	0.99997
Shigu-2	4	Cluster3	0.926116
Tsu-0	4	Cluster3	1e-05
Yo-0	4	Cluster3	1e-05
Db-1	4	Cluster4	1e-05
Est-0	4	Cluster4	0.00556
Kas-1	4	Cluster4	1e-05
Mh-0	4	Cluster4	1e-05
Mr-0	4	Cluster4	0.99997
Ms-0	4	Cluster4	1e-05
Co-4	4	Cluster4	0.371169
Est-1	4	Cluster4	1e-05
Had-6b	4	Cluster4	0.99997
Hiroshima	4	Cluster4	0.25076
Ishikawa	4	Cluster4	0.309342
Kyr-1	4	Cluster4	1e-05
Nov-02	4	Cluster4	1e-05
Rld-2	4	Cluster4	1e-05
Abd-0	4	Cluster4	1e-05
Altai-5	4	Cluster4	1e-05
Kar-1	4	Cluster4	1e-05
RRS10	4	Cluster4	1e-05
Rubezhnoe-1	4	Cluster4	1e-05
Sah-0	4	Cluster4	0.787071
Sus-1	4	Cluster4	1e-05
Zal-1	4	Cluster4	1e-05
Edi-0	4	Cluster4	1e-05
Elh-2	4	Cluster4	0.999967
Etna-2	4	Cluster4	0.999968
N13	4	Cluster4	0.1191
No-0	4	Cluster4	1e-05
Qar-8a	4	Cluster4	0.99997
Sf-2	4	Cluster4	0.26548
Tul-0	4	Cluster4	1e-05
Ice-1	4	Cluster4	0.087078
Rab-R1	4	Cluster4	1e-05
St-0	4	Cluster4	1e-05
Stw-0	4	Cluster4	1e-05
Tanz-1	4	Cluster4	0.931392
Taz-0	4	Cluster4	0.99997
ws-4	4	Cluster4	1e-05
Zin9	4	Cluster4	0.81344
Pyl-1	4	Cluster4	0.273781
Valsi-1	4	Cluster4	0.107355
Geg-14	4	Cluster4	0.024876
Dog-4	4	Cluster4	0.237711
Nemrut-1	4	Cluster4	0.187781
Toufl-1	4	Cluster4	0.99997
Anz-0	4	Cluster4	0.313341
Are-1	4	Cluster4	1e-05
Are-2	4	Cluster4	1e-05
Are-6	4	Cluster4	1e-05
Are-10	4	Cluster4	1e-05
Bay-0	4	Cluster4	1e-05
Bla-1	4	Cluster4	0.12584
Blh-1	4	Cluster4	1e-05
Bur-0	4	Cluster4	0.179279
Cant-1	4	Cluster4	0.73334
Can-0	4	Cluster4	0.499436
Col-0	4	Cluster4	1e-05
Ct-1	4	Cluster4	1e-05
Cvi-0	4	Cluster4	0.853351
Ge-0	4	Cluster4	1e-05
Ita-0	4	Cluster4	0.832411
Jea	4	Cluster4	0.266471
Kz-9	4	Cluster4	1e-05
Nok-1	4	Cluster4	1e-05
Oy-0	4	Cluster4	1e-05
Ri-0	4	Cluster4	1e-05
Shahdara	4	Cluster4	1e-05
Shigu-2	4	Cluster4	1e-05
Tsu-0	4	Cluster4	1e-05
Yo-0	4	Cluster4	1e-05
Db-1	5	Cluster1	0.99996
Est-0	5	Cluster1	0.779515
Kas-1	5	Cluster1	1e-05
Mh-0	5	Cluster1	0.99996
Mr-0	5	Cluster1	1e-05
Ms-0	5	Cluster1	1e-05
Co-4	5	Cluster1	0.618061
Est-1	5	Cluster1	0.995017
Had-6b	5	Cluster1	1e-05
Hiroshima	5	Cluster1	1e-05
Ishikawa	5	Cluster1	1e-05
Kyr-1	5	Cluster1	1e-05
Nov-02	5	Cluster1	1e-05
Rld-2	5	Cluster1	0.684199
Abd-0	5	Cluster1	0.945782
Altai-5	5	Cluster1	1e-05
Kar-1	5	Cluster1	1e-05
RRS10	5	Cluster1	0.999952
Rubezhnoe-1	5	Cluster1	0.097859
Sah-0	5	Cluster1	1e-05
Sus-1	5	Cluster1	1e-05
Zal-1	5	Cluster1	1e-05
Edi-0	5	Cluster1	0.930217
Elh-2	5	Cluster1	1e-05
Etna-2	5	Cluster1	1e-05
N13	5	Cluster1	0.178473
No-0	5	Cluster1	0.914374
Qar-8a	5	Cluster1	1e-05
Sf-2	5	Cluster1	0.701668
Tul-0	5	Cluster1	0.99996
Ice-1	5	Cluster1	0.825106
Rab-R1	5	Cluster1	1e-05
St-0	5	Cluster1	0.99996
Stw-0	5	Cluster1	0.695961
Tanz-1	5	Cluster1	1e-05
Taz-0	5	Cluster1	1e-05
ws-4	5	Cluster1	0.812625
Zin9	5	Cluster1	1e-05
Pyl-1	5	Cluster1	0.707603
Valsi-1	5	Cluster1	0.846732
Geg-14	5	Cluster1	0.135674
Dog-4	5	Cluster1	0.401431
Nemrut-1	5	Cluster1	0.304341
Toufl-1	5	Cluster1	1e-05
Anz-0	5	Cluster1	0.517541
Are-1	5	Cluster1	1.6e-05
Are-2	5	Cluster1	1e-05
Are-6	5	Cluster1	1e-05
Are-10	5	Cluster1	1e-05
Bay-0	5	Cluster1	0.99996
Bla-1	5	Cluster1	0.822425
Blh-1	5	Cluster1	0.85644
Bur-0	5	Cluster1	0.746401
Cant-1	5	Cluster1	1e-05
Can-0	5	Cluster1	0.297392
Col-0	5	Cluster1	0.99996
Ct-1	5	Cluster1	0.949778
Cvi-0	5	Cluster1	1e-05
Ge-0	5	Cluster1	0.975758
Ita-0	5	Cluster1	1e-05
Jea	5	Cluster1	0.661071
Kz-9	5	Cluster1	0.044742
Nok-1	5	Cluster1	0.945571
Oy-0	5	Cluster1	0.937463
Ri-0	5	Cluster1	0.99996
Shahdara	5	Cluster1	1.2e-05
Shigu-2	5	Cluster1	0.037282
Tsu-0	5	Cluster1	0.99996
Yo-0	5	Cluster1	0.99996
Db-1	5	Cluster2	1e-05
Est-0	5	Cluster2	0.179737
Kas-1	5	Cluster2	0.99996
Mh-0	5	Cluster2	1e-05
Mr-0	5	Cluster2	1e-05
Ms-0	5	Cluster2	0.99996
Co-4	5	Cluster2	1e-05
Est-1	5	Cluster2	0.004953
Had-6b	5	Cluster2	1e-05
Hiroshima	5	Cluster2	0.709858
Ishikawa	5	Cluster2	0.666298
Kyr-1	5	Cluster2	0.99996
Nov-02	5	Cluster2	0.99996
Rld-2	5	Cluster2	0.315771
Abd-0	5	Cluster2	1e-05
Altai-5	5	Cluster2	0.99996
Kar-1	5	Cluster2	0.99996
RRS10	5	Cluster2	1.8e-05
Rubezhnoe-1	5	Cluster2	0.902111
Sah-0	5	Cluster2	1e-05
Sus-1	5	Cluster2	0.99996
Zal-1	5	Cluster2	0.999954
Edi-0	5	Cluster2	1e-05
Elh-2	5	Cluster2	1e-05
Etna-2	5	Cluster2	1e-05
N13	5	Cluster2	0.699848
No-0	5	Cluster2	0.073459
Qar-8a	5	Cluster2	1e-05
Sf-2	5	Cluster2	1e-05
Tul-0	5	Cluster2	1e-05
Ice-1	5	Cluster2	0.071488
Rab-R1	5	Cluster2	1e-05
St-0	5	Cluster2	1e-05
Stw-0	5	Cluster2	0.304009
Tanz-1	5	Cluster2	1e-05
Taz-0	5	Cluster2	1e-05
ws-4	5	Cluster2	0.187345
Zin9	5	Cluster2	1e-05
Pyl-1	5	Cluster2	1e-05
Valsi-1	5	Cluster2	0.003254
Geg-14	5	Cluster2	0.811305
Dog-4	5	Cluster2	0.271371
Nemrut-1	5	Cluster2	0.445148
Toufl-1	5	Cluster2	1e-05
Anz-0	5	Cluster2	1e-05
Are-1	5	Cluster2	1e-05
Are-2	5	Cluster2	1e-05
Are-6	5	Cluster2	1e-05
Are-10	5	Cluster2	1e-05
Bay-0	5	Cluster2	1e-05
Bla-1	5	Cluster2	1e-05
Blh-1	5	Cluster2	0.065731
Bur-0	5	Cluster2	1e-05
Cant-1	5	Cluster2	1e-05
Can-0	5	Cluster2	1e-05
Col-0	5	Cluster2	1e-05
Ct-1	5	Cluster2	0.050192
Cvi-0	5	Cluster2	1e-05
Ge-0	5	Cluster2	1e-05
Ita-0	5	Cluster2	1e-05
Jea	5	Cluster2	1e-05
Kz-9	5	Cluster2	0.921973
Nok-1	5	Cluster2	1e-05
Oy-0	5	Cluster2	1e-05
Ri-0	5	Cluster2	1e-05
Shahdara	5	Cluster2	0.999958
Shigu-2	5	Cluster2	0.913879
Tsu-0	5	Cluster2	1e-05
Yo-0	5	Cluster2	1e-05
Db-1	5	Cluster3	1e-05
Est-0	5	Cluster3	1e-05
Kas-1	5	Cluster3	1e-05
Mh-0	5	Cluster3	1e-05
Mr-0	5	Cluster3	1e-05
Ms-0	5	Cluster3	1e-05
Co-4	5	Cluster3	0.296285
Est-1	5	Cluster3	1e-05
Had-6b	5	Cluster3	1e-05
Hiroshima	5	Cluster3	1e-05
Ishikawa	5	Cluster3	1e-05
Kyr-1	5	Cluster3	1e-05
Nov-02	5	Cluster3	1e-05
Rld-2	5	Cluster3	1e-05
Abd-0	5	Cluster3	1e-05
Altai-5	5	Cluster3	1e-05
Kar-1	5	Cluster3	1e-05
RRS10	5	Cluster3	1e-05
Rubezhnoe-1	5	Cluster3	1e-05
Sah-0	5	Cluster3	0.809943
Sus-1	5	Cluster3	1e-05
Zal-1	5	Cluster3	1.6e-05
Edi-0	5	Cluster3	1e-05
Elh-2	5	Cluster3	0.99996
Etna-2	5	Cluster3	1.2e-05
N13	5	Cluster3	1e-05
No-0	5	Cluster3	1e-05
Qar-8a	5	Cluster3	1e-05
Sf-2	5	Cluster3	0.076688
Tul-0	5	Cluster3	1e-05
Ice-1	5	Cluster3	1.4e-05
Rab-R1	5	Cluster3	1e-05
St-0	5	Cluster3	1e-05
Stw-0	5	Cluster3	1e-05
Tanz-1	5	Cluster3	0.351636
Taz-0	5	Cluster3	0.99996
ws-4	5	Cluster3	1e-05
Zin9	5	Cluster3	0.850223
Pyl-1	5	Cluster3	0.135478
Valsi-1	5	Cluster3	1e-05
Geg-14	5	Cluster3	1.5e-05
Dog-4	5	Cluster3	1e-05
Nemrut-1	5	Cluster3	1e-05
Toufl-1	5	Cluster3	0.99996
Anz-0	5	Cluster3	1e-05
Are-1	5	Cluster3	1e-05
Are-2	5	Cluster3	1e-05
Are-6	5	Cluster3	1.4e-05
Are-10	5	Cluster3	1e-05
Bay-0	5	Cluster3	1e-05
Bla-1	5	Cluster3	0.138758
Blh-1	5	Cluster3	0.077805
Bur-0	5	Cluster3	0.253569
Cant-1	5	Cluster3	0.811064
Can-0	5	Cluster3	0.685493
Col-0	5	Cluster3	1e-05
Ct-1	5	Cluster3	1e-05
Cvi-0	5	Cluster3	0.999953
Ge-0	5	Cluster3	0.024212
Ita-0	5	Cluster3	0.99996
Jea	5	Cluster3	0.146556
Kz-9	5	Cluster3	1e-05
Nok-1	5	Cluster3	0.054399
Oy-0	5	Cluster3	0.062506
Ri-0	5	Cluster3	1e-05
Shahdara	5	Cluster3	1e-05
Shigu-2	5	Cluster3	1e-05
Tsu-0	5	Cluster3	1e-05
Yo-0	5	Cluster3	1e-05
Db-1	5	Cluster4	1e-05
Est-0	5	Cluster4	1e-05
Kas-1	5	Cluster4	1e-05
Mh-0	5	Cluster4	1e-05
Mr-0	5	Cluster4	1e-05
Ms-0	5	Cluster4	1e-05
Co-4	5	Cluster4	1e-05
Est-1	5	Cluster4	1e-05
Had-6b	5	Cluster4	1e-05
Hiroshima	5	Cluster4	1e-05
Ishikawa	5	Cluster4	1e-05
Kyr-1	5	Cluster4	1e-05
Nov-02	5	Cluster4	1e-05
Rld-2	5	Cluster4	1e-05
Abd-0	5	Cluster4	1e-05
Altai-5	5	Cluster4	1e-05
Kar-1	5	Cluster4	1e-05
RRS10	5	Cluster4	1e-05
Rubezhnoe-1	5	Cluster4	1e-05
Sah-0	5	Cluster4	0.190027
Sus-1	5	Cluster4	1e-05
Zal-1	5	Cluster4	1e-05
Edi-0	5	Cluster4	1e-05
Elh-2	5	Cluster4	1e-05
Etna-2	5	Cluster4	1e-05
N13	5	Cluster4	1e-05
No-0	5	Cluster4	1e-05
Qar-8a	5	Cluster4	1e-05
Sf-2	5	Cluster4	1e-05
Tul-0	5	Cluster4	1e-05
Ice-1	5	Cluster4	1e-05
Rab-R1	5	Cluster4	0.99996
St-0	5	Cluster4	1e-05
Stw-0	5	Cluster4	1e-05
Tanz-1	5	Cluster4	0.088264
Taz-0	5	Cluster4	1e-05
ws-4	5	Cluster4	1e-05
Zin9	5	Cluster4	0.149747
Pyl-1	5	Cluster4	1e-05
Valsi-1	5	Cluster4	1e-05
Geg-14	5	Cluster4	1e-05
Dog-4	5	Cluster4	1e-05
Nemrut-1	5	Cluster4	1e-05
Toufl-1	5	Cluster4	1e-05
Anz-0	5	Cluster4	1e-05
Are-1	5	Cluster4	0.999954
Are-2	5	Cluster4	0.99996
Are-6	5	Cluster4	0.999956
Are-10	5	Cluster4	0.99996
Bay-0	5	Cluster4	1e-05
Bla-1	5	Cluster4	1e-05
Blh-1	5	Cluster4	1.4e-05
Bur-0	5	Cluster4	1e-05
Cant-1	5	Cluster4	0.188906
Can-0	5	Cluster4	0.017095
Col-0	5	Cluster4	1e-05
Ct-1	5	Cluster4	1e-05
Cvi-0	5	Cluster4	1.7e-05
Ge-0	5	Cluster4	1e-05
Ita-0	5	Cluster4	1e-05
Jea	5	Cluster4	1e-05
Kz-9	5	Cluster4	0.033265
Nok-1	5	Cluster4	1e-05
Oy-0	5	Cluster4	1.2e-05
Ri-0	5	Cluster4	1e-05
Shahdara	5	Cluster4	1e-05
Shigu-2	5	Cluster4	0.048819
Tsu-0	5	Cluster4	1e-05
Yo-0	5	Cluster4	1e-05
Db-1	5	Cluster5	1e-05
Est-0	5	Cluster5	0.040728
Kas-1	5	Cluster5	1e-05
Mh-0	5	Cluster5	1e-05
Mr-0	5	Cluster5	0.99996
Ms-0	5	Cluster5	1e-05
Co-4	5	Cluster5	0.085635
Est-1	5	Cluster5	1e-05
Had-6b	5	Cluster5	0.99996
Hiroshima	5	Cluster5	0.290112
Ishikawa	5	Cluster5	0.333672
Kyr-1	5	Cluster5	1e-05
Nov-02	5	Cluster5	1e-05
Rld-2	5	Cluster5	1e-05
Abd-0	5	Cluster5	0.054188
Altai-5	5	Cluster5	1e-05
Kar-1	5	Cluster5	1e-05
RRS10	5	Cluster5	1e-05
Rubezhnoe-1	5	Cluster5	1e-05
Sah-0	5	Cluster5	1e-05
Sus-1	5	Cluster5	1e-05
Zal-1	5	Cluster5	1e-05
Edi-0	5	Cluster5	0.069753
Elh-2	5	Cluster5	1e-05
Etna-2	5	Cluster5	0.999958
N13	5	Cluster5	0.121659
No-0	5	Cluster5	0.012146
Qar-8a	5	Cluster5	0.99996
Sf-2	5	Cluster5	0.221624
Tul-0	5	Cluster5	1e-05
Ice-1	5	Cluster5	0.103381
Rab-R1	5	Cluster5	1e-05
St-0	5	Cluster5	1e-05
Stw-0	5	Cluster5	1e-05
Tanz-1	5	Cluster5	0.56008
Taz-0	5	Cluster5	1e-05
ws-4	5	Cluster5	1e-05
Zin9	5	Cluster5	1e-05
Pyl-1	5	Cluster5	0.156899
Valsi-1	5	Cluster5	0.149994
Geg-14	5	Cluster5	0.052996
Dog-4	5	Cluster5	0.327178
Nemrut-1	5	Cluster5	0.250491
Toufl-1	5	Cluster5	1e-05
Anz-0	5	Cluster5	0.482429
Are-1	5	Cluster5	1e-05
Are-2	5	Cluster5	1e-05
Are-6	5	Cluster5	1e-05
Are-10	5	Cluster5	1e-05
Bay-0	5	Cluster5	1e-05
Bla-1	5	Cluster5	0.038797
Blh-1	5	Cluster5	1e-05
Bur-0	5	Cluster5	1e-05
Cant-1	5	Cluster5	1e-05
Can-0	5	Cluster5	1e-05
Col-0	5	Cluster5	1e-05
Ct-1	5	Cluster5	1e-05
Cvi-0	5	Cluster5	1e-05
Ge-0	5	Cluster5	1e-05
Ita-0	5	Cluster5	1e-05
Jea	5	Cluster5	0.192353
Kz-9	5	Cluster5	1e-05
Nok-1	5	Cluster5	1e-05
Oy-0	5	Cluster5	1e-05
Ri-0	5	Cluster5	1e-05
Shahdara	5	Cluster5	1e-05
Shigu-2	5	Cluster5	1e-05
Tsu-0	5	Cluster5	1e-05
Yo-0	5	Cluster5	1e-05

## Sheet: Figure1d
Long-read technology	Accession	Nx	length	Nx_pos
HiFi	Db-1	N0	26479013	0
HiFi	Est-0	N0	22622488	0
HiFi	Kas-1	N0	23953739	0
HiFi	Mh-0	N0	27696874	0
HiFi	Mr-0	N0	23910482	0
HiFi	Ms-0	N0	20906499	0
HiFi	Co-4	N0	23280986	0
HiFi	Est-1	N0	20998425	0
HiFi	Had-6b	N0	17501440	0
HiFi	Hiroshima	N0	29322902	0
HiFi	Ishikawa	N0	13753188	0
HiFi	Kyr-1	N0	23651180	0
HiFi	Nov-02	N0	15621236	0
HiFi	Rld-2	N0	20553363	0
HiFi	Abd-0	N0	27771886	0
HiFi	Altai-5	N0	22833605	0
HiFi	Kar-1	N0	20580655	0
HiFi	RRS10	N0	27951487	0
HiFi	Rubezhnoe-1	N0	14311637	0
HiFi	Sah-0	N0	30483252	0
HiFi	Sus-1	N0	15428087	0
HiFi	Zal-1	N0	14593269	0
HiFi	Edi-0	N0	24034135	0
HiFi	Elh-2	N0	23782247	0
HiFi	Etna-2	N0	28276085	0
HiFi	N13	N0	19479863	0
HiFi	No-0	N0	20223314	0
HiFi	Qar-8a	N0	22595874	0
HiFi	Sf-2	N0	24793645	0
HiFi	Tul-0	N0	27647158	0
HiFi	Ice-1	N0	18276913	0
HiFi	Rab-R1	N0	16043388	0
HiFi	St-0	N0	13842857	0
HiFi	Stw-0	N0	22708495	0
HiFi	Tanz-1	N0	22521842	0
HiFi	Taz-0	N0	20290471	0
HiFi	ws-4	N0	31658921	0
HiFi	Zin9	N0	21991102	0
HiFi	Pyl-1	N0	33640735	0
HiFi	Valsi-1	N0	33382403	0
HiFi	Geg-14	N0	18891382	0
HiFi	Dog-4	N0	16782231	0
HiFi	Nemrut-1	N0	22890461	0
HiFi	Toufl-1	N0	30667802	0
HiFi	Anz-0	N0	32508007	0
ONT	Are-1	N0	18563665	0
ONT	Are-2	N0	17981740	0
ONT	Are-6	N0	18016691	0
ONT	Are-10	N0	22576868	0
ONT	Bay-0	N0	18845164	0
ONT	Bla-1	N0	32521831	0
ONT	Blh-1	N0	25130063	0
ONT	Bur-0	N0	16605040	0
ONT	Cant-1	N0	17164800	0
ONT	Can-0	N0	17991776	0
ONT	Col-0	N0	18175937	0
ONT	Ct-1	N0	22495271	0
ONT	Cvi-0	N0	22250681	0
ONT	Ge-0	N0	16967207	0
ONT	Ita-0	N0	17200658	0
ONT	Jea	N0	28196191	0
ONT	Kz-9	N0	17639653	0
ONT	Nok-1	N0	16280267	0
ONT	Oy-0	N0	16507686	0
ONT	Ri-0	N0	25419991	0
ONT	Shahdara	N0	16613541	0
ONT	Shigu-2	N0	17024420	0
ONT	Tsu-0	N0	17897110	0
ONT	Yo-0	N0	17398690	0
HiFi	Db-1	N10	26479013	10
HiFi	Est-0	N10	22622488	10
HiFi	Kas-1	N10	23953739	10
HiFi	Mh-0	N10	27696874	10
HiFi	Mr-0	N10	23910482	10
HiFi	Ms-0	N10	20906499	10
HiFi	Co-4	N10	23280986	10
HiFi	Est-1	N10	20998425	10
HiFi	Had-6b	N10	17501440	10
HiFi	Hiroshima	N10	29322902	10
HiFi	Ishikawa	N10	13668497	10
HiFi	Kyr-1	N10	23651180	10
HiFi	Nov-02	N10	15621236	10
HiFi	Rld-2	N10	20553363	10
HiFi	Abd-0	N10	27771886	10
HiFi	Altai-5	N10	22833605	10
HiFi	Kar-1	N10	20580655	10
HiFi	RRS10	N10	27951487	10
HiFi	Rubezhnoe-1	N10	14311637	10
HiFi	Sah-0	N10	30483252	10
HiFi	Sus-1	N10	15428087	10
HiFi	Zal-1	N10	14593269	10
HiFi	Edi-0	N10	24034135	10
HiFi	Elh-2	N10	23782247	10
HiFi	Etna-2	N10	28276085	10
HiFi	N13	N10	19479863	10
HiFi	No-0	N10	20223314	10
HiFi	Qar-8a	N10	22595874	10
HiFi	Sf-2	N10	24793645	10
HiFi	Tul-0	N10	27647158	10
HiFi	Ice-1	N10	18276913	10
HiFi	Rab-R1	N10	16043388	10
HiFi	St-0	N10	13842857	10
HiFi	Stw-0	N10	22708495	10
HiFi	Tanz-1	N10	22521842	10
HiFi	Taz-0	N10	20290471	10
HiFi	ws-4	N10	31658921	10
HiFi	Zin9	N10	21991102	10
HiFi	Pyl-1	N10	33640735	10
HiFi	Valsi-1	N10	33382403	10
HiFi	Geg-14	N10	18891382	10
HiFi	Dog-4	N10	16782231	10
HiFi	Nemrut-1	N10	22890461	10
HiFi	Toufl-1	N10	30667802	10
HiFi	Anz-0	N10	32508007	10
ONT	Are-1	N10	18563665	10
ONT	Are-2	N10	17981740	10
ONT	Are-6	N10	18016691	10
ONT	Are-10	N10	22576868	10
ONT	Bay-0	N10	18845164	10
ONT	Bla-1	N10	32521831	10
ONT	Blh-1	N10	25130063	10
ONT	Bur-0	N10	16605040	10
ONT	Cant-1	N10	17164800	10
ONT	Can-0	N10	17991776	10
ONT	Col-0	N10	18175937	10
ONT	Ct-1	N10	22495271	10
ONT	Cvi-0	N10	22250681	10
ONT	Ge-0	N10	16967207	10
ONT	Ita-0	N10	17200658	10
ONT	Jea	N10	28196191	10
ONT	Kz-9	N10	17639653	10
ONT	Nok-1	N10	16280267	10
ONT	Oy-0	N10	16507686	10
ONT	Ri-0	N10	25419991	10
ONT	Shahdara	N10	16613541	10
ONT	Shigu-2	N10	17024420	10
ONT	Tsu-0	N10	17897110	10
ONT	Yo-0	N10	17398690	10
HiFi	Db-1	N20	19722841	20
HiFi	Est-0	N20	19551156	20
HiFi	Kas-1	N20	18822584	20
HiFi	Mh-0	N20	27696874	20
HiFi	Mr-0	N20	18916628	20
HiFi	Ms-0	N20	20548981	20
HiFi	Co-4	N20	22544147	20
HiFi	Est-1	N20	14741060	20
HiFi	Had-6b	N20	14510036	20
HiFi	Hiroshima	N20	29322902	20
HiFi	Ishikawa	N20	13563825	20
HiFi	Kyr-1	N20	13311121	20
HiFi	Nov-02	N20	14874755	20
HiFi	Rld-2	N20	20463704	20
HiFi	Abd-0	N20	27771886	20
HiFi	Altai-5	N20	18074784	20
HiFi	Kar-1	N20	15877962	20
HiFi	RRS10	N20	27951487	20
HiFi	Rubezhnoe-1	N20	13709619	20
HiFi	Sah-0	N20	30483252	20
HiFi	Sus-1	N20	11237330	20
HiFi	Zal-1	N20	13343293	20
HiFi	Edi-0	N20	19284233	20
HiFi	Elh-2	N20	16826741	20
HiFi	Etna-2	N20	15256164	20
HiFi	N13	N20	13428260	20
HiFi	No-0	N20	12870338	20
HiFi	Qar-8a	N20	16782822	20
HiFi	Sf-2	N20	19832432	20
HiFi	Tul-0	N20	27647158	20
HiFi	Ice-1	N20	13396513	20
HiFi	Rab-R1	N20	11102968	20
HiFi	St-0	N20	10705263	20
HiFi	Stw-0	N20	14939453	20
HiFi	Tanz-1	N20	21608829	20
HiFi	Taz-0	N20	13879030	20
HiFi	ws-4	N20	31658921	20
HiFi	Zin9	N20	19448468	20
HiFi	Pyl-1	N20	33640735	20
HiFi	Valsi-1	N20	33382403	20
HiFi	Geg-14	N20	16565190	20
HiFi	Dog-4	N20	14737830	20
HiFi	Nemrut-1	N20	21422653	20
HiFi	Toufl-1	N20	30667802	20
HiFi	Anz-0	N20	32508007	20
ONT	Are-1	N20	16615489	20
ONT	Are-2	N20	16857105	20
ONT	Are-6	N20	16870799	20
ONT	Are-10	N20	18415180	20
ONT	Bay-0	N20	17383973	20
ONT	Bla-1	N20	32521831	20
ONT	Blh-1	N20	16901414	20
ONT	Bur-0	N20	15228032	20
ONT	Cant-1	N20	16005723	20
ONT	Can-0	N20	15780301	20
ONT	Col-0	N20	15880565	20
ONT	Ct-1	N20	15573976	20
ONT	Cvi-0	N20	16945963	20
ONT	Ge-0	N20	16188061	20
ONT	Ita-0	N20	16959655	20
ONT	Jea	N20	28196191	20
ONT	Kz-9	N20	16690134	20
ONT	Nok-1	N20	15830012	20
ONT	Oy-0	N20	16177175	20
ONT	Ri-0	N20	16324747	20
ONT	Shahdara	N20	15901625	20
ONT	Shigu-2	N20	16890014	20
ONT	Tsu-0	N20	16166177	20
ONT	Yo-0	N20	16140577	20
HiFi	Db-1	N30	19722841	30
HiFi	Est-0	N30	19551156	30
HiFi	Kas-1	N30	18822584	30
HiFi	Mh-0	N30	22678331	30
HiFi	Mr-0	N30	18916628	30
HiFi	Ms-0	N30	20548981	30
HiFi	Co-4	N30	22544147	30
HiFi	Est-1	N30	13175015	30
HiFi	Had-6b	N30	13569907	30
HiFi	Hiroshima	N30	22233363	30
HiFi	Ishikawa	N30	9999707	30
HiFi	Kyr-1	N30	12212163	30
HiFi	Nov-02	N30	13944355	30
HiFi	Rld-2	N30	15207294	30
HiFi	Abd-0	N30	15709223	30
HiFi	Altai-5	N30	15839927	30
HiFi	Kar-1	N30	11464186	30
HiFi	RRS10	N30	17958745	30
HiFi	Rubezhnoe-1	N30	12392277	30
HiFi	Sah-0	N30	13958993	30
HiFi	Sus-1	N30	9596822	30
HiFi	Zal-1	N30	13189931	30
HiFi	Edi-0	N30	19284233	30
HiFi	Elh-2	N30	13069548	30
HiFi	Etna-2	N30	15256164	30
HiFi	N13	N30	12690584	30
HiFi	No-0	N30	11559768	30
HiFi	Qar-8a	N30	12409025	30
HiFi	Sf-2	N30	19832432	30
HiFi	Tul-0	N30	25469423	30
HiFi	Ice-1	N30	13151278	30
HiFi	Rab-R1	N30	10099527	30
HiFi	St-0	N30	10554773	30
HiFi	Stw-0	N30	13663766	30
HiFi	Tanz-1	N30	21608829	30
HiFi	Taz-0	N30	11462781	30
HiFi	ws-4	N30	22451797	30
HiFi	Zin9	N30	17546750	30
HiFi	Pyl-1	N30	21587756	30
HiFi	Valsi-1	N30	20555458	30
HiFi	Geg-14	N30	14032139	30
HiFi	Dog-4	N30	13541713	30
HiFi	Nemrut-1	N30	21422653	30
HiFi	Toufl-1	N30	23215948	30
HiFi	Anz-0	N30	23942758	30
ONT	Are-1	N30	15318843	30
ONT	Are-2	N30	15781326	30
ONT	Are-6	N30	15230719	30
ONT	Are-10	N30	18415180	30
ONT	Bay-0	N30	16019249	30
ONT	Bla-1	N30	20993759	30
ONT	Blh-1	N30	16901414	30
ONT	Bur-0	N30	14918196	30
ONT	Cant-1	N30	15010832	30
ONT	Can-0	N30	15138830	30
ONT	Col-0	N30	14997195	30
ONT	Ct-1	N30	15538257	30
ONT	Cvi-0	N30	15925138	30
ONT	Ge-0	N30	15439664	30
ONT	Ita-0	N30	16453791	30
ONT	Jea	N30	20399479	30
ONT	Kz-9	N30	16051407	30
ONT	Nok-1	N30	15515630	30
ONT	Oy-0	N30	15485920	30
ONT	Ri-0	N30	16324747	30
ONT	Shahdara	N30	15655877	30
ONT	Shigu-2	N30	15870632	30
ONT	Tsu-0	N30	16037821	30
ONT	Yo-0	N30	15309922	30
HiFi	Db-1	N40	19707583	40
HiFi	Est-0	N40	13767024	40
HiFi	Kas-1	N40	14825263	40
HiFi	Mh-0	N40	21343497	40
HiFi	Mr-0	N40	14150015	40
HiFi	Ms-0	N40	13757477	40
HiFi	Co-4	N40	15242895	40
HiFi	Est-1	N40	12862185	40
HiFi	Had-6b	N40	13157662	40
HiFi	Hiroshima	N40	19452461	40
HiFi	Ishikawa	N40	9911426	40
HiFi	Kyr-1	N40	11999676	40
HiFi	Nov-02	N40	12178242	40
HiFi	Rld-2	N40	15207294	40
HiFi	Abd-0	N40	15007446	40
HiFi	Altai-5	N40	15839927	40
HiFi	Kar-1	N40	10993780	40
HiFi	RRS10	N40	17189769	40
HiFi	Rubezhnoe-1	N40	11660098	40
HiFi	Sah-0	N40	9960636	40
HiFi	Sus-1	N40	7231037	40
HiFi	Zal-1	N40	12211664	40
HiFi	Edi-0	N40	19188406	40
HiFi	Elh-2	N40	12744662	40
HiFi	Etna-2	N40	10578066	40
HiFi	N13	N40	12484333	40
HiFi	No-0	N40	10861171	40
HiFi	Qar-8a	N40	11361588	40
HiFi	Sf-2	N40	15618446	40
HiFi	Tul-0	N40	19614667	40
HiFi	Ice-1	N40	12862919	40
HiFi	Rab-R1	N40	8743008	40
HiFi	St-0	N40	9927537	40
HiFi	Stw-0	N40	13127091	40
HiFi	Tanz-1	N40	19419932	40
HiFi	Taz-0	N40	8604201	40
HiFi	ws-4	N40	20475043	40
HiFi	Zin9	N40	17546750	40
HiFi	Pyl-1	N40	11385953	40
HiFi	Valsi-1	N40	15651775	40
HiFi	Geg-14	N40	11888122	40
HiFi	Dog-4	N40	13382791	40
HiFi	Nemrut-1	N40	19111331	40
HiFi	Toufl-1	N40	19988671	40
HiFi	Anz-0	N40	23942758	40
ONT	Are-1	N40	15096862	40
ONT	Are-2	N40	15224004	40
ONT	Are-6	N40	14236459	40
ONT	Are-10	N40	17376155	40
ONT	Bay-0	N40	16019249	40
ONT	Bla-1	N40	20993759	40
ONT	Blh-1	N40	16482056	40
ONT	Bur-0	N40	14559216	40
ONT	Cant-1	N40	15002206	40
ONT	Can-0	N40	15084920	40
ONT	Col-0	N40	14714288	40
ONT	Ct-1	N40	15538257	40
ONT	Cvi-0	N40	15925138	40
ONT	Ge-0	N40	14765150	40
ONT	Ita-0	N40	16397924	40
ONT	Jea	N40	17240017	40
ONT	Kz-9	N40	14855478	40
ONT	Nok-1	N40	15450724	40
ONT	Oy-0	N40	15411620	40
ONT	Ri-0	N40	16282303	40
ONT	Shahdara	N40	15606929	40
ONT	Shigu-2	N40	14989180	40
ONT	Tsu-0	N40	15677024	40
ONT	Yo-0	N40	14832363	40
HiFi	Db-1	N50	17814780	50
HiFi	Est-0	N50	11478368	50
HiFi	Kas-1	N50	9795683	50
HiFi	Mh-0	N50	21343497	50
HiFi	Mr-0	N50	11691158	50
HiFi	Ms-0	N50	10627596	50
HiFi	Co-4	N50	13752835	50
HiFi	Est-1	N50	12375209	50
HiFi	Had-6b	N50	12917983	50
HiFi	Hiroshima	N50	19452461	50
HiFi	Ishikawa	N50	9497103	50
HiFi	Kyr-1	N50	11757191	50
HiFi	Nov-02	N50	9672821	50
HiFi	Rld-2	N50	13453336	50
HiFi	Abd-0	N50	11259072	50
HiFi	Altai-5	N50	15084202	50
HiFi	Kar-1	N50	10478321	50
HiFi	RRS10	N50	11920452	50
HiFi	Rubezhnoe-1	N50	7262704	50
HiFi	Sah-0	N50	9214578	50
HiFi	Sus-1	N50	6672758	50
HiFi	Zal-1	N50	8823521	50
HiFi	Edi-0	N50	16268105	50
HiFi	Elh-2	N50	8912458	50
HiFi	Etna-2	N50	8917684	50
HiFi	N13	N50	10674293	50
HiFi	No-0	N50	10021255	50
HiFi	Qar-8a	N50	9633031	50
HiFi	Sf-2	N50	14819018	50
HiFi	Tul-0	N50	19614667	50
HiFi	Ice-1	N50	12082654	50
HiFi	Rab-R1	N50	8710807	50
HiFi	St-0	N50	6971038	50
HiFi	Stw-0	N50	12878610	50
HiFi	Tanz-1	N50	14499733	50
HiFi	Taz-0	N50	6088228	50
HiFi	ws-4	N50	20475043	50
HiFi	Zin9	N50	13505040	50
HiFi	Pyl-1	N50	10296921	50
HiFi	Valsi-1	N50	15651775	50
HiFi	Geg-14	N50	11207149	50
HiFi	Dog-4	N50	11837824	50
HiFi	Nemrut-1	N50	13322160	50
HiFi	Toufl-1	N50	19988671	50
HiFi	Anz-0	N50	14920442	50
ONT	Are-1	N50	14903119	50
ONT	Are-2	N50	14291032	50
ONT	Are-6	N50	13456996	50
ONT	Are-10	N50	15143610	50
ONT	Bay-0	N50	15063324	50
ONT	Bla-1	N50	17505786	50
ONT	Blh-1	N50	15445040	50
ONT	Bur-0	N50	11357170	50
ONT	Cant-1	N50	13891013	50
ONT	Can-0	N50	13337410	50
ONT	Col-0	N50	14374069	50
ONT	Ct-1	N50	15264036	50
ONT	Cvi-0	N50	15736257	50
ONT	Ge-0	N50	14385031	50
ONT	Ita-0	N50	15163699	50
ONT	Jea	N50	17240017	50
ONT	Kz-9	N50	14855478	50
ONT	Nok-1	N50	15184396	50
ONT	Oy-0	N50	15308137	50
ONT	Ri-0	N50	15246391	50
ONT	Shahdara	N50	15440847	50
ONT	Shigu-2	N50	14979512	50
ONT	Tsu-0	N50	15677024	50
ONT	Yo-0	N50	14794714	50
HiFi	Db-1	N60	17814780	60
HiFi	Est-0	N60	8635948	60
HiFi	Kas-1	N60	8585495	60
HiFi	Mh-0	N60	20640090	60
HiFi	Mr-0	N60	10673190	60
HiFi	Ms-0	N60	8584429	60
HiFi	Co-4	N60	12946803	60
HiFi	Est-1	N60	10729006	60
HiFi	Had-6b	N60	10227476	60
HiFi	Hiroshima	N60	19172348	60
HiFi	Ishikawa	N60	8750034	60
HiFi	Kyr-1	N60	5887498	60
HiFi	Nov-02	N60	5887321	60
HiFi	Rld-2	N60	8025131	60
HiFi	Abd-0	N60	6755197	60
HiFi	Altai-5	N60	6563898	60
HiFi	Kar-1	N60	9238815	60
HiFi	RRS10	N60	11709440	60
HiFi	Rubezhnoe-1	N60	6959563	60
HiFi	Sah-0	N60	6979064	60
HiFi	Sus-1	N60	4899679	60
HiFi	Zal-1	N60	7327195	60
HiFi	Edi-0	N60	8195921	60
HiFi	Elh-2	N60	8862053	60
HiFi	Etna-2	N60	7415568	60
HiFi	N13	N60	7646033	60
HiFi	No-0	N60	7671369	60
HiFi	Qar-8a	N60	7201376	60
HiFi	Sf-2	N60	10429016	60
HiFi	Tul-0	N60	17967144	60
HiFi	Ice-1	N60	11062647	60
HiFi	Rab-R1	N60	7019622	60
HiFi	St-0	N60	4881623	60
HiFi	Stw-0	N60	11762805	60
HiFi	Tanz-1	N60	13061051	60
HiFi	Taz-0	N60	5440961	60
HiFi	ws-4	N60	15152498	60
HiFi	Zin9	N60	13125627	60
HiFi	Pyl-1	N60	9992753	60
HiFi	Valsi-1	N60	14431563	60
HiFi	Geg-14	N60	7136669	60
HiFi	Dog-4	N60	7208962	60
HiFi	Nemrut-1	N60	10659230	60
HiFi	Toufl-1	N60	16573366	60
HiFi	Anz-0	N60	13197866	60
ONT	Are-1	N60	14903119	60
ONT	Are-2	N60	11705670	60
ONT	Are-6	N60	11848798	60
ONT	Are-10	N60	14911521	60
ONT	Bay-0	N60	14109419	60
ONT	Bla-1	N60	15344913	60
ONT	Blh-1	N60	15420849	60
ONT	Bur-0	N60	11140480	60
ONT	Cant-1	N60	13284597	60
ONT	Can-0	N60	11111336	60
ONT	Col-0	N60	14374069	60
ONT	Ct-1	N60	14889109	60
ONT	Cvi-0	N60	15304811	60
ONT	Ge-0	N60	13225325	60
ONT	Ita-0	N60	15163699	60
ONT	Jea	N60	15918406	60
ONT	Kz-9	N60	14630463	60
ONT	Nok-1	N60	14823775	60
ONT	Oy-0	N60	15308137	60
ONT	Ri-0	N60	15168760	60
ONT	Shahdara	N60	13135698	60
ONT	Shigu-2	N60	14979512	60
ONT	Tsu-0	N60	15240487	60
ONT	Yo-0	N60	13143066	60
HiFi	Db-1	N70	15048076	70
HiFi	Est-0	N70	6227287	70
HiFi	Kas-1	N70	6322623	70
HiFi	Mh-0	N70	11673575	70
HiFi	Mr-0	N70	9304477	70
HiFi	Ms-0	N70	6703174	70
HiFi	Co-4	N70	8312839	70
HiFi	Est-1	N70	6987340	70
HiFi	Had-6b	N70	7060015	70
HiFi	Hiroshima	N70	16252095	70
HiFi	Ishikawa	N70	7318620	70
HiFi	Kyr-1	N70	5480541	70
HiFi	Nov-02	N70	4017802	70
HiFi	Rld-2	N70	6363280	70
HiFi	Abd-0	N70	4789914	70
HiFi	Altai-5	N70	5106343	70
HiFi	Kar-1	N70	6257278	70
HiFi	RRS10	N70	8155792	70
HiFi	Rubezhnoe-1	N70	4279255	70
HiFi	Sah-0	N70	5925426	70
HiFi	Sus-1	N70	4044287	70
HiFi	Zal-1	N70	3972213	70
HiFi	Edi-0	N70	6671112	70
HiFi	Elh-2	N70	6968533	70
HiFi	Etna-2	N70	4879281	70
HiFi	N13	N70	5567589	70
HiFi	No-0	N70	7291372	70
HiFi	Qar-8a	N70	7042607	70
HiFi	Sf-2	N70	6977055	70
HiFi	Tul-0	N70	12985962	70
HiFi	Ice-1	N70	4763506	70
HiFi	Rab-R1	N70	5760152	70
HiFi	St-0	N70	3585140	70
HiFi	Stw-0	N70	10479933	70
HiFi	Tanz-1	N70	7026049	70
HiFi	Taz-0	N70	5120338	70
HiFi	ws-4	N70	10681326	70
HiFi	Zin9	N70	6272837	70
HiFi	Pyl-1	N70	8610756	70
HiFi	Valsi-1	N70	12233370	70
HiFi	Geg-14	N70	5102749	70
HiFi	Dog-4	N70	6804072	70
HiFi	Nemrut-1	N70	7108854	70
HiFi	Toufl-1	N70	13415922	70
HiFi	Anz-0	N70	9680778	70
ONT	Are-1	N70	14274517	70
ONT	Are-2	N70	11278947	70
ONT	Are-6	N70	11448863	70
ONT	Are-10	N70	14300718	70
ONT	Bay-0	N70	11342277	70
ONT	Bla-1	N70	14473718	70
ONT	Blh-1	N70	14404222	70
ONT	Bur-0	N70	10031232	70
ONT	Cant-1	N70	11224650	70
ONT	Can-0	N70	11063483	70
ONT	Col-0	N70	14318709	70
ONT	Ct-1	N70	14524567	70
ONT	Cvi-0	N70	14172256	70
ONT	Ge-0	N70	12123937	70
ONT	Ita-0	N70	10589671	70
ONT	Jea	N70	15911044	70
ONT	Kz-9	N70	13999345	70
ONT	Nok-1	N70	14823775	70
ONT	Oy-0	N70	14692393	70
ONT	Ri-0	N70	14894530	70
ONT	Shahdara	N70	11302292	70
ONT	Shigu-2	N70	14264500	70
ONT	Tsu-0	N70	14533575	70
ONT	Yo-0	N70	11140794	70
HiFi	Db-1	N80	9380188	80
HiFi	Est-0	N80	6096315	80
HiFi	Kas-1	N80	5928825	80
HiFi	Mh-0	N80	10881150	80
HiFi	Mr-0	N80	9053758	80
HiFi	Ms-0	N80	6094841	80
HiFi	Co-4	N80	5884761	80
HiFi	Est-1	N80	5326005	80
HiFi	Had-6b	N80	6809491	80
HiFi	Hiroshima	N80	10406394	80
HiFi	Ishikawa	N80	6815836	80
HiFi	Kyr-1	N80	4676422	80
HiFi	Nov-02	N80	3264816	80
HiFi	Rld-2	N80	5791067	80
HiFi	Abd-0	N80	3391960	80
HiFi	Altai-5	N80	3579049	80
HiFi	Kar-1	N80	2840637	80
HiFi	RRS10	N80	5217094	80
HiFi	Rubezhnoe-1	N80	2913194	80
HiFi	Sah-0	N80	3696059	80
HiFi	Sus-1	N80	3317487	80
HiFi	Zal-1	N80	2730461	80
HiFi	Edi-0	N80	4795115	80
HiFi	Elh-2	N80	5289735	80
HiFi	Etna-2	N80	3570099	80
HiFi	N13	N80	4866010	80
HiFi	No-0	N80	5449046	80
HiFi	Qar-8a	N80	6667911	80
HiFi	Sf-2	N80	5120853	80
HiFi	Tul-0	N80	8155229	80
HiFi	Ice-1	N80	4692369	80
HiFi	Rab-R1	N80	4755250	80
HiFi	St-0	N80	2591840	80
HiFi	Stw-0	N80	4779663	80
HiFi	Tanz-1	N80	6681790	80
HiFi	Taz-0	N80	3740494	80
HiFi	ws-4	N80	9023981	80
HiFi	Zin9	N80	5762292	80
HiFi	Pyl-1	N80	5867509	80
HiFi	Valsi-1	N80	8276569	80
HiFi	Geg-14	N80	4304313	80
HiFi	Dog-4	N80	6589365	80
HiFi	Nemrut-1	N80	6961843	80
HiFi	Toufl-1	N80	8901551	80
HiFi	Anz-0	N80	9266129	80
ONT	Are-1	N80	8185730	80
ONT	Are-2	N80	8242841	80
ONT	Are-6	N80	8307225	80
ONT	Are-10	N80	11302542	80
ONT	Bay-0	N80	11076678	80
ONT	Bla-1	N80	11132883	80
ONT	Blh-1	N80	14404222	80
ONT	Bur-0	N80	6269661	80
ONT	Cant-1	N80	9417213	80
ONT	Can-0	N80	8113948	80
ONT	Col-0	N80	11244381	80
ONT	Ct-1	N80	11249711	80
ONT	Cvi-0	N80	11263780	80
ONT	Ge-0	N80	10867839	80
ONT	Ita-0	N80	10247274	80
ONT	Jea	N80	13813131	80
ONT	Kz-9	N80	11082801	80
ONT	Nok-1	N80	11365268	80
ONT	Oy-0	N80	11365519	80
ONT	Ri-0	N80	14894530	80
ONT	Shahdara	N80	10217504	80
ONT	Shigu-2	N80	11385694	80
ONT	Tsu-0	N80	12553217	80
ONT	Yo-0	N80	7688020	80
HiFi	Db-1	N90	2615825	90
HiFi	Est-0	N90	4846594	90
HiFi	Kas-1	N90	2749826	90
HiFi	Mh-0	N90	4465234	90
HiFi	Mr-0	N90	7511962	90
HiFi	Ms-0	N90	4143397	90
HiFi	Co-4	N90	2354905	90
HiFi	Est-1	N90	2593264	90
HiFi	Had-6b	N90	4158549	90
HiFi	Hiroshima	N90	8137400	90
HiFi	Ishikawa	N90	3939623	90
HiFi	Kyr-1	N90	3082950	90
HiFi	Nov-02	N90	2484999	90
HiFi	Rld-2	N90	3409340	90
HiFi	Abd-0	N90	2316827	90
HiFi	Altai-5	N90	2425067	90
HiFi	Kar-1	N90	2294808	90
HiFi	RRS10	N90	3407671	90
HiFi	Rubezhnoe-1	N90	2297746	90
HiFi	Sah-0	N90	3112514	90
HiFi	Sus-1	N90	2361884	90
HiFi	Zal-1	N90	1794421	90
HiFi	Edi-0	N90	3002053	90
HiFi	Elh-2	N90	4663200	90
HiFi	Etna-2	N90	2626544	90
HiFi	N13	N90	3437700	90
HiFi	No-0	N90	4055687	90
HiFi	Qar-8a	N90	3619384	90
HiFi	Sf-2	N90	4099741	90
HiFi	Tul-0	N90	5853355	90
HiFi	Ice-1	N90	1939828	90
HiFi	Rab-R1	N90	1803950	90
HiFi	St-0	N90	1620572	90
HiFi	Stw-0	N90	2427028	90
HiFi	Tanz-1	N90	5025062	90
HiFi	Taz-0	N90	3162882	90
HiFi	ws-4	N90	8220920	90
HiFi	Zin9	N90	3411194	90
HiFi	Pyl-1	N90	4032222	90
HiFi	Valsi-1	N90	6718131	90
HiFi	Geg-14	N90	3105524	90
HiFi	Dog-4	N90	3323543	90
HiFi	Nemrut-1	N90	4184698	90
HiFi	Toufl-1	N90	5053367	90
HiFi	Anz-0	N90	6387406	90
ONT	Are-1	N90	3055105	90
ONT	Are-2	N90	3075208	90
ONT	Are-6	N90	2989001	90
ONT	Are-10	N90	8267667	90
ONT	Bay-0	N90	4011592	90
ONT	Bla-1	N90	7320097	90
ONT	Blh-1	N90	4007468	90
ONT	Bur-0	N90	3415108	90
ONT	Cant-1	N90	1413602	90
ONT	Can-0	N90	3182928	90
ONT	Col-0	N90	3015798	90
ONT	Ct-1	N90	10427567	90
ONT	Cvi-0	N90	9750929	90
ONT	Ge-0	N90	3358473	90
ONT	Ita-0	N90	3953619	90
ONT	Jea	N90	10048430	90
ONT	Kz-9	N90	3437234	90
ONT	Nok-1	N90	4279594	90
ONT	Oy-0	N90	3257968	90
ONT	Ri-0	N90	5045801	90
ONT	Shahdara	N90	3149089	90
ONT	Shigu-2	N90	3749143	90
ONT	Tsu-0	N90	9729174	90
ONT	Yo-0	N90	2138780	90
HiFi	Db-1	N100	899	100
HiFi	Est-0	N100	23201	100
HiFi	Kas-1	N100	15863	100
HiFi	Mh-0	N100	14361	100
HiFi	Mr-0	N100	17630	100
HiFi	Ms-0	N100	17743	100
HiFi	Co-4	N100	23959	100
HiFi	Est-1	N100	18675	100
HiFi	Had-6b	N100	17308	100
HiFi	Hiroshima	N100	28267	100
HiFi	Ishikawa	N100	24993	100
HiFi	Kyr-1	N100	27658	100
HiFi	Nov-02	N100	23723	100
HiFi	Rld-2	N100	13357	100
HiFi	Abd-0	N100	15883	100
HiFi	Altai-5	N100	22446	100
HiFi	Kar-1	N100	17468	100
HiFi	RRS10	N100	22659	100
HiFi	Rubezhnoe-1	N100	19123	100
HiFi	Sah-0	N100	16210	100
HiFi	Sus-1	N100	15861	100
HiFi	Zal-1	N100	16432	100
HiFi	Edi-0	N100	15775	100
HiFi	Elh-2	N100	18463	100
HiFi	Etna-2	N100	16715	100
HiFi	N13	N100	21667	100
HiFi	No-0	N100	23817	100
HiFi	Qar-8a	N100	18823	100
HiFi	Sf-2	N100	18779	100
HiFi	Tul-0	N100	18733	100
HiFi	Ice-1	N100	13923	100
HiFi	Rab-R1	N100	15544	100
HiFi	St-0	N100	530	100
HiFi	Stw-0	N100	22156	100
HiFi	Tanz-1	N100	17068	100
HiFi	Taz-0	N100	20090	100
HiFi	ws-4	N100	20150	100
HiFi	Zin9	N100	21168	100
HiFi	Pyl-1	N100	21394	100
HiFi	Valsi-1	N100	31948	100
HiFi	Geg-14	N100	29739	100
HiFi	Dog-4	N100	22067	100
HiFi	Nemrut-1	N100	18777	100
HiFi	Toufl-1	N100	29712	100
HiFi	Anz-0	N100	27979	100
ONT	Are-1	N100	1912	100
ONT	Are-2	N100	1266	100
ONT	Are-6	N100	1457	100
ONT	Are-10	N100	978	100
ONT	Bay-0	N100	644	100
ONT	Bla-1	N100	3373	100
ONT	Blh-1	N100	898	100
ONT	Bur-0	N100	2209	100
ONT	Cant-1	N100	1161	100
ONT	Can-0	N100	1414	100
ONT	Col-0	N100	1085	100
ONT	Ct-1	N100	1508	100
ONT	Cvi-0	N100	2122	100
ONT	Ge-0	N100	2717	100
ONT	Ita-0	N100	2328	100
ONT	Jea	N100	1105	100
ONT	Kz-9	N100	1202	100
ONT	Nok-1	N100	294	100
ONT	Oy-0	N100	2384	100
ONT	Ri-0	N100	657	100
ONT	Shahdara	N100	1245	100
ONT	Shigu-2	N100	1143	100
ONT	Tsu-0	N100	262	100
ONT	Yo-0	N100	1177	100
