# Supplementary material for: A pan-genome of 69 Arabidopsis thaliana accessions reveals a conserved genome structure throughout the global species range
Source: Nat Genet. 2024 Apr 11;56(5):982–91. doi: 10.1038/s41588-024-01715-9 (PMC11096106; doi:10.1038/s41588-024-01715-9)
Supplement: Supplementary file 6 — Statistical source data. [file 41588_2024_1715_MOESM6_ESM.xlsx]

## Sheet: Figure2abc
Accession	Genetic group	Chr1_len	Chr2_len	Chr3_len	Chr4_len	Chr5_len	est_genome_len	genome_len	genome_ass_ratio	exp_cen_len	cen_len	cen_ass_ratio
Db-1	Europe	34755235	23055857	25540966	23020916	31151438	138858447	137524412	0.990393	12794400	13662587	1.06786
Est-0	Europe	32986745	22216407	26777645	22905294	30269091	136699725	135155182	0.988701	11478900	12180938	1.06116
Kas-1	Asia	32792888	21274159	27048633	24709601	30897474	138315864	136722755	0.988482	12752000	13308174	1.04361
Mh-0	Europe	33559581	21942211	26728269	22480956	31056853	144116601	135767870	0.94207	11460500	11699220	1.02083
Mr-0	Africa	34583772	22660658	26343095	22680175	33101061	146134729	139368761	0.9537	14999100	15494307	1.03302
Ms-0	Asia	32834242	21348351	27011175	24519949	30898278	138012745	136611995	0.989851	12585500	13322780	1.05858
Co-4	Europe	32438824	22537151	27459689	20862960	31625512	139839066	134924136	0.964853	12804300	12777905	0.997939
Est-1	Europe	34581586	22247980	26274126	23508543	29969974	143717818	136582209	0.95035	13291100	13672560	1.0287
Had-6b	Africa	33498732	23076275	26298377	21605211	30147005	137852843	134625600	0.976589	10674954	11076976	1.03766
Hiroshima	Asia	32981161	22371869	27310543	25033301	32690806	139076930	140387680	1.00942	15514000	16199235	1.04417
Ishikawa	Asia	33000896	23819398	27329115	24258233	32459489	138998609	140867131	1.01344	15471100	17449270	1.12786
Kyr-1	Asia	33123834	23018239	25011401	23737877	31817329	141044130	136708680	0.969262	13082100	13366643	1.02175
Nov-02	Asia	33938122	21160946	25659706	26053627	32687351	140390879	139499752	0.993653	16163500	17165831	1.06201
Rld-2	Europe	35021986	21073727	28014313	23654507	30942910	141312566	138707443	0.981565	13531000	14544384	1.07489
Abd-0	Europe	31802082	21834779	27361900	21964195	31164472	138378986	134127428	0.969276	9834796	10845093	1.10273
Altai-5	Asia	32550880	21699678	25172129	26638640	30953459	140453454	137014786	0.975517	13507600	14162543	1.04849
Kar-1	Asia	32947990	22459231	25615944	21739031	31581135	139187025	134343331	0.9652	10947300	11323372	1.03435
RRS10	Europe	33879960	22712592	27352415	22249768	31359258	138136943	137553993	0.99578	14926400	14887353	0.997384
Rubezhnoe-1	Asia	33038073	22310341	26563336	23855735	31242396	141707432	137009881	0.96685	14776200	15171038	1.02672
Sah-0	Africa	35368616	24436875	27604652	23741562	30483252	143149750	141634957	0.989418	17608200	17292328	0.982061
Sus-1	Asia	32724018	21877109	24900617	26109597	30412957	138883412	136024298	0.979414	12399800	13109623	1.05724
Zal-1	Asia	32164332	21709423	25429350	21875007	30868444	138012891	132046556	0.95677	11628400	11944144	1.02715
Edi-0	Europe	33430941	23128449	25678974	21838171	30993147	146881207	135069682	0.919585	15766600	11996157	0.760859
Elh-2	Africa	34530683	22435814	26369208	22455592	30750880	141321607	136542177	0.96618	15033400	15762057	1.04847
Etna-2	Africa	35371439	22767103	26349072	24360657	31846284	149146852	140694555	0.943329	15770200	16589353	1.05194
N13	Asia	32898134	21957610	26607879	21950436	31892902	136494149	135306961	0.991302	13814400	14171029	1.02582
No-0	Europe	34124826	21596311	26661640	23143428	30631322	136782224	136157527	0.995433	12201300	12740152	1.04416
Qar-8a	Africa	33389771	22553287	27455841	21956078	30515172	141270974	135870149	0.96177	12219600	12551292	1.02714
Sf-2	Europe	35506852	23273934	26288746	24486581	30225118	142108099	139781231	0.983626	15606200	15934399	1.02103
Tul-0	Europe	33899420	22045183	27643550	22244049	31094972	142301751	136927174	0.962231	14221800	14856873	1.04465
Ice-1	Europe	34313275	21282145	24259647	24570931	30014802	137599243	134440800	0.977046	10901500	11484128	1.05344
Rab-R1	Madeira	34406922	23708084	30246993	25087917	34126747	152584183	147576663	0.967182	21149800	21872479	1.03417
St-0	Europe	35011239	21107091	25775941	21432948	31209363	141431141	134536582	0.951251	13088300	12410349	0.948202
Stw-0	Europe	34099178	22908947	24679613	21580361	31434418	138285965	134702517	0.974087	12664500	12411042	0.979987
Tanz-1	Africa	36283071	23137518	28408590	22330536	33281524	147993682	143441239	0.969239	19517000	20769583	1.06418
Taz-0	Africa	33943236	23670301	26222379	21879796	34466946	142913383	140182658	0.980892	15904600	16737342	1.05236
ws-4	Europe	34857750	23197303	26572203	22607972	31658921	143031085	138894149	0.971077	14385628	14934582	1.03816
Zin9	Africa	34736914	23541983	25056625	23424561	31671279	145906476	138431362	0.948768	14525600	14416769	0.992508
Pyl-1	Europe	33939772	23609571	27787279	23822032	33640735	142423444	142799389	1.00264	15656000	16295111	1.04082
Valsi-1	Europe	33656486	23176753	25422156	22819016	30548198	136869416	135622609	0.990891	12227500	12995419	1.0628
Geg-14	Asia	32690734	21410845	26050993	21116074	29971571	132627289	131240217	0.989542	9001420	9562530	1.06234
Dog-4	admix	33829710	23488919	26836718	22631950	30909080	138197809	137696377	0.996372	13452500	13560224	1.00801
Nemrut-1	admix	33084620	21737638	26255871	25680596	29844073	138202428	136602798	0.988425	12857100	12888929	1.00248
Toufl-1	Africa	33660758	23516194	25826460	23459117	30667802	140374550	137130331	0.976889	11993200	12203133	1.0175
Anz-0	Europe	32517059	23115235	25296318	24513383	31204359	141973266	136646354	0.962479	12634300	13368764	1.05813
Are-1	Madeira	32405804	23608298	26109457	20282606	30427680	149517361	132833845	0.888418	16643600	12726763	0.764664
Are-2	Madeira	33047943	23208858	28626378	21326920	31358808	153006713	137568907	0.899104	23457400	17640121	0.752007
Are-6	Madeira	31162286	23114526	28433430	21768072	30284815	151275309	134763129	0.890847	19669600	14162301	0.72001
Are-10	Madeira	33732525	22576868	28074637	20485942	30613193	150061000	135483165	0.902854	18658200	15293357	0.819659
Bay-0	Europe	31980498	22657342	26132052	19161485	30285850	133710858	130217227	0.973872	11510800	10251246	0.890576
Bla-1	Europe	32521937	21319088	25872099	20551314	27703790	136962456	127968228	0.934331	9588910	7687109	0.801667
Blh-1	Europe	31993688	20195777	25281030	21036235	31091137	137628602	129597867	0.941649	11080200	9425546	0.850666
Bur-0	Europe	31378549	20825552	27406147	22801966	29381345	136253606	131793559	0.967267	12398000	11779221	0.95009
Cant-1	Africa	33745922	22272428	26448103	22370491	30763921	143871020	135600865	0.942517	18479000	15432859	0.835157
Can-0	admix	33093194	20924172	25079509	20549072	30311772	135591934	129957719	0.958447	12873600	9846990	0.764898
Col-0	Europe	32215923	21785300	25619339	20520974	29114968	141830988	129256504	0.911342	11594900	9465249	0.816329
Ct-1	Europe	33023188	22617208	24758959	19705158	31098922	138979979	131203435	0.944046	12919100	10209876	0.790293
Cvi-0	Africa	32925157	22577903	26955220	20800751	30948004	138650166	134207035	0.967954	16662500	14366185	0.862187
Ge-0	Europe	32357573	21835090	26793482	20980004	30513784	138080580	132479933	0.959439	13169500	12008903	0.911872
Ita-0	Africa	32194585	21290755	26409029	24186902	30886214	138413194	134967485	0.975106	16835100	14784040	0.878168
Jea	Europe	31228979	22659999	25841933	19986857	30048524	135417181	129766292	0.958271	10420200	9635362	0.924681
Kz-9	Asia	32240159	20495553	25224211	20475468	29737411	132280533	128172802	0.968947	8976140	7543080	0.840348
Nok-1	Europe	33437695	21360525	26354557	21055611	30377626	138830943	132586014	0.955018	12552100	11506755	0.91672
Oy-0	Europe	35262710	21076064	24290278	20350052	30407147	142471246	131386251	0.922195	12537400	10549862	0.841471
Ri-0	Europe	32061023	21636840	25433023	20465808	28532256	134042915	128128950	0.95588	9143290	7064849	0.772681
Shahdara	Asia	32739265	20428329	25317144	21645713	32934043	138777739	133064494	0.958832	15755100	12382151	0.785914
Shigu-2	Asia	32766010	19758428	24794498	22923631	30715698	139168076	130958265	0.941008	13548500	10743615	0.792974
Tsu-0	Europe	32399777	21919823	25071630	20482327	29711943	136513821	129585500	0.949248	10877300	9067556	0.833622
Yo-0	Europe	32330200	22209326	25566022	20609590	31069322	142357983	131784460	0.925726	14884400	11467580	0.770443

## Sheet: Figure2d
sample	group	type	length	percentage
Abd-0	PacbioHiFi	CACTA	783460	0.58
Abd-0	PacbioHiFi	Copia	1434972	1.06
Abd-0	PacbioHiFi	Gypsy	6314497	4.66
Abd-0	PacbioHiFi	hAT	272457	0.2
Abd-0	PacbioHiFi	helitron	4760536	3.52
Abd-0	PacbioHiFi	LINE_element	99275	0.07
Abd-0	PacbioHiFi	LTR_unknown	1378994	1.02
Abd-0	PacbioHiFi	Mutator	1021927	0.75
Abd-0	PacbioHiFi	PIF_Harbinger	227502	0.17
Abd-0	PacbioHiFi	Tc1_Mariner	82471	0.06
Altai-5	PacbioHiFi	CACTA	748716	0.54
Altai-5	PacbioHiFi	Copia	1507316	1.09
Altai-5	PacbioHiFi	Gypsy	6143996	4.45
Altai-5	PacbioHiFi	hAT	314559	0.23
Altai-5	PacbioHiFi	helitron	4581336	3.32
Altai-5	PacbioHiFi	LINE_element	101569	0.07
Altai-5	PacbioHiFi	LTR_unknown	1254940	0.91
Altai-5	PacbioHiFi	Mutator	1088219	0.79
Altai-5	PacbioHiFi	PIF_Harbinger	240614	0.17
Altai-5	PacbioHiFi	Tc1_Mariner	80104	0.06
Anz-0	PacbioHiFi	CACTA	808475	0.59
Anz-0	PacbioHiFi	Copia	1406998	1.02
Anz-0	PacbioHiFi	Gypsy	5614647	4.08
Anz-0	PacbioHiFi	hAT	287986	0.21
Anz-0	PacbioHiFi	helitron	4886728	3.55
Anz-0	PacbioHiFi	LINE_element	102998	0.07
Anz-0	PacbioHiFi	LTR_unknown	2935782	2.13
Anz-0	PacbioHiFi	Mutator	1058303	0.77
Anz-0	PacbioHiFi	PIF_Harbinger	241346	0.18
Anz-0	PacbioHiFi	Tc1_Mariner	94022	0.07
Are-1	Nanopore	CACTA	786382	0.59
Are-1	Nanopore	Copia	1670321	1.26
Are-1	Nanopore	Gypsy	5951638	4.48
Are-1	Nanopore	hAT	298928	0.23
Are-1	Nanopore	helitron	4828969	3.64
Are-1	Nanopore	LINE_element	90494	0.07
Are-1	Nanopore	LTR_unknown	597759	0.45
Are-1	Nanopore	Mutator	1036095	0.78
Are-1	Nanopore	PIF_Harbinger	249820	0.19
Are-1	Nanopore	Tc1_Mariner	90706	0.07
Are-10	Nanopore	CACTA	830667	0.61
Are-10	Nanopore	Copia	1749678	1.29
Are-10	Nanopore	Gypsy	6105822	4.5
Are-10	Nanopore	hAT	374671	0.28
Are-10	Nanopore	helitron	4466042	3.29
Are-10	Nanopore	LINE_element	92011	0.07
Are-10	Nanopore	LTR_unknown	624551	0.46
Are-10	Nanopore	Mutator	1095671	0.81
Are-10	Nanopore	PIF_Harbinger	235468	0.17
Are-10	Nanopore	Tc1_Mariner	70706	0.05
Are-2	Nanopore	CACTA	778858	0.57
Are-2	Nanopore	Copia	1730816	1.26
Are-2	Nanopore	Gypsy	6038395	4.39
Are-2	Nanopore	hAT	343169	0.25
Are-2	Nanopore	helitron	4469483	3.25
Are-2	Nanopore	LINE_element	85730	0.06
Are-2	Nanopore	LTR_unknown	552206	0.4
Are-2	Nanopore	Mutator	1014736	0.74
Are-2	Nanopore	PIF_Harbinger	229648	0.17
Are-2	Nanopore	Tc1_Mariner	97383	0.07
Are-6	Nanopore	CACTA	811489	0.6
Are-6	Nanopore	Copia	1723393	1.28
Are-6	Nanopore	Gypsy	6154739	4.57
Are-6	Nanopore	hAT	305381	0.23
Are-6	Nanopore	helitron	4572155	3.39
Are-6	Nanopore	LINE_element	86650	0.06
Are-6	Nanopore	LTR_unknown	573213	0.43
Are-6	Nanopore	Mutator	1061928	0.79
Are-6	Nanopore	PIF_Harbinger	225480	0.17
Are-6	Nanopore	Tc1_Mariner	93032	0.07
Bay-0	Nanopore	CACTA	840491	0.65
Bay-0	Nanopore	Copia	1411580	1.08
Bay-0	Nanopore	Gypsy	5975027	4.59
Bay-0	Nanopore	hAT	282062	0.22
Bay-0	Nanopore	helitron	4694675	3.61
Bay-0	Nanopore	LINE_element	70438	0.05
Bay-0	Nanopore	LTR_unknown	550976	0.42
Bay-0	Nanopore	Mutator	1100164	0.84
Bay-0	Nanopore	PIF_Harbinger	265847	0.2
Bay-0	Nanopore	Tc1_Mariner	86756	0.07
Bla-1	Nanopore	CACTA	817243	0.64
Bla-1	Nanopore	Copia	1514519	1.18
Bla-1	Nanopore	Gypsy	6127511	4.79
Bla-1	Nanopore	hAT	326730	0.26
Bla-1	Nanopore	helitron	4648861	3.63
Bla-1	Nanopore	LINE_element	95338	0.07
Bla-1	Nanopore	LTR_unknown	461004	0.36
Bla-1	Nanopore	Mutator	1070534	0.84
Bla-1	Nanopore	PIF_Harbinger	252431	0.2
Bla-1	Nanopore	Tc1_Mariner	98747	0.08
Blh-1	Nanopore	CACTA	887279	0.68
Blh-1	Nanopore	Copia	1413529	1.09
Blh-1	Nanopore	Gypsy	6188154	4.77
Blh-1	Nanopore	hAT	372164	0.29
Blh-1	Nanopore	helitron	4713094	3.64
Blh-1	Nanopore	LINE_element	83291	0.06
Blh-1	Nanopore	LTR_unknown	506209	0.39
Blh-1	Nanopore	Mutator	1123249	0.87
Blh-1	Nanopore	PIF_Harbinger	243997	0.19
Blh-1	Nanopore	Tc1_Mariner	68819	0.05
Bur-0	Nanopore	CACTA	850119	0.65
Bur-0	Nanopore	Copia	1644964	1.25
Bur-0	Nanopore	Gypsy	5826760	4.42
Bur-0	Nanopore	hAT	306487	0.23
Bur-0	Nanopore	helitron	4781414	3.63
Bur-0	Nanopore	LINE_element	98451	0.07
Bur-0	Nanopore	LTR_unknown	529140	0.4
Bur-0	Nanopore	Mutator	1114971	0.85
Bur-0	Nanopore	PIF_Harbinger	235600	0.18
Bur-0	Nanopore	Tc1_Mariner	74208	0.06
Can-0	Nanopore	CACTA	839529	0.65
Can-0	Nanopore	Copia	1530109	1.18
Can-0	Nanopore	Gypsy	6252021	4.81
Can-0	Nanopore	hAT	317652	0.24
Can-0	Nanopore	helitron	4825380	3.71
Can-0	Nanopore	LINE_element	94305	0.07
Can-0	Nanopore	LTR_unknown	609074	0.47
Can-0	Nanopore	Mutator	1105888	0.85
Can-0	Nanopore	PIF_Harbinger	252450	0.19
Can-0	Nanopore	Tc1_Mariner	95735	0.07
Cant-1	Nanopore	CACTA	811872	0.6
Cant-1	Nanopore	Copia	1574427	1.16
Cant-1	Nanopore	Gypsy	6164788	4.55
Cant-1	Nanopore	hAT	272572	0.2
Cant-1	Nanopore	helitron	4735333	3.49
Cant-1	Nanopore	LINE_element	74620	0.06
Cant-1	Nanopore	LTR_unknown	621888	0.46
Cant-1	Nanopore	Mutator	990407	0.73
Cant-1	Nanopore	PIF_Harbinger	273969	0.2
Cant-1	Nanopore	Tc1_Mariner	64717	0.05
Co-4	PacbioHiFi	CACTA	784414	0.58
Co-4	PacbioHiFi	Copia	1509454	1.11
Co-4	PacbioHiFi	Gypsy	5512676	4.07
Co-4	PacbioHiFi	hAT	282743	0.21
Co-4	PacbioHiFi	helitron	4938417	3.64
Co-4	PacbioHiFi	LINE_element	97661	0.07
Co-4	PacbioHiFi	LTR_unknown	779256	0.57
Co-4	PacbioHiFi	Mutator	1045294	0.77
Co-4	PacbioHiFi	PIF_Harbinger	200426	0.15
Co-4	PacbioHiFi	Tc1_Mariner	82368	0.06
Col-0	Nanopore	CACTA	783824	0.61
Col-0	Nanopore	Copia	1539587	1.19
Col-0	Nanopore	Gypsy	5835837	4.51
Col-0	Nanopore	hAT	315940	0.24
Col-0	Nanopore	helitron	4737932	3.67
Col-0	Nanopore	LINE_element	83105	0.06
Col-0	Nanopore	LTR_unknown	503313	0.39
Col-0	Nanopore	Mutator	1008591	0.78
Col-0	Nanopore	PIF_Harbinger	279234	0.22
Col-0	Nanopore	Tc1_Mariner	88145	0.07
Col-PEK	Col-PEK	CACTA	751131	0.56
Col-PEK	Col-PEK	Copia	1592399	1.19
Col-PEK	Col-PEK	Gypsy	5867795	4.38
Col-PEK	Col-PEK	hAT	359978	0.27
Col-PEK	Col-PEK	helitron	4876320	3.64
Col-PEK	Col-PEK	LINE_element	74046	0.06
Col-PEK	Col-PEK	LTR_unknown	684120	0.51
Col-PEK	Col-PEK	Mutator	1002240	0.75
Col-PEK	Col-PEK	PIF_Harbinger	311131	0.23
Col-PEK	Col-PEK	Tc1_Mariner	96665	0.07
Col-TAIR10	Col-TAIR10	CACTA	751726	0.63
Col-TAIR10	Col-TAIR10	Copia	1499831	1.26
Col-TAIR10	Col-TAIR10	Gypsy	5442366	4.57
Col-TAIR10	Col-TAIR10	hAT	326337	0.27
Col-TAIR10	Col-TAIR10	helitron	4907312	4.13
Col-TAIR10	Col-TAIR10	LINE_element	57043	0.05
Col-TAIR10	Col-TAIR10	LTR_unknown	383704	0.32
Col-TAIR10	Col-TAIR10	Mutator	1029299	0.87
Col-TAIR10	Col-TAIR10	PIF_Harbinger	300386	0.25
Col-TAIR10	Col-TAIR10	Tc1_Mariner	84209	0.07
Ct-1	Nanopore	CACTA	857922	0.65
Ct-1	Nanopore	Copia	1540761	1.17
Ct-1	Nanopore	Gypsy	6448602	4.91
Ct-1	Nanopore	hAT	318885	0.24
Ct-1	Nanopore	helitron	4892812	3.73
Ct-1	Nanopore	LINE_element	111929	0.09
Ct-1	Nanopore	LTR_unknown	571050	0.44
Ct-1	Nanopore	Mutator	1102147	0.84
Ct-1	Nanopore	PIF_Harbinger	209935	0.16
Ct-1	Nanopore	Tc1_Mariner	95558	0.07
Cvi-0	Nanopore	CACTA	797812	0.59
Cvi-0	Nanopore	Copia	1483789	1.11
Cvi-0	Nanopore	Gypsy	5752944	4.29
Cvi-0	Nanopore	hAT	345711	0.26
Cvi-0	Nanopore	helitron	5028331	3.75
Cvi-0	Nanopore	LINE_element	62314	0.05
Cvi-0	Nanopore	LTR_unknown	474044	0.35
Cvi-0	Nanopore	Mutator	1049312	0.78
Cvi-0	Nanopore	PIF_Harbinger	223890	0.17
Cvi-0	Nanopore	Tc1_Mariner	68868	0.05
Db-1	PacbioHiFi	CACTA	832584	0.6
Db-1	PacbioHiFi	Copia	1455018	1.05
Db-1	PacbioHiFi	Gypsy	6694858	4.84
Db-1	PacbioHiFi	hAT	378518	0.27
Db-1	PacbioHiFi	helitron	4610853	3.34
Db-1	PacbioHiFi	LINE_element	102065	0.07
Db-1	PacbioHiFi	LTR_unknown	1159912	0.84
Db-1	PacbioHiFi	Mutator	1086615	0.79
Db-1	PacbioHiFi	PIF_Harbinger	247907	0.18
Db-1	PacbioHiFi	Tc1_Mariner	78127	0.06
Dog-4	PacbioHiFi	CACTA	844811	0.61
Dog-4	PacbioHiFi	Copia	1578563	1.14
Dog-4	PacbioHiFi	Gypsy	6816588	4.93
Dog-4	PacbioHiFi	hAT	383263	0.28
Dog-4	PacbioHiFi	helitron	4720668	3.41
Dog-4	PacbioHiFi	LINE_element	94792	0.07
Dog-4	PacbioHiFi	LTR_unknown	937309	0.68
Dog-4	PacbioHiFi	Mutator	1055201	0.76
Dog-4	PacbioHiFi	PIF_Harbinger	235572	0.17
Dog-4	PacbioHiFi	Tc1_Mariner	87113	0.06
Edi-0	PacbioHiFi	CACTA	892374	0.66
Edi-0	PacbioHiFi	Copia	1490057	1.09
Edi-0	PacbioHiFi	Gypsy	6469046	4.75
Edi-0	PacbioHiFi	hAT	344906	0.25
Edi-0	PacbioHiFi	helitron	4521893	3.32
Edi-0	PacbioHiFi	LINE_element	98983	0.07
Edi-0	PacbioHiFi	LTR_unknown	1531856	1.13
Edi-0	PacbioHiFi	Mutator	1123101	0.83
Edi-0	PacbioHiFi	PIF_Harbinger	210868	0.15
Edi-0	PacbioHiFi	Tc1_Mariner	72822	0.05
Elh-2	PacbioHiFi	CACTA	830481	0.61
Elh-2	PacbioHiFi	Copia	1572560	1.15
Elh-2	PacbioHiFi	Gypsy	6019680	4.39
Elh-2	PacbioHiFi	hAT	341159	0.25
Elh-2	PacbioHiFi	helitron	4871157	3.55
Elh-2	PacbioHiFi	LINE_element	65254	0.05
Elh-2	PacbioHiFi	LTR_unknown	822707	0.6
Elh-2	PacbioHiFi	Mutator	1094185	0.8
Elh-2	PacbioHiFi	PIF_Harbinger	257562	0.19
Elh-2	PacbioHiFi	Tc1_Mariner	74506	0.05
Est-0	PacbioHiFi	CACTA	910139	0.67
Est-0	PacbioHiFi	Copia	1452331	1.07
Est-0	PacbioHiFi	Gypsy	6698151	4.92
Est-0	PacbioHiFi	hAT	415348	0.3
Est-0	PacbioHiFi	helitron	4682385	3.44
Est-0	PacbioHiFi	LINE_element	94293	0.07
Est-0	PacbioHiFi	LTR_unknown	652288	0.48
Est-0	PacbioHiFi	Mutator	1061171	0.78
Est-0	PacbioHiFi	PIF_Harbinger	237385	0.17
Est-0	PacbioHiFi	Tc1_Mariner	84605	0.06
Est-1	PacbioHiFi	CACTA	919118	0.67
Est-1	PacbioHiFi	Copia	1481413	1.08
Est-1	PacbioHiFi	Gypsy	6156064	4.49
Est-1	PacbioHiFi	hAT	318219	0.23
Est-1	PacbioHiFi	helitron	4820910	3.51
Est-1	PacbioHiFi	LINE_element	92025	0.07
Est-1	PacbioHiFi	LTR_unknown	920081	0.67
Est-1	PacbioHiFi	Mutator	1189075	0.87
Est-1	PacbioHiFi	PIF_Harbinger	268704	0.2
Est-1	PacbioHiFi	Tc1_Mariner	74295	0.05
Etna-2	PacbioHiFi	CACTA	859044	0.6
Etna-2	PacbioHiFi	Copia	1613566	1.14
Etna-2	PacbioHiFi	Gypsy	5738217	4.04
Etna-2	PacbioHiFi	hAT	364192	0.26
Etna-2	PacbioHiFi	helitron	4816855	3.39
Etna-2	PacbioHiFi	LINE_element	114652	0.08
Etna-2	PacbioHiFi	LTR_unknown	892146	0.63
Etna-2	PacbioHiFi	Mutator	1037465	0.73
Etna-2	PacbioHiFi	PIF_Harbinger	252292	0.18
Etna-2	PacbioHiFi	Tc1_Mariner	69661	0.05
Ge-0	Nanopore	CACTA	868260	0.66
Ge-0	Nanopore	Copia	1552115	1.17
Ge-0	Nanopore	Gypsy	6301249	4.76
Ge-0	Nanopore	hAT	291847	0.22
Ge-0	Nanopore	helitron	4583350	3.46
Ge-0	Nanopore	LINE_element	98098	0.07
Ge-0	Nanopore	LTR_unknown	431071	0.33
Ge-0	Nanopore	Mutator	1084749	0.82
Ge-0	Nanopore	PIF_Harbinger	232302	0.18
Ge-0	Nanopore	Tc1_Mariner	71956	0.05
Geg-14	PacbioHiFi	CACTA	877111	0.67
Geg-14	PacbioHiFi	Copia	1616222	1.23
Geg-14	PacbioHiFi	Gypsy	5948834	4.52
Geg-14	PacbioHiFi	hAT	337961	0.26
Geg-14	PacbioHiFi	helitron	4768885	3.62
Geg-14	PacbioHiFi	LINE_element	94229	0.07
Geg-14	PacbioHiFi	LTR_unknown	901172	0.68
Geg-14	PacbioHiFi	Mutator	1106899	0.84
Geg-14	PacbioHiFi	PIF_Harbinger	212124	0.16
Geg-14	PacbioHiFi	Tc1_Mariner	104123	0.08
Had-6b	PacbioHiFi	CACTA	827914	0.61
Had-6b	PacbioHiFi	Copia	1639947	1.21
Had-6b	PacbioHiFi	Gypsy	5925352	4.38
Had-6b	PacbioHiFi	hAT	377968	0.28
Had-6b	PacbioHiFi	helitron	4801462	3.55
Had-6b	PacbioHiFi	LINE_element	93730	0.07
Had-6b	PacbioHiFi	LTR_unknown	1130681	0.84
Had-6b	PacbioHiFi	Mutator	1026131	0.76
Had-6b	PacbioHiFi	PIF_Harbinger	258488	0.19
Had-6b	PacbioHiFi	Tc1_Mariner	93488	0.07
Hiroshima	PacbioHiFi	CACTA	824500	0.58
Hiroshima	PacbioHiFi	Copia	1570248	1.11
Hiroshima	PacbioHiFi	Gypsy	5976405	4.22
Hiroshima	PacbioHiFi	hAT	313149	0.22
Hiroshima	PacbioHiFi	helitron	4817822	3.41
Hiroshima	PacbioHiFi	LINE_element	105145	0.07
Hiroshima	PacbioHiFi	LTR_unknown	1387888	0.98
Hiroshima	PacbioHiFi	Mutator	1135451	0.8
Hiroshima	PacbioHiFi	PIF_Harbinger	257572	0.18
Hiroshima	PacbioHiFi	Tc1_Mariner	94362	0.07
Ice-1	PacbioHiFi	CACTA	868210	0.64
Ice-1	PacbioHiFi	Copia	1514069	1.12
Ice-1	PacbioHiFi	Gypsy	5949427	4.41
Ice-1	PacbioHiFi	hAT	332461	0.25
Ice-1	PacbioHiFi	helitron	4831272	3.58
Ice-1	PacbioHiFi	LINE_element	93827	0.07
Ice-1	PacbioHiFi	LTR_unknown	951366	0.7
Ice-1	PacbioHiFi	Mutator	1115992	0.83
Ice-1	PacbioHiFi	PIF_Harbinger	275306	0.2
Ice-1	PacbioHiFi	Tc1_Mariner	69051	0.05
Ishikawa	PacbioHiFi	CACTA	816674	0.58
Ishikawa	PacbioHiFi	Copia	1518543	1.07
Ishikawa	PacbioHiFi	Gypsy	6089902	4.29
Ishikawa	PacbioHiFi	hAT	311938	0.22
Ishikawa	PacbioHiFi	helitron	4904779	3.45
Ishikawa	PacbioHiFi	LINE_element	96558	0.07
Ishikawa	PacbioHiFi	LTR_unknown	877550	0.62
Ishikawa	PacbioHiFi	Mutator	1123211	0.79
Ishikawa	PacbioHiFi	PIF_Harbinger	226706	0.16
Ishikawa	PacbioHiFi	Tc1_Mariner	84133	0.06
Ita-0	Nanopore	CACTA	829553	0.61
Ita-0	Nanopore	Copia	1629314	1.21
Ita-0	Nanopore	Gypsy	5497447	4.07
Ita-0	Nanopore	hAT	348317	0.26
Ita-0	Nanopore	helitron	4946496	3.66
Ita-0	Nanopore	LINE_element	62948	0.05
Ita-0	Nanopore	LTR_unknown	513798	0.38
Ita-0	Nanopore	Mutator	1053329	0.78
Ita-0	Nanopore	PIF_Harbinger	227507	0.17
Ita-0	Nanopore	Tc1_Mariner	87717	0.06
Jea	Nanopore	CACTA	857948	0.66
Jea	Nanopore	Copia	1656606	1.28
Jea	Nanopore	Gypsy	5614478	4.33
Jea	Nanopore	hAT	340558	0.26
Jea	Nanopore	helitron	4874434	3.76
Jea	Nanopore	LINE_element	106068	0.08
Jea	Nanopore	LTR_unknown	512486	0.39
Jea	Nanopore	Mutator	1127695	0.87
Jea	Nanopore	PIF_Harbinger	266072	0.21
Jea	Nanopore	Tc1_Mariner	83158	0.06
Kar-1	PacbioHiFi	CACTA	793663	0.59
Kar-1	PacbioHiFi	Copia	1674074	1.24
Kar-1	PacbioHiFi	Gypsy	6141229	4.55
Kar-1	PacbioHiFi	hAT	313872	0.23
Kar-1	PacbioHiFi	helitron	4409144	3.26
Kar-1	PacbioHiFi	LINE_element	92807	0.07
Kar-1	PacbioHiFi	LTR_unknown	1397240	1.03
Kar-1	PacbioHiFi	Mutator	1043380	0.77
Kar-1	PacbioHiFi	PIF_Harbinger	216388	0.16
Kar-1	PacbioHiFi	Tc1_Mariner	141141	0.1
Kas-1	PacbioHiFi	CACTA	811022	0.59
Kas-1	PacbioHiFi	Copia	1507646	1.1
Kas-1	PacbioHiFi	Gypsy	6333365	4.61
Kas-1	PacbioHiFi	hAT	293278	0.21
Kas-1	PacbioHiFi	helitron	4798388	3.49
Kas-1	PacbioHiFi	LINE_element	61161	0.04
Kas-1	PacbioHiFi	LTR_unknown	932021	0.68
Kas-1	PacbioHiFi	Mutator	1068324	0.78
Kas-1	PacbioHiFi	PIF_Harbinger	270734	0.2
Kas-1	PacbioHiFi	Tc1_Mariner	72439	0.05
Kyr-1	PacbioHiFi	CACTA	755436	0.55
Kyr-1	PacbioHiFi	Copia	1592735	1.16
Kyr-1	PacbioHiFi	Gypsy	5925406	4.32
Kyr-1	PacbioHiFi	hAT	297519	0.22
Kyr-1	PacbioHiFi	helitron	4665076	3.4
Kyr-1	PacbioHiFi	LINE_element	61693	0.04
Kyr-1	PacbioHiFi	LTR_unknown	1701458	1.24
Kyr-1	PacbioHiFi	Mutator	1094284	0.8
Kyr-1	PacbioHiFi	PIF_Harbinger	230156	0.17
Kyr-1	PacbioHiFi	Tc1_Mariner	70769	0.05
Kz-9	Nanopore	CACTA	839359	0.65
Kz-9	Nanopore	Copia	1573379	1.23
Kz-9	Nanopore	Gypsy	5977744	4.66
Kz-9	Nanopore	hAT	360248	0.28
Kz-9	Nanopore	helitron	4652378	3.63
Kz-9	Nanopore	LINE_element	81305	0.06
Kz-9	Nanopore	LTR_unknown	486559	0.38
Kz-9	Nanopore	Mutator	1176383	0.92
Kz-9	Nanopore	PIF_Harbinger	258196	0.2
Kz-9	Nanopore	Tc1_Mariner	78760	0.06
Mh-0	PacbioHiFi	CACTA	785998	0.57
Mh-0	PacbioHiFi	Copia	1495656	1.09
Mh-0	PacbioHiFi	Gypsy	6227697	4.53
Mh-0	PacbioHiFi	hAT	335595	0.24
Mh-0	PacbioHiFi	helitron	4677996	3.41
Mh-0	PacbioHiFi	LINE_element	73844	0.05
Mh-0	PacbioHiFi	LTR_unknown	995506	0.72
Mh-0	PacbioHiFi	Mutator	1138730	0.83
Mh-0	PacbioHiFi	PIF_Harbinger	243867	0.18
Mh-0	PacbioHiFi	Tc1_Mariner	80481	0.06
Mr-0	PacbioHiFi	CACTA	898449	0.64
Mr-0	PacbioHiFi	Copia	1675995	1.19
Mr-0	PacbioHiFi	Gypsy	6173321	4.4
Mr-0	PacbioHiFi	hAT	319970	0.23
Mr-0	PacbioHiFi	helitron	4756963	3.39
Mr-0	PacbioHiFi	LINE_element	127975	0.09
Mr-0	PacbioHiFi	LTR_unknown	1344956	0.96
Mr-0	PacbioHiFi	Mutator	1138116	0.81
Mr-0	PacbioHiFi	PIF_Harbinger	252593	0.18
Mr-0	PacbioHiFi	Tc1_Mariner	75772	0.05
Ms-0	PacbioHiFi	CACTA	784044	0.57
Ms-0	PacbioHiFi	Copia	1500922	1.1
Ms-0	PacbioHiFi	Gypsy	6353659	4.64
Ms-0	PacbioHiFi	hAT	291142	0.21
Ms-0	PacbioHiFi	helitron	4911178	3.59
Ms-0	PacbioHiFi	LINE_element	61096	0.04
Ms-0	PacbioHiFi	LTR_unknown	1092054	0.8
Ms-0	PacbioHiFi	Mutator	1033705	0.75
Ms-0	PacbioHiFi	PIF_Harbinger	243928	0.18
Ms-0	PacbioHiFi	Tc1_Mariner	59206	0.04
N13	PacbioHiFi	CACTA	761430	0.56
N13	PacbioHiFi	Copia	1530364	1.13
N13	PacbioHiFi	Gypsy	6188049	4.56
N13	PacbioHiFi	hAT	261959	0.19
N13	PacbioHiFi	helitron	4759701	3.51
N13	PacbioHiFi	LINE_element	91947	0.07
N13	PacbioHiFi	LTR_unknown	619232	0.46
N13	PacbioHiFi	Mutator	1092094	0.8
N13	PacbioHiFi	PIF_Harbinger	240857	0.18
N13	PacbioHiFi	Tc1_Mariner	78169	0.06
Nemrut-1	PacbioHiFi	CACTA	826618	0.6
Nemrut-1	PacbioHiFi	Copia	1619795	1.18
Nemrut-1	PacbioHiFi	Gypsy	6247017	4.54
Nemrut-1	PacbioHiFi	hAT	347282	0.25
Nemrut-1	PacbioHiFi	helitron	4725804	3.44
Nemrut-1	PacbioHiFi	LINE_element	65422	0.05
Nemrut-1	PacbioHiFi	LTR_unknown	728083	0.53
Nemrut-1	PacbioHiFi	Mutator	1064107	0.77
Nemrut-1	PacbioHiFi	PIF_Harbinger	242917	0.18
Nemrut-1	PacbioHiFi	Tc1_Mariner	95092	0.07
No-0	PacbioHiFi	CACTA	903380	0.66
No-0	PacbioHiFi	Copia	1528517	1.12
No-0	PacbioHiFi	Gypsy	6588955	4.82
No-0	PacbioHiFi	hAT	337498	0.25
No-0	PacbioHiFi	helitron	4640286	3.4
No-0	PacbioHiFi	LINE_element	67117	0.05
No-0	PacbioHiFi	LTR_unknown	635315	0.47
No-0	PacbioHiFi	Mutator	1120492	0.82
No-0	PacbioHiFi	PIF_Harbinger	233028	0.17
No-0	PacbioHiFi	Tc1_Mariner	110987	0.08
Nok-1	Nanopore	CACTA	873087	0.66
Nok-1	Nanopore	Copia	1590286	1.2
Nok-1	Nanopore	Gypsy	6380024	4.81
Nok-1	Nanopore	hAT	349635	0.26
Nok-1	Nanopore	helitron	4737345	3.57
Nok-1	Nanopore	LINE_element	104516	0.08
Nok-1	Nanopore	LTR_unknown	521878	0.39
Nok-1	Nanopore	Mutator	1081105	0.82
Nok-1	Nanopore	PIF_Harbinger	232328	0.18
Nok-1	Nanopore	Tc1_Mariner	82278	0.06
Nov-02	PacbioHiFi	CACTA	770289	0.55
Nov-02	PacbioHiFi	Copia	1632658	1.17
Nov-02	PacbioHiFi	Gypsy	6174823	4.42
Nov-02	PacbioHiFi	hAT	341074	0.24
Nov-02	PacbioHiFi	helitron	4503778	3.22
Nov-02	PacbioHiFi	LINE_element	78725	0.06
Nov-02	PacbioHiFi	LTR_unknown	695300	0.5
Nov-02	PacbioHiFi	Mutator	1137488	0.81
Nov-02	PacbioHiFi	PIF_Harbinger	232569	0.17
Nov-02	PacbioHiFi	Tc1_Mariner	75560	0.05
Oy-0	Nanopore	CACTA	857879	0.65
Oy-0	Nanopore	Copia	1509360	1.15
Oy-0	Nanopore	Gypsy	6282236	4.78
Oy-0	Nanopore	hAT	291884	0.22
Oy-0	Nanopore	helitron	4913449	3.74
Oy-0	Nanopore	LINE_element	87128	0.07
Oy-0	Nanopore	LTR_unknown	479181	0.36
Oy-0	Nanopore	Mutator	1048779	0.8
Oy-0	Nanopore	PIF_Harbinger	208574	0.16
Oy-0	Nanopore	Tc1_Mariner	84730	0.06
Pyl-1	PacbioHiFi	CACTA	836953	0.58
Pyl-1	PacbioHiFi	Copia	1721316	1.2
Pyl-1	PacbioHiFi	Gypsy	6529543	4.55
Pyl-1	PacbioHiFi	hAT	274934	0.19
Pyl-1	PacbioHiFi	helitron	4844395	3.38
Pyl-1	PacbioHiFi	LINE_element	102318	0.07
Pyl-1	PacbioHiFi	LTR_unknown	1128402	0.79
Pyl-1	PacbioHiFi	Mutator	1095947	0.76
Pyl-1	PacbioHiFi	PIF_Harbinger	205925	0.14
Pyl-1	PacbioHiFi	Tc1_Mariner	68564	0.05
Qar-8a	PacbioHiFi	CACTA	799911	0.59
Qar-8a	PacbioHiFi	Copia	1590512	1.16
Qar-8a	PacbioHiFi	Gypsy	5684545	4.16
Qar-8a	PacbioHiFi	hAT	364668	0.27
Qar-8a	PacbioHiFi	helitron	4637498	3.39
Qar-8a	PacbioHiFi	LINE_element	100799	0.07
Qar-8a	PacbioHiFi	LTR_unknown	1167987	0.85
Qar-8a	PacbioHiFi	Mutator	1074146	0.79
Qar-8a	PacbioHiFi	PIF_Harbinger	257644	0.19
Qar-8a	PacbioHiFi	Tc1_Mariner	69145	0.05
Rab-R1	PacbioHiFi	CACTA	857962	0.58
Rab-R1	PacbioHiFi	Copia	1803860	1.22
Rab-R1	PacbioHiFi	Gypsy	6010490	4.06
Rab-R1	PacbioHiFi	hAT	366326	0.25
Rab-R1	PacbioHiFi	helitron	4563532	3.08
Rab-R1	PacbioHiFi	LINE_element	94915	0.06
Rab-R1	PacbioHiFi	LTR_unknown	1035818	0.7
Rab-R1	PacbioHiFi	Mutator	1129464	0.76
Rab-R1	PacbioHiFi	PIF_Harbinger	240930	0.16
Rab-R1	PacbioHiFi	Tc1_Mariner	103448	0.07
Ri-0	Nanopore	CACTA	817769	0.64
Ri-0	Nanopore	Copia	1489389	1.16
Ri-0	Nanopore	Gypsy	6362568	4.96
Ri-0	Nanopore	hAT	355377	0.28
Ri-0	Nanopore	helitron	4522901	3.53
Ri-0	Nanopore	LINE_element	107538	0.08
Ri-0	Nanopore	LTR_unknown	524647	0.41
Ri-0	Nanopore	Mutator	1206278	0.94
Ri-0	Nanopore	PIF_Harbinger	205524	0.16
Ri-0	Nanopore	Tc1_Mariner	88939	0.07
Rld-2	PacbioHiFi	CACTA	907548	0.65
Rld-2	PacbioHiFi	Copia	1567713	1.13
Rld-2	PacbioHiFi	Gypsy	6622700	4.76
Rld-2	PacbioHiFi	hAT	339546	0.24
Rld-2	PacbioHiFi	helitron	4786345	3.44
Rld-2	PacbioHiFi	LINE_element	90739	0.07
Rld-2	PacbioHiFi	LTR_unknown	611445	0.44
Rld-2	PacbioHiFi	Mutator	1150566	0.83
Rld-2	PacbioHiFi	PIF_Harbinger	280874	0.2
Rld-2	PacbioHiFi	Tc1_Mariner	74835	0.05
RRS10	PacbioHiFi	CACTA	873018	0.63
RRS10	PacbioHiFi	Copia	1500146	1.08
RRS10	PacbioHiFi	Gypsy	6044496	4.37
RRS10	PacbioHiFi	hAT	304295	0.22
RRS10	PacbioHiFi	helitron	4592335	3.32
RRS10	PacbioHiFi	LINE_element	99218	0.07
RRS10	PacbioHiFi	LTR_unknown	1431722	1.04
RRS10	PacbioHiFi	Mutator	1144345	0.83
RRS10	PacbioHiFi	PIF_Harbinger	220025	0.16
RRS10	PacbioHiFi	Tc1_Mariner	102024	0.07
Rubezhnoe-1	PacbioHiFi	CACTA	766508	0.56
Rubezhnoe-1	PacbioHiFi	Copia	1535232	1.11
Rubezhnoe-1	PacbioHiFi	Gypsy	6258333	4.54
Rubezhnoe-1	PacbioHiFi	hAT	294403	0.21
Rubezhnoe-1	PacbioHiFi	helitron	4955761	3.6
Rubezhnoe-1	PacbioHiFi	LINE_element	101346	0.07
Rubezhnoe-1	PacbioHiFi	LTR_unknown	1213207	0.88
Rubezhnoe-1	PacbioHiFi	Mutator	1110602	0.81
Rubezhnoe-1	PacbioHiFi	PIF_Harbinger	251544	0.18
Rubezhnoe-1	PacbioHiFi	Tc1_Mariner	78844	0.06
Sah-0	PacbioHiFi	CACTA	835746	0.59
Sah-0	PacbioHiFi	Copia	1782798	1.25
Sah-0	PacbioHiFi	Gypsy	5882166	4.13
Sah-0	PacbioHiFi	hAT	370571	0.26
Sah-0	PacbioHiFi	helitron	4823679	3.39
Sah-0	PacbioHiFi	LINE_element	100716	0.07
Sah-0	PacbioHiFi	LTR_unknown	2156260	1.51
Sah-0	PacbioHiFi	Mutator	1168961	0.82
Sah-0	PacbioHiFi	PIF_Harbinger	262010	0.18
Sah-0	PacbioHiFi	Tc1_Mariner	124626	0.09
Sf-2	PacbioHiFi	CACTA	865071	0.61
Sf-2	PacbioHiFi	Copia	1516053	1.08
Sf-2	PacbioHiFi	Gypsy	6175167	4.39
Sf-2	PacbioHiFi	hAT	304362	0.22
Sf-2	PacbioHiFi	helitron	4787548	3.4
Sf-2	PacbioHiFi	LINE_element	94103	0.07
Sf-2	PacbioHiFi	LTR_unknown	1603153	1.14
Sf-2	PacbioHiFi	Mutator	1045397	0.74
Sf-2	PacbioHiFi	PIF_Harbinger	255747	0.18
Sf-2	PacbioHiFi	Tc1_Mariner	62621	0.04
Shahdara	Nanopore	CACTA	816385	0.61
Shahdara	Nanopore	Copia	1669933	1.25
Shahdara	Nanopore	Gypsy	6420431	4.82
Shahdara	Nanopore	hAT	300366	0.23
Shahdara	Nanopore	helitron	4673826	3.51
Shahdara	Nanopore	LINE_element	60244	0.05
Shahdara	Nanopore	LTR_unknown	433996	0.33
Shahdara	Nanopore	Mutator	1117949	0.84
Shahdara	Nanopore	PIF_Harbinger	223152	0.17
Shahdara	Nanopore	Tc1_Mariner	90627	0.07
Shigu-2	Nanopore	CACTA	747139	0.57
Shigu-2	Nanopore	Copia	1641176	1.25
Shigu-2	Nanopore	Gypsy	6149042	4.7
Shigu-2	Nanopore	hAT	304132	0.23
Shigu-2	Nanopore	helitron	4814131	3.68
Shigu-2	Nanopore	LINE_element	61383	0.05
Shigu-2	Nanopore	LTR_unknown	542098	0.41
Shigu-2	Nanopore	Mutator	1181311	0.9
Shigu-2	Nanopore	PIF_Harbinger	238430	0.18
Shigu-2	Nanopore	Tc1_Mariner	98079	0.07
St-0	PacbioHiFi	CACTA	858345	0.64
St-0	PacbioHiFi	Copia	1518733	1.13
St-0	PacbioHiFi	Gypsy	6387895	4.73
St-0	PacbioHiFi	hAT	301638	0.22
St-0	PacbioHiFi	helitron	4719518	3.5
St-0	PacbioHiFi	LINE_element	100784	0.07
St-0	PacbioHiFi	LTR_unknown	493683	0.37
St-0	PacbioHiFi	Mutator	1074681	0.8
St-0	PacbioHiFi	PIF_Harbinger	239234	0.18
St-0	PacbioHiFi	Tc1_Mariner	80820	0.06
Stw-0	PacbioHiFi	CACTA	904503	0.66
Stw-0	PacbioHiFi	Copia	1614881	1.18
Stw-0	PacbioHiFi	Gypsy	6875585	5.01
Stw-0	PacbioHiFi	hAT	362450	0.26
Stw-0	PacbioHiFi	helitron	4916434	3.58
Stw-0	PacbioHiFi	LINE_element	92933	0.07
Stw-0	PacbioHiFi	LTR_unknown	820976	0.6
Stw-0	PacbioHiFi	Mutator	1190051	0.87
Stw-0	PacbioHiFi	PIF_Harbinger	237168	0.17
Stw-0	PacbioHiFi	Tc1_Mariner	89812	0.07
Sus-1	PacbioHiFi	CACTA	788163	0.58
Sus-1	PacbioHiFi	Copia	1571628	1.15
Sus-1	PacbioHiFi	Gypsy	5891315	4.3
Sus-1	PacbioHiFi	hAT	286448	0.21
Sus-1	PacbioHiFi	helitron	4517982	3.3
Sus-1	PacbioHiFi	LINE_element	104166	0.08
Sus-1	PacbioHiFi	LTR_unknown	763287	0.56
Sus-1	PacbioHiFi	Mutator	1123219	0.82
Sus-1	PacbioHiFi	PIF_Harbinger	210838	0.15
Sus-1	PacbioHiFi	Tc1_Mariner	72228	0.05
Tanz-1	PacbioHiFi	CACTA	868467	0.6
Tanz-1	PacbioHiFi	Copia	1541093	1.06
Tanz-1	PacbioHiFi	Gypsy	5992844	4.14
Tanz-1	PacbioHiFi	hAT	373629	0.26
Tanz-1	PacbioHiFi	helitron	4936945	3.41
Tanz-1	PacbioHiFi	LINE_element	58742	0.04
Tanz-1	PacbioHiFi	LTR_unknown	1149199	0.79
Tanz-1	PacbioHiFi	Mutator	1188888	0.82
Tanz-1	PacbioHiFi	PIF_Harbinger	262877	0.18
Tanz-1	PacbioHiFi	Tc1_Mariner	102676	0.07
Taz-0	PacbioHiFi	CACTA	806454	0.57
Taz-0	PacbioHiFi	Copia	1639282	1.15
Taz-0	PacbioHiFi	Gypsy	6040195	4.24
Taz-0	PacbioHiFi	hAT	403146	0.28
Taz-0	PacbioHiFi	helitron	4875343	3.42
Taz-0	PacbioHiFi	LINE_element	99122	0.07
Taz-0	PacbioHiFi	LTR_unknown	752451	0.53
Taz-0	PacbioHiFi	Mutator	1138262	0.8
Taz-0	PacbioHiFi	PIF_Harbinger	237788	0.17
Taz-0	PacbioHiFi	Tc1_Mariner	98687	0.07
Toufl-1	PacbioHiFi	CACTA	849697	0.62
Toufl-1	PacbioHiFi	Copia	1741880	1.26
Toufl-1	PacbioHiFi	Gypsy	5830353	4.23
Toufl-1	PacbioHiFi	hAT	329035	0.24
Toufl-1	PacbioHiFi	helitron	5145668	3.74
Toufl-1	PacbioHiFi	LINE_element	55129	0.04
Toufl-1	PacbioHiFi	LTR_unknown	2224256	1.61
Toufl-1	PacbioHiFi	Mutator	1074537	0.78
Toufl-1	PacbioHiFi	PIF_Harbinger	267320	0.19
Toufl-1	PacbioHiFi	Tc1_Mariner	71558	0.05
Tsu-0	Nanopore	CACTA	808316	0.62
Tsu-0	Nanopore	Copia	1364317	1.05
Tsu-0	Nanopore	Gypsy	6317327	4.87
Tsu-0	Nanopore	hAT	311310	0.24
Tsu-0	Nanopore	helitron	4851033	3.74
Tsu-0	Nanopore	LINE_element	93106	0.07
Tsu-0	Nanopore	LTR_unknown	543472	0.42
Tsu-0	Nanopore	Mutator	1111586	0.86
Tsu-0	Nanopore	PIF_Harbinger	241139	0.19
Tsu-0	Nanopore	Tc1_Mariner	91480	0.07
Tul-0	PacbioHiFi	CACTA	845867	0.61
Tul-0	PacbioHiFi	Copia	1571370	1.14
Tul-0	PacbioHiFi	Gypsy	6138621	4.45
Tul-0	PacbioHiFi	hAT	322855	0.23
Tul-0	PacbioHiFi	helitron	4664960	3.38
Tul-0	PacbioHiFi	LINE_element	88717	0.06
Tul-0	PacbioHiFi	LTR_unknown	1016237	0.74
Tul-0	PacbioHiFi	Mutator	1108603	0.8
Tul-0	PacbioHiFi	PIF_Harbinger	246644	0.18
Tul-0	PacbioHiFi	Tc1_Mariner	84126	0.06
Valsi-1	PacbioHiFi	CACTA	859733	0.63
Valsi-1	PacbioHiFi	Copia	1421702	1.04
Valsi-1	PacbioHiFi	Gypsy	5989698	4.36
Valsi-1	PacbioHiFi	hAT	373382	0.27
Valsi-1	PacbioHiFi	helitron	4725985	3.44
Valsi-1	PacbioHiFi	LINE_element	100366	0.07
Valsi-1	PacbioHiFi	LTR_unknown	1905133	1.39
Valsi-1	PacbioHiFi	Mutator	1108244	0.81
Valsi-1	PacbioHiFi	PIF_Harbinger	248878	0.18
Valsi-1	PacbioHiFi	Tc1_Mariner	75304	0.05
ws-4	PacbioHiFi	CACTA	950604	0.68
ws-4	PacbioHiFi	Copia	1748212	1.25
ws-4	PacbioHiFi	Gypsy	6554024	4.68
ws-4	PacbioHiFi	hAT	370089	0.26
ws-4	PacbioHiFi	helitron	4795601	3.43
ws-4	PacbioHiFi	LINE_element	95328	0.07
ws-4	PacbioHiFi	LTR_unknown	1083037	0.77
ws-4	PacbioHiFi	Mutator	1165857	0.83
ws-4	PacbioHiFi	PIF_Harbinger	231157	0.17
ws-4	PacbioHiFi	Tc1_Mariner	63744	0.05
Yo-0	Nanopore	CACTA	893494	0.68
Yo-0	Nanopore	Copia	1433296	1.09
Yo-0	Nanopore	Gypsy	6237700	4.73
Yo-0	Nanopore	hAT	340790	0.26
Yo-0	Nanopore	helitron	4704758	3.57
Yo-0	Nanopore	LINE_element	68540	0.05
Yo-0	Nanopore	LTR_unknown	437639	0.33
Yo-0	Nanopore	Mutator	1129205	0.86
Yo-0	Nanopore	PIF_Harbinger	270511	0.21
Yo-0	Nanopore	Tc1_Mariner	84896	0.06
Zal-1	PacbioHiFi	CACTA	817439	0.61
Zal-1	PacbioHiFi	Copia	1619448	1.22
Zal-1	PacbioHiFi	Gypsy	5980939	4.5
Zal-1	PacbioHiFi	hAT	294951	0.22
Zal-1	PacbioHiFi	helitron	4505224	3.39
Zal-1	PacbioHiFi	LINE_element	75077	0.06
Zal-1	PacbioHiFi	LTR_unknown	1118328	0.84
Zal-1	PacbioHiFi	Mutator	1043431	0.78
Zal-1	PacbioHiFi	PIF_Harbinger	225110	0.17
Zal-1	PacbioHiFi	Tc1_Mariner	70898	0.05
Zin9	PacbioHiFi	CACTA	777830	0.56
Zin9	PacbioHiFi	Copia	1956642	1.4
Zin9	PacbioHiFi	Gypsy	5529633	3.97
Zin9	PacbioHiFi	hAT	328471	0.24
Zin9	PacbioHiFi	helitron	4600726	3.3
Zin9	PacbioHiFi	LINE_element	99788	0.07
Zin9	PacbioHiFi	LTR_unknown	1966187	1.41
Zin9	PacbioHiFi	Mutator	1178068	0.85
Zin9	PacbioHiFi	PIF_Harbinger	234526	0.17
Zin9	PacbioHiFi	Tc1_Mariner	90208	0.06

## Sheet: Figure2e
sample	Copia	Gypsy	LTR_unknown	CACTA	Mutator	PIF_Harbinger	Tc1_Mariner	hAT	LINE_element	helitron	Total_TEs	Chr1_len	Chr2_len	Chr3_len	Chr4_len	Chr5_len	group	genome_len
Altai-5	1507316	6143996	1254940	748716	1088219	240614	80104	314559	101569	4581336	16.061369	32.55088	21.699678	25.172129	26.63864	30.953459	Asia	137.014786
Anz-0	1406998	5614647	2935782	808475	1058303	241346	94022	287986	102998	4886728	17.437285	32.517059	23.115235	25.296318	24.513383	31.204359	Europe	136.646354
Bur-0	1644964	5826760	529140	850119	1114971	235600	74208	306487	98451	4781414	15.462114	31.378549	20.825552	27.406147	22.801966	29.381345	Europe	131.793559
Co-4	1509454	5512676	779256	784414	1045294	200426	82368	282743	97661	4938417	15.232709	32.438824	22.537151	27.459689	20.86296	31.625512	Europe	134.924136
Db-1	1455018	6694858	1159912	832584	1086615	247907	78127	378518	102065	4610853	16.646457	34.755235	23.055857	25.540966	23.020916	31.151438	Europe	137.524412
Dog-4	1578563	6816588	937309	844811	1055201	235572	87113	383263	94792	4720668	16.75388	33.82971	23.488919	26.836718	22.63195	30.90908	admix	137.696377
Elh-2	1572560	6019680	822707	830481	1094185	257562	74506	341159	65254	4871157	15.949251	34.530683	22.435814	26.369208	22.455592	30.75088	Africa	136.542177
Est-0	1452331	6698151	652288	910139	1061171	237385	84605	415348	94293	4682385	16.288096	32.986745	22.216407	26.777645	22.905294	30.269091	Europe	135.155182
Est-1	1481413	6156064	920081	919118	1189075	268704	74295	318219	92025	4820910	16.239904	34.581586	22.24798	26.274126	23.508543	29.969974	Europe	136.582209
Etna-2	1613566	5738217	892146	859044	1037465	252292	69661	364192	114652	4816855	15.75809	35.371439	22.767103	26.349072	24.360657	31.846284	Africa	140.694555
Ge-0	1552115	6301249	431071	868260	1084749	232302	71956	291847	98098	4583350	15.514997	32.357573	21.83509	26.793482	20.980004	30.513784	Europe	132.479933
Geg-14	1616222	5948834	901172	877111	1106899	212124	104123	337961	94229	4768885	15.96756	32.690734	21.410845	26.050993	21.116074	29.971571	Asia	131.240217
Had-6b	1639947	5925352	1130681	827914	1026131	258488	93488	377968	93730	4801462	16.175161	33.498732	23.076275	26.298377	21.605211	30.147005	Africa	134.6256
Hiroshima	1570248	5976405	1387888	824500	1135451	257572	94362	313149	105145	4817822	16.482542	32.981161	22.371869	27.310543	25.033301	32.690806	Asia	140.38768
Ice-1	1514069	5949427	951366	868210	1115992	275306	69051	332461	93827	4831272	16.000981	34.313275	21.282145	24.259647	24.570931	30.014802	Europe	134.4408
Jea	1656606	5614478	512486	857948	1127695	266072	83158	340558	106068	4874434	15.439503	31.228979	22.659999	25.841933	19.986857	30.048524	Europe	129.766292
Kar-1	1674074	6141229	1397240	793663	1043380	216388	141141	313872	92807	4409144	16.222938	32.94799	22.459231	25.615944	21.739031	31.581135	Asia	134.343331
Kas-1	1507646	6333365	932021	811022	1068324	270734	72439	293278	61161	4798388	16.148378	32.792888	21.274159	27.048633	24.709601	30.897474	Asia	136.722755
Kyr-1	1592735	5925406	1701458	755436	1094284	230156	70769	297519	61693	4665076	16.394532	33.123834	23.018239	25.011401	23.737877	31.817329	Asia	136.70868
Mh-0	1495656	6227697	995506	785998	1138730	243867	80481	335595	73844	4677996	16.05537	33.559581	21.942211	26.728269	22.480956	31.056853	Europe	135.76787
Mr-0	1675995	6173321	1344956	898449	1138116	252593	75772	319970	127975	4756963	16.76411	34.583772	22.660658	26.343095	22.680175	33.101061	Africa	139.368761
Ms-0	1500922	6353659	1092054	784044	1033705	243928	59206	291142	61096	4911178	16.330934	32.834242	21.348351	27.011175	24.519949	30.898278	Asia	136.611995
N13	1530364	6188049	619232	761430	1092094	240857	78169	261959	91947	4759701	15.623802	32.898134	21.95761	26.607879	21.950436	31.892902	Asia	135.306961
Nemrut-1	1619795	6247017	728083	826618	1064107	242917	95092	347282	65422	4725804	15.962137	33.08462	21.737638	26.255871	25.680596	29.844073	admix	136.602798
No-0	1528517	6588955	635315	903380	1120492	233028	110987	337498	67117	4640286	16.165575	34.124826	21.596311	26.66164	23.143428	30.631322	Europe	136.157527
Nok-1	1590286	6380024	521878	873087	1081105	232328	82278	349635	104516	4737345	15.952482	33.437695	21.360525	26.354557	21.055611	30.377626	Europe	132.586014
Nov-02	1632658	6174823	695300	770289	1137488	232569	75560	341074	78725	4503778	15.642264	33.938122	21.160946	25.659706	26.053627	32.687351	Asia	139.499752
Pyl-1	1721316	6529543	1128402	836953	1095947	205925	68564	274934	102318	4844395	16.808297	33.939772	23.609571	27.787279	23.822032	33.640735	Europe	142.799389
Qar-8a	1590512	5684545	1167987	799911	1074146	257644	69145	364668	100799	4637498	15.746855	33.389771	22.553287	27.455841	21.956078	30.515172	Africa	135.870149
Rab-R1	1803860	6010490	1035818	857962	1129464	240930	103448	366326	94915	4563532	16.206745	34.406922	23.708084	30.246993	25.087917	34.126747	Madeira	147.576663
Rld-2	1567713	6622700	611445	907548	1150566	280874	74835	339546	90739	4786345	16.432311	35.021986	21.073727	28.014313	23.654507	30.94291	Europe	138.707443
RRS10	1500146	6044496	1431722	873018	1144345	220025	102024	304295	99218	4592335	16.311624	33.87996	22.712592	27.352415	22.249768	31.359258	Europe	137.553993
Rubezhnoe-1	1535232	6258333	1213207	766508	1110602	251544	78844	294403	101346	4955761	16.56578	33.038073	22.310341	26.563336	23.855735	31.242396	Asia	137.009881
Sah-0	1782798	5882166	2156260	835746	1168961	262010	124626	370571	100716	4823679	17.507533	35.368616	24.436875	27.604652	23.741562	30.483252	Africa	141.634957
Sf-2	1516053	6175167	1603153	865071	1045397	255747	62621	304362	94103	4787548	16.709222	35.506852	23.273934	26.288746	24.486581	30.225118	Europe	139.781231
St-0	1518733	6387895	493683	858345	1074681	239234	80820	301638	100784	4719518	15.775331	35.011239	21.107091	25.775941	21.432948	31.209363	Europe	134.536582
Stw-0	1614881	6875585	820976	904503	1190051	237168	89812	362450	92933	4916434	17.104793	34.099178	22.908947	24.679613	21.580361	31.434418	Europe	134.702517
Sus-1	1571628	5891315	763287	788163	1123219	210838	72228	286448	104166	4517982	15.329274	32.724018	21.877109	24.900617	26.109597	30.412957	Asia	136.024298
Tanz-1	1541093	5992844	1149199	868467	1188888	262877	102676	373629	58742	4936945	16.47536	36.283071	23.137518	28.40859	22.330536	33.281524	Africa	143.441239
Taz-0	1639282	6040195	752451	806454	1138262	237788	98687	403146	99122	4875343	16.09073	33.943236	23.670301	26.222379	21.879796	34.466946	Africa	140.182658
Toufl-1	1741880	5830353	2224256	849697	1074537	267320	71558	329035	55129	5145668	17.589433	33.660758	23.516194	25.82646	23.459117	30.667802	Africa	137.130331
Tul-0	1571370	6138621	1016237	845867	1108603	246644	84126	322855	88717	4664960	16.088	33.89942	22.045183	27.64355	22.244049	31.094972	Europe	136.927174
Valsi-1	1421702	5989698	1905133	859733	1108244	248878	75304	373382	100366	4725985	16.808425	33.656486	23.176753	25.422156	22.819016	30.548198	Europe	135.622609
ws-4	1748212	6554024	1083037	950604	1165857	231157	63744	370089	95328	4795601	17.057653	34.85775	23.197303	26.572203	22.607972	31.658921	Europe	138.894149
Zal-1	1619448	5980939	1118328	817439	1043431	225110	70898	294951	75077	4505224	15.750845	32.164332	21.709423	25.42935	21.875007	30.868444	Asia	132.046556
Zin9	1956642	5529633	1966187	777830	1178068	234526	90208	328471	99788	4600726	16.762079	34.736914	23.541983	25.056625	23.424561	31.671279	Africa	138.431362
