# Supplementary material for: A pan-genome of 69 Arabidopsis thaliana accessions reveals a conserved genome structure throughout the global species range
Source: Nat Genet. 2024 Apr 11;56(5):982–91. doi: 10.1038/s41588-024-01715-9 (PMC11096106; doi:10.1038/s41588-024-01715-9)
Supplement: Supplementary file 7 — Statistical source data. [file 41588_2024_1715_MOESM7_ESM.xlsx]

## Sheet: Sheet1
x	y	pos_type	id	type	chr	sv_name	class
Kar-1	1090	start	SYN1	SYN	Chr1	Kar-1_Sus-1_SYN1	SYN1_start
Sus-1	749	start	SYN1	SYN	Chr1	Kar-1_Sus-1_SYN1	SYN1_start
Sus-1	6210944	stop	SYN1	SYN	Chr1	Kar-1_Sus-1_SYN1	SYN1_stop
Kar-1	6223737	stop	SYN1	SYN	Chr1	Kar-1_Sus-1_SYN1	SYN1_stop
Kar-1	6223738	start	INV44	INV	Chr1	Kar-1_Sus-1_INV44	INV44_start
Sus-1	6211169	stop	INV44	INV	Chr1	Kar-1_Sus-1_INV44	INV44_stop
Sus-1	6210961	start	INV44	INV	Chr1	Kar-1_Sus-1_INV44	INV44_start
Kar-1	6223946	stop	INV44	INV	Chr1	Kar-1_Sus-1_INV44	INV44_stop
Kar-1	6224970	start	SYN2	SYN	Chr1	Kar-1_Sus-1_SYN2	SYN2_start
Sus-1	6211222	start	SYN2	SYN	Chr1	Kar-1_Sus-1_SYN2	SYN2_start
Sus-1	8515850	stop	SYN2	SYN	Chr1	Kar-1_Sus-1_SYN2	SYN2_stop
Kar-1	8523273	stop	SYN2	SYN	Chr1	Kar-1_Sus-1_SYN2	SYN2_stop
Kar-1	8538223	start	SYN3	SYN	Chr1	Kar-1_Sus-1_SYN3	SYN3_start
Sus-1	8523658	start	SYN3	SYN	Chr1	Kar-1_Sus-1_SYN3	SYN3_start
Sus-1	11362214	stop	SYN3	SYN	Chr1	Kar-1_Sus-1_SYN3	SYN3_stop
Kar-1	11373174	stop	SYN3	SYN	Chr1	Kar-1_Sus-1_SYN3	SYN3_stop
Kar-1	11499199	start	SYN4	SYN	Chr1	Kar-1_Sus-1_SYN4	SYN4_start
Sus-1	11407804	start	SYN4	SYN	Chr1	Kar-1_Sus-1_SYN4	SYN4_start
Sus-1	12761068	stop	SYN4	SYN	Chr1	Kar-1_Sus-1_SYN4	SYN4_stop
Kar-1	12813962	stop	SYN4	SYN	Chr1	Kar-1_Sus-1_SYN4	SYN4_stop
Kar-1	12835361	start	INV45	INV	Chr1	Kar-1_Sus-1_INV45	INV45_start
Sus-1	12781686	stop	INV45	INV	Chr1	Kar-1_Sus-1_INV45	INV45_stop
Sus-1	12780109	start	INV45	INV	Chr1	Kar-1_Sus-1_INV45	INV45_start
Kar-1	12836936	stop	INV45	INV	Chr1	Kar-1_Sus-1_INV45	INV45_stop
Kar-1	12869916	start	SYN5	SYN	Chr1	Kar-1_Sus-1_SYN5	SYN5_start
Sus-1	12827905	start	SYN5	SYN	Chr1	Kar-1_Sus-1_SYN5	SYN5_start
Sus-1	13360537	stop	SYN5	SYN	Chr1	Kar-1_Sus-1_SYN5	SYN5_stop
Kar-1	13374870	stop	SYN5	SYN	Chr1	Kar-1_Sus-1_SYN5	SYN5_stop
Kar-1	13404298	start	SYN6	SYN	Chr1	Kar-1_Sus-1_SYN6	SYN6_start
Sus-1	13386617	start	SYN6	SYN	Chr1	Kar-1_Sus-1_SYN6	SYN6_start
Sus-1	13474422	stop	SYN6	SYN	Chr1	Kar-1_Sus-1_SYN6	SYN6_stop
Kar-1	13496612	stop	SYN6	SYN	Chr1	Kar-1_Sus-1_SYN6	SYN6_stop
Kar-1	13769232	start	SYN7	SYN	Chr1	Kar-1_Sus-1_SYN7	SYN7_start
Sus-1	13718195	start	SYN7	SYN	Chr1	Kar-1_Sus-1_SYN7	SYN7_start
Sus-1	13730407	stop	SYN7	SYN	Chr1	Kar-1_Sus-1_SYN7	SYN7_stop
Kar-1	13803823	stop	SYN7	SYN	Chr1	Kar-1_Sus-1_SYN7	SYN7_stop
Kar-1	14029602	start	SYN8	SYN	Chr1	Kar-1_Sus-1_SYN8	SYN8_start
Sus-1	13943497	start	SYN8	SYN	Chr1	Kar-1_Sus-1_SYN8	SYN8_start
Sus-1	14173856	stop	SYN8	SYN	Chr1	Kar-1_Sus-1_SYN8	SYN8_stop
Kar-1	14244381	stop	SYN8	SYN	Chr1	Kar-1_Sus-1_SYN8	SYN8_stop
Kar-1	14356380	start	SYN9	SYN	Chr1	Kar-1_Sus-1_SYN9	SYN9_start
Sus-1	14279620	start	SYN9	SYN	Chr1	Kar-1_Sus-1_SYN9	SYN9_start
Sus-1	14528812	stop	SYN9	SYN	Chr1	Kar-1_Sus-1_SYN9	SYN9_stop
Kar-1	14574456	stop	SYN9	SYN	Chr1	Kar-1_Sus-1_SYN9	SYN9_stop
Kar-1	14592763	start	SYN10	SYN	Chr1	Kar-1_Sus-1_SYN10	SYN10_start
Sus-1	14782790	start	SYN10	SYN	Chr1	Kar-1_Sus-1_SYN10	SYN10_start
Sus-1	14783809	stop	SYN10	SYN	Chr1	Kar-1_Sus-1_SYN10	SYN10_stop
Kar-1	14593781	stop	SYN10	SYN	Chr1	Kar-1_Sus-1_SYN10	SYN10_stop
Kar-1	14593111	start	DUP84	DUP	Chr1	Kar-1_Sus-1_DUP84	DUP84_start
Sus-1	14786702	start	DUP84	DUP	Chr1	Kar-1_Sus-1_DUP84	DUP84_start
Sus-1	14787769	stop	DUP84	DUP	Chr1	Kar-1_Sus-1_DUP84	DUP84_stop
Kar-1	14594178	stop	DUP84	DUP	Chr1	Kar-1_Sus-1_DUP84	DUP84_stop
Kar-1	14594853	start	SYN11	SYN	Chr1	Kar-1_Sus-1_SYN11	SYN11_start
Sus-1	14784704	start	SYN11	SYN	Chr1	Kar-1_Sus-1_SYN11	SYN11_start
Sus-1	14785814	stop	SYN11	SYN	Chr1	Kar-1_Sus-1_SYN11	SYN11_stop
Kar-1	14595963	stop	SYN11	SYN	Chr1	Kar-1_Sus-1_SYN11	SYN11_stop
Kar-1	14614825	start	SYN12	SYN	Chr1	Kar-1_Sus-1_SYN12	SYN12_start
Sus-1	14801647	start	SYN12	SYN	Chr1	Kar-1_Sus-1_SYN12	SYN12_start
Sus-1	14819946	stop	SYN12	SYN	Chr1	Kar-1_Sus-1_SYN12	SYN12_stop
Kar-1	14625827	stop	SYN12	SYN	Chr1	Kar-1_Sus-1_SYN12	SYN12_stop
Kar-1	14628641	start	TRANS57	TRANS	Chr1	Kar-1_Sus-1_TRANS57	TRANS57_start
Sus-1	14665418	start	TRANS57	TRANS	Chr1	Kar-1_Sus-1_TRANS57	TRANS57_start
Sus-1	14667191	stop	TRANS57	TRANS	Chr1	Kar-1_Sus-1_TRANS57	TRANS57_stop
Kar-1	14630414	stop	TRANS57	TRANS	Chr1	Kar-1_Sus-1_TRANS57	TRANS57_stop
Kar-1	14628770	start	DUP85	DUP	Chr1	Kar-1_Sus-1_DUP85	DUP85_start
Sus-1	14657379	start	DUP85	DUP	Chr1	Kar-1_Sus-1_DUP85	DUP85_start
Sus-1	14659023	stop	DUP85	DUP	Chr1	Kar-1_Sus-1_DUP85	DUP85_stop
Kar-1	14630414	stop	DUP85	DUP	Chr1	Kar-1_Sus-1_DUP85	DUP85_stop
Kar-1	14629162	start	DUP86	DUP	Chr1	Kar-1_Sus-1_DUP86	DUP86_start
Sus-1	14609815	start	DUP86	DUP	Chr1	Kar-1_Sus-1_DUP86	DUP86_start
Sus-1	14610666	stop	DUP86	DUP	Chr1	Kar-1_Sus-1_DUP86	DUP86_stop
Kar-1	14630013	stop	DUP86	DUP	Chr1	Kar-1_Sus-1_DUP86	DUP86_stop
Kar-1	14629162	start	DUP87	DUP	Chr1	Kar-1_Sus-1_DUP87	DUP87_start
Sus-1	14616908	start	DUP87	DUP	Chr1	Kar-1_Sus-1_DUP87	DUP87_start
Sus-1	14617759	stop	DUP87	DUP	Chr1	Kar-1_Sus-1_DUP87	DUP87_stop
Kar-1	14630013	stop	DUP87	DUP	Chr1	Kar-1_Sus-1_DUP87	DUP87_stop
Kar-1	14629232	start	DUP88	DUP	Chr1	Kar-1_Sus-1_DUP88	DUP88_start
Sus-1	14621055	start	DUP88	DUP	Chr1	Kar-1_Sus-1_DUP88	DUP88_start
Sus-1	14622085	stop	DUP88	DUP	Chr1	Kar-1_Sus-1_DUP88	DUP88_stop
Kar-1	14630263	stop	DUP88	DUP	Chr1	Kar-1_Sus-1_DUP88	DUP88_stop
Kar-1	16813592	start	INV46	INV	Chr1	Kar-1_Sus-1_INV46	INV46_start
Sus-1	16589901	stop	INV46	INV	Chr1	Kar-1_Sus-1_INV46	INV46_stop
Sus-1	16394312	start	INV46	INV	Chr1	Kar-1_Sus-1_INV46	INV46_start
Kar-1	17072049	stop	INV46	INV	Chr1	Kar-1_Sus-1_INV46	INV46_stop
Kar-1	17073165	start	INV47	INV	Chr1	Kar-1_Sus-1_INV47	INV47_start
Sus-1	16674775	stop	INV47	INV	Chr1	Kar-1_Sus-1_INV47	INV47_stop
Sus-1	16674351	start	INV47	INV	Chr1	Kar-1_Sus-1_INV47	INV47_start
Kar-1	17073589	stop	INV47	INV	Chr1	Kar-1_Sus-1_INV47	INV47_stop
Kar-1	17096107	start	INV48	INV	Chr1	Kar-1_Sus-1_INV48	INV48_start
Sus-1	16794352	stop	INV48	INV	Chr1	Kar-1_Sus-1_INV48	INV48_stop
Sus-1	16691508	start	INV48	INV	Chr1	Kar-1_Sus-1_INV48	INV48_start
Kar-1	17118667	stop	INV48	INV	Chr1	Kar-1_Sus-1_INV48	INV48_stop
Kar-1	17121159	start	INV49	INV	Chr1	Kar-1_Sus-1_INV49	INV49_start
Sus-1	16845797	stop	INV49	INV	Chr1	Kar-1_Sus-1_INV49	INV49_stop
Sus-1	16845046	start	INV49	INV	Chr1	Kar-1_Sus-1_INV49	INV49_start
Kar-1	17121911	stop	INV49	INV	Chr1	Kar-1_Sus-1_INV49	INV49_stop
Kar-1	17126396	start	INV50	INV	Chr1	Kar-1_Sus-1_INV50	INV50_start
Sus-1	16927554	stop	INV50	INV	Chr1	Kar-1_Sus-1_INV50	INV50_stop
Sus-1	16903464	start	INV50	INV	Chr1	Kar-1_Sus-1_INV50	INV50_start
Kar-1	17636468	stop	INV50	INV	Chr1	Kar-1_Sus-1_INV50	INV50_stop
Kar-1	17147885	start	DUP89	DUP	Chr1	Kar-1_Sus-1_DUP89	DUP89_start
Sus-1	17146668	start	DUP89	DUP	Chr1	Kar-1_Sus-1_DUP89	DUP89_start
Sus-1	17173383	stop	DUP89	DUP	Chr1	Kar-1_Sus-1_DUP89	DUP89_stop
Kar-1	17174602	stop	DUP89	DUP	Chr1	Kar-1_Sus-1_DUP89	DUP89_stop
Kar-1	17268022	start	DUP90	DUP	Chr1	Kar-1_Sus-1_DUP90	DUP90_start
Sus-1	17297738	start	DUP90	DUP	Chr1	Kar-1_Sus-1_DUP90	DUP90_start
Sus-1	17304200	stop	DUP90	DUP	Chr1	Kar-1_Sus-1_DUP90	DUP90_stop
Kar-1	17273967	stop	DUP90	DUP	Chr1	Kar-1_Sus-1_DUP90	DUP90_stop
Kar-1	17393724	start	DUP91	DUP	Chr1	Kar-1_Sus-1_DUP91	DUP91_start
Sus-1	17442849	start	DUP91	DUP	Chr1	Kar-1_Sus-1_DUP91	DUP91_start
Sus-1	17443180	stop	DUP91	DUP	Chr1	Kar-1_Sus-1_DUP91	DUP91_stop
Kar-1	17394055	stop	DUP91	DUP	Chr1	Kar-1_Sus-1_DUP91	DUP91_stop
Kar-1	17403466	start	DUP92	DUP	Chr1	Kar-1_Sus-1_DUP92	DUP92_start
Sus-1	17447286	start	DUP92	DUP	Chr1	Kar-1_Sus-1_DUP92	DUP92_start
Sus-1	17450820	stop	DUP92	DUP	Chr1	Kar-1_Sus-1_DUP92	DUP92_stop
Kar-1	17407021	stop	DUP92	DUP	Chr1	Kar-1_Sus-1_DUP92	DUP92_stop
Kar-1	17493950	start	DUP93	DUP	Chr1	Kar-1_Sus-1_DUP93	DUP93_start
Sus-1	14752173	start	DUP93	DUP	Chr1	Kar-1_Sus-1_DUP93	DUP93_start
Sus-1	14755899	stop	DUP93	DUP	Chr1	Kar-1_Sus-1_DUP93	DUP93_stop
Kar-1	17497681	stop	DUP93	DUP	Chr1	Kar-1_Sus-1_DUP93	DUP93_stop
Kar-1	17801598	start	SYN13	SYN	Chr1	Kar-1_Sus-1_SYN13	SYN13_start
Sus-1	16992895	start	SYN13	SYN	Chr1	Kar-1_Sus-1_SYN13	SYN13_start
Sus-1	17144499	stop	SYN13	SYN	Chr1	Kar-1_Sus-1_SYN13	SYN13_stop
Kar-1	17925822	stop	SYN13	SYN	Chr1	Kar-1_Sus-1_SYN13	SYN13_stop
Kar-1	17801609	start	DUP94	DUP	Chr1	Kar-1_Sus-1_DUP94	DUP94_start
Sus-1	16980927	start	DUP94	DUP	Chr1	Kar-1_Sus-1_DUP94	DUP94_start
Sus-1	16988616	stop	DUP94	DUP	Chr1	Kar-1_Sus-1_DUP94	DUP94_stop
Kar-1	17809601	stop	DUP94	DUP	Chr1	Kar-1_Sus-1_DUP94	DUP94_stop
Kar-1	17975608	start	SYN14	SYN	Chr1	Kar-1_Sus-1_SYN14	SYN14_start
Sus-1	17769690	start	SYN14	SYN	Chr1	Kar-1_Sus-1_SYN14	SYN14_start
Sus-1	17810395	stop	SYN14	SYN	Chr1	Kar-1_Sus-1_SYN14	SYN14_stop
Kar-1	18025820	stop	SYN14	SYN	Chr1	Kar-1_Sus-1_SYN14	SYN14_stop
Kar-1	18451162	start	SYN15	SYN	Chr1	Kar-1_Sus-1_SYN15	SYN15_start
Sus-1	18282024	start	SYN15	SYN	Chr1	Kar-1_Sus-1_SYN15	SYN15_start
Sus-1	20053719	stop	SYN15	SYN	Chr1	Kar-1_Sus-1_SYN15	SYN15_stop
Kar-1	20156914	stop	SYN15	SYN	Chr1	Kar-1_Sus-1_SYN15	SYN15_stop
Kar-1	20162274	start	INV51	INV	Chr1	Kar-1_Sus-1_INV51	INV51_start
Sus-1	20268865	stop	INV51	INV	Chr1	Kar-1_Sus-1_INV51	INV51_stop
Sus-1	20070539	start	INV51	INV	Chr1	Kar-1_Sus-1_INV51	INV51_start
Kar-1	20358400	stop	INV51	INV	Chr1	Kar-1_Sus-1_INV51	INV51_stop
Kar-1	20376964	start	SYN16	SYN	Chr1	Kar-1_Sus-1_SYN16	SYN16_start
Sus-1	20267272	start	SYN16	SYN	Chr1	Kar-1_Sus-1_SYN16	SYN16_start
Sus-1	32723641	stop	SYN16	SYN	Chr1	Kar-1_Sus-1_SYN16	SYN16_stop
Kar-1	32947990	stop	SYN16	SYN	Chr1	Kar-1_Sus-1_SYN16	SYN16_stop
Kar-1	496699	start	SYN17	SYN	Chr2	Kar-1_Sus-1_SYN17	SYN17_start
Sus-1	1	start	SYN17	SYN	Chr2	Kar-1_Sus-1_SYN17	SYN17_start
Sus-1	10361713	stop	SYN17	SYN	Chr2	Kar-1_Sus-1_SYN17	SYN17_stop
Kar-1	10917684	stop	SYN17	SYN	Chr2	Kar-1_Sus-1_SYN17	SYN17_stop
Kar-1	10922818	start	INV52	INV	Chr2	Kar-1_Sus-1_INV52	INV52_start
Sus-1	10362785	stop	INV52	INV	Chr2	Kar-1_Sus-1_INV52	INV52_stop
Sus-1	10361718	start	INV52	INV	Chr2	Kar-1_Sus-1_INV52	INV52_start
Kar-1	10923885	stop	INV52	INV	Chr2	Kar-1_Sus-1_INV52	INV52_stop
Kar-1	10989556	start	SYN18	SYN	Chr2	Kar-1_Sus-1_SYN18	SYN18_start
Sus-1	10433030	start	SYN18	SYN	Chr2	Kar-1_Sus-1_SYN18	SYN18_start
Sus-1	21873536	stop	SYN18	SYN	Chr2	Kar-1_Sus-1_SYN18	SYN18_stop
Kar-1	22455200	stop	SYN18	SYN	Chr2	Kar-1_Sus-1_SYN18	SYN18_stop
Kar-1	864	start	SYN19	SYN	Chr3	Kar-1_Sus-1_SYN19	SYN19_start
Sus-1	57	start	SYN19	SYN	Chr3	Kar-1_Sus-1_SYN19	SYN19_start
Sus-1	13125880	stop	SYN19	SYN	Chr3	Kar-1_Sus-1_SYN19	SYN19_stop
Kar-1	13170805	stop	SYN19	SYN	Chr3	Kar-1_Sus-1_SYN19	SYN19_stop
Kar-1	14082222	start	SYN20	SYN	Chr3	Kar-1_Sus-1_SYN20	SYN20_start
Sus-1	13224676	start	SYN20	SYN	Chr3	Kar-1_Sus-1_SYN20	SYN20_start
Sus-1	14952957	stop	SYN20	SYN	Chr3	Kar-1_Sus-1_SYN20	SYN20_stop
Kar-1	15705043	stop	SYN20	SYN	Chr3	Kar-1_Sus-1_SYN20	SYN20_stop
Kar-1	16382523	start	SYN21	SYN	Chr3	Kar-1_Sus-1_SYN21	SYN21_start
Sus-1	15586550	start	SYN21	SYN	Chr3	Kar-1_Sus-1_SYN21	SYN21_start
Sus-1	24899944	stop	SYN21	SYN	Chr3	Kar-1_Sus-1_SYN21	SYN21_stop
Kar-1	25615944	stop	SYN21	SYN	Chr3	Kar-1_Sus-1_SYN21	SYN21_stop
Kar-1	58119	start	SYN22	SYN	Chr4	Kar-1_Sus-1_SYN22	SYN22_start
Sus-1	460	start	SYN22	SYN	Chr4	Kar-1_Sus-1_SYN22	SYN22_start
Sus-1	128193	stop	SYN22	SYN	Chr4	Kar-1_Sus-1_SYN22	SYN22_stop
Kar-1	178811	stop	SYN22	SYN	Chr4	Kar-1_Sus-1_SYN22	SYN22_stop
Kar-1	312044	start	SYN23	SYN	Chr4	Kar-1_Sus-1_SYN23	SYN23_start
Sus-1	203297	start	SYN23	SYN	Chr4	Kar-1_Sus-1_SYN23	SYN23_start
Sus-1	6133742	stop	SYN23	SYN	Chr4	Kar-1_Sus-1_SYN23	SYN23_stop
Kar-1	3854449	stop	SYN23	SYN	Chr4	Kar-1_Sus-1_SYN23	SYN23_stop
Kar-1	3881386	start	TRANS58	TRANS	Chr4	Kar-1_Sus-1_TRANS58	TRANS58_start
Sus-1	12588146	start	TRANS58	TRANS	Chr4	Kar-1_Sus-1_TRANS58	TRANS58_start
Sus-1	12594200	stop	TRANS58	TRANS	Chr4	Kar-1_Sus-1_TRANS58	TRANS58_stop
Kar-1	3888533	stop	TRANS58	TRANS	Chr4	Kar-1_Sus-1_TRANS58	TRANS58_stop
Kar-1	4073759	start	SYN24	SYN	Chr4	Kar-1_Sus-1_SYN24	SYN24_start
Sus-1	6320095	start	SYN24	SYN	Chr4	Kar-1_Sus-1_SYN24	SYN24_start
Sus-1	6455269	stop	SYN24	SYN	Chr4	Kar-1_Sus-1_SYN24	SYN24_stop
Kar-1	4207760	stop	SYN24	SYN	Chr4	Kar-1_Sus-1_SYN24	SYN24_stop
Kar-1	4320773	start	TRANS59	TRANS	Chr4	Kar-1_Sus-1_TRANS59	TRANS59_start
Sus-1	12320917	start	TRANS59	TRANS	Chr4	Kar-1_Sus-1_TRANS59	TRANS59_start
Sus-1	12321785	stop	TRANS59	TRANS	Chr4	Kar-1_Sus-1_TRANS59	TRANS59_stop
Kar-1	4321640	stop	TRANS59	TRANS	Chr4	Kar-1_Sus-1_TRANS59	TRANS59_stop
Kar-1	4489902	start	SYN25	SYN	Chr4	Kar-1_Sus-1_SYN25	SYN25_start
Sus-1	6672929	start	SYN25	SYN	Chr4	Kar-1_Sus-1_SYN25	SYN25_start
Sus-1	6872602	stop	SYN25	SYN	Chr4	Kar-1_Sus-1_SYN25	SYN25_stop
Kar-1	4729849	stop	SYN25	SYN	Chr4	Kar-1_Sus-1_SYN25	SYN25_stop
Kar-1	4850059	start	TRANS60	TRANS	Chr4	Kar-1_Sus-1_TRANS60	TRANS60_start
Sus-1	10954774	start	TRANS60	TRANS	Chr4	Kar-1_Sus-1_TRANS60	TRANS60_start
Sus-1	10956371	stop	TRANS60	TRANS	Chr4	Kar-1_Sus-1_TRANS60	TRANS60_stop
Kar-1	4851655	stop	TRANS60	TRANS	Chr4	Kar-1_Sus-1_TRANS60	TRANS60_stop
Kar-1	5135893	start	TRANS61	TRANS	Chr4	Kar-1_Sus-1_TRANS61	TRANS61_start
Sus-1	11532427	start	TRANS61	TRANS	Chr4	Kar-1_Sus-1_TRANS61	TRANS61_start
Sus-1	11545712	stop	TRANS61	TRANS	Chr4	Kar-1_Sus-1_TRANS61	TRANS61_stop
Kar-1	5149022	stop	TRANS61	TRANS	Chr4	Kar-1_Sus-1_TRANS61	TRANS61_stop
Kar-1	5136996	start	INV53	INV	Chr4	Kar-1_Sus-1_INV53	INV53_start
Sus-1	10296440	stop	INV53	INV	Chr4	Kar-1_Sus-1_INV53	INV53_stop
Sus-1	10283704	start	INV53	INV	Chr4	Kar-1_Sus-1_INV53	INV53_start
Kar-1	5149799	stop	INV53	INV	Chr4	Kar-1_Sus-1_INV53	INV53_stop
Kar-1	6124322	start	SYN26	SYN	Chr4	Kar-1_Sus-1_SYN26	SYN26_start
Sus-1	10492901	start	SYN26	SYN	Chr4	Kar-1_Sus-1_SYN26	SYN26_start
Sus-1	10494786	stop	SYN26	SYN	Chr4	Kar-1_Sus-1_SYN26	SYN26_stop
Kar-1	6126207	stop	SYN26	SYN	Chr4	Kar-1_Sus-1_SYN26	SYN26_stop
Kar-1	6285003	start	INV54	INV	Chr4	Kar-1_Sus-1_INV54	INV54_start
Sus-1	10973687	stop	INV54	INV	Chr4	Kar-1_Sus-1_INV54	INV54_stop
Sus-1	10970056	start	INV54	INV	Chr4	Kar-1_Sus-1_INV54	INV54_start
Kar-1	6288633	stop	INV54	INV	Chr4	Kar-1_Sus-1_INV54	INV54_stop
Kar-1	6303366	start	SYN27	SYN	Chr4	Kar-1_Sus-1_SYN27	SYN27_start
Sus-1	11410616	start	SYN27	SYN	Chr4	Kar-1_Sus-1_SYN27	SYN27_start
Sus-1	11487327	stop	SYN27	SYN	Chr4	Kar-1_Sus-1_SYN27	SYN27_stop
Kar-1	6376850	stop	SYN27	SYN	Chr4	Kar-1_Sus-1_SYN27	SYN27_stop
Kar-1	7124629	start	TRANS62	TRANS	Chr4	Kar-1_Sus-1_TRANS62	TRANS62_start
Sus-1	10864390	start	TRANS62	TRANS	Chr4	Kar-1_Sus-1_TRANS62	TRANS62_start
Sus-1	10882356	stop	TRANS62	TRANS	Chr4	Kar-1_Sus-1_TRANS62	TRANS62_stop
Kar-1	7143538	stop	TRANS62	TRANS	Chr4	Kar-1_Sus-1_TRANS62	TRANS62_stop
Kar-1	7152665	start	SYN28	SYN	Chr4	Kar-1_Sus-1_SYN28	SYN28_start
Sus-1	11497361	start	SYN28	SYN	Chr4	Kar-1_Sus-1_SYN28	SYN28_start
Sus-1	11498317	stop	SYN28	SYN	Chr4	Kar-1_Sus-1_SYN28	SYN28_stop
Kar-1	7153621	stop	SYN28	SYN	Chr4	Kar-1_Sus-1_SYN28	SYN28_stop
Kar-1	7153813	start	DUP95	DUP	Chr4	Kar-1_Sus-1_DUP95	DUP95_start
Sus-1	11583766	start	DUP95	DUP	Chr4	Kar-1_Sus-1_DUP95	DUP95_start
Sus-1	11584185	stop	DUP95	DUP	Chr4	Kar-1_Sus-1_DUP95	DUP95_stop
Kar-1	7154232	stop	DUP95	DUP	Chr4	Kar-1_Sus-1_DUP95	DUP95_stop
Kar-1	7202167	start	INV55	INV	Chr4	Kar-1_Sus-1_INV55	INV55_start
Sus-1	11774018	stop	INV55	INV	Chr4	Kar-1_Sus-1_INV55	INV55_stop
Sus-1	11546546	start	INV55	INV	Chr4	Kar-1_Sus-1_INV55	INV55_start
Kar-1	7462427	stop	INV55	INV	Chr4	Kar-1_Sus-1_INV55	INV55_stop
Kar-1	7459553	start	DUP96	DUP	Chr4	Kar-1_Sus-1_DUP96	DUP96_start
Sus-1	11849175	start	DUP96	DUP	Chr4	Kar-1_Sus-1_DUP96	DUP96_start
Sus-1	11851089	stop	DUP96	DUP	Chr4	Kar-1_Sus-1_DUP96	DUP96_stop
Kar-1	7461469	stop	DUP96	DUP	Chr4	Kar-1_Sus-1_DUP96	DUP96_stop
Kar-1	7459582	start	DUP97	DUP	Chr4	Kar-1_Sus-1_DUP97	DUP97_start
Sus-1	11852225	start	DUP97	DUP	Chr4	Kar-1_Sus-1_DUP97	DUP97_start
Sus-1	11854179	stop	DUP97	DUP	Chr4	Kar-1_Sus-1_DUP97	DUP97_stop
Kar-1	7461537	stop	DUP97	DUP	Chr4	Kar-1_Sus-1_DUP97	DUP97_stop
Kar-1	7464534	start	TRANS63	TRANS	Chr4	Kar-1_Sus-1_TRANS63	TRANS63_start
Sus-1	11848112	start	TRANS63	TRANS	Chr4	Kar-1_Sus-1_TRANS63	TRANS63_start
Sus-1	11848780	stop	TRANS63	TRANS	Chr4	Kar-1_Sus-1_TRANS63	TRANS63_stop
Kar-1	7465202	stop	TRANS63	TRANS	Chr4	Kar-1_Sus-1_TRANS63	TRANS63_stop
Kar-1	7468947	start	SYN29	SYN	Chr4	Kar-1_Sus-1_SYN29	SYN29_start
Sus-1	11778965	start	SYN29	SYN	Chr4	Kar-1_Sus-1_SYN29	SYN29_start
Sus-1	11779917	stop	SYN29	SYN	Chr4	Kar-1_Sus-1_SYN29	SYN29_stop
Kar-1	7469899	stop	SYN29	SYN	Chr4	Kar-1_Sus-1_SYN29	SYN29_stop
Kar-1	7470979	start	SYN30	SYN	Chr4	Kar-1_Sus-1_SYN30	SYN30_start
Sus-1	11782418	start	SYN30	SYN	Chr4	Kar-1_Sus-1_SYN30	SYN30_start
Sus-1	11785816	stop	SYN30	SYN	Chr4	Kar-1_Sus-1_SYN30	SYN30_stop
Kar-1	7474379	stop	SYN30	SYN	Chr4	Kar-1_Sus-1_SYN30	SYN30_stop
Kar-1	7487433	start	SYN31	SYN	Chr4	Kar-1_Sus-1_SYN31	SYN31_start
Sus-1	11827132	start	SYN31	SYN	Chr4	Kar-1_Sus-1_SYN31	SYN31_start
Sus-1	11828660	stop	SYN31	SYN	Chr4	Kar-1_Sus-1_SYN31	SYN31_stop
Kar-1	7488963	stop	SYN31	SYN	Chr4	Kar-1_Sus-1_SYN31	SYN31_stop
Kar-1	7487529	start	DUP98	DUP	Chr4	Kar-1_Sus-1_DUP98	DUP98_start
Sus-1	11819051	start	DUP98	DUP	Chr4	Kar-1_Sus-1_DUP98	DUP98_start
Sus-1	11820484	stop	DUP98	DUP	Chr4	Kar-1_Sus-1_DUP98	DUP98_stop
Kar-1	7488963	stop	DUP98	DUP	Chr4	Kar-1_Sus-1_DUP98	DUP98_stop
Kar-1	7488390	start	DUP99	DUP	Chr4	Kar-1_Sus-1_DUP99	DUP99_start
Sus-1	11782061	start	DUP99	DUP	Chr4	Kar-1_Sus-1_DUP99	DUP99_start
Sus-1	11782399	stop	DUP99	DUP	Chr4	Kar-1_Sus-1_DUP99	DUP99_stop
Kar-1	7488728	stop	DUP99	DUP	Chr4	Kar-1_Sus-1_DUP99	DUP99_stop
Kar-1	7493247	start	TRANS64	TRANS	Chr4	Kar-1_Sus-1_TRANS64	TRANS64_start
Sus-1	11818531	start	TRANS64	TRANS	Chr4	Kar-1_Sus-1_TRANS64	TRANS64_start
Sus-1	11819052	stop	TRANS64	TRANS	Chr4	Kar-1_Sus-1_TRANS64	TRANS64_stop
Kar-1	7493768	stop	TRANS64	TRANS	Chr4	Kar-1_Sus-1_TRANS64	TRANS64_stop
Kar-1	7498625	start	SYN32	SYN	Chr4	Kar-1_Sus-1_SYN32	SYN32_start
Sus-1	11841415	start	SYN32	SYN	Chr4	Kar-1_Sus-1_SYN32	SYN32_start
Sus-1	11843168	stop	SYN32	SYN	Chr4	Kar-1_Sus-1_SYN32	SYN32_stop
Kar-1	7500377	stop	SYN32	SYN	Chr4	Kar-1_Sus-1_SYN32	SYN32_stop
Kar-1	7498625	start	DUP100	DUP	Chr4	Kar-1_Sus-1_DUP100	DUP100_start
Sus-1	11834306	start	DUP100	DUP	Chr4	Kar-1_Sus-1_DUP100	DUP100_start
Sus-1	11836059	stop	DUP100	DUP	Chr4	Kar-1_Sus-1_DUP100	DUP100_stop
Kar-1	7500377	stop	DUP100	DUP	Chr4	Kar-1_Sus-1_DUP100	DUP100_stop
Kar-1	7498782	start	DUP101	DUP	Chr4	Kar-1_Sus-1_DUP101	DUP101_start
Sus-1	11793657	start	DUP101	DUP	Chr4	Kar-1_Sus-1_DUP101	DUP101_start
Sus-1	11793955	stop	DUP101	DUP	Chr4	Kar-1_Sus-1_DUP101	DUP101_stop
Kar-1	7499080	stop	DUP101	DUP	Chr4	Kar-1_Sus-1_DUP101	DUP101_stop
Kar-1	7500866	start	SYN33	SYN	Chr4	Kar-1_Sus-1_SYN33	SYN33_start
Sus-1	11855908	start	SYN33	SYN	Chr4	Kar-1_Sus-1_SYN33	SYN33_start
Sus-1	11858429	stop	SYN33	SYN	Chr4	Kar-1_Sus-1_SYN33	SYN33_stop
Kar-1	7503556	stop	SYN33	SYN	Chr4	Kar-1_Sus-1_SYN33	SYN33_stop
Kar-1	7502118	start	DUP102	DUP	Chr4	Kar-1_Sus-1_DUP102	DUP102_start
Sus-1	11814051	start	DUP102	DUP	Chr4	Kar-1_Sus-1_DUP102	DUP102_start
Sus-1	11815656	stop	DUP102	DUP	Chr4	Kar-1_Sus-1_DUP102	DUP102_stop
Kar-1	7503723	stop	DUP102	DUP	Chr4	Kar-1_Sus-1_DUP102	DUP102_stop
Kar-1	7502449	start	DUP103	DUP	Chr4	Kar-1_Sus-1_DUP103	DUP103_start
Sus-1	11854125	start	DUP103	DUP	Chr4	Kar-1_Sus-1_DUP103	DUP103_start
Sus-1	11854805	stop	DUP103	DUP	Chr4	Kar-1_Sus-1_DUP103	DUP103_stop
Kar-1	7503129	stop	DUP103	DUP	Chr4	Kar-1_Sus-1_DUP103	DUP103_stop
Kar-1	7502830	start	DUP104	DUP	Chr4	Kar-1_Sus-1_DUP104	DUP104_start
Sus-1	11845632	start	DUP104	DUP	Chr4	Kar-1_Sus-1_DUP104	DUP104_start
Sus-1	11846545	stop	DUP104	DUP	Chr4	Kar-1_Sus-1_DUP104	DUP104_stop
Kar-1	7503743	stop	DUP104	DUP	Chr4	Kar-1_Sus-1_DUP104	DUP104_stop
Kar-1	7503943	start	SYN34	SYN	Chr4	Kar-1_Sus-1_SYN34	SYN34_start
Sus-1	11858817	start	SYN34	SYN	Chr4	Kar-1_Sus-1_SYN34	SYN34_start
Sus-1	11860287	stop	SYN34	SYN	Chr4	Kar-1_Sus-1_SYN34	SYN34_stop
Kar-1	7505414	stop	SYN34	SYN	Chr4	Kar-1_Sus-1_SYN34	SYN34_stop
Kar-1	7512099	start	TRANS65	TRANS	Chr4	Kar-1_Sus-1_TRANS65	TRANS65_start
Sus-1	11871668	start	TRANS65	TRANS	Chr4	Kar-1_Sus-1_TRANS65	TRANS65_start
Sus-1	11872403	stop	TRANS65	TRANS	Chr4	Kar-1_Sus-1_TRANS65	TRANS65_stop
Kar-1	7512834	stop	TRANS65	TRANS	Chr4	Kar-1_Sus-1_TRANS65	TRANS65_stop
Kar-1	7517309	start	TRANS66	TRANS	Chr4	Kar-1_Sus-1_TRANS66	TRANS66_start
Sus-1	11823045	start	TRANS66	TRANS	Chr4	Kar-1_Sus-1_TRANS66	TRANS66_start
Sus-1	11824211	stop	TRANS66	TRANS	Chr4	Kar-1_Sus-1_TRANS66	TRANS66_stop
Kar-1	7518476	stop	TRANS66	TRANS	Chr4	Kar-1_Sus-1_TRANS66	TRANS66_stop
Kar-1	7521089	start	SYN35	SYN	Chr4	Kar-1_Sus-1_SYN35	SYN35_start
Sus-1	11863257	start	SYN35	SYN	Chr4	Kar-1_Sus-1_SYN35	SYN35_start
Sus-1	11865563	stop	SYN35	SYN	Chr4	Kar-1_Sus-1_SYN35	SYN35_stop
Kar-1	7523395	stop	SYN35	SYN	Chr4	Kar-1_Sus-1_SYN35	SYN35_stop
Kar-1	7521831	start	DUP105	DUP	Chr4	Kar-1_Sus-1_DUP105	DUP105_start
Sus-1	11809153	start	DUP105	DUP	Chr4	Kar-1_Sus-1_DUP105	DUP105_start
Sus-1	11811992	stop	DUP105	DUP	Chr4	Kar-1_Sus-1_DUP105	DUP105_stop
Kar-1	7524848	stop	DUP105	DUP	Chr4	Kar-1_Sus-1_DUP105	DUP105_stop
Kar-1	7521831	start	DUP106	DUP	Chr4	Kar-1_Sus-1_DUP106	DUP106_start
Sus-1	11807554	start	DUP106	DUP	Chr4	Kar-1_Sus-1_DUP106	DUP106_start
Sus-1	11810546	stop	DUP106	DUP	Chr4	Kar-1_Sus-1_DUP106	DUP106_stop
Kar-1	7525001	stop	DUP106	DUP	Chr4	Kar-1_Sus-1_DUP106	DUP106_stop
Kar-1	7521831	start	DUP107	DUP	Chr4	Kar-1_Sus-1_DUP107	DUP107_start
Sus-1	11830958	start	DUP107	DUP	Chr4	Kar-1_Sus-1_DUP107	DUP107_start
Sus-1	11833950	stop	DUP107	DUP	Chr4	Kar-1_Sus-1_DUP107	DUP107_stop
Kar-1	7525001	stop	DUP107	DUP	Chr4	Kar-1_Sus-1_DUP107	DUP107_stop
Kar-1	7522245	start	DUP108	DUP	Chr4	Kar-1_Sus-1_DUP108	DUP108_start
Sus-1	11793939	start	DUP108	DUP	Chr4	Kar-1_Sus-1_DUP108	DUP108_start
Sus-1	11798656	stop	DUP108	DUP	Chr4	Kar-1_Sus-1_DUP108	DUP108_stop
Kar-1	7525545	stop	DUP108	DUP	Chr4	Kar-1_Sus-1_DUP108	DUP108_stop
Kar-1	7538732	start	SYN36	SYN	Chr4	Kar-1_Sus-1_SYN36	SYN36_start
Sus-1	11895319	start	SYN36	SYN	Chr4	Kar-1_Sus-1_SYN36	SYN36_start
Sus-1	11895788	stop	SYN36	SYN	Chr4	Kar-1_Sus-1_SYN36	SYN36_stop
Kar-1	7539201	stop	SYN36	SYN	Chr4	Kar-1_Sus-1_SYN36	SYN36_stop
Kar-1	7552929	start	TRANS67	TRANS	Chr4	Kar-1_Sus-1_TRANS67	TRANS67_start
Sus-1	11847033	start	TRANS67	TRANS	Chr4	Kar-1_Sus-1_TRANS67	TRANS67_start
Sus-1	11847996	stop	TRANS67	TRANS	Chr4	Kar-1_Sus-1_TRANS67	TRANS67_stop
Kar-1	7553892	stop	TRANS67	TRANS	Chr4	Kar-1_Sus-1_TRANS67	TRANS67_stop
Kar-1	7580955	start	SYN37	SYN	Chr4	Kar-1_Sus-1_SYN37	SYN37_start
Sus-1	11932884	start	SYN37	SYN	Chr4	Kar-1_Sus-1_SYN37	SYN37_start
Sus-1	12286846	stop	SYN37	SYN	Chr4	Kar-1_Sus-1_SYN37	SYN37_stop
Kar-1	7957300	stop	SYN37	SYN	Chr4	Kar-1_Sus-1_SYN37	SYN37_stop
Kar-1	7976987	start	SYN38	SYN	Chr4	Kar-1_Sus-1_SYN38	SYN38_start
Sus-1	12297992	start	SYN38	SYN	Chr4	Kar-1_Sus-1_SYN38	SYN38_start
Sus-1	12315191	stop	SYN38	SYN	Chr4	Kar-1_Sus-1_SYN38	SYN38_stop
Kar-1	7994074	stop	SYN38	SYN	Chr4	Kar-1_Sus-1_SYN38	SYN38_stop
Kar-1	8217649	start	TRANS68	TRANS	Chr4	Kar-1_Sus-1_TRANS68	TRANS68_start
Sus-1	10065439	start	TRANS68	TRANS	Chr4	Kar-1_Sus-1_TRANS68	TRANS68_start
Sus-1	10066296	stop	TRANS68	TRANS	Chr4	Kar-1_Sus-1_TRANS68	TRANS68_stop
Kar-1	8218506	stop	TRANS68	TRANS	Chr4	Kar-1_Sus-1_TRANS68	TRANS68_stop
Kar-1	8217827	start	DUP109	DUP	Chr4	Kar-1_Sus-1_DUP109	DUP109_start
Sus-1	10063837	start	DUP109	DUP	Chr4	Kar-1_Sus-1_DUP109	DUP109_start
Sus-1	10064516	stop	DUP109	DUP	Chr4	Kar-1_Sus-1_DUP109	DUP109_stop
Kar-1	8218506	stop	DUP109	DUP	Chr4	Kar-1_Sus-1_DUP109	DUP109_stop
Kar-1	8231146	start	TRANS69	TRANS	Chr4	Kar-1_Sus-1_TRANS69	TRANS69_start
Sus-1	10174288	start	TRANS69	TRANS	Chr4	Kar-1_Sus-1_TRANS69	TRANS69_start
Sus-1	10176054	stop	TRANS69	TRANS	Chr4	Kar-1_Sus-1_TRANS69	TRANS69_stop
Kar-1	8232912	stop	TRANS69	TRANS	Chr4	Kar-1_Sus-1_TRANS69	TRANS69_stop
Kar-1	8261204	start	DUP110	DUP	Chr4	Kar-1_Sus-1_DUP110	DUP110_start
Sus-1	10244020	start	DUP110	DUP	Chr4	Kar-1_Sus-1_DUP110	DUP110_start
Sus-1	10244493	stop	DUP110	DUP	Chr4	Kar-1_Sus-1_DUP110	DUP110_stop
Kar-1	8261677	stop	DUP110	DUP	Chr4	Kar-1_Sus-1_DUP110	DUP110_stop
Kar-1	8261204	start	DUP111	DUP	Chr4	Kar-1_Sus-1_DUP111	DUP111_start
Sus-1	10247223	start	DUP111	DUP	Chr4	Kar-1_Sus-1_DUP111	DUP111_start
Sus-1	10247696	stop	DUP111	DUP	Chr4	Kar-1_Sus-1_DUP111	DUP111_stop
Kar-1	8261677	stop	DUP111	DUP	Chr4	Kar-1_Sus-1_DUP111	DUP111_stop
Kar-1	8276987	start	TRANS70	TRANS	Chr4	Kar-1_Sus-1_TRANS70	TRANS70_start
Sus-1	10369164	start	TRANS70	TRANS	Chr4	Kar-1_Sus-1_TRANS70	TRANS70_start
Sus-1	10369526	stop	TRANS70	TRANS	Chr4	Kar-1_Sus-1_TRANS70	TRANS70_stop
Kar-1	8277349	stop	TRANS70	TRANS	Chr4	Kar-1_Sus-1_TRANS70	TRANS70_stop
Kar-1	8335557	start	SYN39	SYN	Chr4	Kar-1_Sus-1_SYN39	SYN39_start
Sus-1	12750663	start	SYN39	SYN	Chr4	Kar-1_Sus-1_SYN39	SYN39_start
Sus-1	26106583	stop	SYN39	SYN	Chr4	Kar-1_Sus-1_SYN39	SYN39_stop
Kar-1	21736813	stop	SYN39	SYN	Chr4	Kar-1_Sus-1_SYN39	SYN39_stop
Kar-1	3559	start	SYN40	SYN	Chr5	Kar-1_Sus-1_SYN40	SYN40_start
Sus-1	3337	start	SYN40	SYN	Chr5	Kar-1_Sus-1_SYN40	SYN40_start
Sus-1	3244417	stop	SYN40	SYN	Chr5	Kar-1_Sus-1_SYN40	SYN40_stop
Kar-1	3258777	stop	SYN40	SYN	Chr5	Kar-1_Sus-1_SYN40	SYN40_stop
Kar-1	3258799	start	INV56	INV	Chr5	Kar-1_Sus-1_INV56	INV56_start
Sus-1	3244778	stop	INV56	INV	Chr5	Kar-1_Sus-1_INV56	INV56_stop
Sus-1	3244527	start	INV56	INV	Chr5	Kar-1_Sus-1_INV56	INV56_start
Kar-1	3259050	stop	INV56	INV	Chr5	Kar-1_Sus-1_INV56	INV56_stop
Kar-1	3259189	start	SYN41	SYN	Chr5	Kar-1_Sus-1_SYN41	SYN41_start
Sus-1	3245110	start	SYN41	SYN	Chr5	Kar-1_Sus-1_SYN41	SYN41_start
Sus-1	13106411	stop	SYN41	SYN	Chr5	Kar-1_Sus-1_SYN41	SYN41_stop
Kar-1	14366378	stop	SYN41	SYN	Chr5	Kar-1_Sus-1_SYN41	SYN41_stop
Kar-1	14538088	start	SYN42	SYN	Chr5	Kar-1_Sus-1_SYN42	SYN42_start
Sus-1	13282919	start	SYN42	SYN	Chr5	Kar-1_Sus-1_SYN42	SYN42_start
Sus-1	13565946	stop	SYN42	SYN	Chr5	Kar-1_Sus-1_SYN42	SYN42_stop
Kar-1	14829895	stop	SYN42	SYN	Chr5	Kar-1_Sus-1_SYN42	SYN42_stop
Kar-1	15511265	start	SYN43	SYN	Chr5	Kar-1_Sus-1_SYN43	SYN43_start
Sus-1	14250617	start	SYN43	SYN	Chr5	Kar-1_Sus-1_SYN43	SYN43_start
Sus-1	30408295	stop	SYN43	SYN	Chr5	Kar-1_Sus-1_SYN43	SYN43_stop
Kar-1	31575030	stop	SYN43	SYN	Chr5	Kar-1_Sus-1_SYN43	SYN43_stop
Sus-1	1193	start	SYN1	SYN	Chr1	Sus-1_Altai-5_SYN1	SYN1_start
Altai-5	42	start	SYN1	SYN	Chr1	Sus-1_Altai-5_SYN1	SYN1_start
Altai-5	1552922	stop	SYN1	SYN	Chr1	Sus-1_Altai-5_SYN1	SYN1_stop
Sus-1	1550206	stop	SYN1	SYN	Chr1	Sus-1_Altai-5_SYN1	SYN1_stop
Sus-1	1552068	start	INV31	INV	Chr1	Sus-1_Altai-5_INV31	INV31_start
Altai-5	1554019	stop	INV31	INV	Chr1	Sus-1_Altai-5_INV31	INV31_stop
Altai-5	1553724	start	INV31	INV	Chr1	Sus-1_Altai-5_INV31	INV31_start
Sus-1	1552374	stop	INV31	INV	Chr1	Sus-1_Altai-5_INV31	INV31_stop
Sus-1	1552373	start	SYN2	SYN	Chr1	Sus-1_Altai-5_SYN2	SYN2_start
Altai-5	1554030	start	SYN2	SYN	Chr1	Sus-1_Altai-5_SYN2	SYN2_start
Altai-5	2330525	stop	SYN2	SYN	Chr1	Sus-1_Altai-5_SYN2	SYN2_stop
Sus-1	2321882	stop	SYN2	SYN	Chr1	Sus-1_Altai-5_SYN2	SYN2_stop
Sus-1	2321883	start	INV32	INV	Chr1	Sus-1_Altai-5_INV32	INV32_start
Altai-5	2333070	stop	INV32	INV	Chr1	Sus-1_Altai-5_INV32	INV32_stop
Altai-5	2330526	start	INV32	INV	Chr1	Sus-1_Altai-5_INV32	INV32_start
Sus-1	2324425	stop	INV32	INV	Chr1	Sus-1_Altai-5_INV32	INV32_stop
Sus-1	2326215	start	SYN3	SYN	Chr1	Sus-1_Altai-5_SYN3	SYN3_start
Altai-5	2334732	start	SYN3	SYN	Chr1	Sus-1_Altai-5_SYN3	SYN3_start
Altai-5	9723641	stop	SYN3	SYN	Chr1	Sus-1_Altai-5_SYN3	SYN3_stop
Sus-1	9733601	stop	SYN3	SYN	Chr1	Sus-1_Altai-5_SYN3	SYN3_stop
Sus-1	9733831	start	INV33	INV	Chr1	Sus-1_Altai-5_INV33	INV33_start
Altai-5	9725552	stop	INV33	INV	Chr1	Sus-1_Altai-5_INV33	INV33_stop
Altai-5	9723929	start	INV33	INV	Chr1	Sus-1_Altai-5_INV33	INV33_start
Sus-1	9735452	stop	INV33	INV	Chr1	Sus-1_Altai-5_INV33	INV33_stop
Sus-1	9735516	start	SYN4	SYN	Chr1	Sus-1_Altai-5_SYN4	SYN4_start
Altai-5	9725553	start	SYN4	SYN	Chr1	Sus-1_Altai-5_SYN4	SYN4_start
Altai-5	11292886	stop	SYN4	SYN	Chr1	Sus-1_Altai-5_SYN4	SYN4_stop
Sus-1	11360530	stop	SYN4	SYN	Chr1	Sus-1_Altai-5_SYN4	SYN4_stop
Sus-1	11363899	start	INV34	INV	Chr1	Sus-1_Altai-5_INV34	INV34_start
Altai-5	11296590	stop	INV34	INV	Chr1	Sus-1_Altai-5_INV34	INV34_stop
Altai-5	11295369	start	INV34	INV	Chr1	Sus-1_Altai-5_INV34	INV34_start
Sus-1	11365164	stop	INV34	INV	Chr1	Sus-1_Altai-5_INV34	INV34_stop
Sus-1	11365166	start	SYN5	SYN	Chr1	Sus-1_Altai-5_SYN5	SYN5_start
Altai-5	11296680	start	SYN5	SYN	Chr1	Sus-1_Altai-5_SYN5	SYN5_start
Altai-5	12135127	stop	SYN5	SYN	Chr1	Sus-1_Altai-5_SYN5	SYN5_stop
Sus-1	12199443	stop	SYN5	SYN	Chr1	Sus-1_Altai-5_SYN5	SYN5_stop
Sus-1	12199625	start	SYN6	SYN	Chr1	Sus-1_Altai-5_SYN6	SYN6_start
Altai-5	12146549	start	SYN6	SYN	Chr1	Sus-1_Altai-5_SYN6	SYN6_start
Altai-5	12712742	stop	SYN6	SYN	Chr1	Sus-1_Altai-5_SYN6	SYN6_stop
Sus-1	12780108	stop	SYN6	SYN	Chr1	Sus-1_Altai-5_SYN6	SYN6_stop
Sus-1	12780126	start	INV35	INV	Chr1	Sus-1_Altai-5_INV35	INV35_start
Altai-5	12714327	stop	INV35	INV	Chr1	Sus-1_Altai-5_INV35	INV35_stop
Altai-5	12713037	start	INV35	INV	Chr1	Sus-1_Altai-5_INV35	INV35_start
Sus-1	12781398	stop	INV35	INV	Chr1	Sus-1_Altai-5_INV35	INV35_stop
Sus-1	12827905	start	SYN7	SYN	Chr1	Sus-1_Altai-5_SYN7	SYN7_start
Altai-5	12745489	start	SYN7	SYN	Chr1	Sus-1_Altai-5_SYN7	SYN7_start
Altai-5	13336257	stop	SYN7	SYN	Chr1	Sus-1_Altai-5_SYN7	SYN7_stop
Sus-1	13474422	stop	SYN7	SYN	Chr1	Sus-1_Altai-5_SYN7	SYN7_stop
Sus-1	13718195	start	SYN8	SYN	Chr1	Sus-1_Altai-5_SYN8	SYN8_start
Altai-5	13605587	start	SYN8	SYN	Chr1	Sus-1_Altai-5_SYN8	SYN8_start
Altai-5	14497468	stop	SYN8	SYN	Chr1	Sus-1_Altai-5_SYN8	SYN8_stop
Sus-1	14670632	stop	SYN8	SYN	Chr1	Sus-1_Altai-5_SYN8	SYN8_stop
Sus-1	14787521	start	DUP55	DUP	Chr1	Sus-1_Altai-5_DUP55	DUP55_start
Altai-5	14542568	start	DUP55	DUP	Chr1	Sus-1_Altai-5_DUP55	DUP55_start
Altai-5	14543666	stop	DUP55	DUP	Chr1	Sus-1_Altai-5_DUP55	DUP55_stop
Sus-1	14788619	stop	DUP55	DUP	Chr1	Sus-1_Altai-5_DUP55	DUP55_stop
Sus-1	14777080	start	SYN9	SYN	Chr1	Sus-1_Altai-5_SYN9	SYN9_start
Altai-5	14542637	start	SYN9	SYN	Chr1	Sus-1_Altai-5_SYN9	SYN9_start
Altai-5	14544996	stop	SYN9	SYN	Chr1	Sus-1_Altai-5_SYN9	SYN9_stop
Sus-1	14779439	stop	SYN9	SYN	Chr1	Sus-1_Altai-5_SYN9	SYN9_stop
Sus-1	14789658	start	SYN10	SYN	Chr1	Sus-1_Altai-5_SYN10	SYN10_start
Altai-5	14544350	start	SYN10	SYN	Chr1	Sus-1_Altai-5_SYN10	SYN10_start
Altai-5	14547304	stop	SYN10	SYN	Chr1	Sus-1_Altai-5_SYN10	SYN10_stop
Sus-1	14792787	stop	SYN10	SYN	Chr1	Sus-1_Altai-5_SYN10	SYN10_stop
Sus-1	14836935	start	SYN11	SYN	Chr1	Sus-1_Altai-5_SYN11	SYN11_start
Altai-5	14553346	start	SYN11	SYN	Chr1	Sus-1_Altai-5_SYN11	SYN11_start
Altai-5	14555598	stop	SYN11	SYN	Chr1	Sus-1_Altai-5_SYN11	SYN11_stop
Sus-1	14839363	stop	SYN11	SYN	Chr1	Sus-1_Altai-5_SYN11	SYN11_stop
Sus-1	14820183	start	TRANS43	TRANS	Chr1	Sus-1_Altai-5_TRANS43	TRANS43_start
Altai-5	14591796	start	TRANS43	TRANS	Chr1	Sus-1_Altai-5_TRANS43	TRANS43_start
Altai-5	14593275	stop	TRANS43	TRANS	Chr1	Sus-1_Altai-5_TRANS43	TRANS43_stop
Sus-1	14821662	stop	TRANS43	TRANS	Chr1	Sus-1_Altai-5_TRANS43	TRANS43_stop
Sus-1	16393608	start	INV36	INV	Chr1	Sus-1_Altai-5_INV36	INV36_start
Altai-5	17169824	stop	INV36	INV	Chr1	Sus-1_Altai-5_INV36	INV36_stop
Altai-5	17020730	start	INV36	INV	Chr1	Sus-1_Altai-5_INV36	INV36_start
Sus-1	16902135	stop	INV36	INV	Chr1	Sus-1_Altai-5_INV36	INV36_stop
Sus-1	16912272	start	INV37	INV	Chr1	Sus-1_Altai-5_INV37	INV37_start
Altai-5	17459264	stop	INV37	INV	Chr1	Sus-1_Altai-5_INV37	INV37_stop
Altai-5	17449409	start	INV37	INV	Chr1	Sus-1_Altai-5_INV37	INV37_start
Sus-1	16923972	stop	INV37	INV	Chr1	Sus-1_Altai-5_INV37	INV37_stop
Sus-1	17722697	start	TRANS44	TRANS	Chr1	Sus-1_Altai-5_TRANS44	TRANS44_start
Altai-5	17473352	start	TRANS44	TRANS	Chr1	Sus-1_Altai-5_TRANS44	TRANS44_start
Altai-5	17489539	stop	TRANS44	TRANS	Chr1	Sus-1_Altai-5_TRANS44	TRANS44_stop
Sus-1	17738322	stop	TRANS44	TRANS	Chr1	Sus-1_Altai-5_TRANS44	TRANS44_stop
Sus-1	17000049	start	INV38	INV	Chr1	Sus-1_Altai-5_INV38	INV38_start
Altai-5	17921182	stop	INV38	INV	Chr1	Sus-1_Altai-5_INV38	INV38_stop
Altai-5	17496864	start	INV38	INV	Chr1	Sus-1_Altai-5_INV38	INV38_start
Sus-1	17540379	stop	INV38	INV	Chr1	Sus-1_Altai-5_INV38	INV38_stop
Sus-1	18171400	start	SYN12	SYN	Chr1	Sus-1_Altai-5_SYN12	SYN12_start
Altai-5	17939165	start	SYN12	SYN	Chr1	Sus-1_Altai-5_SYN12	SYN12_start
Altai-5	32548441	stop	SYN12	SYN	Chr1	Sus-1_Altai-5_SYN12	SYN12_stop
Sus-1	32720869	stop	SYN12	SYN	Chr1	Sus-1_Altai-5_SYN12	SYN12_stop
Sus-1	133163	start	SYN13	SYN	Chr2	Sus-1_Altai-5_SYN13	SYN13_start
Altai-5	54011	start	SYN13	SYN	Chr2	Sus-1_Altai-5_SYN13	SYN13_start
Altai-5	63237	stop	SYN13	SYN	Chr2	Sus-1_Altai-5_SYN13	SYN13_stop
Sus-1	141922	stop	SYN13	SYN	Chr2	Sus-1_Altai-5_SYN13	SYN13_stop
Sus-1	152573	start	SYN14	SYN	Chr2	Sus-1_Altai-5_SYN14	SYN14_start
Altai-5	70084	start	SYN14	SYN	Chr2	Sus-1_Altai-5_SYN14	SYN14_start
Altai-5	3874309	stop	SYN14	SYN	Chr2	Sus-1_Altai-5_SYN14	SYN14_stop
Sus-1	3929082	stop	SYN14	SYN	Chr2	Sus-1_Altai-5_SYN14	SYN14_stop
Sus-1	4055849	start	SYN15	SYN	Chr2	Sus-1_Altai-5_SYN15	SYN15_start
Altai-5	4036229	start	SYN15	SYN	Chr2	Sus-1_Altai-5_SYN15	SYN15_start
Altai-5	5405735	stop	SYN15	SYN	Chr2	Sus-1_Altai-5_SYN15	SYN15_stop
Sus-1	5589078	stop	SYN15	SYN	Chr2	Sus-1_Altai-5_SYN15	SYN15_stop
Sus-1	5639873	start	SYN16	SYN	Chr2	Sus-1_Altai-5_SYN16	SYN16_start
Altai-5	5444447	start	SYN16	SYN	Chr2	Sus-1_Altai-5_SYN16	SYN16_start
Altai-5	5561297	stop	SYN16	SYN	Chr2	Sus-1_Altai-5_SYN16	SYN16_stop
Sus-1	5747420	stop	SYN16	SYN	Chr2	Sus-1_Altai-5_SYN16	SYN16_stop
Sus-1	5786944	start	SYN17	SYN	Chr2	Sus-1_Altai-5_SYN17	SYN17_start
Altai-5	5590890	start	SYN17	SYN	Chr2	Sus-1_Altai-5_SYN17	SYN17_start
Altai-5	10184045	stop	SYN17	SYN	Chr2	Sus-1_Altai-5_SYN17	SYN17_stop
Sus-1	10361713	stop	SYN17	SYN	Chr2	Sus-1_Altai-5_SYN17	SYN17_stop
Sus-1	10361718	start	INV39	INV	Chr2	Sus-1_Altai-5_INV39	INV39_start
Altai-5	10190246	stop	INV39	INV	Chr2	Sus-1_Altai-5_INV39	INV39_stop
Altai-5	10189179	start	INV39	INV	Chr2	Sus-1_Altai-5_INV39	INV39_start
Sus-1	10362785	stop	INV39	INV	Chr2	Sus-1_Altai-5_INV39	INV39_stop
Sus-1	10433030	start	SYN18	SYN	Chr2	Sus-1_Altai-5_SYN18	SYN18_start
Altai-5	10255902	start	SYN18	SYN	Chr2	Sus-1_Altai-5_SYN18	SYN18_start
Altai-5	21696510	stop	SYN18	SYN	Chr2	Sus-1_Altai-5_SYN18	SYN18_stop
Sus-1	21873484	stop	SYN18	SYN	Chr2	Sus-1_Altai-5_SYN18	SYN18_stop
Sus-1	3099	start	SYN19	SYN	Chr3	Sus-1_Altai-5_SYN19	SYN19_start
Altai-5	3299	start	SYN19	SYN	Chr3	Sus-1_Altai-5_SYN19	SYN19_start
Altai-5	12263294	stop	SYN19	SYN	Chr3	Sus-1_Altai-5_SYN19	SYN19_stop
Sus-1	12345852	stop	SYN19	SYN	Chr3	Sus-1_Altai-5_SYN19	SYN19_stop
Sus-1	12594064	start	SYN20	SYN	Chr3	Sus-1_Altai-5_SYN20	SYN20_start
Altai-5	12545437	start	SYN20	SYN	Chr3	Sus-1_Altai-5_SYN20	SYN20_start
Altai-5	12578409	stop	SYN20	SYN	Chr3	Sus-1_Altai-5_SYN20	SYN20_stop
Sus-1	12630921	stop	SYN20	SYN	Chr3	Sus-1_Altai-5_SYN20	SYN20_stop
Sus-1	12660973	start	SYN21	SYN	Chr3	Sus-1_Altai-5_SYN21	SYN21_start
Altai-5	12606793	start	SYN21	SYN	Chr3	Sus-1_Altai-5_SYN21	SYN21_start
Altai-5	12713142	stop	SYN21	SYN	Chr3	Sus-1_Altai-5_SYN21	SYN21_stop
Sus-1	12755296	stop	SYN21	SYN	Chr3	Sus-1_Altai-5_SYN21	SYN21_stop
Sus-1	13318817	start	DUP56	DUP	Chr3	Sus-1_Altai-5_DUP56	DUP56_start
Altai-5	12921803	start	DUP56	DUP	Chr3	Sus-1_Altai-5_DUP56	DUP56_start
Altai-5	12932178	stop	DUP56	DUP	Chr3	Sus-1_Altai-5_DUP56	DUP56_stop
Sus-1	13329115	stop	DUP56	DUP	Chr3	Sus-1_Altai-5_DUP56	DUP56_stop
Sus-1	13355698	start	DUP57	DUP	Chr3	Sus-1_Altai-5_DUP57	DUP57_start
Altai-5	12947503	start	DUP57	DUP	Chr3	Sus-1_Altai-5_DUP57	DUP57_start
Altai-5	13066551	stop	DUP57	DUP	Chr3	Sus-1_Altai-5_DUP57	DUP57_stop
Sus-1	13458119	stop	DUP57	DUP	Chr3	Sus-1_Altai-5_DUP57	DUP57_stop
Sus-1	13395787	start	DUP58	DUP	Chr3	Sus-1_Altai-5_DUP58	DUP58_start
Altai-5	13015160	start	DUP58	DUP	Chr3	Sus-1_Altai-5_DUP58	DUP58_start
Altai-5	13084048	stop	DUP58	DUP	Chr3	Sus-1_Altai-5_DUP58	DUP58_stop
Sus-1	13495031	stop	DUP58	DUP	Chr3	Sus-1_Altai-5_DUP58	DUP58_stop
Sus-1	13501458	start	DUP59	DUP	Chr3	Sus-1_Altai-5_DUP59	DUP59_start
Altai-5	13089866	start	DUP59	DUP	Chr3	Sus-1_Altai-5_DUP59	DUP59_start
Altai-5	13090939	stop	DUP59	DUP	Chr3	Sus-1_Altai-5_DUP59	DUP59_stop
Sus-1	13502531	stop	DUP59	DUP	Chr3	Sus-1_Altai-5_DUP59	DUP59_stop
Sus-1	14478213	start	TRANS45	TRANS	Chr3	Sus-1_Altai-5_TRANS45	TRANS45_start
Altai-5	13114134	start	TRANS45	TRANS	Chr3	Sus-1_Altai-5_TRANS45	TRANS45_start
Altai-5	13114845	stop	TRANS45	TRANS	Chr3	Sus-1_Altai-5_TRANS45	TRANS45_stop
Sus-1	14478923	stop	TRANS45	TRANS	Chr3	Sus-1_Altai-5_TRANS45	TRANS45_stop
Sus-1	14965427	start	TRANS46	TRANS	Chr3	Sus-1_Altai-5_TRANS46	TRANS46_start
Altai-5	13264532	start	TRANS46	TRANS	Chr3	Sus-1_Altai-5_TRANS46	TRANS46_start
Altai-5	13265051	stop	TRANS46	TRANS	Chr3	Sus-1_Altai-5_TRANS46	TRANS46_stop
Sus-1	14965947	stop	TRANS46	TRANS	Chr3	Sus-1_Altai-5_TRANS46	TRANS46_stop
Sus-1	14920592	start	TRANS47	TRANS	Chr3	Sus-1_Altai-5_TRANS47	TRANS47_start
Altai-5	13272196	start	TRANS47	TRANS	Chr3	Sus-1_Altai-5_TRANS47	TRANS47_start
Altai-5	13272516	stop	TRANS47	TRANS	Chr3	Sus-1_Altai-5_TRANS47	TRANS47_stop
Sus-1	14920912	stop	TRANS47	TRANS	Chr3	Sus-1_Altai-5_TRANS47	TRANS47_stop
Sus-1	14786604	start	TRANS48	TRANS	Chr3	Sus-1_Altai-5_TRANS48	TRANS48_start
Altai-5	13275034	start	TRANS48	TRANS	Chr3	Sus-1_Altai-5_TRANS48	TRANS48_start
Altai-5	13275360	stop	TRANS48	TRANS	Chr3	Sus-1_Altai-5_TRANS48	TRANS48_stop
Sus-1	14786930	stop	TRANS48	TRANS	Chr3	Sus-1_Altai-5_TRANS48	TRANS48_stop
Sus-1	14949270	start	TRANS49	TRANS	Chr3	Sus-1_Altai-5_TRANS49	TRANS49_start
Altai-5	13275241	start	TRANS49	TRANS	Chr3	Sus-1_Altai-5_TRANS49	TRANS49_start
Altai-5	13278710	stop	TRANS49	TRANS	Chr3	Sus-1_Altai-5_TRANS49	TRANS49_stop
Sus-1	14952745	stop	TRANS49	TRANS	Chr3	Sus-1_Altai-5_TRANS49	TRANS49_stop
Sus-1	14691303	start	TRANS50	TRANS	Chr3	Sus-1_Altai-5_TRANS50	TRANS50_start
Altai-5	13302124	start	TRANS50	TRANS	Chr3	Sus-1_Altai-5_TRANS50	TRANS50_start
Altai-5	13303448	stop	TRANS50	TRANS	Chr3	Sus-1_Altai-5_TRANS50	TRANS50_stop
Sus-1	14692628	stop	TRANS50	TRANS	Chr3	Sus-1_Altai-5_TRANS50	TRANS50_stop
Sus-1	14684654	start	TRANS51	TRANS	Chr3	Sus-1_Altai-5_TRANS51	TRANS51_start
Altai-5	13305963	start	TRANS51	TRANS	Chr3	Sus-1_Altai-5_TRANS51	TRANS51_start
Altai-5	13306827	stop	TRANS51	TRANS	Chr3	Sus-1_Altai-5_TRANS51	TRANS51_stop
Sus-1	14685518	stop	TRANS51	TRANS	Chr3	Sus-1_Altai-5_TRANS51	TRANS51_stop
Sus-1	15103859	start	TRANS52	TRANS	Chr3	Sus-1_Altai-5_TRANS52	TRANS52_start
Altai-5	13338560	start	TRANS52	TRANS	Chr3	Sus-1_Altai-5_TRANS52	TRANS52_start
Altai-5	13341161	stop	TRANS52	TRANS	Chr3	Sus-1_Altai-5_TRANS52	TRANS52_stop
Sus-1	15106439	stop	TRANS52	TRANS	Chr3	Sus-1_Altai-5_TRANS52	TRANS52_stop
Sus-1	14363984	start	TRANS53	TRANS	Chr3	Sus-1_Altai-5_TRANS53	TRANS53_start
Altai-5	13367249	start	TRANS53	TRANS	Chr3	Sus-1_Altai-5_TRANS53	TRANS53_start
Altai-5	13368078	stop	TRANS53	TRANS	Chr3	Sus-1_Altai-5_TRANS53	TRANS53_stop
Sus-1	14364813	stop	TRANS53	TRANS	Chr3	Sus-1_Altai-5_TRANS53	TRANS53_stop
Sus-1	12764591	start	INV40	INV	Chr3	Sus-1_Altai-5_INV40	INV40_start
Altai-5	15433912	stop	INV40	INV	Chr3	Sus-1_Altai-5_INV40	INV40_stop
Altai-5	13478619	start	INV40	INV	Chr3	Sus-1_Altai-5_INV40	INV40_start
Sus-1	14314897	stop	INV40	INV	Chr3	Sus-1_Altai-5_INV40	INV40_stop
Sus-1	14431512	start	DUP60	DUP	Chr3	Sus-1_Altai-5_DUP60	DUP60_start
Altai-5	13488166	start	DUP60	DUP	Chr3	Sus-1_Altai-5_DUP60	DUP60_start
Altai-5	13493744	stop	DUP60	DUP	Chr3	Sus-1_Altai-5_DUP60	DUP60_stop
Sus-1	14436917	stop	DUP60	DUP	Chr3	Sus-1_Altai-5_DUP60	DUP60_stop
Sus-1	14420635	start	DUP61	DUP	Chr3	Sus-1_Altai-5_DUP61	DUP61_start
Altai-5	13489383	start	DUP61	DUP	Chr3	Sus-1_Altai-5_DUP61	DUP61_start
Altai-5	13493744	stop	DUP61	DUP	Chr3	Sus-1_Altai-5_DUP61	DUP61_stop
Sus-1	14424821	stop	DUP61	DUP	Chr3	Sus-1_Altai-5_DUP61	DUP61_stop
Sus-1	14412996	start	DUP62	DUP	Chr3	Sus-1_Altai-5_DUP62	DUP62_start
Altai-5	13520884	start	DUP62	DUP	Chr3	Sus-1_Altai-5_DUP62	DUP62_start
Altai-5	13521286	stop	DUP62	DUP	Chr3	Sus-1_Altai-5_DUP62	DUP62_stop
Sus-1	14413398	stop	DUP62	DUP	Chr3	Sus-1_Altai-5_DUP62	DUP62_stop
Sus-1	14427050	start	DUP63	DUP	Chr3	Sus-1_Altai-5_DUP63	DUP63_start
Altai-5	13524440	start	DUP63	DUP	Chr3	Sus-1_Altai-5_DUP63	DUP63_start
Altai-5	13524842	stop	DUP63	DUP	Chr3	Sus-1_Altai-5_DUP63	DUP63_stop
Sus-1	14427452	stop	DUP63	DUP	Chr3	Sus-1_Altai-5_DUP63	DUP63_stop
Sus-1	14481624	start	DUP64	DUP	Chr3	Sus-1_Altai-5_DUP64	DUP64_start
Altai-5	13594642	start	DUP64	DUP	Chr3	Sus-1_Altai-5_DUP64	DUP64_start
Altai-5	13595303	stop	DUP64	DUP	Chr3	Sus-1_Altai-5_DUP64	DUP64_stop
Sus-1	14482285	stop	DUP64	DUP	Chr3	Sus-1_Altai-5_DUP64	DUP64_stop
Sus-1	14468706	start	DUP65	DUP	Chr3	Sus-1_Altai-5_DUP65	DUP65_start
Altai-5	13602002	start	DUP65	DUP	Chr3	Sus-1_Altai-5_DUP65	DUP65_start
Altai-5	13602583	stop	DUP65	DUP	Chr3	Sus-1_Altai-5_DUP65	DUP65_stop
Sus-1	14469288	stop	DUP65	DUP	Chr3	Sus-1_Altai-5_DUP65	DUP65_stop
Sus-1	14707634	start	DUP66	DUP	Chr3	Sus-1_Altai-5_DUP66	DUP66_start
Altai-5	13669285	start	DUP66	DUP	Chr3	Sus-1_Altai-5_DUP66	DUP66_start
Altai-5	13670884	stop	DUP66	DUP	Chr3	Sus-1_Altai-5_DUP66	DUP66_stop
Sus-1	14709234	stop	DUP66	DUP	Chr3	Sus-1_Altai-5_DUP66	DUP66_stop
Sus-1	14458662	start	DUP67	DUP	Chr3	Sus-1_Altai-5_DUP67	DUP67_start
Altai-5	13674773	start	DUP67	DUP	Chr3	Sus-1_Altai-5_DUP67	DUP67_start
Altai-5	13675813	stop	DUP67	DUP	Chr3	Sus-1_Altai-5_DUP67	DUP67_stop
Sus-1	14459702	stop	DUP67	DUP	Chr3	Sus-1_Altai-5_DUP67	DUP67_stop
Sus-1	15148444	start	DUP68	DUP	Chr3	Sus-1_Altai-5_DUP68	DUP68_start
Altai-5	13674976	start	DUP68	DUP	Chr3	Sus-1_Altai-5_DUP68	DUP68_start
Altai-5	13676426	stop	DUP68	DUP	Chr3	Sus-1_Altai-5_DUP68	DUP68_stop
Sus-1	15149895	stop	DUP68	DUP	Chr3	Sus-1_Altai-5_DUP68	DUP68_stop
Sus-1	14467044	start	DUP69	DUP	Chr3	Sus-1_Altai-5_DUP69	DUP69_start
Altai-5	13688665	start	DUP69	DUP	Chr3	Sus-1_Altai-5_DUP69	DUP69_start
Altai-5	13689148	stop	DUP69	DUP	Chr3	Sus-1_Altai-5_DUP69	DUP69_stop
Sus-1	14467527	stop	DUP69	DUP	Chr3	Sus-1_Altai-5_DUP69	DUP69_stop
Sus-1	14801696	start	DUP70	DUP	Chr3	Sus-1_Altai-5_DUP70	DUP70_start
Altai-5	13693441	start	DUP70	DUP	Chr3	Sus-1_Altai-5_DUP70	DUP70_start
Altai-5	13694397	stop	DUP70	DUP	Chr3	Sus-1_Altai-5_DUP70	DUP70_stop
Sus-1	14802652	stop	DUP70	DUP	Chr3	Sus-1_Altai-5_DUP70	DUP70_stop
Sus-1	15366386	start	DUP71	DUP	Chr3	Sus-1_Altai-5_DUP71	DUP71_start
Altai-5	13712678	start	DUP71	DUP	Chr3	Sus-1_Altai-5_DUP71	DUP71_start
Altai-5	13713905	stop	DUP71	DUP	Chr3	Sus-1_Altai-5_DUP71	DUP71_stop
Sus-1	15367613	stop	DUP71	DUP	Chr3	Sus-1_Altai-5_DUP71	DUP71_stop
Sus-1	15316200	start	DUP72	DUP	Chr3	Sus-1_Altai-5_DUP72	DUP72_start
Altai-5	13717487	start	DUP72	DUP	Chr3	Sus-1_Altai-5_DUP72	DUP72_start
Altai-5	13718223	stop	DUP72	DUP	Chr3	Sus-1_Altai-5_DUP72	DUP72_stop
Sus-1	15316936	stop	DUP72	DUP	Chr3	Sus-1_Altai-5_DUP72	DUP72_stop
Sus-1	14372200	start	DUP73	DUP	Chr3	Sus-1_Altai-5_DUP73	DUP73_start
Altai-5	13813629	start	DUP73	DUP	Chr3	Sus-1_Altai-5_DUP73	DUP73_start
Altai-5	13814788	stop	DUP73	DUP	Chr3	Sus-1_Altai-5_DUP73	DUP73_stop
Sus-1	14373358	stop	DUP73	DUP	Chr3	Sus-1_Altai-5_DUP73	DUP73_stop
Sus-1	14374157	start	DUP74	DUP	Chr3	Sus-1_Altai-5_DUP74	DUP74_start
Altai-5	13813629	start	DUP74	DUP	Chr3	Sus-1_Altai-5_DUP74	DUP74_start
Altai-5	13814788	stop	DUP74	DUP	Chr3	Sus-1_Altai-5_DUP74	DUP74_stop
Sus-1	14375315	stop	DUP74	DUP	Chr3	Sus-1_Altai-5_DUP74	DUP74_stop
Sus-1	14807413	start	DUP75	DUP	Chr3	Sus-1_Altai-5_DUP75	DUP75_start
Altai-5	13814284	start	DUP75	DUP	Chr3	Sus-1_Altai-5_DUP75	DUP75_start
Altai-5	13814704	stop	DUP75	DUP	Chr3	Sus-1_Altai-5_DUP75	DUP75_stop
Sus-1	14807833	stop	DUP75	DUP	Chr3	Sus-1_Altai-5_DUP75	DUP75_stop
Sus-1	14339939	start	DUP76	DUP	Chr3	Sus-1_Altai-5_DUP76	DUP76_start
Altai-5	13816074	start	DUP76	DUP	Chr3	Sus-1_Altai-5_DUP76	DUP76_start
Altai-5	13817603	stop	DUP76	DUP	Chr3	Sus-1_Altai-5_DUP76	DUP76_stop
Sus-1	14341468	stop	DUP76	DUP	Chr3	Sus-1_Altai-5_DUP76	DUP76_stop
Sus-1	14345376	start	DUP77	DUP	Chr3	Sus-1_Altai-5_DUP77	DUP77_start
Altai-5	13816708	start	DUP77	DUP	Chr3	Sus-1_Altai-5_DUP77	DUP77_start
Altai-5	13817603	stop	DUP77	DUP	Chr3	Sus-1_Altai-5_DUP77	DUP77_stop
Sus-1	14346271	stop	DUP77	DUP	Chr3	Sus-1_Altai-5_DUP77	DUP77_stop
Sus-1	14337709	start	DUP78	DUP	Chr3	Sus-1_Altai-5_DUP78	DUP78_start
Altai-5	13818650	start	DUP78	DUP	Chr3	Sus-1_Altai-5_DUP78	DUP78_start
Altai-5	13819384	stop	DUP78	DUP	Chr3	Sus-1_Altai-5_DUP78	DUP78_stop
Sus-1	14338443	stop	DUP78	DUP	Chr3	Sus-1_Altai-5_DUP78	DUP78_stop
Sus-1	14330732	start	DUP79	DUP	Chr3	Sus-1_Altai-5_DUP79	DUP79_start
Altai-5	13818793	start	DUP79	DUP	Chr3	Sus-1_Altai-5_DUP79	DUP79_start
Altai-5	13819678	stop	DUP79	DUP	Chr3	Sus-1_Altai-5_DUP79	DUP79_stop
Sus-1	14331617	stop	DUP79	DUP	Chr3	Sus-1_Altai-5_DUP79	DUP79_stop
Sus-1	15451158	start	DUP80	DUP	Chr3	Sus-1_Altai-5_DUP80	DUP80_start
Altai-5	13940552	start	DUP80	DUP	Chr3	Sus-1_Altai-5_DUP80	DUP80_start
Altai-5	13943329	stop	DUP80	DUP	Chr3	Sus-1_Altai-5_DUP80	DUP80_stop
Sus-1	15453939	stop	DUP80	DUP	Chr3	Sus-1_Altai-5_DUP80	DUP80_stop
Sus-1	15333554	start	DUP81	DUP	Chr3	Sus-1_Altai-5_DUP81	DUP81_start
Altai-5	13959870	start	DUP81	DUP	Chr3	Sus-1_Altai-5_DUP81	DUP81_start
Altai-5	13961152	stop	DUP81	DUP	Chr3	Sus-1_Altai-5_DUP81	DUP81_stop
Sus-1	15334836	stop	DUP81	DUP	Chr3	Sus-1_Altai-5_DUP81	DUP81_stop
Sus-1	15335155	start	DUP82	DUP	Chr3	Sus-1_Altai-5_DUP82	DUP82_start
Altai-5	13959870	start	DUP82	DUP	Chr3	Sus-1_Altai-5_DUP82	DUP82_start
Altai-5	13961152	stop	DUP82	DUP	Chr3	Sus-1_Altai-5_DUP82	DUP82_stop
Sus-1	15336437	stop	DUP82	DUP	Chr3	Sus-1_Altai-5_DUP82	DUP82_stop
Sus-1	15332512	start	DUP83	DUP	Chr3	Sus-1_Altai-5_DUP83	DUP83_start
Altai-5	13960429	start	DUP83	DUP	Chr3	Sus-1_Altai-5_DUP83	DUP83_start
Altai-5	13961152	stop	DUP83	DUP	Chr3	Sus-1_Altai-5_DUP83	DUP83_stop
Sus-1	15333235	stop	DUP83	DUP	Chr3	Sus-1_Altai-5_DUP83	DUP83_stop
Sus-1	14354165	start	DUP84	DUP	Chr3	Sus-1_Altai-5_DUP84	DUP84_start
Altai-5	14038305	start	DUP84	DUP	Chr3	Sus-1_Altai-5_DUP84	DUP84_start
Altai-5	14039074	stop	DUP84	DUP	Chr3	Sus-1_Altai-5_DUP84	DUP84_stop
Sus-1	14354934	stop	DUP84	DUP	Chr3	Sus-1_Altai-5_DUP84	DUP84_stop
Sus-1	15154171	start	DUP85	DUP	Chr3	Sus-1_Altai-5_DUP85	DUP85_start
Altai-5	14040261	start	DUP85	DUP	Chr3	Sus-1_Altai-5_DUP85	DUP85_start
Altai-5	14042185	stop	DUP85	DUP	Chr3	Sus-1_Altai-5_DUP85	DUP85_stop
Sus-1	15156095	stop	DUP85	DUP	Chr3	Sus-1_Altai-5_DUP85	DUP85_stop
Sus-1	14356135	start	DUP86	DUP	Chr3	Sus-1_Altai-5_DUP86	DUP86_start
Altai-5	14050237	start	DUP86	DUP	Chr3	Sus-1_Altai-5_DUP86	DUP86_start
Altai-5	14050744	stop	DUP86	DUP	Chr3	Sus-1_Altai-5_DUP86	DUP86_stop
Sus-1	14356642	stop	DUP86	DUP	Chr3	Sus-1_Altai-5_DUP86	DUP86_stop
Sus-1	14351685	start	DUP87	DUP	Chr3	Sus-1_Altai-5_DUP87	DUP87_start
Altai-5	14060379	start	DUP87	DUP	Chr3	Sus-1_Altai-5_DUP87	DUP87_start
Altai-5	14060838	stop	DUP87	DUP	Chr3	Sus-1_Altai-5_DUP87	DUP87_stop
Sus-1	14352145	stop	DUP87	DUP	Chr3	Sus-1_Altai-5_DUP87	DUP87_stop
Sus-1	14378512	start	DUP88	DUP	Chr3	Sus-1_Altai-5_DUP88	DUP88_start
Altai-5	14060379	start	DUP88	DUP	Chr3	Sus-1_Altai-5_DUP88	DUP88_start
Altai-5	14060885	stop	DUP88	DUP	Chr3	Sus-1_Altai-5_DUP88	DUP88_stop
Sus-1	14379019	stop	DUP88	DUP	Chr3	Sus-1_Altai-5_DUP88	DUP88_stop
Sus-1	14330268	start	DUP89	DUP	Chr3	Sus-1_Altai-5_DUP89	DUP89_start
Altai-5	14060497	start	DUP89	DUP	Chr3	Sus-1_Altai-5_DUP89	DUP89_start
Altai-5	14060838	stop	DUP89	DUP	Chr3	Sus-1_Altai-5_DUP89	DUP89_stop
Sus-1	14330610	stop	DUP89	DUP	Chr3	Sus-1_Altai-5_DUP89	DUP89_stop
Sus-1	14359873	start	DUP90	DUP	Chr3	Sus-1_Altai-5_DUP90	DUP90_start
Altai-5	14063936	start	DUP90	DUP	Chr3	Sus-1_Altai-5_DUP90	DUP90_start
Altai-5	14064265	stop	DUP90	DUP	Chr3	Sus-1_Altai-5_DUP90	DUP90_stop
Sus-1	14360202	stop	DUP90	DUP	Chr3	Sus-1_Altai-5_DUP90	DUP90_stop
Sus-1	14411041	start	DUP91	DUP	Chr3	Sus-1_Altai-5_DUP91	DUP91_start
Altai-5	14094708	start	DUP91	DUP	Chr3	Sus-1_Altai-5_DUP91	DUP91_start
Altai-5	14095319	stop	DUP91	DUP	Chr3	Sus-1_Altai-5_DUP91	DUP91_stop
Sus-1	14411653	stop	DUP91	DUP	Chr3	Sus-1_Altai-5_DUP91	DUP91_stop
Sus-1	14673657	start	DUP92	DUP	Chr3	Sus-1_Altai-5_DUP92	DUP92_start
Altai-5	14110653	start	DUP92	DUP	Chr3	Sus-1_Altai-5_DUP92	DUP92_start
Altai-5	14110960	stop	DUP92	DUP	Chr3	Sus-1_Altai-5_DUP92	DUP92_stop
Sus-1	14673964	stop	DUP92	DUP	Chr3	Sus-1_Altai-5_DUP92	DUP92_stop
Sus-1	14718990	start	DUP93	DUP	Chr3	Sus-1_Altai-5_DUP93	DUP93_start
Altai-5	14121727	start	DUP93	DUP	Chr3	Sus-1_Altai-5_DUP93	DUP93_start
Altai-5	14122057	stop	DUP93	DUP	Chr3	Sus-1_Altai-5_DUP93	DUP93_stop
Sus-1	14719320	stop	DUP93	DUP	Chr3	Sus-1_Altai-5_DUP93	DUP93_stop
Sus-1	14381501	start	DUP94	DUP	Chr3	Sus-1_Altai-5_DUP94	DUP94_start
Altai-5	14202367	start	DUP94	DUP	Chr3	Sus-1_Altai-5_DUP94	DUP94_start
Altai-5	14202663	stop	DUP94	DUP	Chr3	Sus-1_Altai-5_DUP94	DUP94_stop
Sus-1	14381797	stop	DUP94	DUP	Chr3	Sus-1_Altai-5_DUP94	DUP94_stop
Sus-1	14415487	start	DUP95	DUP	Chr3	Sus-1_Altai-5_DUP95	DUP95_start
Altai-5	14209523	start	DUP95	DUP	Chr3	Sus-1_Altai-5_DUP95	DUP95_start
Altai-5	14210962	stop	DUP95	DUP	Chr3	Sus-1_Altai-5_DUP95	DUP95_stop
Sus-1	14416925	stop	DUP95	DUP	Chr3	Sus-1_Altai-5_DUP95	DUP95_stop
Sus-1	14409737	start	DUP96	DUP	Chr3	Sus-1_Altai-5_DUP96	DUP96_start
Altai-5	14252642	start	DUP96	DUP	Chr3	Sus-1_Altai-5_DUP96	DUP96_start
Altai-5	14253133	stop	DUP96	DUP	Chr3	Sus-1_Altai-5_DUP96	DUP96_stop
Sus-1	14410228	stop	DUP96	DUP	Chr3	Sus-1_Altai-5_DUP96	DUP96_stop
Sus-1	14332765	start	DUP97	DUP	Chr3	Sus-1_Altai-5_DUP97	DUP97_start
Altai-5	14305859	start	DUP97	DUP	Chr3	Sus-1_Altai-5_DUP97	DUP97_start
Altai-5	14308085	stop	DUP97	DUP	Chr3	Sus-1_Altai-5_DUP97	DUP97_stop
Sus-1	14334991	stop	DUP97	DUP	Chr3	Sus-1_Altai-5_DUP97	DUP97_stop
Sus-1	14337215	start	DUP98	DUP	Chr3	Sus-1_Altai-5_DUP98	DUP98_start
Altai-5	14306927	start	DUP98	DUP	Chr3	Sus-1_Altai-5_DUP98	DUP98_start
Altai-5	14307373	stop	DUP98	DUP	Chr3	Sus-1_Altai-5_DUP98	DUP98_stop
Sus-1	14337661	stop	DUP98	DUP	Chr3	Sus-1_Altai-5_DUP98	DUP98_stop
Sus-1	15378002	start	DUP99	DUP	Chr3	Sus-1_Altai-5_DUP99	DUP99_start
Altai-5	14312143	start	DUP99	DUP	Chr3	Sus-1_Altai-5_DUP99	DUP99_start
Altai-5	14312407	stop	DUP99	DUP	Chr3	Sus-1_Altai-5_DUP99	DUP99_stop
Sus-1	15378266	stop	DUP99	DUP	Chr3	Sus-1_Altai-5_DUP99	DUP99_stop
Sus-1	14376485	start	DUP100	DUP	Chr3	Sus-1_Altai-5_DUP100	DUP100_start
Altai-5	14315767	start	DUP100	DUP	Chr3	Sus-1_Altai-5_DUP100	DUP100_start
Altai-5	14316680	stop	DUP100	DUP	Chr3	Sus-1_Altai-5_DUP100	DUP100_stop
Sus-1	14377398	stop	DUP100	DUP	Chr3	Sus-1_Altai-5_DUP100	DUP100_stop
Sus-1	14335613	start	DUP101	DUP	Chr3	Sus-1_Altai-5_DUP101	DUP101_start
Altai-5	14353039	start	DUP101	DUP	Chr3	Sus-1_Altai-5_DUP101	DUP101_start
Altai-5	14353528	stop	DUP101	DUP	Chr3	Sus-1_Altai-5_DUP101	DUP101_stop
Sus-1	14336102	stop	DUP101	DUP	Chr3	Sus-1_Altai-5_DUP101	DUP101_stop
Sus-1	15326159	start	DUP102	DUP	Chr3	Sus-1_Altai-5_DUP102	DUP102_start
Altai-5	14426580	start	DUP102	DUP	Chr3	Sus-1_Altai-5_DUP102	DUP102_start
Altai-5	14427075	stop	DUP102	DUP	Chr3	Sus-1_Altai-5_DUP102	DUP102_stop
Sus-1	15326654	stop	DUP102	DUP	Chr3	Sus-1_Altai-5_DUP102	DUP102_stop
Sus-1	14962979	start	DUP103	DUP	Chr3	Sus-1_Altai-5_DUP103	DUP103_start
Altai-5	14427307	start	DUP103	DUP	Chr3	Sus-1_Altai-5_DUP103	DUP103_start
Altai-5	14428657	stop	DUP103	DUP	Chr3	Sus-1_Altai-5_DUP103	DUP103_stop
Sus-1	14964329	stop	DUP103	DUP	Chr3	Sus-1_Altai-5_DUP103	DUP103_stop
Sus-1	15429387	start	DUP104	DUP	Chr3	Sus-1_Altai-5_DUP104	DUP104_start
Altai-5	14449638	start	DUP104	DUP	Chr3	Sus-1_Altai-5_DUP104	DUP104_start
Altai-5	14452506	stop	DUP104	DUP	Chr3	Sus-1_Altai-5_DUP104	DUP104_stop
Sus-1	15432250	stop	DUP104	DUP	Chr3	Sus-1_Altai-5_DUP104	DUP104_stop
Sus-1	14470598	start	DUP105	DUP	Chr3	Sus-1_Altai-5_DUP105	DUP105_start
Altai-5	14450262	start	DUP105	DUP	Chr3	Sus-1_Altai-5_DUP105	DUP105_start
Altai-5	14452506	stop	DUP105	DUP	Chr3	Sus-1_Altai-5_DUP105	DUP105_stop
Sus-1	14472840	stop	DUP105	DUP	Chr3	Sus-1_Altai-5_DUP105	DUP105_stop
Sus-1	14538394	start	DUP106	DUP	Chr3	Sus-1_Altai-5_DUP106	DUP106_start
Altai-5	14452208	start	DUP106	DUP	Chr3	Sus-1_Altai-5_DUP106	DUP106_start
Altai-5	14452630	stop	DUP106	DUP	Chr3	Sus-1_Altai-5_DUP106	DUP106_stop
Sus-1	14538816	stop	DUP106	DUP	Chr3	Sus-1_Altai-5_DUP106	DUP106_stop
Sus-1	14360708	start	DUP107	DUP	Chr3	Sus-1_Altai-5_DUP107	DUP107_start
Altai-5	14468416	start	DUP107	DUP	Chr3	Sus-1_Altai-5_DUP107	DUP107_start
Altai-5	14469802	stop	DUP107	DUP	Chr3	Sus-1_Altai-5_DUP107	DUP107_stop
Sus-1	14362094	stop	DUP107	DUP	Chr3	Sus-1_Altai-5_DUP107	DUP107_stop
Sus-1	14521823	start	DUP108	DUP	Chr3	Sus-1_Altai-5_DUP108	DUP108_start
Altai-5	14506313	start	DUP108	DUP	Chr3	Sus-1_Altai-5_DUP108	DUP108_start
Altai-5	14507301	stop	DUP108	DUP	Chr3	Sus-1_Altai-5_DUP108	DUP108_stop
Sus-1	14522811	stop	DUP108	DUP	Chr3	Sus-1_Altai-5_DUP108	DUP108_stop
Sus-1	14717703	start	DUP109	DUP	Chr3	Sus-1_Altai-5_DUP109	DUP109_start
Altai-5	14506626	start	DUP109	DUP	Chr3	Sus-1_Altai-5_DUP109	DUP109_start
Altai-5	14507177	stop	DUP109	DUP	Chr3	Sus-1_Altai-5_DUP109	DUP109_stop
Sus-1	14718254	stop	DUP109	DUP	Chr3	Sus-1_Altai-5_DUP109	DUP109_stop
Sus-1	14468288	start	DUP110	DUP	Chr3	Sus-1_Altai-5_DUP110	DUP110_start
Altai-5	14506876	start	DUP110	DUP	Chr3	Sus-1_Altai-5_DUP110	DUP110_start
Altai-5	14507359	stop	DUP110	DUP	Chr3	Sus-1_Altai-5_DUP110	DUP110_stop
Sus-1	14468771	stop	DUP110	DUP	Chr3	Sus-1_Altai-5_DUP110	DUP110_stop
Sus-1	14722447	start	DUP111	DUP	Chr3	Sus-1_Altai-5_DUP111	DUP111_start
Altai-5	14509597	start	DUP111	DUP	Chr3	Sus-1_Altai-5_DUP111	DUP111_start
Altai-5	14510385	stop	DUP111	DUP	Chr3	Sus-1_Altai-5_DUP111	DUP111_stop
Sus-1	14723235	stop	DUP111	DUP	Chr3	Sus-1_Altai-5_DUP111	DUP111_stop
Sus-1	14522720	start	DUP112	DUP	Chr3	Sus-1_Altai-5_DUP112	DUP112_start
Altai-5	14536758	start	DUP112	DUP	Chr3	Sus-1_Altai-5_DUP112	DUP112_start
Altai-5	14537422	stop	DUP112	DUP	Chr3	Sus-1_Altai-5_DUP112	DUP112_stop
Sus-1	14523384	stop	DUP112	DUP	Chr3	Sus-1_Altai-5_DUP112	DUP112_stop
Sus-1	15315462	start	DUP113	DUP	Chr3	Sus-1_Altai-5_DUP113	DUP113_start
Altai-5	14562578	start	DUP113	DUP	Chr3	Sus-1_Altai-5_DUP113	DUP113_start
Altai-5	14563267	stop	DUP113	DUP	Chr3	Sus-1_Altai-5_DUP113	DUP113_stop
Sus-1	15316152	stop	DUP113	DUP	Chr3	Sus-1_Altai-5_DUP113	DUP113_stop
Sus-1	14989106	start	DUP114	DUP	Chr3	Sus-1_Altai-5_DUP114	DUP114_start
Altai-5	14571110	start	DUP114	DUP	Chr3	Sus-1_Altai-5_DUP114	DUP114_start
Altai-5	14571625	stop	DUP114	DUP	Chr3	Sus-1_Altai-5_DUP114	DUP114_stop
Sus-1	14989625	stop	DUP114	DUP	Chr3	Sus-1_Altai-5_DUP114	DUP114_stop
Sus-1	14523098	start	DUP115	DUP	Chr3	Sus-1_Altai-5_DUP115	DUP115_start
Altai-5	14610449	start	DUP115	DUP	Chr3	Sus-1_Altai-5_DUP115	DUP115_start
Altai-5	14610925	stop	DUP115	DUP	Chr3	Sus-1_Altai-5_DUP115	DUP115_stop
Sus-1	14523574	stop	DUP115	DUP	Chr3	Sus-1_Altai-5_DUP115	DUP115_stop
Sus-1	14980985	start	DUP116	DUP	Chr3	Sus-1_Altai-5_DUP116	DUP116_start
Altai-5	14633246	start	DUP116	DUP	Chr3	Sus-1_Altai-5_DUP116	DUP116_start
Altai-5	14633520	stop	DUP116	DUP	Chr3	Sus-1_Altai-5_DUP116	DUP116_stop
Sus-1	14981259	stop	DUP116	DUP	Chr3	Sus-1_Altai-5_DUP116	DUP116_stop
Sus-1	14978312	start	DUP117	DUP	Chr3	Sus-1_Altai-5_DUP117	DUP117_start
Altai-5	14661302	start	DUP117	DUP	Chr3	Sus-1_Altai-5_DUP117	DUP117_start
Altai-5	14662280	stop	DUP117	DUP	Chr3	Sus-1_Altai-5_DUP117	DUP117_stop
Sus-1	14979293	stop	DUP117	DUP	Chr3	Sus-1_Altai-5_DUP117	DUP117_stop
Sus-1	13785218	start	DUP118	DUP	Chr3	Sus-1_Altai-5_DUP118	DUP118_start
Altai-5	15694755	start	DUP118	DUP	Chr3	Sus-1_Altai-5_DUP118	DUP118_start
Altai-5	15699664	stop	DUP118	DUP	Chr3	Sus-1_Altai-5_DUP118	DUP118_stop
Sus-1	13790076	stop	DUP118	DUP	Chr3	Sus-1_Altai-5_DUP118	DUP118_stop
Sus-1	15604166	start	SYN22	SYN	Chr3	Sus-1_Altai-5_SYN22	SYN22_start
Altai-5	15860254	start	SYN22	SYN	Chr3	Sus-1_Altai-5_SYN22	SYN22_start
Altai-5	16176990	stop	SYN22	SYN	Chr3	Sus-1_Altai-5_SYN22	SYN22_stop
Sus-1	15913071	stop	SYN22	SYN	Chr3	Sus-1_Altai-5_SYN22	SYN22_stop
Sus-1	13157992	start	DUP119	DUP	Chr3	Sus-1_Altai-5_DUP119	DUP119_start
Altai-5	16232702	start	DUP119	DUP	Chr3	Sus-1_Altai-5_DUP119	DUP119_start
Altai-5	16233897	stop	DUP119	DUP	Chr3	Sus-1_Altai-5_DUP119	DUP119_stop
Sus-1	13159186	stop	DUP119	DUP	Chr3	Sus-1_Altai-5_DUP119	DUP119_stop
Sus-1	13163259	start	DUP120	DUP	Chr3	Sus-1_Altai-5_DUP120	DUP120_start
Altai-5	16239859	start	DUP120	DUP	Chr3	Sus-1_Altai-5_DUP120	DUP120_start
Altai-5	16242451	stop	DUP120	DUP	Chr3	Sus-1_Altai-5_DUP120	DUP120_stop
Sus-1	13165847	stop	DUP120	DUP	Chr3	Sus-1_Altai-5_DUP120	DUP120_stop
Sus-1	16320884	start	SYN23	SYN	Chr3	Sus-1_Altai-5_SYN23	SYN23_start
Altai-5	16700454	start	SYN23	SYN	Chr3	Sus-1_Altai-5_SYN23	SYN23_start
Altai-5	25171934	stop	SYN23	SYN	Chr3	Sus-1_Altai-5_SYN23	SYN23_stop
Sus-1	24899090	stop	SYN23	SYN	Chr3	Sus-1_Altai-5_SYN23	SYN23_stop
Sus-1	383	start	SYN24	SYN	Chr4	Sus-1_Altai-5_SYN24	SYN24_start
Altai-5	735750	start	SYN24	SYN	Chr4	Sus-1_Altai-5_SYN24	SYN24_start
Altai-5	5959201	stop	SYN24	SYN	Chr4	Sus-1_Altai-5_SYN24	SYN24_stop
Sus-1	5849622	stop	SYN24	SYN	Chr4	Sus-1_Altai-5_SYN24	SYN24_stop
Sus-1	6621463	start	SYN25	SYN	Chr4	Sus-1_Altai-5_SYN25	SYN25_start
Altai-5	6563999	start	SYN25	SYN	Chr4	Sus-1_Altai-5_SYN25	SYN25_start
Altai-5	7260202	stop	SYN25	SYN	Chr4	Sus-1_Altai-5_SYN25	SYN25_stop
Sus-1	7299028	stop	SYN25	SYN	Chr4	Sus-1_Altai-5_SYN25	SYN25_stop
Sus-1	7424439	start	INV41	INV	Chr4	Sus-1_Altai-5_INV41	INV41_start
Altai-5	12241606	stop	INV41	INV	Chr4	Sus-1_Altai-5_INV41	INV41_stop
Altai-5	7390794	start	INV41	INV	Chr4	Sus-1_Altai-5_INV41	INV41_start
Sus-1	11839194	stop	INV41	INV	Chr4	Sus-1_Altai-5_INV41	INV41_stop
Sus-1	11860211	start	SYN26	SYN	Chr4	Sus-1_Altai-5_SYN26	SYN26_start
Altai-5	12255532	start	SYN26	SYN	Chr4	Sus-1_Altai-5_SYN26	SYN26_start
Altai-5	26605627	stop	SYN26	SYN	Chr4	Sus-1_Altai-5_SYN26	SYN26_stop
Sus-1	26088992	stop	SYN26	SYN	Chr4	Sus-1_Altai-5_SYN26	SYN26_stop
Sus-1	86	start	SYN27	SYN	Chr5	Sus-1_Altai-5_SYN27	SYN27_start
Altai-5	127	start	SYN27	SYN	Chr5	Sus-1_Altai-5_SYN27	SYN27_start
Altai-5	3250148	stop	SYN27	SYN	Chr5	Sus-1_Altai-5_SYN27	SYN27_stop
Sus-1	3244417	stop	SYN27	SYN	Chr5	Sus-1_Altai-5_SYN27	SYN27_stop
Sus-1	3244527	start	INV42	INV	Chr5	Sus-1_Altai-5_INV42	INV42_start
Altai-5	3250421	stop	INV42	INV	Chr5	Sus-1_Altai-5_INV42	INV42_stop
Altai-5	3250170	start	INV42	INV	Chr5	Sus-1_Altai-5_INV42	INV42_start
Sus-1	3244778	stop	INV42	INV	Chr5	Sus-1_Altai-5_INV42	INV42_stop
Sus-1	3245110	start	SYN28	SYN	Chr5	Sus-1_Altai-5_SYN28	SYN28_start
Altai-5	3250560	start	SYN28	SYN	Chr5	Sus-1_Altai-5_SYN28	SYN28_start
Altai-5	9781640	stop	SYN28	SYN	Chr5	Sus-1_Altai-5_SYN28	SYN28_stop
Sus-1	9815415	stop	SYN28	SYN	Chr5	Sus-1_Altai-5_SYN28	SYN28_stop
Sus-1	9820515	start	SYN29	SYN	Chr5	Sus-1_Altai-5_SYN29	SYN29_start
Altai-5	9800714	start	SYN29	SYN	Chr5	Sus-1_Altai-5_SYN29	SYN29_start
Altai-5	13078039	stop	SYN29	SYN	Chr5	Sus-1_Altai-5_SYN29	SYN29_stop
Sus-1	12618636	stop	SYN29	SYN	Chr5	Sus-1_Altai-5_SYN29	SYN29_stop
Sus-1	12669004	start	SYN30	SYN	Chr5	Sus-1_Altai-5_SYN30	SYN30_start
Altai-5	13127700	start	SYN30	SYN	Chr5	Sus-1_Altai-5_SYN30	SYN30_start
Altai-5	30953270	stop	SYN30	SYN	Chr5	Sus-1_Altai-5_SYN30	SYN30_stop
Sus-1	30411464	stop	SYN30	SYN	Chr5	Sus-1_Altai-5_SYN30	SYN30_stop
Altai-5	42	start	SYN1	SYN	Chr1	Altai-5_Kyr-1_SYN1	SYN1_start
Kyr-1	1937	start	SYN1	SYN	Chr1	Altai-5_Kyr-1_SYN1	SYN1_start
Kyr-1	1527498	stop	SYN1	SYN	Chr1	Altai-5_Kyr-1_SYN1	SYN1_stop
Altai-5	1553022	stop	SYN1	SYN	Chr1	Altai-5_Kyr-1_SYN1	SYN1_stop
Altai-5	1553023	start	INV23	INV	Chr1	Altai-5_Kyr-1_INV23	INV23_start
Kyr-1	1530721	stop	INV23	INV	Chr1	Altai-5_Kyr-1_INV23	INV23_stop
Kyr-1	1527499	start	INV23	INV	Chr1	Altai-5_Kyr-1_INV23	INV23_start
Altai-5	1556245	stop	INV23	INV	Chr1	Altai-5_Kyr-1_INV23	INV23_stop
Altai-5	1556246	start	SYN2	SYN	Chr1	Altai-5_Kyr-1_SYN2	SYN2_start
Kyr-1	1530722	start	SYN2	SYN	Chr1	Altai-5_Kyr-1_SYN2	SYN2_start
Kyr-1	1780911	stop	SYN2	SYN	Chr1	Altai-5_Kyr-1_SYN2	SYN2_stop
Altai-5	1808105	stop	SYN2	SYN	Chr1	Altai-5_Kyr-1_SYN2	SYN2_stop
Altai-5	1808112	start	INV24	INV	Chr1	Altai-5_Kyr-1_INV24	INV24_start
Kyr-1	1781200	stop	INV24	INV	Chr1	Altai-5_Kyr-1_INV24	INV24_stop
Kyr-1	1780912	start	INV24	INV	Chr1	Altai-5_Kyr-1_INV24	INV24_start
Altai-5	1808400	stop	INV24	INV	Chr1	Altai-5_Kyr-1_INV24	INV24_stop
Altai-5	1808425	start	SYN3	SYN	Chr1	Altai-5_Kyr-1_SYN3	SYN3_start
Kyr-1	1781201	start	SYN3	SYN	Chr1	Altai-5_Kyr-1_SYN3	SYN3_start
Kyr-1	2304456	stop	SYN3	SYN	Chr1	Altai-5_Kyr-1_SYN3	SYN3_stop
Altai-5	2330525	stop	SYN3	SYN	Chr1	Altai-5_Kyr-1_SYN3	SYN3_stop
Altai-5	2330526	start	INV25	INV	Chr1	Altai-5_Kyr-1_INV25	INV25_start
Kyr-1	2306999	stop	INV25	INV	Chr1	Altai-5_Kyr-1_INV25	INV25_stop
Kyr-1	2304457	start	INV25	INV	Chr1	Altai-5_Kyr-1_INV25	INV25_start
Altai-5	2333070	stop	INV25	INV	Chr1	Altai-5_Kyr-1_INV25	INV25_stop
Altai-5	2334732	start	SYN4	SYN	Chr1	Altai-5_Kyr-1_SYN4	SYN4_start
Kyr-1	2308789	start	SYN4	SYN	Chr1	Altai-5_Kyr-1_SYN4	SYN4_start
Kyr-1	6140736	stop	SYN4	SYN	Chr1	Altai-5_Kyr-1_SYN4	SYN4_stop
Altai-5	6191692	stop	SYN4	SYN	Chr1	Altai-5_Kyr-1_SYN4	SYN4_stop
Altai-5	6234385	start	INV26	INV	Chr1	Altai-5_Kyr-1_INV26	INV26_start
Kyr-1	6178623	stop	INV26	INV	Chr1	Altai-5_Kyr-1_INV26	INV26_stop
Kyr-1	6178179	start	INV26	INV	Chr1	Altai-5_Kyr-1_INV26	INV26_start
Altai-5	6234829	stop	INV26	INV	Chr1	Altai-5_Kyr-1_INV26	INV26_stop
Altai-5	6234922	start	SYN5	SYN	Chr1	Altai-5_Kyr-1_SYN5	SYN5_start
Kyr-1	6178625	start	SYN5	SYN	Chr1	Altai-5_Kyr-1_SYN5	SYN5_start
Kyr-1	9705376	stop	SYN5	SYN	Chr1	Altai-5_Kyr-1_SYN5	SYN5_stop
Altai-5	9723641	stop	SYN5	SYN	Chr1	Altai-5_Kyr-1_SYN5	SYN5_stop
Altai-5	9723929	start	INV27	INV	Chr1	Altai-5_Kyr-1_INV27	INV27_start
Kyr-1	9707227	stop	INV27	INV	Chr1	Altai-5_Kyr-1_INV27	INV27_stop
Kyr-1	9705604	start	INV27	INV	Chr1	Altai-5_Kyr-1_INV27	INV27_start
Altai-5	9725554	stop	INV27	INV	Chr1	Altai-5_Kyr-1_INV27	INV27_stop
Altai-5	9725553	start	SYN6	SYN	Chr1	Altai-5_Kyr-1_SYN6	SYN6_start
Kyr-1	9707291	start	SYN6	SYN	Chr1	Altai-5_Kyr-1_SYN6	SYN6_start
Kyr-1	18652847	stop	SYN6	SYN	Chr1	Altai-5_Kyr-1_SYN6	SYN6_stop
Altai-5	18169919	stop	SYN6	SYN	Chr1	Altai-5_Kyr-1_SYN6	SYN6_stop
Altai-5	18194225	start	INV28	INV	Chr1	Altai-5_Kyr-1_INV28	INV28_start
Kyr-1	18686535	stop	INV28	INV	Chr1	Altai-5_Kyr-1_INV28	INV28_stop
Kyr-1	18684481	start	INV28	INV	Chr1	Altai-5_Kyr-1_INV28	INV28_start
Altai-5	18196271	stop	INV28	INV	Chr1	Altai-5_Kyr-1_INV28	INV28_stop
Altai-5	18234575	start	SYN7	SYN	Chr1	Altai-5_Kyr-1_SYN7	SYN7_start
Kyr-1	18783826	start	SYN7	SYN	Chr1	Altai-5_Kyr-1_SYN7	SYN7_start
Kyr-1	33122336	stop	SYN7	SYN	Chr1	Altai-5_Kyr-1_SYN7	SYN7_stop
Altai-5	32550137	stop	SYN7	SYN	Chr1	Altai-5_Kyr-1_SYN7	SYN7_stop
Altai-5	3278	start	SYN8	SYN	Chr2	Altai-5_Kyr-1_SYN8	SYN8_start
Kyr-1	783821	start	SYN8	SYN	Chr2	Altai-5_Kyr-1_SYN8	SYN8_start
Kyr-1	793434	stop	SYN8	SYN	Chr2	Altai-5_Kyr-1_SYN8	SYN8_stop
Altai-5	12464	stop	SYN8	SYN	Chr2	Altai-5_Kyr-1_SYN8	SYN8_stop
Altai-5	202525	start	SYN9	SYN	Chr2	Altai-5_Kyr-1_SYN9	SYN9_start
Kyr-1	1258419	start	SYN9	SYN	Chr2	Altai-5_Kyr-1_SYN9	SYN9_start
Kyr-1	11503418	stop	SYN9	SYN	Chr2	Altai-5_Kyr-1_SYN9	SYN9_stop
Altai-5	10184045	stop	SYN9	SYN	Chr2	Altai-5_Kyr-1_SYN9	SYN9_stop
Altai-5	10189182	start	INV29	INV	Chr2	Altai-5_Kyr-1_INV29	INV29_start
Kyr-1	11504487	stop	INV29	INV	Chr2	Altai-5_Kyr-1_INV29	INV29_stop
Kyr-1	11503423	start	INV29	INV	Chr2	Altai-5_Kyr-1_INV29	INV29_start
Altai-5	10190246	stop	INV29	INV	Chr2	Altai-5_Kyr-1_INV29	INV29_stop
Altai-5	10190323	start	SYN10	SYN	Chr2	Altai-5_Kyr-1_SYN10	SYN10_start
Kyr-1	11504488	start	SYN10	SYN	Chr2	Altai-5_Kyr-1_SYN10	SYN10_start
Kyr-1	23014930	stop	SYN10	SYN	Chr2	Altai-5_Kyr-1_SYN10	SYN10_stop
Altai-5	21696976	stop	SYN10	SYN	Chr2	Altai-5_Kyr-1_SYN10	SYN10_stop
Altai-5	3299	start	SYN11	SYN	Chr3	Altai-5_Kyr-1_SYN11	SYN11_start
Kyr-1	4132	start	SYN11	SYN	Chr3	Altai-5_Kyr-1_SYN11	SYN11_start
Kyr-1	22085997	stop	SYN11	SYN	Chr3	Altai-5_Kyr-1_SYN11	SYN11_stop
Altai-5	22266982	stop	SYN11	SYN	Chr3	Altai-5_Kyr-1_SYN11	SYN11_stop
Altai-5	22267454	start	INV30	INV	Chr3	Altai-5_Kyr-1_INV30	INV30_start
Kyr-1	22087446	stop	INV30	INV	Chr3	Altai-5_Kyr-1_INV30	INV30_stop
Kyr-1	22085998	start	INV30	INV	Chr3	Altai-5_Kyr-1_INV30	INV30_start
Altai-5	22268900	stop	INV30	INV	Chr3	Altai-5_Kyr-1_INV30	INV30_stop
Altai-5	22269180	start	SYN12	SYN	Chr3	Altai-5_Kyr-1_SYN12	SYN12_start
Kyr-1	22088182	start	SYN12	SYN	Chr3	Altai-5_Kyr-1_SYN12	SYN12_start
Kyr-1	25009482	stop	SYN12	SYN	Chr3	Altai-5_Kyr-1_SYN12	SYN12_stop
Altai-5	25171934	stop	SYN12	SYN	Chr3	Altai-5_Kyr-1_SYN12	SYN12_stop
Altai-5	1	start	DUP37	DUP	Chr4	Altai-5_Kyr-1_DUP37	DUP37_start
Kyr-1	186717	start	DUP37	DUP	Chr4	Altai-5_Kyr-1_DUP37	DUP37_start
Kyr-1	189959	stop	DUP37	DUP	Chr4	Altai-5_Kyr-1_DUP37	DUP37_stop
Altai-5	3217	stop	DUP37	DUP	Chr4	Altai-5_Kyr-1_DUP37	DUP37_stop
Altai-5	1	start	SYN13	SYN	Chr4	Altai-5_Kyr-1_SYN13	SYN13_start
Kyr-1	226624	start	SYN13	SYN	Chr4	Altai-5_Kyr-1_SYN13	SYN13_start
Kyr-1	229867	stop	SYN13	SYN	Chr4	Altai-5_Kyr-1_SYN13	SYN13_stop
Altai-5	3217	stop	SYN13	SYN	Chr4	Altai-5_Kyr-1_SYN13	SYN13_stop
Altai-5	907803	start	SYN14	SYN	Chr4	Altai-5_Kyr-1_SYN14	SYN14_start
Kyr-1	342283	start	SYN14	SYN	Chr4	Altai-5_Kyr-1_SYN14	SYN14_start
Kyr-1	1975925	stop	SYN14	SYN	Chr4	Altai-5_Kyr-1_SYN14	SYN14_stop
Altai-5	2533599	stop	SYN14	SYN	Chr4	Altai-5_Kyr-1_SYN14	SYN14_stop
Altai-5	2533760	start	INV31	INV	Chr4	Altai-5_Kyr-1_INV31	INV31_start
Kyr-1	1976346	stop	INV31	INV	Chr4	Altai-5_Kyr-1_INV31	INV31_stop
Kyr-1	1975926	start	INV31	INV	Chr4	Altai-5_Kyr-1_INV31	INV31_start
Altai-5	2534186	stop	INV31	INV	Chr4	Altai-5_Kyr-1_INV31	INV31_stop
Altai-5	2536146	start	SYN15	SYN	Chr4	Altai-5_Kyr-1_SYN15	SYN15_start
Kyr-1	1977238	start	SYN15	SYN	Chr4	Altai-5_Kyr-1_SYN15	SYN15_start
Kyr-1	5462149	stop	SYN15	SYN	Chr4	Altai-5_Kyr-1_SYN15	SYN15_stop
Altai-5	7367565	stop	SYN15	SYN	Chr4	Altai-5_Kyr-1_SYN15	SYN15_stop
Altai-5	7370248	start	SYN16	SYN	Chr4	Altai-5_Kyr-1_SYN16	SYN16_start
Kyr-1	5461450	start	SYN16	SYN	Chr4	Altai-5_Kyr-1_SYN16	SYN16_start
Kyr-1	5465950	stop	SYN16	SYN	Chr4	Altai-5_Kyr-1_SYN16	SYN16_stop
Altai-5	7374748	stop	SYN16	SYN	Chr4	Altai-5_Kyr-1_SYN16	SYN16_stop
Altai-5	7367816	start	DUP38	DUP	Chr4	Altai-5_Kyr-1_DUP38	DUP38_start
Kyr-1	5462400	start	DUP38	DUP	Chr4	Altai-5_Kyr-1_DUP38	DUP38_start
Kyr-1	5464843	stop	DUP38	DUP	Chr4	Altai-5_Kyr-1_DUP38	DUP38_stop
Altai-5	7370259	stop	DUP38	DUP	Chr4	Altai-5_Kyr-1_DUP38	DUP38_stop
Altai-5	7390794	start	INV32	INV	Chr4	Altai-5_Kyr-1_INV32	INV32_start
Kyr-1	9870180	stop	INV32	INV	Chr4	Altai-5_Kyr-1_INV32	INV32_stop
Kyr-1	5467412	start	INV32	INV	Chr4	Altai-5_Kyr-1_INV32	INV32_start
Altai-5	12241606	stop	INV32	INV	Chr4	Altai-5_Kyr-1_INV32	INV32_stop
Altai-5	7379029	start	DUP39	DUP	Chr4	Altai-5_Kyr-1_DUP39	DUP39_start
Kyr-1	5468807	start	DUP39	DUP	Chr4	Altai-5_Kyr-1_DUP39	DUP39_start
Kyr-1	5476529	stop	DUP39	DUP	Chr4	Altai-5_Kyr-1_DUP39	DUP39_stop
Altai-5	7386217	stop	DUP39	DUP	Chr4	Altai-5_Kyr-1_DUP39	DUP39_stop
Altai-5	12246481	start	DUP40	DUP	Chr4	Altai-5_Kyr-1_DUP40	DUP40_start
Kyr-1	9868816	start	DUP40	DUP	Chr4	Altai-5_Kyr-1_DUP40	DUP40_start
Kyr-1	9869782	stop	DUP40	DUP	Chr4	Altai-5_Kyr-1_DUP40	DUP40_stop
Altai-5	12247447	stop	DUP40	DUP	Chr4	Altai-5_Kyr-1_DUP40	DUP40_stop
Altai-5	12247370	start	SYN17	SYN	Chr4	Altai-5_Kyr-1_SYN17	SYN17_start
Kyr-1	9878771	start	SYN17	SYN	Chr4	Altai-5_Kyr-1_SYN17	SYN17_start
Kyr-1	23715771	stop	SYN17	SYN	Chr4	Altai-5_Kyr-1_SYN17	SYN17_stop
Altai-5	26605627	stop	SYN17	SYN	Chr4	Altai-5_Kyr-1_SYN17	SYN17_stop
Altai-5	110	start	SYN18	SYN	Chr5	Altai-5_Kyr-1_SYN18	SYN18_start
Kyr-1	258	start	SYN18	SYN	Chr5	Altai-5_Kyr-1_SYN18	SYN18_start
Kyr-1	3277750	stop	SYN18	SYN	Chr5	Altai-5_Kyr-1_SYN18	SYN18_stop
Altai-5	3250148	stop	SYN18	SYN	Chr5	Altai-5_Kyr-1_SYN18	SYN18_stop
Altai-5	3250170	start	INV33	INV	Chr5	Altai-5_Kyr-1_INV33	INV33_start
Kyr-1	3278111	stop	INV33	INV	Chr5	Altai-5_Kyr-1_INV33	INV33_stop
Kyr-1	3277860	start	INV33	INV	Chr5	Altai-5_Kyr-1_INV33	INV33_start
Altai-5	3250421	stop	INV33	INV	Chr5	Altai-5_Kyr-1_INV33	INV33_stop
Altai-5	3250560	start	SYN19	SYN	Chr5	Altai-5_Kyr-1_SYN19	SYN19_start
Kyr-1	3278443	start	SYN19	SYN	Chr5	Altai-5_Kyr-1_SYN19	SYN19_start
Kyr-1	19673602	stop	SYN19	SYN	Chr5	Altai-5_Kyr-1_SYN19	SYN19_stop
Altai-5	18728598	stop	SYN19	SYN	Chr5	Altai-5_Kyr-1_SYN19	SYN19_stop
Altai-5	18728599	start	INV34	INV	Chr5	Altai-5_Kyr-1_INV34	INV34_start
Kyr-1	19673925	stop	INV34	INV	Chr5	Altai-5_Kyr-1_INV34	INV34_stop
Kyr-1	19673666	start	INV34	INV	Chr5	Altai-5_Kyr-1_INV34	INV34_start
Altai-5	18728859	stop	INV34	INV	Chr5	Altai-5_Kyr-1_INV34	INV34_stop
Altai-5	18728894	start	SYN20	SYN	Chr5	Altai-5_Kyr-1_SYN20	SYN20_start
Kyr-1	19673964	start	SYN20	SYN	Chr5	Altai-5_Kyr-1_SYN20	SYN20_start
Kyr-1	21863893	stop	SYN20	SYN	Chr5	Altai-5_Kyr-1_SYN20	SYN20_stop
Altai-5	20940700	stop	SYN20	SYN	Chr5	Altai-5_Kyr-1_SYN20	SYN20_stop
Altai-5	20940701	start	INV35	INV	Chr5	Altai-5_Kyr-1_INV35	INV35_start
Kyr-1	21866401	stop	INV35	INV	Chr5	Altai-5_Kyr-1_INV35	INV35_stop
Kyr-1	21863894	start	INV35	INV	Chr5	Altai-5_Kyr-1_INV35	INV35_start
Altai-5	20943205	stop	INV35	INV	Chr5	Altai-5_Kyr-1_INV35	INV35_stop
Altai-5	20943206	start	SYN21	SYN	Chr5	Altai-5_Kyr-1_SYN21	SYN21_start
Kyr-1	21866402	start	SYN21	SYN	Chr5	Altai-5_Kyr-1_SYN21	SYN21_start
Kyr-1	25211969	stop	SYN21	SYN	Chr5	Altai-5_Kyr-1_SYN21	SYN21_stop
Altai-5	24352493	stop	SYN21	SYN	Chr5	Altai-5_Kyr-1_SYN21	SYN21_stop
Altai-5	24352512	start	INV36	INV	Chr5	Altai-5_Kyr-1_INV36	INV36_start
Kyr-1	25212572	stop	INV36	INV	Chr5	Altai-5_Kyr-1_INV36	INV36_stop
Kyr-1	25211974	start	INV36	INV	Chr5	Altai-5_Kyr-1_INV36	INV36_start
Altai-5	24353106	stop	INV36	INV	Chr5	Altai-5_Kyr-1_INV36	INV36_stop
Altai-5	24353955	start	SYN22	SYN	Chr5	Altai-5_Kyr-1_SYN22	SYN22_start
Kyr-1	25213307	start	SYN22	SYN	Chr5	Altai-5_Kyr-1_SYN22	SYN22_start
Kyr-1	31817329	stop	SYN22	SYN	Chr5	Altai-5_Kyr-1_SYN22	SYN22_stop
Altai-5	30953125	stop	SYN22	SYN	Chr5	Altai-5_Kyr-1_SYN22	SYN22_stop
Kyr-1	63	start	SYN1	SYN	Chr1	Kyr-1_Zal-1_SYN1	SYN1_start
Zal-1	14	start	SYN1	SYN	Chr1	Kyr-1_Zal-1_SYN1	SYN1_start
Zal-1	11374694	stop	SYN1	SYN	Chr1	Kyr-1_Zal-1_SYN1	SYN1_stop
Kyr-1	11306223	stop	SYN1	SYN	Chr1	Kyr-1_Zal-1_SYN1	SYN1_stop
Kyr-1	11412794	start	SYN2	SYN	Chr1	Kyr-1_Zal-1_SYN2	SYN2_start
Zal-1	11391415	start	SYN2	SYN	Chr1	Kyr-1_Zal-1_SYN2	SYN2_start
Zal-1	12610779	stop	SYN2	SYN	Chr1	Kyr-1_Zal-1_SYN2	SYN2_stop
Kyr-1	12641008	stop	SYN2	SYN	Chr1	Kyr-1_Zal-1_SYN2	SYN2_stop
Kyr-1	12725554	start	SYN3	SYN	Chr1	Kyr-1_Zal-1_SYN3	SYN3_start
Zal-1	12669789	start	SYN3	SYN	Chr1	Kyr-1_Zal-1_SYN3	SYN3_start
Zal-1	16019323	stop	SYN3	SYN	Chr1	Kyr-1_Zal-1_SYN3	SYN3_stop
Kyr-1	16069202	stop	SYN3	SYN	Chr1	Kyr-1_Zal-1_SYN3	SYN3_stop
Kyr-1	17540525	start	SYN4	SYN	Chr1	Kyr-1_Zal-1_SYN4	SYN4_start
Zal-1	17162011	start	SYN4	SYN	Chr1	Kyr-1_Zal-1_SYN4	SYN4_start
Zal-1	17811379	stop	SYN4	SYN	Chr1	Kyr-1_Zal-1_SYN4	SYN4_stop
Kyr-1	18652847	stop	SYN4	SYN	Chr1	Kyr-1_Zal-1_SYN4	SYN4_stop
Kyr-1	18683261	start	INV57	INV	Chr1	Kyr-1_Zal-1_INV57	INV57_start
Zal-1	17838982	stop	INV57	INV	Chr1	Kyr-1_Zal-1_INV57	INV57_stop
Zal-1	17835705	start	INV57	INV	Chr1	Kyr-1_Zal-1_INV57	INV57_start
Kyr-1	18686535	stop	INV57	INV	Chr1	Kyr-1_Zal-1_INV57	INV57_stop
Kyr-1	18783826	start	SYN5	SYN	Chr1	Kyr-1_Zal-1_SYN5	SYN5_start
Zal-1	17876092	start	SYN5	SYN	Chr1	Kyr-1_Zal-1_SYN5	SYN5_start
Zal-1	19392382	stop	SYN5	SYN	Chr1	Kyr-1_Zal-1_SYN5	SYN5_stop
Kyr-1	20354270	stop	SYN5	SYN	Chr1	Kyr-1_Zal-1_SYN5	SYN5_stop
Kyr-1	20370989	start	INV58	INV	Chr1	Kyr-1_Zal-1_INV58	INV58_start
Zal-1	19593993	stop	INV58	INV	Chr1	Kyr-1_Zal-1_INV58	INV58_stop
Zal-1	19397742	start	INV58	INV	Chr1	Kyr-1_Zal-1_INV58	INV58_start
Kyr-1	20569414	stop	INV58	INV	Chr1	Kyr-1_Zal-1_INV58	INV58_stop
Kyr-1	20567821	start	SYN6	SYN	Chr1	Kyr-1_Zal-1_SYN6	SYN6_start
Zal-1	19612451	start	SYN6	SYN	Chr1	Kyr-1_Zal-1_SYN6	SYN6_start
Zal-1	32161179	stop	SYN6	SYN	Chr1	Kyr-1_Zal-1_SYN6	SYN6_stop
Kyr-1	33122336	stop	SYN6	SYN	Chr1	Kyr-1_Zal-1_SYN6	SYN6_stop
Kyr-1	1097983	start	SYN7	SYN	Chr2	Kyr-1_Zal-1_SYN7	SYN7_start
Zal-1	94948	start	SYN7	SYN	Chr2	Kyr-1_Zal-1_SYN7	SYN7_start
Zal-1	117838	stop	SYN7	SYN	Chr2	Kyr-1_Zal-1_SYN7	SYN7_stop
Kyr-1	1116272	stop	SYN7	SYN	Chr2	Kyr-1_Zal-1_SYN7	SYN7_stop
Kyr-1	1127851	start	INV59	INV	Chr2	Kyr-1_Zal-1_INV59	INV59_start
Zal-1	125441	stop	INV59	INV	Chr2	Kyr-1_Zal-1_INV59	INV59_stop
Zal-1	125106	start	INV59	INV	Chr2	Kyr-1_Zal-1_INV59	INV59_start
Kyr-1	1128186	stop	INV59	INV	Chr2	Kyr-1_Zal-1_INV59	INV59_stop
Kyr-1	1146966	start	SYN8	SYN	Chr2	Kyr-1_Zal-1_SYN8	SYN8_start
Zal-1	153174	start	SYN8	SYN	Chr2	Kyr-1_Zal-1_SYN8	SYN8_start
Zal-1	4253873	stop	SYN8	SYN	Chr2	Kyr-1_Zal-1_SYN8	SYN8_stop
Kyr-1	5318026	stop	SYN8	SYN	Chr2	Kyr-1_Zal-1_SYN8	SYN8_stop
Kyr-1	5352937	start	SYN9	SYN	Chr2	Kyr-1_Zal-1_SYN9	SYN9_start
Zal-1	4302107	start	SYN9	SYN	Chr2	Kyr-1_Zal-1_SYN9	SYN9_start
Zal-1	5287424	stop	SYN9	SYN	Chr2	Kyr-1_Zal-1_SYN9	SYN9_stop
Kyr-1	6341757	stop	SYN9	SYN	Chr2	Kyr-1_Zal-1_SYN9	SYN9_stop
Kyr-1	6948923	start	SYN10	SYN	Chr2	Kyr-1_Zal-1_SYN10	SYN10_start
Zal-1	5740104	start	SYN10	SYN	Chr2	Kyr-1_Zal-1_SYN10	SYN10_start
Zal-1	21705297	stop	SYN10	SYN	Chr2	Kyr-1_Zal-1_SYN10	SYN10_stop
Kyr-1	23015336	stop	SYN10	SYN	Chr2	Kyr-1_Zal-1_SYN10	SYN10_stop
Kyr-1	25968	start	SYN11	SYN	Chr3	Kyr-1_Zal-1_SYN11	SYN11_start
Zal-1	41855	start	SYN11	SYN	Chr3	Kyr-1_Zal-1_SYN11	SYN11_start
Zal-1	1990304	stop	SYN11	SYN	Chr3	Kyr-1_Zal-1_SYN11	SYN11_stop
Kyr-1	1981673	stop	SYN11	SYN	Chr3	Kyr-1_Zal-1_SYN11	SYN11_stop
Kyr-1	1981674	start	INV60	INV	Chr3	Kyr-1_Zal-1_INV60	INV60_start
Zal-1	1990548	stop	INV60	INV	Chr3	Kyr-1_Zal-1_INV60	INV60_stop
Zal-1	1990305	start	INV60	INV	Chr3	Kyr-1_Zal-1_INV60	INV60_start
Kyr-1	1981917	stop	INV60	INV	Chr3	Kyr-1_Zal-1_INV60	INV60_stop
Kyr-1	1981918	start	SYN12	SYN	Chr3	Kyr-1_Zal-1_SYN12	SYN12_start
Zal-1	1990549	start	SYN12	SYN	Chr3	Kyr-1_Zal-1_SYN12	SYN12_start
Zal-1	13166324	stop	SYN12	SYN	Chr3	Kyr-1_Zal-1_SYN12	SYN12_stop
Kyr-1	12491001	stop	SYN12	SYN	Chr3	Kyr-1_Zal-1_SYN12	SYN12_stop
Kyr-1	12666320	start	TRANS68	TRANS	Chr3	Kyr-1_Zal-1_TRANS68	TRANS68_start
Zal-1	25370750	start	TRANS68	TRANS	Chr3	Kyr-1_Zal-1_TRANS68	TRANS68_start
Zal-1	25375038	stop	TRANS68	TRANS	Chr3	Kyr-1_Zal-1_TRANS68	TRANS68_stop
Kyr-1	12670504	stop	TRANS68	TRANS	Chr3	Kyr-1_Zal-1_TRANS68	TRANS68_stop
Kyr-1	15073144	start	SYN13	SYN	Chr3	Kyr-1_Zal-1_SYN13	SYN13_start
Zal-1	15854404	start	SYN13	SYN	Chr3	Kyr-1_Zal-1_SYN13	SYN13_start
Zal-1	15855575	stop	SYN13	SYN	Chr3	Kyr-1_Zal-1_SYN13	SYN13_stop
Kyr-1	15074276	stop	SYN13	SYN	Chr3	Kyr-1_Zal-1_SYN13	SYN13_stop
Kyr-1	15503043	start	SYN14	SYN	Chr3	Kyr-1_Zal-1_SYN14	SYN14_start
Zal-1	15981725	start	SYN14	SYN	Chr3	Kyr-1_Zal-1_SYN14	SYN14_start
Zal-1	22483679	stop	SYN14	SYN	Chr3	Kyr-1_Zal-1_SYN14	SYN14_stop
Kyr-1	22085997	stop	SYN14	SYN	Chr3	Kyr-1_Zal-1_SYN14	SYN14_stop
Kyr-1	22085998	start	INV61	INV	Chr3	Kyr-1_Zal-1_INV61	INV61_start
Zal-1	22485597	stop	INV61	INV	Chr3	Kyr-1_Zal-1_INV61	INV61_stop
Zal-1	22484151	start	INV61	INV	Chr3	Kyr-1_Zal-1_INV61	INV61_start
Kyr-1	22087446	stop	INV61	INV	Chr3	Kyr-1_Zal-1_INV61	INV61_stop
Kyr-1	22088182	start	SYN15	SYN	Chr3	Kyr-1_Zal-1_SYN15	SYN15_start
Zal-1	22485877	start	SYN15	SYN	Chr3	Kyr-1_Zal-1_SYN15	SYN15_start
Zal-1	25351134	stop	SYN15	SYN	Chr3	Kyr-1_Zal-1_SYN15	SYN15_stop
Kyr-1	24965824	stop	SYN15	SYN	Chr3	Kyr-1_Zal-1_SYN15	SYN15_stop
Kyr-1	68975	start	SYN16	SYN	Chr4	Kyr-1_Zal-1_SYN16	SYN16_start
Zal-1	1	start	SYN16	SYN	Chr4	Kyr-1_Zal-1_SYN16	SYN16_start
Zal-1	1856249	stop	SYN16	SYN	Chr4	Kyr-1_Zal-1_SYN16	SYN16_stop
Kyr-1	1975925	stop	SYN16	SYN	Chr4	Kyr-1_Zal-1_SYN16	SYN16_stop
Kyr-1	1975926	start	INV62	INV	Chr4	Kyr-1_Zal-1_INV62	INV62_start
Zal-1	1856836	stop	INV62	INV	Chr4	Kyr-1_Zal-1_INV62	INV62_stop
Zal-1	1856410	start	INV62	INV	Chr4	Kyr-1_Zal-1_INV62	INV62_start
Kyr-1	1976346	stop	INV62	INV	Chr4	Kyr-1_Zal-1_INV62	INV62_stop
Kyr-1	1977238	start	SYN17	SYN	Chr4	Kyr-1_Zal-1_SYN17	SYN17_start
Zal-1	1858796	start	SYN17	SYN	Chr4	Kyr-1_Zal-1_SYN17	SYN17_start
Zal-1	5976497	stop	SYN17	SYN	Chr4	Kyr-1_Zal-1_SYN17	SYN17_stop
Kyr-1	6175528	stop	SYN17	SYN	Chr4	Kyr-1_Zal-1_SYN17	SYN17_stop
Kyr-1	8112951	start	SYN18	SYN	Chr4	Kyr-1_Zal-1_SYN18	SYN18_start
Zal-1	6298854	start	SYN18	SYN	Chr4	Kyr-1_Zal-1_SYN18	SYN18_start
Zal-1	6300392	stop	SYN18	SYN	Chr4	Kyr-1_Zal-1_SYN18	SYN18_stop
Kyr-1	8115023	stop	SYN18	SYN	Chr4	Kyr-1_Zal-1_SYN18	SYN18_stop
Kyr-1	8615899	start	SYN19	SYN	Chr4	Kyr-1_Zal-1_SYN19	SYN19_start
Zal-1	6434545	start	SYN19	SYN	Chr4	Kyr-1_Zal-1_SYN19	SYN19_start
Zal-1	6495736	stop	SYN19	SYN	Chr4	Kyr-1_Zal-1_SYN19	SYN19_stop
Kyr-1	8679933	stop	SYN19	SYN	Chr4	Kyr-1_Zal-1_SYN19	SYN19_stop
Kyr-1	8927293	start	SYN20	SYN	Chr4	Kyr-1_Zal-1_SYN20	SYN20_start
Zal-1	6728413	start	SYN20	SYN	Chr4	Kyr-1_Zal-1_SYN20	SYN20_start
Zal-1	6888465	stop	SYN20	SYN	Chr4	Kyr-1_Zal-1_SYN20	SYN20_stop
Kyr-1	9101348	stop	SYN20	SYN	Chr4	Kyr-1_Zal-1_SYN20	SYN20_stop
Kyr-1	9158112	start	SYN21	SYN	Chr4	Kyr-1_Zal-1_SYN21	SYN21_start
Zal-1	6931594	start	SYN21	SYN	Chr4	Kyr-1_Zal-1_SYN21	SYN21_start
Zal-1	7380919	stop	SYN21	SYN	Chr4	Kyr-1_Zal-1_SYN21	SYN21_stop
Kyr-1	9647074	stop	SYN21	SYN	Chr4	Kyr-1_Zal-1_SYN21	SYN21_stop
Kyr-1	9649016	start	SYN22	SYN	Chr4	Kyr-1_Zal-1_SYN22	SYN22_start
Zal-1	7382679	start	SYN22	SYN	Chr4	Kyr-1_Zal-1_SYN22	SYN22_start
Zal-1	7422438	stop	SYN22	SYN	Chr4	Kyr-1_Zal-1_SYN22	SYN22_stop
Kyr-1	9691074	stop	SYN22	SYN	Chr4	Kyr-1_Zal-1_SYN22	SYN22_stop
Kyr-1	9731186	start	SYN23	SYN	Chr4	Kyr-1_Zal-1_SYN23	SYN23_start
Zal-1	7479930	start	SYN23	SYN	Chr4	Kyr-1_Zal-1_SYN23	SYN23_start
Zal-1	15388943	stop	SYN23	SYN	Chr4	Kyr-1_Zal-1_SYN23	SYN23_stop
Kyr-1	17275151	stop	SYN23	SYN	Chr4	Kyr-1_Zal-1_SYN23	SYN23_stop
Kyr-1	17314564	start	INV63	INV	Chr4	Kyr-1_Zal-1_INV63	INV63_start
Zal-1	15428957	stop	INV63	INV	Chr4	Kyr-1_Zal-1_INV63	INV63_stop
Zal-1	15428203	start	INV63	INV	Chr4	Kyr-1_Zal-1_INV63	INV63_start
Kyr-1	17315318	stop	INV63	INV	Chr4	Kyr-1_Zal-1_INV63	INV63_stop
Kyr-1	17319812	start	SYN24	SYN	Chr4	Kyr-1_Zal-1_SYN24	SYN24_start
Zal-1	15429049	start	SYN24	SYN	Chr4	Kyr-1_Zal-1_SYN24	SYN24_start
Zal-1	21874810	stop	SYN24	SYN	Chr4	Kyr-1_Zal-1_SYN24	SYN24_stop
Kyr-1	23737471	stop	SYN24	SYN	Chr4	Kyr-1_Zal-1_SYN24	SYN24_stop
Kyr-1	1078	start	SYN25	SYN	Chr5	Kyr-1_Zal-1_SYN25	SYN25_start
Zal-1	183	start	SYN25	SYN	Chr5	Kyr-1_Zal-1_SYN25	SYN25_start
Zal-1	5637213	stop	SYN25	SYN	Chr5	Kyr-1_Zal-1_SYN25	SYN25_stop
Kyr-1	5667218	stop	SYN25	SYN	Chr5	Kyr-1_Zal-1_SYN25	SYN25_stop
Kyr-1	5667263	start	INV64	INV	Chr5	Kyr-1_Zal-1_INV64	INV64_start
Zal-1	7932666	stop	INV64	INV	Chr5	Kyr-1_Zal-1_INV64	INV64_stop
Zal-1	5637211	start	INV64	INV	Chr5	Kyr-1_Zal-1_INV64	INV64_start
Kyr-1	7946593	stop	INV64	INV	Chr5	Kyr-1_Zal-1_INV64	INV64_stop
Kyr-1	7946743	start	SYN26	SYN	Chr5	Kyr-1_Zal-1_SYN26	SYN26_start
Zal-1	7932696	start	SYN26	SYN	Chr5	Kyr-1_Zal-1_SYN26	SYN26_start
Zal-1	10676957	stop	SYN26	SYN	Chr5	Kyr-1_Zal-1_SYN26	SYN26_stop
Kyr-1	10747406	stop	SYN26	SYN	Chr5	Kyr-1_Zal-1_SYN26	SYN26_stop
Kyr-1	10905348	start	SYN27	SYN	Chr5	Kyr-1_Zal-1_SYN27	SYN27_start
Zal-1	10808637	start	SYN27	SYN	Chr5	Kyr-1_Zal-1_SYN27	SYN27_start
Zal-1	11196836	stop	SYN27	SYN	Chr5	Kyr-1_Zal-1_SYN27	SYN27_stop
Kyr-1	11228588	stop	SYN27	SYN	Chr5	Kyr-1_Zal-1_SYN27	SYN27_stop
Kyr-1	12514618	start	INV65	INV	Chr5	Kyr-1_Zal-1_INV65	INV65_start
Zal-1	11702380	stop	INV65	INV	Chr5	Kyr-1_Zal-1_INV65	INV65_stop
Zal-1	11458069	start	INV65	INV	Chr5	Kyr-1_Zal-1_INV65	INV65_start
Kyr-1	13080806	stop	INV65	INV	Chr5	Kyr-1_Zal-1_INV65	INV65_stop
Kyr-1	13508953	start	SYN28	SYN	Chr5	Kyr-1_Zal-1_SYN28	SYN28_start
Zal-1	11742196	start	SYN28	SYN	Chr5	Kyr-1_Zal-1_SYN28	SYN28_start
Zal-1	11946586	stop	SYN28	SYN	Chr5	Kyr-1_Zal-1_SYN28	SYN28_stop
Kyr-1	13678190	stop	SYN28	SYN	Chr5	Kyr-1_Zal-1_SYN28	SYN28_stop
Kyr-1	13714229	start	DUP112	DUP	Chr5	Kyr-1_Zal-1_DUP112	DUP112_start
Zal-1	15308276	start	DUP112	DUP	Chr5	Kyr-1_Zal-1_DUP112	DUP112_start
Zal-1	15313019	stop	DUP112	DUP	Chr5	Kyr-1_Zal-1_DUP112	DUP112_stop
Kyr-1	13719062	stop	DUP112	DUP	Chr5	Kyr-1_Zal-1_DUP112	DUP112_stop
Kyr-1	13719192	start	DUP113	DUP	Chr5	Kyr-1_Zal-1_DUP113	DUP113_start
Zal-1	15313223	start	DUP113	DUP	Chr5	Kyr-1_Zal-1_DUP113	DUP113_start
Zal-1	15318058	stop	DUP113	DUP	Chr5	Kyr-1_Zal-1_DUP113	DUP113_stop
Kyr-1	13724166	stop	DUP113	DUP	Chr5	Kyr-1_Zal-1_DUP113	DUP113_stop
Kyr-1	13850374	start	SYN29	SYN	Chr5	Kyr-1_Zal-1_SYN29	SYN29_start
Zal-1	12003135	start	SYN29	SYN	Chr5	Kyr-1_Zal-1_SYN29	SYN29_start
Zal-1	12079041	stop	SYN29	SYN	Chr5	Kyr-1_Zal-1_SYN29	SYN29_stop
Kyr-1	13923674	stop	SYN29	SYN	Chr5	Kyr-1_Zal-1_SYN29	SYN29_stop
Kyr-1	13934283	start	TRANS69	TRANS	Chr5	Kyr-1_Zal-1_TRANS69	TRANS69_start
Zal-1	13670960	start	TRANS69	TRANS	Chr5	Kyr-1_Zal-1_TRANS69	TRANS69_start
Zal-1	13671666	stop	TRANS69	TRANS	Chr5	Kyr-1_Zal-1_TRANS69	TRANS69_stop
Kyr-1	13934989	stop	TRANS69	TRANS	Chr5	Kyr-1_Zal-1_TRANS69	TRANS69_stop
Kyr-1	14400631	start	DUP114	DUP	Chr5	Kyr-1_Zal-1_DUP114	DUP114_start
Zal-1	13504324	start	DUP114	DUP	Chr5	Kyr-1_Zal-1_DUP114	DUP114_start
Zal-1	13504553	stop	DUP114	DUP	Chr5	Kyr-1_Zal-1_DUP114	DUP114_stop
Kyr-1	14400860	stop	DUP114	DUP	Chr5	Kyr-1_Zal-1_DUP114	DUP114_stop
Kyr-1	14400631	start	DUP115	DUP	Chr5	Kyr-1_Zal-1_DUP115	DUP115_start
Zal-1	14316347	start	DUP115	DUP	Chr5	Kyr-1_Zal-1_DUP115	DUP115_start
Zal-1	14316576	stop	DUP115	DUP	Chr5	Kyr-1_Zal-1_DUP115	DUP115_stop
Kyr-1	14400860	stop	DUP115	DUP	Chr5	Kyr-1_Zal-1_DUP115	DUP115_stop
Kyr-1	14597711	start	TRANS70	TRANS	Chr5	Kyr-1_Zal-1_TRANS70	TRANS70_start
Zal-1	12112766	start	TRANS70	TRANS	Chr5	Kyr-1_Zal-1_TRANS70	TRANS70_start
Zal-1	12113345	stop	TRANS70	TRANS	Chr5	Kyr-1_Zal-1_TRANS70	TRANS70_stop
Kyr-1	14598289	stop	TRANS70	TRANS	Chr5	Kyr-1_Zal-1_TRANS70	TRANS70_stop
Kyr-1	14736679	start	TRANS71	TRANS	Chr5	Kyr-1_Zal-1_TRANS71	TRANS71_start
Zal-1	14243914	start	TRANS71	TRANS	Chr5	Kyr-1_Zal-1_TRANS71	TRANS71_start
Zal-1	14244386	stop	TRANS71	TRANS	Chr5	Kyr-1_Zal-1_TRANS71	TRANS71_stop
Kyr-1	14737151	stop	TRANS71	TRANS	Chr5	Kyr-1_Zal-1_TRANS71	TRANS71_stop
Kyr-1	14751599	start	TRANS72	TRANS	Chr5	Kyr-1_Zal-1_TRANS72	TRANS72_start
Zal-1	14178042	start	TRANS72	TRANS	Chr5	Kyr-1_Zal-1_TRANS72	TRANS72_start
Zal-1	14178530	stop	TRANS72	TRANS	Chr5	Kyr-1_Zal-1_TRANS72	TRANS72_stop
Kyr-1	14752088	stop	TRANS72	TRANS	Chr5	Kyr-1_Zal-1_TRANS72	TRANS72_stop
Kyr-1	14765284	start	TRANS73	TRANS	Chr5	Kyr-1_Zal-1_TRANS73	TRANS73_start
Zal-1	14248187	start	TRANS73	TRANS	Chr5	Kyr-1_Zal-1_TRANS73	TRANS73_start
Zal-1	14248669	stop	TRANS73	TRANS	Chr5	Kyr-1_Zal-1_TRANS73	TRANS73_stop
Kyr-1	14765766	stop	TRANS73	TRANS	Chr5	Kyr-1_Zal-1_TRANS73	TRANS73_stop
Kyr-1	14892288	start	TRANS74	TRANS	Chr5	Kyr-1_Zal-1_TRANS74	TRANS74_start
Zal-1	15776909	start	TRANS74	TRANS	Chr5	Kyr-1_Zal-1_TRANS74	TRANS74_start
Zal-1	15777592	stop	TRANS74	TRANS	Chr5	Kyr-1_Zal-1_TRANS74	TRANS74_stop
Kyr-1	14892971	stop	TRANS74	TRANS	Chr5	Kyr-1_Zal-1_TRANS74	TRANS74_stop
Kyr-1	15020884	start	INV66	INV	Chr5	Kyr-1_Zal-1_INV66	INV66_start
Zal-1	12679178	stop	INV66	INV	Chr5	Kyr-1_Zal-1_INV66	INV66_stop
Zal-1	12615805	start	INV66	INV	Chr5	Kyr-1_Zal-1_INV66	INV66_start
Kyr-1	15075808	stop	INV66	INV	Chr5	Kyr-1_Zal-1_INV66	INV66_stop
Kyr-1	15248821	start	SYN30	SYN	Chr5	Kyr-1_Zal-1_SYN30	SYN30_start
Zal-1	15320773	start	SYN30	SYN	Chr5	Kyr-1_Zal-1_SYN30	SYN30_start
Zal-1	15321557	stop	SYN30	SYN	Chr5	Kyr-1_Zal-1_SYN30	SYN30_stop
Kyr-1	15252227	stop	SYN30	SYN	Chr5	Kyr-1_Zal-1_SYN30	SYN30_stop
Kyr-1	15257240	start	SYN31	SYN	Chr5	Kyr-1_Zal-1_SYN31	SYN31_start
Zal-1	15331083	start	SYN31	SYN	Chr5	Kyr-1_Zal-1_SYN31	SYN31_start
Zal-1	15331389	stop	SYN31	SYN	Chr5	Kyr-1_Zal-1_SYN31	SYN31_stop
Kyr-1	15257546	stop	SYN31	SYN	Chr5	Kyr-1_Zal-1_SYN31	SYN31_stop
Kyr-1	15270522	start	TRANS75	TRANS	Chr5	Kyr-1_Zal-1_TRANS75	TRANS75_start
Zal-1	15382251	start	TRANS75	TRANS	Chr5	Kyr-1_Zal-1_TRANS75	TRANS75_start
Zal-1	15382786	stop	TRANS75	TRANS	Chr5	Kyr-1_Zal-1_TRANS75	TRANS75_stop
Kyr-1	15271056	stop	TRANS75	TRANS	Chr5	Kyr-1_Zal-1_TRANS75	TRANS75_stop
Kyr-1	15315743	start	TRANS76	TRANS	Chr5	Kyr-1_Zal-1_TRANS76	TRANS76_start
Zal-1	15387382	start	TRANS76	TRANS	Chr5	Kyr-1_Zal-1_TRANS76	TRANS76_start
Zal-1	15391802	stop	TRANS76	TRANS	Chr5	Kyr-1_Zal-1_TRANS76	TRANS76_stop
Kyr-1	15320166	stop	TRANS76	TRANS	Chr5	Kyr-1_Zal-1_TRANS76	TRANS76_stop
Kyr-1	15316235	start	SYN32	SYN	Chr5	Kyr-1_Zal-1_SYN32	SYN32_start
Zal-1	15358010	start	SYN32	SYN	Chr5	Kyr-1_Zal-1_SYN32	SYN32_start
Zal-1	15361364	stop	SYN32	SYN	Chr5	Kyr-1_Zal-1_SYN32	SYN32_stop
Kyr-1	15319589	stop	SYN32	SYN	Chr5	Kyr-1_Zal-1_SYN32	SYN32_stop
Kyr-1	15318265	start	TRANS77	TRANS	Chr5	Kyr-1_Zal-1_TRANS77	TRANS77_start
Zal-1	15341906	start	TRANS77	TRANS	Chr5	Kyr-1_Zal-1_TRANS77	TRANS77_start
Zal-1	15346275	stop	TRANS77	TRANS	Chr5	Kyr-1_Zal-1_TRANS77	TRANS77_stop
Kyr-1	15322458	stop	TRANS77	TRANS	Chr5	Kyr-1_Zal-1_TRANS77	TRANS77_stop
Kyr-1	15318423	start	DUP116	DUP	Chr5	Kyr-1_Zal-1_DUP116	DUP116_start
Zal-1	15394675	start	DUP116	DUP	Chr5	Kyr-1_Zal-1_DUP116	DUP116_start
Zal-1	15396418	stop	DUP116	DUP	Chr5	Kyr-1_Zal-1_DUP116	DUP116_stop
Kyr-1	15320166	stop	DUP116	DUP	Chr5	Kyr-1_Zal-1_DUP116	DUP116_stop
Kyr-1	15321269	start	SYN33	SYN	Chr5	Kyr-1_Zal-1_SYN33	SYN33_start
Zal-1	15362509	start	SYN33	SYN	Chr5	Kyr-1_Zal-1_SYN33	SYN33_start
Zal-1	15363836	stop	SYN33	SYN	Chr5	Kyr-1_Zal-1_SYN33	SYN33_stop
Kyr-1	15322596	stop	SYN33	SYN	Chr5	Kyr-1_Zal-1_SYN33	SYN33_stop
Kyr-1	15321269	start	TRANS78	TRANS	Chr5	Kyr-1_Zal-1_TRANS78	TRANS78_start
Zal-1	15369088	start	TRANS78	TRANS	Chr5	Kyr-1_Zal-1_TRANS78	TRANS78_start
Zal-1	15372254	stop	TRANS78	TRANS	Chr5	Kyr-1_Zal-1_TRANS78	TRANS78_stop
Kyr-1	15324256	stop	TRANS78	TRANS	Chr5	Kyr-1_Zal-1_TRANS78	TRANS78_stop
Kyr-1	15321288	start	DUP117	DUP	Chr5	Kyr-1_Zal-1_DUP117	DUP117_start
Zal-1	15324123	start	DUP117	DUP	Chr5	Kyr-1_Zal-1_DUP117	DUP117_start
Zal-1	15325281	stop	DUP117	DUP	Chr5	Kyr-1_Zal-1_DUP117	DUP117_stop
Kyr-1	15322447	stop	DUP117	DUP	Chr5	Kyr-1_Zal-1_DUP117	DUP117_stop
Kyr-1	15321309	start	DUP118	DUP	Chr5	Kyr-1_Zal-1_DUP118	DUP118_start
Zal-1	15327521	start	DUP118	DUP	Chr5	Kyr-1_Zal-1_DUP118	DUP118_start
Zal-1	15328645	stop	DUP118	DUP	Chr5	Kyr-1_Zal-1_DUP118	DUP118_stop
Kyr-1	15322433	stop	DUP118	DUP	Chr5	Kyr-1_Zal-1_DUP118	DUP118_stop
Kyr-1	15322355	start	DUP119	DUP	Chr5	Kyr-1_Zal-1_DUP119	DUP119_start
Zal-1	15376397	start	DUP119	DUP	Chr5	Kyr-1_Zal-1_DUP119	DUP119_start
Zal-1	15378297	stop	DUP119	DUP	Chr5	Kyr-1_Zal-1_DUP119	DUP119_stop
Kyr-1	15324256	stop	DUP119	DUP	Chr5	Kyr-1_Zal-1_DUP119	DUP119_stop
Kyr-1	15326295	start	SYN34	SYN	Chr5	Kyr-1_Zal-1_SYN34	SYN34_start
Zal-1	15364868	start	SYN34	SYN	Chr5	Kyr-1_Zal-1_SYN34	SYN34_start
Zal-1	15366710	stop	SYN34	SYN	Chr5	Kyr-1_Zal-1_SYN34	SYN34_stop
Kyr-1	15328136	stop	SYN34	SYN	Chr5	Kyr-1_Zal-1_SYN34	SYN34_stop
Kyr-1	15327700	start	DUP120	DUP	Chr5	Kyr-1_Zal-1_DUP120	DUP120_start
Zal-1	15404478	start	DUP120	DUP	Chr5	Kyr-1_Zal-1_DUP120	DUP120_start
Zal-1	15405118	stop	DUP120	DUP	Chr5	Kyr-1_Zal-1_DUP120	DUP120_stop
Kyr-1	15328340	stop	DUP120	DUP	Chr5	Kyr-1_Zal-1_DUP120	DUP120_stop
Kyr-1	15329041	start	SYN35	SYN	Chr5	Kyr-1_Zal-1_SYN35	SYN35_start
Zal-1	15367260	start	SYN35	SYN	Chr5	Kyr-1_Zal-1_SYN35	SYN35_start
Zal-1	15368279	stop	SYN35	SYN	Chr5	Kyr-1_Zal-1_SYN35	SYN35_stop
Kyr-1	15330060	stop	SYN35	SYN	Chr5	Kyr-1_Zal-1_SYN35	SYN35_stop
Kyr-1	15329264	start	TRANS79	TRANS	Chr5	Kyr-1_Zal-1_TRANS79	TRANS79_start
Zal-1	15336369	start	TRANS79	TRANS	Chr5	Kyr-1_Zal-1_TRANS79	TRANS79_start
Zal-1	15338965	stop	TRANS79	TRANS	Chr5	Kyr-1_Zal-1_TRANS79	TRANS79_stop
Kyr-1	15331860	stop	TRANS79	TRANS	Chr5	Kyr-1_Zal-1_TRANS79	TRANS79_stop
Kyr-1	15335917	start	TRANS80	TRANS	Chr5	Kyr-1_Zal-1_TRANS80	TRANS80_start
Zal-1	15332175	start	TRANS80	TRANS	Chr5	Kyr-1_Zal-1_TRANS80	TRANS80_start
Zal-1	15332937	stop	TRANS80	TRANS	Chr5	Kyr-1_Zal-1_TRANS80	TRANS80_stop
Kyr-1	15336679	stop	TRANS80	TRANS	Chr5	Kyr-1_Zal-1_TRANS80	TRANS80_stop
Kyr-1	15337154	start	TRANS81	TRANS	Chr5	Kyr-1_Zal-1_TRANS81	TRANS81_start
Zal-1	15403264	start	TRANS81	TRANS	Chr5	Kyr-1_Zal-1_TRANS81	TRANS81_start
Zal-1	15404353	stop	TRANS81	TRANS	Chr5	Kyr-1_Zal-1_TRANS81	TRANS81_stop
Kyr-1	15338243	stop	TRANS81	TRANS	Chr5	Kyr-1_Zal-1_TRANS81	TRANS81_stop
Kyr-1	15346274	start	SYN36	SYN	Chr5	Kyr-1_Zal-1_SYN36	SYN36_start
Zal-1	15384190	start	SYN36	SYN	Chr5	Kyr-1_Zal-1_SYN36	SYN36_start
Zal-1	15385329	stop	SYN36	SYN	Chr5	Kyr-1_Zal-1_SYN36	SYN36_stop
Kyr-1	15347413	stop	SYN36	SYN	Chr5	Kyr-1_Zal-1_SYN36	SYN36_stop
Kyr-1	15347941	start	TRANS82	TRANS	Chr5	Kyr-1_Zal-1_TRANS82	TRANS82_start
Zal-1	15402020	start	TRANS82	TRANS	Chr5	Kyr-1_Zal-1_TRANS82	TRANS82_start
Zal-1	15402568	stop	TRANS82	TRANS	Chr5	Kyr-1_Zal-1_TRANS82	TRANS82_stop
Kyr-1	15348489	stop	TRANS82	TRANS	Chr5	Kyr-1_Zal-1_TRANS82	TRANS82_stop
Kyr-1	15348787	start	DUP121	DUP	Chr5	Kyr-1_Zal-1_DUP121	DUP121_start
Zal-1	15328033	start	DUP121	DUP	Chr5	Kyr-1_Zal-1_DUP121	DUP121_start
Zal-1	15329326	stop	DUP121	DUP	Chr5	Kyr-1_Zal-1_DUP121	DUP121_stop
Kyr-1	15350080	stop	DUP121	DUP	Chr5	Kyr-1_Zal-1_DUP121	DUP121_stop
Kyr-1	15348808	start	SYN37	SYN	Chr5	Kyr-1_Zal-1_SYN37	SYN37_start
Zal-1	15386369	start	SYN37	SYN	Chr5	Kyr-1_Zal-1_SYN37	SYN37_start
Zal-1	15387543	stop	SYN37	SYN	Chr5	Kyr-1_Zal-1_SYN37	SYN37_stop
Kyr-1	15349982	stop	SYN37	SYN	Chr5	Kyr-1_Zal-1_SYN37	SYN37_stop
Kyr-1	15349024	start	DUP122	DUP	Chr5	Kyr-1_Zal-1_DUP122	DUP122_start
Zal-1	15351743	start	DUP122	DUP	Chr5	Kyr-1_Zal-1_DUP122	DUP122_start
Zal-1	15352108	stop	DUP122	DUP	Chr5	Kyr-1_Zal-1_DUP122	DUP122_stop
Kyr-1	15349389	stop	DUP122	DUP	Chr5	Kyr-1_Zal-1_DUP122	DUP122_stop
Kyr-1	15349024	start	DUP123	DUP	Chr5	Kyr-1_Zal-1_DUP123	DUP123_start
Zal-1	15419719	start	DUP123	DUP	Chr5	Kyr-1_Zal-1_DUP123	DUP123_start
Zal-1	15420701	stop	DUP123	DUP	Chr5	Kyr-1_Zal-1_DUP123	DUP123_stop
Kyr-1	15350005	stop	DUP123	DUP	Chr5	Kyr-1_Zal-1_DUP123	DUP123_stop
Kyr-1	15349024	start	DUP124	DUP	Chr5	Kyr-1_Zal-1_DUP124	DUP124_start
Zal-1	15429685	start	DUP124	DUP	Chr5	Kyr-1_Zal-1_DUP124	DUP124_start
Zal-1	15430667	stop	DUP124	DUP	Chr5	Kyr-1_Zal-1_DUP124	DUP124_stop
Kyr-1	15350005	stop	DUP124	DUP	Chr5	Kyr-1_Zal-1_DUP124	DUP124_stop
Kyr-1	15351346	start	TRANS83	TRANS	Chr5	Kyr-1_Zal-1_TRANS83	TRANS83_start
Zal-1	15354241	start	TRANS83	TRANS	Chr5	Kyr-1_Zal-1_TRANS83	TRANS83_start
Zal-1	15354752	stop	TRANS83	TRANS	Chr5	Kyr-1_Zal-1_TRANS83	TRANS83_stop
Kyr-1	15351857	stop	TRANS83	TRANS	Chr5	Kyr-1_Zal-1_TRANS83	TRANS83_stop
Kyr-1	15352690	start	SYN38	SYN	Chr5	Kyr-1_Zal-1_SYN38	SYN38_start
Zal-1	15398056	start	SYN38	SYN	Chr5	Kyr-1_Zal-1_SYN38	SYN38_start
Zal-1	15399262	stop	SYN38	SYN	Chr5	Kyr-1_Zal-1_SYN38	SYN38_stop
Kyr-1	15353896	stop	SYN38	SYN	Chr5	Kyr-1_Zal-1_SYN38	SYN38_stop
Kyr-1	15352880	start	DUP125	DUP	Chr5	Kyr-1_Zal-1_DUP125	DUP125_start
Zal-1	15405926	start	DUP125	DUP	Chr5	Kyr-1_Zal-1_DUP125	DUP125_start
Zal-1	15406937	stop	DUP125	DUP	Chr5	Kyr-1_Zal-1_DUP125	DUP125_stop
Kyr-1	15353891	stop	DUP125	DUP	Chr5	Kyr-1_Zal-1_DUP125	DUP125_stop
Kyr-1	15353235	start	DUP126	DUP	Chr5	Kyr-1_Zal-1_DUP126	DUP126_start
Zal-1	15438524	start	DUP126	DUP	Chr5	Kyr-1_Zal-1_DUP126	DUP126_start
Zal-1	15438933	stop	DUP126	DUP	Chr5	Kyr-1_Zal-1_DUP126	DUP126_stop
Kyr-1	15353644	stop	DUP126	DUP	Chr5	Kyr-1_Zal-1_DUP126	DUP126_stop
Kyr-1	15353246	start	DUP127	DUP	Chr5	Kyr-1_Zal-1_DUP127	DUP127_start
Zal-1	15426256	start	DUP127	DUP	Chr5	Kyr-1_Zal-1_DUP127	DUP127_start
Zal-1	15426861	stop	DUP127	DUP	Chr5	Kyr-1_Zal-1_DUP127	DUP127_stop
Kyr-1	15353851	stop	DUP127	DUP	Chr5	Kyr-1_Zal-1_DUP127	DUP127_stop
Kyr-1	15355015	start	SYN39	SYN	Chr5	Kyr-1_Zal-1_SYN39	SYN39_start
Zal-1	15407561	start	SYN39	SYN	Chr5	Kyr-1_Zal-1_SYN39	SYN39_start
Zal-1	15408572	stop	SYN39	SYN	Chr5	Kyr-1_Zal-1_SYN39	SYN39_stop
Kyr-1	15356026	stop	SYN39	SYN	Chr5	Kyr-1_Zal-1_SYN39	SYN39_stop
Kyr-1	15357303	start	TRANS84	TRANS	Chr5	Kyr-1_Zal-1_TRANS84	TRANS84_start
Zal-1	15761307	start	TRANS84	TRANS	Chr5	Kyr-1_Zal-1_TRANS84	TRANS84_start
Zal-1	15762150	stop	TRANS84	TRANS	Chr5	Kyr-1_Zal-1_TRANS84	TRANS84_stop
Kyr-1	15358146	stop	TRANS84	TRANS	Chr5	Kyr-1_Zal-1_TRANS84	TRANS84_stop
Kyr-1	15358186	start	SYN40	SYN	Chr5	Kyr-1_Zal-1_SYN40	SYN40_start
Zal-1	15413958	start	SYN40	SYN	Chr5	Kyr-1_Zal-1_SYN40	SYN40_start
Zal-1	15414215	stop	SYN40	SYN	Chr5	Kyr-1_Zal-1_SYN40	SYN40_stop
Kyr-1	15358443	stop	SYN40	SYN	Chr5	Kyr-1_Zal-1_SYN40	SYN40_stop
Kyr-1	15359253	start	SYN41	SYN	Chr5	Kyr-1_Zal-1_SYN41	SYN41_start
Zal-1	15433355	start	SYN41	SYN	Chr5	Kyr-1_Zal-1_SYN41	SYN41_start
Zal-1	15433612	stop	SYN41	SYN	Chr5	Kyr-1_Zal-1_SYN41	SYN41_stop
Kyr-1	15359510	stop	SYN41	SYN	Chr5	Kyr-1_Zal-1_SYN41	SYN41_stop
Kyr-1	15359253	start	DUP128	DUP	Chr5	Kyr-1_Zal-1_DUP128	DUP128_start
Zal-1	15416984	start	DUP128	DUP	Chr5	Kyr-1_Zal-1_DUP128	DUP128_start
Zal-1	15417241	stop	DUP128	DUP	Chr5	Kyr-1_Zal-1_DUP128	DUP128_stop
Kyr-1	15359510	stop	DUP128	DUP	Chr5	Kyr-1_Zal-1_DUP128	DUP128_stop
Kyr-1	15359253	start	DUP129	DUP	Chr5	Kyr-1_Zal-1_DUP129	DUP129_start
Zal-1	15418942	start	DUP129	DUP	Chr5	Kyr-1_Zal-1_DUP129	DUP129_start
Zal-1	15419199	stop	DUP129	DUP	Chr5	Kyr-1_Zal-1_DUP129	DUP129_stop
Kyr-1	15359510	stop	DUP129	DUP	Chr5	Kyr-1_Zal-1_DUP129	DUP129_stop
Kyr-1	15382853	start	TRANS85	TRANS	Chr5	Kyr-1_Zal-1_TRANS85	TRANS85_start
Zal-1	15379444	start	TRANS85	TRANS	Chr5	Kyr-1_Zal-1_TRANS85	TRANS85_start
Zal-1	15379848	stop	TRANS85	TRANS	Chr5	Kyr-1_Zal-1_TRANS85	TRANS85_stop
Kyr-1	15383257	stop	TRANS85	TRANS	Chr5	Kyr-1_Zal-1_TRANS85	TRANS85_stop
Kyr-1	15411776	start	SYN42	SYN	Chr5	Kyr-1_Zal-1_SYN42	SYN42_start
Zal-1	15593596	start	SYN42	SYN	Chr5	Kyr-1_Zal-1_SYN42	SYN42_start
Zal-1	15600161	stop	SYN42	SYN	Chr5	Kyr-1_Zal-1_SYN42	SYN42_stop
Kyr-1	15416200	stop	SYN42	SYN	Chr5	Kyr-1_Zal-1_SYN42	SYN42_stop
Kyr-1	15415451	start	DUP130	DUP	Chr5	Kyr-1_Zal-1_DUP130	DUP130_start
Zal-1	15535459	start	DUP130	DUP	Chr5	Kyr-1_Zal-1_DUP130	DUP130_start
Zal-1	15535988	stop	DUP130	DUP	Chr5	Kyr-1_Zal-1_DUP130	DUP130_stop
Kyr-1	15415980	stop	DUP130	DUP	Chr5	Kyr-1_Zal-1_DUP130	DUP130_stop
Kyr-1	15416238	start	TRANS86	TRANS	Chr5	Kyr-1_Zal-1_TRANS86	TRANS86_start
Zal-1	15615070	start	TRANS86	TRANS	Chr5	Kyr-1_Zal-1_TRANS86	TRANS86_start
Zal-1	15615782	stop	TRANS86	TRANS	Chr5	Kyr-1_Zal-1_TRANS86	TRANS86_stop
Kyr-1	15416940	stop	TRANS86	TRANS	Chr5	Kyr-1_Zal-1_TRANS86	TRANS86_stop
Kyr-1	15417621	start	SYN43	SYN	Chr5	Kyr-1_Zal-1_SYN43	SYN43_start
Zal-1	15608670	start	SYN43	SYN	Chr5	Kyr-1_Zal-1_SYN43	SYN43_start
Zal-1	15610036	stop	SYN43	SYN	Chr5	Kyr-1_Zal-1_SYN43	SYN43_stop
Kyr-1	15418975	stop	SYN43	SYN	Chr5	Kyr-1_Zal-1_SYN43	SYN43_stop
Kyr-1	15417792	start	DUP131	DUP	Chr5	Kyr-1_Zal-1_DUP131	DUP131_start
Zal-1	15535863	start	DUP131	DUP	Chr5	Kyr-1_Zal-1_DUP131	DUP131_start
Zal-1	15536712	stop	DUP131	DUP	Chr5	Kyr-1_Zal-1_DUP131	DUP131_stop
Kyr-1	15418631	stop	DUP131	DUP	Chr5	Kyr-1_Zal-1_DUP131	DUP131_stop
Kyr-1	15418975	start	DUP132	DUP	Chr5	Kyr-1_Zal-1_DUP132	DUP132_start
Zal-1	15607563	start	DUP132	DUP	Chr5	Kyr-1_Zal-1_DUP132	DUP132_start
Zal-1	15608649	stop	DUP132	DUP	Chr5	Kyr-1_Zal-1_DUP132	DUP132_stop
Kyr-1	15420065	stop	DUP132	DUP	Chr5	Kyr-1_Zal-1_DUP132	DUP132_stop
Kyr-1	15418975	start	TRANS87	TRANS	Chr5	Kyr-1_Zal-1_TRANS87	TRANS87_start
Zal-1	15539543	start	TRANS87	TRANS	Chr5	Kyr-1_Zal-1_TRANS87	TRANS87_start
Zal-1	15543817	stop	TRANS87	TRANS	Chr5	Kyr-1_Zal-1_TRANS87	TRANS87_stop
Kyr-1	15422528	stop	TRANS87	TRANS	Chr5	Kyr-1_Zal-1_TRANS87	TRANS87_stop
Kyr-1	15419267	start	DUP133	DUP	Chr5	Kyr-1_Zal-1_DUP133	DUP133_start
Zal-1	15643810	start	DUP133	DUP	Chr5	Kyr-1_Zal-1_DUP133	DUP133_start
Zal-1	15644134	stop	DUP133	DUP	Chr5	Kyr-1_Zal-1_DUP133	DUP133_stop
Kyr-1	15419595	stop	DUP133	DUP	Chr5	Kyr-1_Zal-1_DUP133	DUP133_stop
Kyr-1	15419267	start	SYN44	SYN	Chr5	Kyr-1_Zal-1_SYN44	SYN44_start
Zal-1	15649841	start	SYN44	SYN	Chr5	Kyr-1_Zal-1_SYN44	SYN44_start
Zal-1	15650635	stop	SYN44	SYN	Chr5	Kyr-1_Zal-1_SYN44	SYN44_stop
Kyr-1	15420065	stop	SYN44	SYN	Chr5	Kyr-1_Zal-1_SYN44	SYN44_stop
Kyr-1	15421438	start	DUP134	DUP	Chr5	Kyr-1_Zal-1_DUP134	DUP134_start
Zal-1	15539543	start	DUP134	DUP	Chr5	Kyr-1_Zal-1_DUP134	DUP134_start
Zal-1	15542223	stop	DUP134	DUP	Chr5	Kyr-1_Zal-1_DUP134	DUP134_stop
Kyr-1	15424113	stop	DUP134	DUP	Chr5	Kyr-1_Zal-1_DUP134	DUP134_stop
Kyr-1	15421730	start	DUP135	DUP	Chr5	Kyr-1_Zal-1_DUP135	DUP135_start
Zal-1	15667692	start	DUP135	DUP	Chr5	Kyr-1_Zal-1_DUP135	DUP135_start
Zal-1	15668487	stop	DUP135	DUP	Chr5	Kyr-1_Zal-1_DUP135	DUP135_stop
Kyr-1	15422528	stop	DUP135	DUP	Chr5	Kyr-1_Zal-1_DUP135	DUP135_stop
Kyr-1	15421730	start	SYN45	SYN	Chr5	Kyr-1_Zal-1_SYN45	SYN45_start
Zal-1	15652679	start	SYN45	SYN	Chr5	Kyr-1_Zal-1_SYN45	SYN45_start
Zal-1	15662582	stop	SYN45	SYN	Chr5	Kyr-1_Zal-1_SYN45	SYN45_stop
Kyr-1	15424113	stop	SYN45	SYN	Chr5	Kyr-1_Zal-1_SYN45	SYN45_stop
Kyr-1	15423492	start	DUP136	DUP	Chr5	Kyr-1_Zal-1_DUP136	DUP136_start
Zal-1	15614410	start	DUP136	DUP	Chr5	Kyr-1_Zal-1_DUP136	DUP136_start
Zal-1	15615027	stop	DUP136	DUP	Chr5	Kyr-1_Zal-1_DUP136	DUP136_stop
Kyr-1	15424113	stop	DUP136	DUP	Chr5	Kyr-1_Zal-1_DUP136	DUP136_stop
Kyr-1	15425832	start	TRANS88	TRANS	Chr5	Kyr-1_Zal-1_TRANS88	TRANS88_start
Zal-1	15826254	start	TRANS88	TRANS	Chr5	Kyr-1_Zal-1_TRANS88	TRANS88_start
Zal-1	15826958	stop	TRANS88	TRANS	Chr5	Kyr-1_Zal-1_TRANS88	TRANS88_stop
Kyr-1	15426537	stop	TRANS88	TRANS	Chr5	Kyr-1_Zal-1_TRANS88	TRANS88_stop
Kyr-1	15429451	start	TRANS89	TRANS	Chr5	Kyr-1_Zal-1_TRANS89	TRANS89_start
Zal-1	15829692	start	TRANS89	TRANS	Chr5	Kyr-1_Zal-1_TRANS89	TRANS89_start
Zal-1	15830870	stop	TRANS89	TRANS	Chr5	Kyr-1_Zal-1_TRANS89	TRANS89_stop
Kyr-1	15430630	stop	TRANS89	TRANS	Chr5	Kyr-1_Zal-1_TRANS89	TRANS89_stop
Kyr-1	15440980	start	DUP137	DUP	Chr5	Kyr-1_Zal-1_DUP137	DUP137_start
Zal-1	15616425	start	DUP137	DUP	Chr5	Kyr-1_Zal-1_DUP137	DUP137_start
Zal-1	15616762	stop	DUP137	DUP	Chr5	Kyr-1_Zal-1_DUP137	DUP137_stop
Kyr-1	15441317	stop	DUP137	DUP	Chr5	Kyr-1_Zal-1_DUP137	DUP137_stop
Kyr-1	15440980	start	TRANS90	TRANS	Chr5	Kyr-1_Zal-1_TRANS90	TRANS90_start
Zal-1	15551623	start	TRANS90	TRANS	Chr5	Kyr-1_Zal-1_TRANS90	TRANS90_start
Zal-1	15551972	stop	TRANS90	TRANS	Chr5	Kyr-1_Zal-1_TRANS90	TRANS90_stop
Kyr-1	15441329	stop	TRANS90	TRANS	Chr5	Kyr-1_Zal-1_TRANS90	TRANS90_stop
Kyr-1	15442763	start	TRANS91	TRANS	Chr5	Kyr-1_Zal-1_TRANS91	TRANS91_start
Zal-1	15823612	start	TRANS91	TRANS	Chr5	Kyr-1_Zal-1_TRANS91	TRANS91_start
Zal-1	15824281	stop	TRANS91	TRANS	Chr5	Kyr-1_Zal-1_TRANS91	TRANS91_stop
Kyr-1	15443432	stop	TRANS91	TRANS	Chr5	Kyr-1_Zal-1_TRANS91	TRANS91_stop
Kyr-1	15444106	start	SYN46	SYN	Chr5	Kyr-1_Zal-1_SYN46	SYN46_start
Zal-1	15796612	start	SYN46	SYN	Chr5	Kyr-1_Zal-1_SYN46	SYN46_start
Zal-1	15797709	stop	SYN46	SYN	Chr5	Kyr-1_Zal-1_SYN46	SYN46_stop
Kyr-1	15445204	stop	SYN46	SYN	Chr5	Kyr-1_Zal-1_SYN46	SYN46_stop
Kyr-1	15450980	start	TRANS92	TRANS	Chr5	Kyr-1_Zal-1_TRANS92	TRANS92_start
Zal-1	15822579	start	TRANS92	TRANS	Chr5	Kyr-1_Zal-1_TRANS92	TRANS92_start
Zal-1	15823833	stop	TRANS92	TRANS	Chr5	Kyr-1_Zal-1_TRANS92	TRANS92_stop
Kyr-1	15452235	stop	TRANS92	TRANS	Chr5	Kyr-1_Zal-1_TRANS92	TRANS92_stop
Kyr-1	15459717	start	TRANS93	TRANS	Chr5	Kyr-1_Zal-1_TRANS93	TRANS93_start
Zal-1	15804272	start	TRANS93	TRANS	Chr5	Kyr-1_Zal-1_TRANS93	TRANS93_start
Zal-1	15805449	stop	TRANS93	TRANS	Chr5	Kyr-1_Zal-1_TRANS93	TRANS93_stop
Kyr-1	15460894	stop	TRANS93	TRANS	Chr5	Kyr-1_Zal-1_TRANS93	TRANS93_stop
Kyr-1	15463138	start	SYN47	SYN	Chr5	Kyr-1_Zal-1_SYN47	SYN47_start
Zal-1	15798567	start	SYN47	SYN	Chr5	Kyr-1_Zal-1_SYN47	SYN47_start
Zal-1	15800266	stop	SYN47	SYN	Chr5	Kyr-1_Zal-1_SYN47	SYN47_stop
Kyr-1	15464837	stop	SYN47	SYN	Chr5	Kyr-1_Zal-1_SYN47	SYN47_stop
Kyr-1	15467752	start	TRANS94	TRANS	Chr5	Kyr-1_Zal-1_TRANS94	TRANS94_start
Zal-1	15686813	start	TRANS94	TRANS	Chr5	Kyr-1_Zal-1_TRANS94	TRANS94_start
Zal-1	15687166	stop	TRANS94	TRANS	Chr5	Kyr-1_Zal-1_TRANS94	TRANS94_stop
Kyr-1	15468105	stop	TRANS94	TRANS	Chr5	Kyr-1_Zal-1_TRANS94	TRANS94_stop
Kyr-1	15474994	start	TRANS95	TRANS	Chr5	Kyr-1_Zal-1_TRANS95	TRANS95_start
Zal-1	15742300	start	TRANS95	TRANS	Chr5	Kyr-1_Zal-1_TRANS95	TRANS95_start
Zal-1	15742847	stop	TRANS95	TRANS	Chr5	Kyr-1_Zal-1_TRANS95	TRANS95_stop
Kyr-1	15475541	stop	TRANS95	TRANS	Chr5	Kyr-1_Zal-1_TRANS95	TRANS95_stop
Kyr-1	15526638	start	TRANS96	TRANS	Chr5	Kyr-1_Zal-1_TRANS96	TRANS96_start
Zal-1	15842752	start	TRANS96	TRANS	Chr5	Kyr-1_Zal-1_TRANS96	TRANS96_start
Zal-1	15843264	stop	TRANS96	TRANS	Chr5	Kyr-1_Zal-1_TRANS96	TRANS96_stop
Kyr-1	15527150	stop	TRANS96	TRANS	Chr5	Kyr-1_Zal-1_TRANS96	TRANS96_stop
Kyr-1	15539324	start	SYN48	SYN	Chr5	Kyr-1_Zal-1_SYN48	SYN48_start
Zal-1	15841133	start	SYN48	SYN	Chr5	Kyr-1_Zal-1_SYN48	SYN48_start
Zal-1	15842482	stop	SYN48	SYN	Chr5	Kyr-1_Zal-1_SYN48	SYN48_stop
Kyr-1	15540672	stop	SYN48	SYN	Chr5	Kyr-1_Zal-1_SYN48	SYN48_stop
Kyr-1	15540482	start	TRANS97	TRANS	Chr5	Kyr-1_Zal-1_TRANS97	TRANS97_start
Zal-1	15824329	start	TRANS97	TRANS	Chr5	Kyr-1_Zal-1_TRANS97	TRANS97_start
Zal-1	15825011	stop	TRANS97	TRANS	Chr5	Kyr-1_Zal-1_TRANS97	TRANS97_stop
Kyr-1	15541164	stop	TRANS97	TRANS	Chr5	Kyr-1_Zal-1_TRANS97	TRANS97_stop
Kyr-1	15543055	start	SYN49	SYN	Chr5	Kyr-1_Zal-1_SYN49	SYN49_start
Zal-1	15845401	start	SYN49	SYN	Chr5	Kyr-1_Zal-1_SYN49	SYN49_start
Zal-1	15846444	stop	SYN49	SYN	Chr5	Kyr-1_Zal-1_SYN49	SYN49_stop
Kyr-1	15544098	stop	SYN49	SYN	Chr5	Kyr-1_Zal-1_SYN49	SYN49_stop
Kyr-1	15543772	start	TRANS98	TRANS	Chr5	Kyr-1_Zal-1_TRANS98	TRANS98_start
Zal-1	15831890	start	TRANS98	TRANS	Chr5	Kyr-1_Zal-1_TRANS98	TRANS98_start
Zal-1	15833118	stop	TRANS98	TRANS	Chr5	Kyr-1_Zal-1_TRANS98	TRANS98_stop
Kyr-1	15545000	stop	TRANS98	TRANS	Chr5	Kyr-1_Zal-1_TRANS98	TRANS98_stop
Kyr-1	15545720	start	SYN50	SYN	Chr5	Kyr-1_Zal-1_SYN50	SYN50_start
Zal-1	15848070	start	SYN50	SYN	Chr5	Kyr-1_Zal-1_SYN50	SYN50_start
Zal-1	15849382	stop	SYN50	SYN	Chr5	Kyr-1_Zal-1_SYN50	SYN50_stop
Kyr-1	15547034	stop	SYN50	SYN	Chr5	Kyr-1_Zal-1_SYN50	SYN50_stop
Kyr-1	15553366	start	TRANS99	TRANS	Chr5	Kyr-1_Zal-1_TRANS99	TRANS99_start
Zal-1	15837405	start	TRANS99	TRANS	Chr5	Kyr-1_Zal-1_TRANS99	TRANS99_start
Zal-1	15838633	stop	TRANS99	TRANS	Chr5	Kyr-1_Zal-1_TRANS99	TRANS99_stop
Kyr-1	15554594	stop	TRANS99	TRANS	Chr5	Kyr-1_Zal-1_TRANS99	TRANS99_stop
Kyr-1	15562286	start	TRANS100	TRANS	Chr5	Kyr-1_Zal-1_TRANS100	TRANS100_start
Zal-1	15835853	start	TRANS100	TRANS	Chr5	Kyr-1_Zal-1_TRANS100	TRANS100_start
Zal-1	15836850	stop	TRANS100	TRANS	Chr5	Kyr-1_Zal-1_TRANS100	TRANS100_stop
Kyr-1	15563284	stop	TRANS100	TRANS	Chr5	Kyr-1_Zal-1_TRANS100	TRANS100_stop
Kyr-1	15712034	start	TRANS101	TRANS	Chr5	Kyr-1_Zal-1_TRANS101	TRANS101_start
Zal-1	15769165	start	TRANS101	TRANS	Chr5	Kyr-1_Zal-1_TRANS101	TRANS101_start
Zal-1	15769724	stop	TRANS101	TRANS	Chr5	Kyr-1_Zal-1_TRANS101	TRANS101_stop
Kyr-1	15712594	stop	TRANS101	TRANS	Chr5	Kyr-1_Zal-1_TRANS101	TRANS101_stop
Kyr-1	15716790	start	TRANS102	TRANS	Chr5	Kyr-1_Zal-1_TRANS102	TRANS102_start
Zal-1	15723337	start	TRANS102	TRANS	Chr5	Kyr-1_Zal-1_TRANS102	TRANS102_start
Zal-1	15723870	stop	TRANS102	TRANS	Chr5	Kyr-1_Zal-1_TRANS102	TRANS102_stop
Kyr-1	15717323	stop	TRANS102	TRANS	Chr5	Kyr-1_Zal-1_TRANS102	TRANS102_stop
Kyr-1	15718114	start	TRANS103	TRANS	Chr5	Kyr-1_Zal-1_TRANS103	TRANS103_start
Zal-1	15808238	start	TRANS103	TRANS	Chr5	Kyr-1_Zal-1_TRANS103	TRANS103_start
Zal-1	15809279	stop	TRANS103	TRANS	Chr5	Kyr-1_Zal-1_TRANS103	TRANS103_stop
Kyr-1	15719156	stop	TRANS103	TRANS	Chr5	Kyr-1_Zal-1_TRANS103	TRANS103_stop
Kyr-1	16111676	start	SYN51	SYN	Chr5	Kyr-1_Zal-1_SYN51	SYN51_start
Zal-1	15907360	start	SYN51	SYN	Chr5	Kyr-1_Zal-1_SYN51	SYN51_start
Zal-1	15924399	stop	SYN51	SYN	Chr5	Kyr-1_Zal-1_SYN51	SYN51_stop
Kyr-1	16128071	stop	SYN51	SYN	Chr5	Kyr-1_Zal-1_SYN51	SYN51_stop
Kyr-1	16808800	start	DUP138	DUP	Chr5	Kyr-1_Zal-1_DUP138	DUP138_start
Zal-1	15582812	start	DUP138	DUP	Chr5	Kyr-1_Zal-1_DUP138	DUP138_start
Zal-1	15588296	stop	DUP138	DUP	Chr5	Kyr-1_Zal-1_DUP138	DUP138_stop
Kyr-1	16814336	stop	DUP138	DUP	Chr5	Kyr-1_Zal-1_DUP138	DUP138_stop
Kyr-1	16944183	start	SYN52	SYN	Chr5	Kyr-1_Zal-1_SYN52	SYN52_start
Zal-1	16081980	start	SYN52	SYN	Chr5	Kyr-1_Zal-1_SYN52	SYN52_start
Zal-1	16248798	stop	SYN52	SYN	Chr5	Kyr-1_Zal-1_SYN52	SYN52_stop
Kyr-1	17098141	stop	SYN52	SYN	Chr5	Kyr-1_Zal-1_SYN52	SYN52_stop
Kyr-1	17656537	start	SYN53	SYN	Chr5	Kyr-1_Zal-1_SYN53	SYN53_start
Zal-1	16579867	start	SYN53	SYN	Chr5	Kyr-1_Zal-1_SYN53	SYN53_start
Zal-1	16790299	stop	SYN53	SYN	Chr5	Kyr-1_Zal-1_SYN53	SYN53_stop
Kyr-1	17918483	stop	SYN53	SYN	Chr5	Kyr-1_Zal-1_SYN53	SYN53_stop
Kyr-1	17960731	start	DUP139	DUP	Chr5	Kyr-1_Zal-1_DUP139	DUP139_start
Zal-1	15307541	start	DUP139	DUP	Chr5	Kyr-1_Zal-1_DUP139	DUP139_start
Zal-1	15318649	stop	DUP139	DUP	Chr5	Kyr-1_Zal-1_DUP139	DUP139_stop
Kyr-1	17971654	stop	DUP139	DUP	Chr5	Kyr-1_Zal-1_DUP139	DUP139_stop
Kyr-1	17960731	start	DUP140	DUP	Chr5	Kyr-1_Zal-1_DUP140	DUP140_start
Zal-1	14992237	start	DUP140	DUP	Chr5	Kyr-1_Zal-1_DUP140	DUP140_start
Zal-1	15003841	stop	DUP140	DUP	Chr5	Kyr-1_Zal-1_DUP140	DUP140_stop
Kyr-1	17971947	stop	DUP140	DUP	Chr5	Kyr-1_Zal-1_DUP140	DUP140_stop
Kyr-1	18029224	start	SYN54	SYN	Chr5	Kyr-1_Zal-1_SYN54	SYN54_start
Zal-1	16880380	start	SYN54	SYN	Chr5	Kyr-1_Zal-1_SYN54	SYN54_start
Zal-1	17313420	stop	SYN54	SYN	Chr5	Kyr-1_Zal-1_SYN54	SYN54_stop
Kyr-1	18422032	stop	SYN54	SYN	Chr5	Kyr-1_Zal-1_SYN54	SYN54_stop
Kyr-1	18440583	start	SYN55	SYN	Chr5	Kyr-1_Zal-1_SYN55	SYN55_start
Zal-1	17323399	start	SYN55	SYN	Chr5	Kyr-1_Zal-1_SYN55	SYN55_start
Zal-1	20861142	stop	SYN55	SYN	Chr5	Kyr-1_Zal-1_SYN55	SYN55_stop
Kyr-1	21863893	stop	SYN55	SYN	Chr5	Kyr-1_Zal-1_SYN55	SYN55_stop
Kyr-1	21863894	start	INV67	INV	Chr5	Kyr-1_Zal-1_INV67	INV67_start
Zal-1	20863650	stop	INV67	INV	Chr5	Kyr-1_Zal-1_INV67	INV67_stop
Zal-1	20861143	start	INV67	INV	Chr5	Kyr-1_Zal-1_INV67	INV67_start
Kyr-1	21866401	stop	INV67	INV	Chr5	Kyr-1_Zal-1_INV67	INV67_stop
Kyr-1	21866402	start	SYN56	SYN	Chr5	Kyr-1_Zal-1_SYN56	SYN56_start
Zal-1	20863651	start	SYN56	SYN	Chr5	Kyr-1_Zal-1_SYN56	SYN56_start
Zal-1	30865802	stop	SYN56	SYN	Chr5	Kyr-1_Zal-1_SYN56	SYN56_stop
Kyr-1	31817329	stop	SYN56	SYN	Chr5	Kyr-1_Zal-1_SYN56	SYN56_stop
Zal-1	4710	start	SYN1	SYN	Chr1	Zal-1_Shahdara_SYN1	SYN1_start
Shahdara	2979	start	SYN1	SYN	Chr1	Zal-1_Shahdara_SYN1	SYN1_start
Shahdara	1784364	stop	SYN1	SYN	Chr1	Zal-1_Shahdara_SYN1	SYN1_stop
Zal-1	1803618	stop	SYN1	SYN	Chr1	Zal-1_Shahdara_SYN1	SYN1_stop
Zal-1	1803619	start	INV53	INV	Chr1	Zal-1_Shahdara_INV53	INV53_start
Shahdara	1784659	stop	INV53	INV	Chr1	Zal-1_Shahdara_INV53	INV53_stop
Shahdara	1784371	start	INV53	INV	Chr1	Zal-1_Shahdara_INV53	INV53_start
Zal-1	1803907	stop	INV53	INV	Chr1	Zal-1_Shahdara_INV53	INV53_stop
Zal-1	1803908	start	SYN2	SYN	Chr1	Zal-1_Shahdara_SYN2	SYN2_start
Shahdara	1784684	start	SYN2	SYN	Chr1	Zal-1_Shahdara_SYN2	SYN2_start
Shahdara	15295656	stop	SYN2	SYN	Chr1	Zal-1_Shahdara_SYN2	SYN2_stop
Zal-1	15354791	stop	SYN2	SYN	Chr1	Zal-1_Shahdara_SYN2	SYN2_stop
Zal-1	15594795	start	SYN3	SYN	Chr1	Zal-1_Shahdara_SYN3	SYN3_start
Shahdara	15519792	start	SYN3	SYN	Chr1	Zal-1_Shahdara_SYN3	SYN3_start
Shahdara	15521526	stop	SYN3	SYN	Chr1	Zal-1_Shahdara_SYN3	SYN3_stop
Zal-1	15596531	stop	SYN3	SYN	Chr1	Zal-1_Shahdara_SYN3	SYN3_stop
Zal-1	16918320	start	SYN4	SYN	Chr1	Zal-1_Shahdara_SYN4	SYN4_start
Shahdara	16687867	start	SYN4	SYN	Chr1	Zal-1_Shahdara_SYN4	SYN4_start
Shahdara	32739265	stop	SYN4	SYN	Chr1	Zal-1_Shahdara_SYN4	SYN4_stop
Zal-1	32158696	stop	SYN4	SYN	Chr1	Zal-1_Shahdara_SYN4	SYN4_stop
Zal-1	184051	start	SYN5	SYN	Chr2	Zal-1_Shahdara_SYN5	SYN5_start
Shahdara	30017	start	SYN5	SYN	Chr2	Zal-1_Shahdara_SYN5	SYN5_start
Shahdara	3498918	stop	SYN5	SYN	Chr2	Zal-1_Shahdara_SYN5	SYN5_stop
Zal-1	3639028	stop	SYN5	SYN	Chr2	Zal-1_Shahdara_SYN5	SYN5_stop
Zal-1	3642421	start	SYN6	SYN	Chr2	Zal-1_Shahdara_SYN6	SYN6_start
Shahdara	3501409	start	SYN6	SYN	Chr2	Zal-1_Shahdara_SYN6	SYN6_start
Shahdara	3575487	stop	SYN6	SYN	Chr2	Zal-1_Shahdara_SYN6	SYN6_stop
Zal-1	3714290	stop	SYN6	SYN	Chr2	Zal-1_Shahdara_SYN6	SYN6_stop
Zal-1	4539773	start	SYN7	SYN	Chr2	Zal-1_Shahdara_SYN7	SYN7_start
Shahdara	3947420	start	SYN7	SYN	Chr2	Zal-1_Shahdara_SYN7	SYN7_start
Shahdara	3947782	stop	SYN7	SYN	Chr2	Zal-1_Shahdara_SYN7	SYN7_stop
Zal-1	4540131	stop	SYN7	SYN	Chr2	Zal-1_Shahdara_SYN7	SYN7_stop
Zal-1	5764665	start	SYN8	SYN	Chr2	Zal-1_Shahdara_SYN8	SYN8_start
Shahdara	4375500	start	SYN8	SYN	Chr2	Zal-1_Shahdara_SYN8	SYN8_start
Shahdara	6337008	stop	SYN8	SYN	Chr2	Zal-1_Shahdara_SYN8	SYN8_stop
Zal-1	7717094	stop	SYN8	SYN	Chr2	Zal-1_Shahdara_SYN8	SYN8_stop
Zal-1	7793101	start	SYN9	SYN	Chr2	Zal-1_Shahdara_SYN9	SYN9_start
Shahdara	6399486	start	SYN9	SYN	Chr2	Zal-1_Shahdara_SYN9	SYN9_start
Shahdara	6756634	stop	SYN9	SYN	Chr2	Zal-1_Shahdara_SYN9	SYN9_stop
Zal-1	8154545	stop	SYN9	SYN	Chr2	Zal-1_Shahdara_SYN9	SYN9_stop
Zal-1	8224517	start	SYN10	SYN	Chr2	Zal-1_Shahdara_SYN10	SYN10_start
Shahdara	6873982	start	SYN10	SYN	Chr2	Zal-1_Shahdara_SYN10	SYN10_start
Shahdara	20425666	stop	SYN10	SYN	Chr2	Zal-1_Shahdara_SYN10	SYN10_stop
Zal-1	21705750	stop	SYN10	SYN	Chr2	Zal-1_Shahdara_SYN10	SYN10_stop
Zal-1	41855	start	SYN11	SYN	Chr3	Zal-1_Shahdara_SYN11	SYN11_start
Shahdara	25228	start	SYN11	SYN	Chr3	Zal-1_Shahdara_SYN11	SYN11_start
Shahdara	1979771	stop	SYN11	SYN	Chr3	Zal-1_Shahdara_SYN11	SYN11_stop
Zal-1	1990304	stop	SYN11	SYN	Chr3	Zal-1_Shahdara_SYN11	SYN11_stop
Zal-1	1990305	start	INV54	INV	Chr3	Zal-1_Shahdara_INV54	INV54_start
Shahdara	1980015	stop	INV54	INV	Chr3	Zal-1_Shahdara_INV54	INV54_stop
Shahdara	1979772	start	INV54	INV	Chr3	Zal-1_Shahdara_INV54	INV54_start
Zal-1	1990548	stop	INV54	INV	Chr3	Zal-1_Shahdara_INV54	INV54_stop
Zal-1	1990549	start	SYN12	SYN	Chr3	Zal-1_Shahdara_SYN12	SYN12_start
Shahdara	1980016	start	SYN12	SYN	Chr3	Zal-1_Shahdara_SYN12	SYN12_start
Shahdara	2801012	stop	SYN12	SYN	Chr3	Zal-1_Shahdara_SYN12	SYN12_stop
Zal-1	2816928	stop	SYN12	SYN	Chr3	Zal-1_Shahdara_SYN12	SYN12_stop
Zal-1	2816929	start	INV55	INV	Chr3	Zal-1_Shahdara_INV55	INV55_start
Shahdara	5285226	stop	INV55	INV	Chr3	Zal-1_Shahdara_INV55	INV55_stop
Shahdara	2801013	start	INV55	INV	Chr3	Zal-1_Shahdara_INV55	INV55_start
Zal-1	5294679	stop	INV55	INV	Chr3	Zal-1_Shahdara_INV55	INV55_stop
Zal-1	5294680	start	SYN13	SYN	Chr3	Zal-1_Shahdara_SYN13	SYN13_start
Shahdara	5285227	start	SYN13	SYN	Chr3	Zal-1_Shahdara_SYN13	SYN13_start
Shahdara	13699530	stop	SYN13	SYN	Chr3	Zal-1_Shahdara_SYN13	SYN13_stop
Zal-1	13097758	stop	SYN13	SYN	Chr3	Zal-1_Shahdara_SYN13	SYN13_stop
Zal-1	11000509	start	DUP89	DUP	Chr3	Zal-1_Shahdara_DUP89	DUP89_start
Shahdara	25278221	start	DUP89	DUP	Chr3	Zal-1_Shahdara_DUP89	DUP89_start
Shahdara	25278991	stop	DUP89	DUP	Chr3	Zal-1_Shahdara_DUP89	DUP89_stop
Zal-1	11001278	stop	DUP89	DUP	Chr3	Zal-1_Shahdara_DUP89	DUP89_stop
Zal-1	14097206	start	SYN14	SYN	Chr3	Zal-1_Shahdara_SYN14	SYN14_start
Shahdara	14455369	start	SYN14	SYN	Chr3	Zal-1_Shahdara_SYN14	SYN14_start
Shahdara	14669429	stop	SYN14	SYN	Chr3	Zal-1_Shahdara_SYN14	SYN14_stop
Zal-1	14301898	stop	SYN14	SYN	Chr3	Zal-1_Shahdara_SYN14	SYN14_stop
Zal-1	14526336	start	SYN15	SYN	Chr3	Zal-1_Shahdara_SYN15	SYN15_start
Shahdara	14877285	start	SYN15	SYN	Chr3	Zal-1_Shahdara_SYN15	SYN15_start
Shahdara	15882785	stop	SYN15	SYN	Chr3	Zal-1_Shahdara_SYN15	SYN15_stop
Zal-1	15585844	stop	SYN15	SYN	Chr3	Zal-1_Shahdara_SYN15	SYN15_stop
Zal-1	16289818	start	SYN16	SYN	Chr3	Zal-1_Shahdara_SYN16	SYN16_start
Shahdara	16248355	start	SYN16	SYN	Chr3	Zal-1_Shahdara_SYN16	SYN16_start
Shahdara	17262372	stop	SYN16	SYN	Chr3	Zal-1_Shahdara_SYN16	SYN16_stop
Zal-1	17263552	stop	SYN16	SYN	Chr3	Zal-1_Shahdara_SYN16	SYN16_stop
Zal-1	17337426	start	SYN17	SYN	Chr3	Zal-1_Shahdara_SYN17	SYN17_start
Shahdara	17332919	start	SYN17	SYN	Chr3	Zal-1_Shahdara_SYN17	SYN17_start
Shahdara	18122192	stop	SYN17	SYN	Chr3	Zal-1_Shahdara_SYN17	SYN17_stop
Zal-1	18194448	stop	SYN17	SYN	Chr3	Zal-1_Shahdara_SYN17	SYN17_stop
Zal-1	18271694	start	SYN18	SYN	Chr3	Zal-1_Shahdara_SYN18	SYN18_start
Shahdara	18135586	start	SYN18	SYN	Chr3	Zal-1_Shahdara_SYN18	SYN18_start
Shahdara	18642258	stop	SYN18	SYN	Chr3	Zal-1_Shahdara_SYN18	SYN18_stop
Zal-1	18750300	stop	SYN18	SYN	Chr3	Zal-1_Shahdara_SYN18	SYN18_stop
Zal-1	18756487	start	TRANS63	TRANS	Chr3	Zal-1_Shahdara_TRANS63	TRANS63_start
Shahdara	25278989	start	TRANS63	TRANS	Chr3	Zal-1_Shahdara_TRANS63	TRANS63_start
Shahdara	25280984	stop	TRANS63	TRANS	Chr3	Zal-1_Shahdara_TRANS63	TRANS63_stop
Zal-1	18758484	stop	TRANS63	TRANS	Chr3	Zal-1_Shahdara_TRANS63	TRANS63_stop
Zal-1	18758532	start	SYN19	SYN	Chr3	Zal-1_Shahdara_SYN19	SYN19_start
Shahdara	18649723	start	SYN19	SYN	Chr3	Zal-1_Shahdara_SYN19	SYN19_start
Shahdara	22401523	stop	SYN19	SYN	Chr3	Zal-1_Shahdara_SYN19	SYN19_stop
Zal-1	22483679	stop	SYN19	SYN	Chr3	Zal-1_Shahdara_SYN19	SYN19_stop
Zal-1	22484151	start	INV56	INV	Chr3	Zal-1_Shahdara_INV56	INV56_start
Shahdara	22402972	stop	INV56	INV	Chr3	Zal-1_Shahdara_INV56	INV56_stop
Shahdara	22401524	start	INV56	INV	Chr3	Zal-1_Shahdara_INV56	INV56_start
Zal-1	22485597	stop	INV56	INV	Chr3	Zal-1_Shahdara_INV56	INV56_stop
Zal-1	22485877	start	SYN20	SYN	Chr3	Zal-1_Shahdara_SYN20	SYN20_start
Shahdara	22403708	start	SYN20	SYN	Chr3	Zal-1_Shahdara_SYN20	SYN20_start
Shahdara	25271754	stop	SYN20	SYN	Chr3	Zal-1_Shahdara_SYN20	SYN20_stop
Zal-1	25351134	stop	SYN20	SYN	Chr3	Zal-1_Shahdara_SYN20	SYN20_stop
Zal-1	187153	start	SYN21	SYN	Chr4	Zal-1_Shahdara_SYN21	SYN21_start
Shahdara	1	start	SYN21	SYN	Chr4	Zal-1_Shahdara_SYN21	SYN21_start
Shahdara	3135288	stop	SYN21	SYN	Chr4	Zal-1_Shahdara_SYN21	SYN21_stop
Zal-1	3262362	stop	SYN21	SYN	Chr4	Zal-1_Shahdara_SYN21	SYN21_stop
Zal-1	3413979	start	INV57	INV	Chr4	Zal-1_Shahdara_INV57	INV57_start
Shahdara	3304038	stop	INV57	INV	Chr4	Zal-1_Shahdara_INV57	INV57_stop
Shahdara	3151651	start	INV57	INV	Chr4	Zal-1_Shahdara_INV57	INV57_start
Zal-1	3569290	stop	INV57	INV	Chr4	Zal-1_Shahdara_INV57	INV57_stop
Zal-1	4378010	start	SYN22	SYN	Chr4	Zal-1_Shahdara_SYN22	SYN22_start
Shahdara	3500934	start	SYN22	SYN	Chr4	Zal-1_Shahdara_SYN22	SYN22_start
Shahdara	3725625	stop	SYN22	SYN	Chr4	Zal-1_Shahdara_SYN22	SYN22_stop
Zal-1	4603179	stop	SYN22	SYN	Chr4	Zal-1_Shahdara_SYN22	SYN22_stop
Zal-1	5116974	start	SYN23	SYN	Chr4	Zal-1_Shahdara_SYN23	SYN23_start
Shahdara	4256583	start	SYN23	SYN	Chr4	Zal-1_Shahdara_SYN23	SYN23_start
Shahdara	4363770	stop	SYN23	SYN	Chr4	Zal-1_Shahdara_SYN23	SYN23_stop
Zal-1	5186264	stop	SYN23	SYN	Chr4	Zal-1_Shahdara_SYN23	SYN23_stop
Zal-1	6223844	start	SYN24	SYN	Chr4	Zal-1_Shahdara_SYN24	SYN24_start
Shahdara	5933169	start	SYN24	SYN	Chr4	Zal-1_Shahdara_SYN24	SYN24_start
Shahdara	5933602	stop	SYN24	SYN	Chr4	Zal-1_Shahdara_SYN24	SYN24_stop
Zal-1	6224277	stop	SYN24	SYN	Chr4	Zal-1_Shahdara_SYN24	SYN24_stop
Zal-1	6261914	start	SYN25	SYN	Chr4	Zal-1_Shahdara_SYN25	SYN25_start
Shahdara	5946542	start	SYN25	SYN	Chr4	Zal-1_Shahdara_SYN25	SYN25_start
Shahdara	5950559	stop	SYN25	SYN	Chr4	Zal-1_Shahdara_SYN25	SYN25_stop
Zal-1	6276250	stop	SYN25	SYN	Chr4	Zal-1_Shahdara_SYN25	SYN25_stop
Zal-1	6278127	start	TRANS64	TRANS	Chr4	Zal-1_Shahdara_TRANS64	TRANS64_start
Shahdara	5944966	start	TRANS64	TRANS	Chr4	Zal-1_Shahdara_TRANS64	TRANS64_start
Shahdara	5946048	stop	TRANS64	TRANS	Chr4	Zal-1_Shahdara_TRANS64	TRANS64_stop
Zal-1	6279209	stop	TRANS64	TRANS	Chr4	Zal-1_Shahdara_TRANS64	TRANS64_stop
Zal-1	6336109	start	TRANS65	TRANS	Chr4	Zal-1_Shahdara_TRANS65	TRANS65_start
Shahdara	5940830	start	TRANS65	TRANS	Chr4	Zal-1_Shahdara_TRANS65	TRANS65_start
Shahdara	5941426	stop	TRANS65	TRANS	Chr4	Zal-1_Shahdara_TRANS65	TRANS65_stop
Zal-1	6336705	stop	TRANS65	TRANS	Chr4	Zal-1_Shahdara_TRANS65	TRANS65_stop
Zal-1	6352424	start	DUP90	DUP	Chr4	Zal-1_Shahdara_DUP90	DUP90_start
Shahdara	6589859	start	DUP90	DUP	Chr4	Zal-1_Shahdara_DUP90	DUP90_start
Shahdara	6591290	stop	DUP90	DUP	Chr4	Zal-1_Shahdara_DUP90	DUP90_stop
Zal-1	6353855	stop	DUP90	DUP	Chr4	Zal-1_Shahdara_DUP90	DUP90_stop
Zal-1	6352544	start	SYN26	SYN	Chr4	Zal-1_Shahdara_SYN26	SYN26_start
Shahdara	6566537	start	SYN26	SYN	Chr4	Zal-1_Shahdara_SYN26	SYN26_start
Shahdara	6568080	stop	SYN26	SYN	Chr4	Zal-1_Shahdara_SYN26	SYN26_stop
Zal-1	6354085	stop	SYN26	SYN	Chr4	Zal-1_Shahdara_SYN26	SYN26_stop
Zal-1	6352680	start	DUP91	DUP	Chr4	Zal-1_Shahdara_DUP91	DUP91_start
Shahdara	6594606	start	DUP91	DUP	Chr4	Zal-1_Shahdara_DUP91	DUP91_start
Shahdara	6595630	stop	DUP91	DUP	Chr4	Zal-1_Shahdara_DUP91	DUP91_stop
Zal-1	6353704	stop	DUP91	DUP	Chr4	Zal-1_Shahdara_DUP91	DUP91_stop
Zal-1	6352810	start	DUP92	DUP	Chr4	Zal-1_Shahdara_DUP92	DUP92_start
Shahdara	6586291	start	DUP92	DUP	Chr4	Zal-1_Shahdara_DUP92	DUP92_start
Shahdara	6587334	stop	DUP92	DUP	Chr4	Zal-1_Shahdara_DUP92	DUP92_stop
Zal-1	6353855	stop	DUP92	DUP	Chr4	Zal-1_Shahdara_DUP92	DUP92_stop
Zal-1	6353455	start	DUP93	DUP	Chr4	Zal-1_Shahdara_DUP93	DUP93_start
Shahdara	6576721	start	DUP93	DUP	Chr4	Zal-1_Shahdara_DUP93	DUP93_start
Shahdara	6577861	stop	DUP93	DUP	Chr4	Zal-1_Shahdara_DUP93	DUP93_stop
Zal-1	6354595	stop	DUP93	DUP	Chr4	Zal-1_Shahdara_DUP93	DUP93_stop
Zal-1	6354405	start	DUP94	DUP	Chr4	Zal-1_Shahdara_DUP94	DUP94_start
Shahdara	6563928	start	DUP94	DUP	Chr4	Zal-1_Shahdara_DUP94	DUP94_start
Shahdara	6565566	stop	DUP94	DUP	Chr4	Zal-1_Shahdara_DUP94	DUP94_stop
Zal-1	6356041	stop	DUP94	DUP	Chr4	Zal-1_Shahdara_DUP94	DUP94_stop
Zal-1	6354405	start	SYN27	SYN	Chr4	Zal-1_Shahdara_SYN27	SYN27_start
Shahdara	6566798	start	SYN27	SYN	Chr4	Zal-1_Shahdara_SYN27	SYN27_start
Shahdara	6576995	stop	SYN27	SYN	Chr4	Zal-1_Shahdara_SYN27	SYN27_stop
Zal-1	6363869	stop	SYN27	SYN	Chr4	Zal-1_Shahdara_SYN27	SYN27_stop
Zal-1	6356787	start	DUP95	DUP	Chr4	Zal-1_Shahdara_DUP95	DUP95_start
Shahdara	6578651	start	DUP95	DUP	Chr4	Zal-1_Shahdara_DUP95	DUP95_start
Shahdara	6579384	stop	DUP95	DUP	Chr4	Zal-1_Shahdara_DUP95	DUP95_stop
Zal-1	6357520	stop	DUP95	DUP	Chr4	Zal-1_Shahdara_DUP95	DUP95_stop
Zal-1	6414179	start	SYN28	SYN	Chr4	Zal-1_Shahdara_SYN28	SYN28_start
Shahdara	6602468	start	SYN28	SYN	Chr4	Zal-1_Shahdara_SYN28	SYN28_start
Shahdara	6603755	stop	SYN28	SYN	Chr4	Zal-1_Shahdara_SYN28	SYN28_stop
Zal-1	6415466	stop	SYN28	SYN	Chr4	Zal-1_Shahdara_SYN28	SYN28_stop
Zal-1	6416848	start	SYN29	SYN	Chr4	Zal-1_Shahdara_SYN29	SYN29_start
Shahdara	6604958	start	SYN29	SYN	Chr4	Zal-1_Shahdara_SYN29	SYN29_start
Shahdara	6612582	stop	SYN29	SYN	Chr4	Zal-1_Shahdara_SYN29	SYN29_stop
Zal-1	6422517	stop	SYN29	SYN	Chr4	Zal-1_Shahdara_SYN29	SYN29_stop
Zal-1	6425703	start	SYN30	SYN	Chr4	Zal-1_Shahdara_SYN30	SYN30_start
Shahdara	6616112	start	SYN30	SYN	Chr4	Zal-1_Shahdara_SYN30	SYN30_start
Shahdara	6618839	stop	SYN30	SYN	Chr4	Zal-1_Shahdara_SYN30	SYN30_stop
Zal-1	6428788	stop	SYN30	SYN	Chr4	Zal-1_Shahdara_SYN30	SYN30_stop
Zal-1	6430238	start	TRANS66	TRANS	Chr4	Zal-1_Shahdara_TRANS66	TRANS66_start
Shahdara	6604448	start	TRANS66	TRANS	Chr4	Zal-1_Shahdara_TRANS66	TRANS66_start
Shahdara	6608136	stop	TRANS66	TRANS	Chr4	Zal-1_Shahdara_TRANS66	TRANS66_stop
Zal-1	6433393	stop	TRANS66	TRANS	Chr4	Zal-1_Shahdara_TRANS66	TRANS66_stop
Zal-1	6435032	start	TRANS67	TRANS	Chr4	Zal-1_Shahdara_TRANS67	TRANS67_start
Shahdara	6603720	start	TRANS67	TRANS	Chr4	Zal-1_Shahdara_TRANS67	TRANS67_start
Shahdara	6604629	stop	TRANS67	TRANS	Chr4	Zal-1_Shahdara_TRANS67	TRANS67_stop
Zal-1	6435941	stop	TRANS67	TRANS	Chr4	Zal-1_Shahdara_TRANS67	TRANS67_stop
Zal-1	6437096	start	DUP96	DUP	Chr4	Zal-1_Shahdara_DUP96	DUP96_start
Shahdara	6611653	start	DUP96	DUP	Chr4	Zal-1_Shahdara_DUP96	DUP96_start
Shahdara	6613188	stop	DUP96	DUP	Chr4	Zal-1_Shahdara_DUP96	DUP96_stop
Zal-1	6438631	stop	DUP96	DUP	Chr4	Zal-1_Shahdara_DUP96	DUP96_stop
Zal-1	6497948	start	SYN31	SYN	Chr4	Zal-1_Shahdara_SYN31	SYN31_start
Shahdara	6671654	start	SYN31	SYN	Chr4	Zal-1_Shahdara_SYN31	SYN31_start
Shahdara	6672614	stop	SYN31	SYN	Chr4	Zal-1_Shahdara_SYN31	SYN31_stop
Zal-1	6498908	stop	SYN31	SYN	Chr4	Zal-1_Shahdara_SYN31	SYN31_stop
Zal-1	6588895	start	TRANS68	TRANS	Chr4	Zal-1_Shahdara_TRANS68	TRANS68_start
Shahdara	6858388	start	TRANS68	TRANS	Chr4	Zal-1_Shahdara_TRANS68	TRANS68_start
Shahdara	6859356	stop	TRANS68	TRANS	Chr4	Zal-1_Shahdara_TRANS68	TRANS68_stop
Zal-1	6589861	stop	TRANS68	TRANS	Chr4	Zal-1_Shahdara_TRANS68	TRANS68_stop
Zal-1	6667913	start	SYN32	SYN	Chr4	Zal-1_Shahdara_SYN32	SYN32_start
Shahdara	6804053	start	SYN32	SYN	Chr4	Zal-1_Shahdara_SYN32	SYN32_start
Shahdara	6806487	stop	SYN32	SYN	Chr4	Zal-1_Shahdara_SYN32	SYN32_stop
Zal-1	6670275	stop	SYN32	SYN	Chr4	Zal-1_Shahdara_SYN32	SYN32_stop
Zal-1	6673085	start	SYN33	SYN	Chr4	Zal-1_Shahdara_SYN33	SYN33_start
Shahdara	6818821	start	SYN33	SYN	Chr4	Zal-1_Shahdara_SYN33	SYN33_start
Shahdara	6842215	stop	SYN33	SYN	Chr4	Zal-1_Shahdara_SYN33	SYN33_stop
Zal-1	6693275	stop	SYN33	SYN	Chr4	Zal-1_Shahdara_SYN33	SYN33_stop
Zal-1	6928936	start	TRANS69	TRANS	Chr4	Zal-1_Shahdara_TRANS69	TRANS69_start
Shahdara	6499345	start	TRANS69	TRANS	Chr4	Zal-1_Shahdara_TRANS69	TRANS69_start
Shahdara	6505184	stop	TRANS69	TRANS	Chr4	Zal-1_Shahdara_TRANS69	TRANS69_stop
Zal-1	6934458	stop	TRANS69	TRANS	Chr4	Zal-1_Shahdara_TRANS69	TRANS69_stop
Zal-1	7075237	start	INV58	INV	Chr4	Zal-1_Shahdara_INV58	INV58_start
Shahdara	7085440	stop	INV58	INV	Chr4	Zal-1_Shahdara_INV58	INV58_stop
Shahdara	6940767	start	INV58	INV	Chr4	Zal-1_Shahdara_INV58	INV58_start
Zal-1	7262754	stop	INV58	INV	Chr4	Zal-1_Shahdara_INV58	INV58_stop
Zal-1	7526728	start	DUP97	DUP	Chr4	Zal-1_Shahdara_DUP97	DUP97_start
Shahdara	6412522	start	DUP97	DUP	Chr4	Zal-1_Shahdara_DUP97	DUP97_start
Shahdara	6413061	stop	DUP97	DUP	Chr4	Zal-1_Shahdara_DUP97	DUP97_stop
Zal-1	7527267	stop	DUP97	DUP	Chr4	Zal-1_Shahdara_DUP97	DUP97_stop
Zal-1	7531518	start	TRANS70	TRANS	Chr4	Zal-1_Shahdara_TRANS70	TRANS70_start
Shahdara	6417856	start	TRANS70	TRANS	Chr4	Zal-1_Shahdara_TRANS70	TRANS70_start
Shahdara	6418456	stop	TRANS70	TRANS	Chr4	Zal-1_Shahdara_TRANS70	TRANS70_stop
Zal-1	7532118	stop	TRANS70	TRANS	Chr4	Zal-1_Shahdara_TRANS70	TRANS70_stop
Zal-1	7540630	start	TRANS71	TRANS	Chr4	Zal-1_Shahdara_TRANS71	TRANS71_start
Shahdara	6410587	start	TRANS71	TRANS	Chr4	Zal-1_Shahdara_TRANS71	TRANS71_start
Shahdara	6411856	stop	TRANS71	TRANS	Chr4	Zal-1_Shahdara_TRANS71	TRANS71_stop
Zal-1	7541896	stop	TRANS71	TRANS	Chr4	Zal-1_Shahdara_TRANS71	TRANS71_stop
Zal-1	7546798	start	TRANS72	TRANS	Chr4	Zal-1_Shahdara_TRANS72	TRANS72_start
Shahdara	6418175	start	TRANS72	TRANS	Chr4	Zal-1_Shahdara_TRANS72	TRANS72_start
Shahdara	6419008	stop	TRANS72	TRANS	Chr4	Zal-1_Shahdara_TRANS72	TRANS72_stop
Zal-1	7547632	stop	TRANS72	TRANS	Chr4	Zal-1_Shahdara_TRANS72	TRANS72_stop
Zal-1	7548960	start	DUP98	DUP	Chr4	Zal-1_Shahdara_DUP98	DUP98_start
Shahdara	6409304	start	DUP98	DUP	Chr4	Zal-1_Shahdara_DUP98	DUP98_start
Shahdara	6410585	stop	DUP98	DUP	Chr4	Zal-1_Shahdara_DUP98	DUP98_stop
Zal-1	7550239	stop	DUP98	DUP	Chr4	Zal-1_Shahdara_DUP98	DUP98_stop
Zal-1	7548960	start	TRANS73	TRANS	Chr4	Zal-1_Shahdara_TRANS73	TRANS73_start
Shahdara	6413929	start	TRANS73	TRANS	Chr4	Zal-1_Shahdara_TRANS73	TRANS73_start
Shahdara	6415255	stop	TRANS73	TRANS	Chr4	Zal-1_Shahdara_TRANS73	TRANS73_stop
Zal-1	7550284	stop	TRANS73	TRANS	Chr4	Zal-1_Shahdara_TRANS73	TRANS73_stop
Zal-1	7552437	start	TRANS74	TRANS	Chr4	Zal-1_Shahdara_TRANS74	TRANS74_start
Shahdara	6412600	start	TRANS74	TRANS	Chr4	Zal-1_Shahdara_TRANS74	TRANS74_start
Shahdara	6413270	stop	TRANS74	TRANS	Chr4	Zal-1_Shahdara_TRANS74	TRANS74_stop
Zal-1	7553107	stop	TRANS74	TRANS	Chr4	Zal-1_Shahdara_TRANS74	TRANS74_stop
Zal-1	7560012	start	TRANS75	TRANS	Chr4	Zal-1_Shahdara_TRANS75	TRANS75_start
Shahdara	6408075	start	TRANS75	TRANS	Chr4	Zal-1_Shahdara_TRANS75	TRANS75_start
Shahdara	6408644	stop	TRANS75	TRANS	Chr4	Zal-1_Shahdara_TRANS75	TRANS75_stop
Zal-1	7560581	stop	TRANS75	TRANS	Chr4	Zal-1_Shahdara_TRANS75	TRANS75_stop
Zal-1	7605688	start	SYN34	SYN	Chr4	Zal-1_Shahdara_SYN34	SYN34_start
Shahdara	7298253	start	SYN34	SYN	Chr4	Zal-1_Shahdara_SYN34	SYN34_start
Shahdara	7299395	stop	SYN34	SYN	Chr4	Zal-1_Shahdara_SYN34	SYN34_stop
Zal-1	7606831	stop	SYN34	SYN	Chr4	Zal-1_Shahdara_SYN34	SYN34_stop
Zal-1	7628811	start	TRANS76	TRANS	Chr4	Zal-1_Shahdara_TRANS76	TRANS76_start
Shahdara	7316869	start	TRANS76	TRANS	Chr4	Zal-1_Shahdara_TRANS76	TRANS76_start
Shahdara	7317113	stop	TRANS76	TRANS	Chr4	Zal-1_Shahdara_TRANS76	TRANS76_stop
Zal-1	7629055	stop	TRANS76	TRANS	Chr4	Zal-1_Shahdara_TRANS76	TRANS76_stop
Zal-1	7630944	start	TRANS77	TRANS	Chr4	Zal-1_Shahdara_TRANS77	TRANS77_start
Shahdara	7319003	start	TRANS77	TRANS	Chr4	Zal-1_Shahdara_TRANS77	TRANS77_start
Shahdara	7319486	stop	TRANS77	TRANS	Chr4	Zal-1_Shahdara_TRANS77	TRANS77_stop
Zal-1	7631428	stop	TRANS77	TRANS	Chr4	Zal-1_Shahdara_TRANS77	TRANS77_stop
Zal-1	7639388	start	DUP99	DUP	Chr4	Zal-1_Shahdara_DUP99	DUP99_start
Shahdara	7376651	start	DUP99	DUP	Chr4	Zal-1_Shahdara_DUP99	DUP99_start
Shahdara	7378433	stop	DUP99	DUP	Chr4	Zal-1_Shahdara_DUP99	DUP99_stop
Zal-1	7641167	stop	DUP99	DUP	Chr4	Zal-1_Shahdara_DUP99	DUP99_stop
Zal-1	7651565	start	DUP100	DUP	Chr4	Zal-1_Shahdara_DUP100	DUP100_start
Shahdara	7297160	start	DUP100	DUP	Chr4	Zal-1_Shahdara_DUP100	DUP100_start
Shahdara	7298954	stop	DUP100	DUP	Chr4	Zal-1_Shahdara_DUP100	DUP100_stop
Zal-1	7653358	stop	DUP100	DUP	Chr4	Zal-1_Shahdara_DUP100	DUP100_stop
Zal-1	7652186	start	SYN35	SYN	Chr4	Zal-1_Shahdara_SYN35	SYN35_start
Shahdara	7300806	start	SYN35	SYN	Chr4	Zal-1_Shahdara_SYN35	SYN35_start
Shahdara	7302013	stop	SYN35	SYN	Chr4	Zal-1_Shahdara_SYN35	SYN35_stop
Zal-1	7653394	stop	SYN35	SYN	Chr4	Zal-1_Shahdara_SYN35	SYN35_stop
Zal-1	7653077	start	SYN36	SYN	Chr4	Zal-1_Shahdara_SYN36	SYN36_start
Shahdara	7319289	start	SYN36	SYN	Chr4	Zal-1_Shahdara_SYN36	SYN36_start
Shahdara	7321405	stop	SYN36	SYN	Chr4	Zal-1_Shahdara_SYN36	SYN36_stop
Zal-1	7655373	stop	SYN36	SYN	Chr4	Zal-1_Shahdara_SYN36	SYN36_stop
Zal-1	7654105	start	DUP101	DUP	Chr4	Zal-1_Shahdara_DUP101	DUP101_start
Shahdara	7331466	start	DUP101	DUP	Chr4	Zal-1_Shahdara_DUP101	DUP101_start
Shahdara	7333346	stop	DUP101	DUP	Chr4	Zal-1_Shahdara_DUP101	DUP101_stop
Zal-1	7655985	stop	DUP101	DUP	Chr4	Zal-1_Shahdara_DUP101	DUP101_stop
Zal-1	7657107	start	SYN37	SYN	Chr4	Zal-1_Shahdara_SYN37	SYN37_start
Shahdara	7323493	start	SYN37	SYN	Chr4	Zal-1_Shahdara_SYN37	SYN37_start
Shahdara	7325475	stop	SYN37	SYN	Chr4	Zal-1_Shahdara_SYN37	SYN37_stop
Zal-1	7659092	stop	SYN37	SYN	Chr4	Zal-1_Shahdara_SYN37	SYN37_stop
Zal-1	7659148	start	DUP102	DUP	Chr4	Zal-1_Shahdara_DUP102	DUP102_start
Shahdara	7379177	start	DUP102	DUP	Chr4	Zal-1_Shahdara_DUP102	DUP102_start
Shahdara	7380194	stop	DUP102	DUP	Chr4	Zal-1_Shahdara_DUP102	DUP102_stop
Zal-1	7660166	stop	DUP102	DUP	Chr4	Zal-1_Shahdara_DUP102	DUP102_stop
Zal-1	7663698	start	TRANS78	TRANS	Chr4	Zal-1_Shahdara_TRANS78	TRANS78_start
Shahdara	7367899	start	TRANS78	TRANS	Chr4	Zal-1_Shahdara_TRANS78	TRANS78_start
Shahdara	7368254	stop	TRANS78	TRANS	Chr4	Zal-1_Shahdara_TRANS78	TRANS78_stop
Zal-1	7664053	stop	TRANS78	TRANS	Chr4	Zal-1_Shahdara_TRANS78	TRANS78_stop
Zal-1	7664551	start	TRANS79	TRANS	Chr4	Zal-1_Shahdara_TRANS79	TRANS79_start
Shahdara	7375689	start	TRANS79	TRANS	Chr4	Zal-1_Shahdara_TRANS79	TRANS79_start
Shahdara	7377894	stop	TRANS79	TRANS	Chr4	Zal-1_Shahdara_TRANS79	TRANS79_stop
Zal-1	7666755	stop	TRANS79	TRANS	Chr4	Zal-1_Shahdara_TRANS79	TRANS79_stop
Zal-1	7664654	start	DUP103	DUP	Chr4	Zal-1_Shahdara_DUP103	DUP103_start
Shahdara	7302431	start	DUP103	DUP	Chr4	Zal-1_Shahdara_DUP103	DUP103_start
Shahdara	7303960	stop	DUP103	DUP	Chr4	Zal-1_Shahdara_DUP103	DUP103_stop
Zal-1	7666182	stop	DUP103	DUP	Chr4	Zal-1_Shahdara_DUP103	DUP103_stop
Zal-1	7666396	start	TRANS80	TRANS	Chr4	Zal-1_Shahdara_TRANS80	TRANS80_start
Shahdara	7387638	start	TRANS80	TRANS	Chr4	Zal-1_Shahdara_TRANS80	TRANS80_start
Shahdara	7391187	stop	TRANS80	TRANS	Chr4	Zal-1_Shahdara_TRANS80	TRANS80_stop
Zal-1	7670125	stop	TRANS80	TRANS	Chr4	Zal-1_Shahdara_TRANS80	TRANS80_stop
Zal-1	7667710	start	SYN38	SYN	Chr4	Zal-1_Shahdara_SYN38	SYN38_start
Shahdara	7356450	start	SYN38	SYN	Chr4	Zal-1_Shahdara_SYN38	SYN38_start
Shahdara	7358312	stop	SYN38	SYN	Chr4	Zal-1_Shahdara_SYN38	SYN38_stop
Zal-1	7669573	stop	SYN38	SYN	Chr4	Zal-1_Shahdara_SYN38	SYN38_stop
Zal-1	7668186	start	DUP104	DUP	Chr4	Zal-1_Shahdara_DUP104	DUP104_start
Shahdara	7309164	start	DUP104	DUP	Chr4	Zal-1_Shahdara_DUP104	DUP104_start
Shahdara	7310657	stop	DUP104	DUP	Chr4	Zal-1_Shahdara_DUP104	DUP104_stop
Zal-1	7669679	stop	DUP104	DUP	Chr4	Zal-1_Shahdara_DUP104	DUP104_stop
Zal-1	7670191	start	DUP105	DUP	Chr4	Zal-1_Shahdara_DUP105	DUP105_start
Shahdara	7377787	start	DUP105	DUP	Chr4	Zal-1_Shahdara_DUP105	DUP105_start
Shahdara	7378456	stop	DUP105	DUP	Chr4	Zal-1_Shahdara_DUP105	DUP105_stop
Zal-1	7670859	stop	DUP105	DUP	Chr4	Zal-1_Shahdara_DUP105	DUP105_stop
Zal-1	7671470	start	SYN39	SYN	Chr4	Zal-1_Shahdara_SYN39	SYN39_start
Shahdara	7360565	start	SYN39	SYN	Chr4	Zal-1_Shahdara_SYN39	SYN39_start
Shahdara	7364226	stop	SYN39	SYN	Chr4	Zal-1_Shahdara_SYN39	SYN39_stop
Zal-1	7675484	stop	SYN39	SYN	Chr4	Zal-1_Shahdara_SYN39	SYN39_stop
Zal-1	7672865	start	DUP106	DUP	Chr4	Zal-1_Shahdara_DUP106	DUP106_start
Shahdara	7355570	start	DUP106	DUP	Chr4	Zal-1_Shahdara_DUP106	DUP106_start
Shahdara	7356538	stop	DUP106	DUP	Chr4	Zal-1_Shahdara_DUP106	DUP106_stop
Zal-1	7673832	stop	DUP106	DUP	Chr4	Zal-1_Shahdara_DUP106	DUP106_stop
Zal-1	7674518	start	DUP107	DUP	Chr4	Zal-1_Shahdara_DUP107	DUP107_start
Shahdara	7366462	start	DUP107	DUP	Chr4	Zal-1_Shahdara_DUP107	DUP107_start
Shahdara	7367396	stop	DUP107	DUP	Chr4	Zal-1_Shahdara_DUP107	DUP107_stop
Zal-1	7675452	stop	DUP107	DUP	Chr4	Zal-1_Shahdara_DUP107	DUP107_stop
Zal-1	7689391	start	TRANS81	TRANS	Chr4	Zal-1_Shahdara_TRANS81	TRANS81_start
Shahdara	7296285	start	TRANS81	TRANS	Chr4	Zal-1_Shahdara_TRANS81	TRANS81_start
Shahdara	7297206	stop	TRANS81	TRANS	Chr4	Zal-1_Shahdara_TRANS81	TRANS81_stop
Zal-1	7690312	stop	TRANS81	TRANS	Chr4	Zal-1_Shahdara_TRANS81	TRANS81_stop
Zal-1	7691327	start	TRANS82	TRANS	Chr4	Zal-1_Shahdara_TRANS82	TRANS82_start
Shahdara	7327004	start	TRANS82	TRANS	Chr4	Zal-1_Shahdara_TRANS82	TRANS82_start
Shahdara	7328006	stop	TRANS82	TRANS	Chr4	Zal-1_Shahdara_TRANS82	TRANS82_stop
Zal-1	7692329	stop	TRANS82	TRANS	Chr4	Zal-1_Shahdara_TRANS82	TRANS82_stop
Zal-1	7692081	start	SYN40	SYN	Chr4	Zal-1_Shahdara_SYN40	SYN40_start
Shahdara	7370569	start	SYN40	SYN	Chr4	Zal-1_Shahdara_SYN40	SYN40_start
Shahdara	7371480	stop	SYN40	SYN	Chr4	Zal-1_Shahdara_SYN40	SYN40_stop
Zal-1	7692992	stop	SYN40	SYN	Chr4	Zal-1_Shahdara_SYN40	SYN40_stop
Zal-1	7692331	start	SYN41	SYN	Chr4	Zal-1_Shahdara_SYN41	SYN41_start
Shahdara	7379177	start	SYN41	SYN	Chr4	Zal-1_Shahdara_SYN41	SYN41_start
Shahdara	7380023	stop	SYN41	SYN	Chr4	Zal-1_Shahdara_SYN41	SYN41_stop
Zal-1	7693177	stop	SYN41	SYN	Chr4	Zal-1_Shahdara_SYN41	SYN41_stop
Zal-1	7692855	start	TRANS83	TRANS	Chr4	Zal-1_Shahdara_TRANS83	TRANS83_start
Shahdara	7369208	start	TRANS83	TRANS	Chr4	Zal-1_Shahdara_TRANS83	TRANS83_start
Shahdara	7370484	stop	TRANS83	TRANS	Chr4	Zal-1_Shahdara_TRANS83	TRANS83_stop
Zal-1	7694131	stop	TRANS83	TRANS	Chr4	Zal-1_Shahdara_TRANS83	TRANS83_stop
Zal-1	7727283	start	TRANS84	TRANS	Chr4	Zal-1_Shahdara_TRANS84	TRANS84_start
Shahdara	6868467	start	TRANS84	TRANS	Chr4	Zal-1_Shahdara_TRANS84	TRANS84_start
Shahdara	6872841	stop	TRANS84	TRANS	Chr4	Zal-1_Shahdara_TRANS84	TRANS84_stop
Zal-1	7731347	stop	TRANS84	TRANS	Chr4	Zal-1_Shahdara_TRANS84	TRANS84_stop
Zal-1	7891176	start	SYN42	SYN	Chr4	Zal-1_Shahdara_SYN42	SYN42_start
Shahdara	7642181	start	SYN42	SYN	Chr4	Zal-1_Shahdara_SYN42	SYN42_start
Shahdara	21642703	stop	SYN42	SYN	Chr4	Zal-1_Shahdara_SYN42	SYN42_stop
Zal-1	21871085	stop	SYN42	SYN	Chr4	Zal-1_Shahdara_SYN42	SYN42_stop
Zal-1	9708479	start	DUP108	DUP	Chr4	Zal-1_Shahdara_DUP108	DUP108_start
Shahdara	6440134	start	DUP108	DUP	Chr4	Zal-1_Shahdara_DUP108	DUP108_start
Shahdara	6441114	stop	DUP108	DUP	Chr4	Zal-1_Shahdara_DUP108	DUP108_stop
Zal-1	9709391	stop	DUP108	DUP	Chr4	Zal-1_Shahdara_DUP108	DUP108_stop
Zal-1	3572	start	SYN43	SYN	Chr5	Zal-1_Shahdara_SYN43	SYN43_start
Shahdara	1	start	SYN43	SYN	Chr5	Zal-1_Shahdara_SYN43	SYN43_start
Shahdara	5656992	stop	SYN43	SYN	Chr5	Zal-1_Shahdara_SYN43	SYN43_stop
Zal-1	5637213	stop	SYN43	SYN	Chr5	Zal-1_Shahdara_SYN43	SYN43_stop
Zal-1	5637211	start	INV59	INV	Chr5	Zal-1_Shahdara_INV59	INV59_start
Shahdara	7939919	stop	INV59	INV	Chr5	Zal-1_Shahdara_INV59	INV59_stop
Shahdara	5657037	start	INV59	INV	Chr5	Zal-1_Shahdara_INV59	INV59_start
Zal-1	7932666	stop	INV59	INV	Chr5	Zal-1_Shahdara_INV59	INV59_stop
Zal-1	7932696	start	SYN44	SYN	Chr5	Zal-1_Shahdara_SYN44	SYN44_start
Shahdara	7940077	start	SYN44	SYN	Chr5	Zal-1_Shahdara_SYN44	SYN44_start
Shahdara	10689826	stop	SYN44	SYN	Chr5	Zal-1_Shahdara_SYN44	SYN44_stop
Zal-1	10691178	stop	SYN44	SYN	Chr5	Zal-1_Shahdara_SYN44	SYN44_stop
Zal-1	10847628	start	SYN45	SYN	Chr5	Zal-1_Shahdara_SYN45	SYN45_start
Shahdara	10854264	start	SYN45	SYN	Chr5	Zal-1_Shahdara_SYN45	SYN45_start
Shahdara	11669393	stop	SYN45	SYN	Chr5	Zal-1_Shahdara_SYN45	SYN45_stop
Zal-1	12025263	stop	SYN45	SYN	Chr5	Zal-1_Shahdara_SYN45	SYN45_stop
Zal-1	12110330	start	DUP109	DUP	Chr5	Zal-1_Shahdara_DUP109	DUP109_start
Shahdara	17411966	start	DUP109	DUP	Chr5	Zal-1_Shahdara_DUP109	DUP109_start
Shahdara	17412763	stop	DUP109	DUP	Chr5	Zal-1_Shahdara_DUP109	DUP109_stop
Zal-1	12111127	stop	DUP109	DUP	Chr5	Zal-1_Shahdara_DUP109	DUP109_stop
Zal-1	12112327	start	INV60	INV	Chr5	Zal-1_Shahdara_INV60	INV60_start
Shahdara	17420103	stop	INV60	INV	Chr5	Zal-1_Shahdara_INV60	INV60_stop
Shahdara	11758788	start	INV60	INV	Chr5	Zal-1_Shahdara_INV60	INV60_start
Zal-1	15936623	stop	INV60	INV	Chr5	Zal-1_Shahdara_INV60	INV60_stop
Zal-1	16043021	start	SYN46	SYN	Chr5	Zal-1_Shahdara_SYN46	SYN46_start
Shahdara	17815217	start	SYN46	SYN	Chr5	Zal-1_Shahdara_SYN46	SYN46_start
Shahdara	17834937	stop	SYN46	SYN	Chr5	Zal-1_Shahdara_SYN46	SYN46_stop
Zal-1	16064165	stop	SYN46	SYN	Chr5	Zal-1_Shahdara_SYN46	SYN46_stop
Zal-1	16213585	start	SYN47	SYN	Chr5	Zal-1_Shahdara_SYN47	SYN47_start
Shahdara	17965220	start	SYN47	SYN	Chr5	Zal-1_Shahdara_SYN47	SYN47_start
Shahdara	18000936	stop	SYN47	SYN	Chr5	Zal-1_Shahdara_SYN47	SYN47_stop
Zal-1	16248941	stop	SYN47	SYN	Chr5	Zal-1_Shahdara_SYN47	SYN47_stop
Zal-1	16668936	start	SYN48	SYN	Chr5	Zal-1_Shahdara_SYN48	SYN48_start
Shahdara	18851283	start	SYN48	SYN	Chr5	Zal-1_Shahdara_SYN48	SYN48_start
Shahdara	19594628	stop	SYN48	SYN	Chr5	Zal-1_Shahdara_SYN48	SYN48_stop
Zal-1	17423154	stop	SYN48	SYN	Chr5	Zal-1_Shahdara_SYN48	SYN48_stop
Zal-1	17530940	start	SYN49	SYN	Chr5	Zal-1_Shahdara_SYN49	SYN49_start
Shahdara	19715740	start	SYN49	SYN	Chr5	Zal-1_Shahdara_SYN49	SYN49_start
Shahdara	20475328	stop	SYN49	SYN	Chr5	Zal-1_Shahdara_SYN49	SYN49_stop
Zal-1	18344459	stop	SYN49	SYN	Chr5	Zal-1_Shahdara_SYN49	SYN49_stop
Zal-1	18419161	start	SYN50	SYN	Chr5	Zal-1_Shahdara_SYN50	SYN50_start
Shahdara	20520588	start	SYN50	SYN	Chr5	Zal-1_Shahdara_SYN50	SYN50_start
Shahdara	22958328	stop	SYN50	SYN	Chr5	Zal-1_Shahdara_SYN50	SYN50_stop
Zal-1	20861142	stop	SYN50	SYN	Chr5	Zal-1_Shahdara_SYN50	SYN50_stop
Zal-1	20861143	start	INV61	INV	Chr5	Zal-1_Shahdara_INV61	INV61_start
Shahdara	22960833	stop	INV61	INV	Chr5	Zal-1_Shahdara_INV61	INV61_stop
Shahdara	22958329	start	INV61	INV	Chr5	Zal-1_Shahdara_INV61	INV61_start
Zal-1	20863650	stop	INV61	INV	Chr5	Zal-1_Shahdara_INV61	INV61_stop
Zal-1	20863651	start	SYN51	SYN	Chr5	Zal-1_Shahdara_SYN51	SYN51_start
Shahdara	22960834	start	SYN51	SYN	Chr5	Zal-1_Shahdara_SYN51	SYN51_start
Shahdara	26319777	stop	SYN51	SYN	Chr5	Zal-1_Shahdara_SYN51	SYN51_stop
Zal-1	24261802	stop	SYN51	SYN	Chr5	Zal-1_Shahdara_SYN51	SYN51_stop
Zal-1	24261807	start	INV62	INV	Chr5	Zal-1_Shahdara_INV62	INV62_start
Shahdara	26320390	stop	INV62	INV	Chr5	Zal-1_Shahdara_INV62	INV62_stop
Shahdara	26319796	start	INV62	INV	Chr5	Zal-1_Shahdara_INV62	INV62_start
Zal-1	24262405	stop	INV62	INV	Chr5	Zal-1_Shahdara_INV62	INV62_stop
Zal-1	24263231	start	SYN52	SYN	Chr5	Zal-1_Shahdara_SYN52	SYN52_start
Shahdara	26321308	start	SYN52	SYN	Chr5	Zal-1_Shahdara_SYN52	SYN52_start
Shahdara	32933947	stop	SYN52	SYN	Chr5	Zal-1_Shahdara_SYN52	SYN52_stop
Zal-1	30866848	stop	SYN52	SYN	Chr5	Zal-1_Shahdara_SYN52	SYN52_stop
Shahdara	2979	start	SYN1	SYN	Chr1	Shahdara_Nov-02_SYN1	SYN1_start
Nov-02	4802	start	SYN1	SYN	Chr1	Shahdara_Nov-02_SYN1	SYN1_start
Nov-02	7096495	stop	SYN1	SYN	Chr1	Shahdara_Nov-02_SYN1	SYN1_stop
Shahdara	7075087	stop	SYN1	SYN	Chr1	Shahdara_Nov-02_SYN1	SYN1_stop
Shahdara	7077318	start	SYN2	SYN	Chr1	Shahdara_Nov-02_SYN2	SYN2_start
Nov-02	7102460	start	SYN2	SYN	Chr1	Shahdara_Nov-02_SYN2	SYN2_start
Nov-02	13571393	stop	SYN2	SYN	Chr1	Shahdara_Nov-02_SYN2	SYN2_stop
Shahdara	13672807	stop	SYN2	SYN	Chr1	Shahdara_Nov-02_SYN2	SYN2_stop
Shahdara	13827021	start	SYN3	SYN	Chr1	Shahdara_Nov-02_SYN3	SYN3_start
Nov-02	13745015	start	SYN3	SYN	Chr1	Shahdara_Nov-02_SYN3	SYN3_start
Nov-02	15353126	stop	SYN3	SYN	Chr1	Shahdara_Nov-02_SYN3	SYN3_stop
Shahdara	16538387	stop	SYN3	SYN	Chr1	Shahdara_Nov-02_SYN3	SYN3_stop
Shahdara	16930199	start	SYN4	SYN	Chr1	Shahdara_Nov-02_SYN4	SYN4_start
Nov-02	18221860	start	SYN4	SYN	Chr1	Shahdara_Nov-02_SYN4	SYN4_start
Nov-02	18823935	stop	SYN4	SYN	Chr1	Shahdara_Nov-02_SYN4	SYN4_stop
Shahdara	17549382	stop	SYN4	SYN	Chr1	Shahdara_Nov-02_SYN4	SYN4_stop
Shahdara	17607785	start	SYN5	SYN	Chr1	Shahdara_Nov-02_SYN5	SYN5_start
Nov-02	18884297	start	SYN5	SYN	Chr1	Shahdara_Nov-02_SYN5	SYN5_start
Nov-02	23760160	stop	SYN5	SYN	Chr1	Shahdara_Nov-02_SYN5	SYN5_stop
Shahdara	22610347	stop	SYN5	SYN	Chr1	Shahdara_Nov-02_SYN5	SYN5_stop
Shahdara	22906236	start	SYN6	SYN	Chr1	Shahdara_Nov-02_SYN6	SYN6_start
Nov-02	23760269	start	SYN6	SYN	Chr1	Shahdara_Nov-02_SYN6	SYN6_start
Nov-02	24268563	stop	SYN6	SYN	Chr1	Shahdara_Nov-02_SYN6	SYN6_stop
[truncated: 80,481 more rows]
[truncated: 1 more columns]
