# Supplementary material for: A pan-genome of 69 Arabidopsis thaliana accessions reveals a conserved genome structure throughout the global species range
Source: Nat Genet. 2024 Apr 11;56(5):982–91. doi: 10.1038/s41588-024-01715-9 (PMC11096106; doi:10.1038/s41588-024-01715-9)
Supplement: Supplementary file 8 — Statistical source data. [file 41588_2024_1715_MOESM8_ESM.xlsx]

## Sheet: Figure4a-syn_div
chr_id	start	stop	syn_div	win_grp
Chr1	0	5000	0.6151856882	w5s1
Chr1	1000	6000	0.4628200426	w5s1
Chr1	2000	7000	0.3094714242	w5s1
Chr1	3000	8000	0.1580428442	w5s1
Chr1	4000	9000	0.08197714042	w5s1
Chr1	5000	10000	0.04292569282	w5s1
Chr1	6000	11000	0.03499710786	w5s1
Chr1	7000	12000	0.03213996786	w5s1
Chr1	8000	13000	0.02928282786	w5s1
Chr1	9000	14000	0.0285714	w5s1
Chr1	10000	15000	0.0285714	w5s1
Chr1	11000	16000	0.0285714	w5s1
Chr1	12000	17000	0.0285714	w5s1
Chr1	13000	18000	0.0285714	w5s1
Chr1	14000	19000	0.0285714	w5s1
Chr1	15000	20000	0.0285714	w5s1
Chr1	16000	21000	0.0285714	w5s1
Chr1	17000	22000	0.0285714	w5s1
Chr1	18000	23000	0.0285714	w5s1
Chr1	19000	24000	0.0285714	w5s1
Chr1	20000	25000	0.0285714	w5s1
Chr1	21000	26000	0.0285714	w5s1
Chr1	22000	27000	0.02661997338	w5s1
Chr1	23000	28000	0.02376283338	w5s1
Chr1	24000	29000	0.02090569338	w5s1
Chr1	25000	30000	0.01804855338	w5s1
Chr1	26000	31000	0.01519141338	w5s1
Chr1	27000	32000	0.0142857	w5s1
Chr1	28000	33000	0.0142857	w5s1
Chr1	29000	34000	0.0142857	w5s1
Chr1	30000	35000	0.0142857	w5s1
Chr1	31000	36000	0.0142857	w5s1
Chr1	32000	37000	0.0142857	w5s1
Chr1	33000	38000	0.0142857	w5s1
Chr1	34000	39000	0.0142857	w5s1
Chr1	35000	40000	0.0142857	w5s1
Chr1	36000	41000	0.0142857	w5s1
Chr1	37000	42000	0.0142857	w5s1
Chr1	38000	43000	0.0142857	w5s1
Chr1	39000	44000	0.0142857	w5s1
Chr1	40000	45000	0.0142857	w5s1
Chr1	41000	46000	0.0142857	w5s1
Chr1	42000	47000	0.0142857	w5s1
Chr1	43000	48000	0.01436855706	w5s1
Chr1	44000	49000	0.01436855706	w5s1
Chr1	45000	50000	0.01436855706	w5s1
Chr1	46000	51000	0.01436855706	w5s1
Chr1	47000	52000	0.01436855706	w5s1
Chr1	48000	53000	0.0142857	w5s1
Chr1	49000	54000	0.0142857	w5s1
Chr1	50000	55000	0.0142857	w5s1
Chr1	51000	56000	0.0142857	w5s1
Chr1	52000	57000	0.0142857	w5s1
Chr1	53000	58000	0.0142857	w5s1
Chr1	54000	59000	0.01646284408	w5s1
Chr1	55000	60000	0.01796855894	w5s1
Chr1	56000	61000	0.01796855894	w5s1
Chr1	57000	62000	0.01796855894	w5s1
Chr1	58000	63000	0.01823427296	w5s1
Chr1	59000	64000	0.01605712888	w5s1
Chr1	60000	65000	0.01455141402	w5s1
Chr1	61000	66000	0.01455141402	w5s1
Chr1	62000	67000	0.01455141402	w5s1
Chr1	63000	68000	0.0142857	w5s1
Chr1	64000	69000	0.0142857	w5s1
Chr1	65000	70000	0.0142857	w5s1
Chr1	66000	71000	0.0142857	w5s1
Chr1	67000	72000	0.0142857	w5s1
Chr1	68000	73000	0.0315571338	w5s1
Chr1	69000	74000	0.0315571338	w5s1
Chr1	70000	75000	0.03242570436	w5s1
Chr1	71000	76000	0.03386284578	w5s1
Chr1	72000	77000	0.03386284578	w5s1
Chr1	73000	78000	0.01817998362	w5s1
Chr1	74000	79000	0.01876284086	w5s1
Chr1	75000	80000	0.02458854642	w5s1
Chr1	76000	81000	0.06292275668	w5s1
Chr1	77000	82000	0.06292275668	w5s1
Chr1	78000	83000	0.06133418504	w5s1
Chr1	79000	84000	0.06119418512	w5s1
Chr1	80000	85000	0.06147707264	w5s1
Chr1	81000	86000	0.0267885767	w5s1
Chr1	82000	87000	0.0267885767	w5s1
Chr1	83000	88000	0.0267885767	w5s1
Chr1	84000	89000	0.02634571938	w5s1
Chr1	85000	90000	0.01936855574	w5s1
Chr1	86000	91000	0.01521141336	w5s1
Chr1	87000	92000	0.01521141336	w5s1
Chr1	88000	93000	0.0153142704	w5s1
Chr1	89000	94000	0.0161228411	w5s1
Chr1	90000	95000	0.0161228411	w5s1
Chr1	91000	96000	0.01519712774	w5s1
Chr1	92000	97000	0.01519712774	w5s1
Chr1	93000	98000	0.0150942707	w5s1
Chr1	94000	99000	0.0142857	w5s1
Chr1	95000	100000	0.02002854802	w5s1
Chr1	96000	101000	0.02002854802	w5s1
Chr1	97000	102000	0.02002854802	w5s1
Chr1	98000	103000	0.02002854802	w5s1
Chr1	99000	104000	0.02002854802	w5s1
Chr1	100000	105000	0.0142857	w5s1
Chr1	101000	106000	0.0142857	w5s1
Chr1	102000	107000	0.0142857	w5s1
Chr1	103000	108000	0.0142857	w5s1
Chr1	104000	109000	0.0142857	w5s1
Chr1	105000	110000	0.01455427116	w5s1
Chr1	106000	111000	0.01458855684	w5s1
Chr1	107000	112000	0.01458855684	w5s1
Chr1	108000	113000	0.01458855684	w5s1
Chr1	109000	114000	0.01458855684	w5s1
Chr1	110000	115000	0.01431998568	w5s1
Chr1	111000	116000	0.0142857	w5s1
Chr1	112000	117000	0.0142857	w5s1
Chr1	113000	118000	0.0142857	w5s1
Chr1	114000	119000	0.0142857	w5s1
Chr1	115000	120000	0.0142857	w5s1
Chr1	116000	121000	0.0142857	w5s1
Chr1	117000	122000	0.0142857	w5s1
Chr1	118000	123000	0.0142857	w5s1
Chr1	119000	124000	0.0142857	w5s1
Chr1	120000	125000	0.0142857	w5s1
Chr1	121000	126000	0.0142857	w5s1
Chr1	122000	127000	0.0142857	w5s1
Chr1	123000	128000	0.0142857	w5s1
Chr1	124000	129000	0.0142857	w5s1
Chr1	125000	130000	0.0142857	w5s1
Chr1	126000	131000	0.0142857	w5s1
Chr1	127000	132000	0.01450569978	w5s1
Chr1	128000	133000	0.01450569978	w5s1
Chr1	129000	134000	0.01450569978	w5s1
Chr1	130000	135000	0.01450569978	w5s1
Chr1	131000	136000	0.01450569978	w5s1
Chr1	132000	137000	0.0142857	w5s1
Chr1	133000	138000	0.0142857	w5s1
Chr1	134000	139000	0.0142857	w5s1
Chr1	135000	140000	0.0142857	w5s1
Chr1	136000	141000	0.0142857	w5s1
Chr1	137000	142000	0.0142857	w5s1
Chr1	138000	143000	0.0142857	w5s1
Chr1	139000	144000	0.0142857	w5s1
Chr1	140000	145000	0.0142857	w5s1
Chr1	141000	146000	0.0142857	w5s1
Chr1	142000	147000	0.01438855704	w5s1
Chr1	143000	148000	0.01438855704	w5s1
Chr1	144000	149000	0.01438855704	w5s1
Chr1	145000	150000	0.01438855704	w5s1
Chr1	146000	151000	0.01438855704	w5s1
Chr1	147000	152000	0.0142857	w5s1
Chr1	148000	153000	0.0142857	w5s1
Chr1	149000	154000	0.0142857	w5s1
Chr1	150000	155000	0.0142857	w5s1
Chr1	151000	156000	0.0142857	w5s1
Chr1	152000	157000	0.0142857	w5s1
Chr1	153000	158000	0.0142857	w5s1
Chr1	154000	159000	0.0142857	w5s1
Chr1	155000	160000	0.0157857045	w5s1
Chr1	156000	161000	0.0157857045	w5s1
Chr1	157000	162000	0.01741141932	w5s1
Chr1	158000	163000	0.01741141932	w5s1
Chr1	159000	164000	0.01741141932	w5s1
Chr1	160000	165000	0.01591141482	w5s1
Chr1	161000	166000	0.01591141482	w5s1
Chr1	162000	167000	0.0142857	w5s1
Chr1	163000	168000	0.0142857	w5s1
Chr1	164000	169000	0.0142857	w5s1
Chr1	165000	170000	0.0142857	w5s1
Chr1	166000	171000	0.0142857	w5s1
Chr1	167000	172000	0.01452284304	w5s1
Chr1	168000	173000	0.02021998368	w5s1
Chr1	169000	174000	0.02037998352	w5s1
Chr1	170000	175000	0.02037998352	w5s1
Chr1	171000	176000	0.02037998352	w5s1
Chr1	172000	177000	0.0208228398	w5s1
Chr1	173000	178000	0.01699998648	w5s1
Chr1	174000	179000	0.01728570048	w5s1
Chr1	175000	180000	0.02337142146	w5s1
Chr1	176000	181000	0.02337142146	w5s1
Chr1	177000	182000	0.02269142214	w5s1
Chr1	178000	183000	0.02553999486	w5s1
Chr1	179000	184000	0.02509428102	w5s1
Chr1	180000	185000	0.01900856004	w5s1
Chr1	181000	186000	0.02145998118	w5s1
Chr1	182000	187000	0.02780854882	w5s1
Chr1	183000	188000	0.02308568878	w5s1
Chr1	184000	189000	0.02308568878	w5s1
Chr1	185000	190000	0.02308568878	w5s1
Chr1	186000	191000	0.02063426764	w5s1
Chr1	187000	192000	0.0142857	w5s1
Chr1	188000	193000	0.0142857	w5s1
Chr1	189000	194000	0.0142857	w5s1
Chr1	190000	195000	0.0142857	w5s1
Chr1	191000	196000	0.0142857	w5s1
Chr1	192000	197000	0.0142857	w5s1
Chr1	193000	198000	0.01453998546	w5s1
Chr1	194000	199000	0.01453998546	w5s1
Chr1	195000	200000	0.01453998546	w5s1
Chr1	196000	201000	0.01453998546	w5s1
Chr1	197000	202000	0.01453998546	w5s1
Chr1	198000	203000	0.01540855866	w5s1
Chr1	199000	204000	0.0202885733	w5s1
Chr1	200000	205000	0.0202885733	w5s1
Chr1	201000	206000	0.02622859112	w5s1
Chr1	202000	207000	0.02622859112	w5s1
Chr1	203000	208000	0.02510573246	w5s1
Chr1	204000	209000	0.02022571782	w5s1
Chr1	205000	210000	0.02038286052	w5s1
Chr1	206000	211000	0.0144428427	w5s1
Chr1	207000	212000	0.0144428427	w5s1
Chr1	208000	213000	0.0144428427	w5s1
Chr1	209000	214000	0.01492569936	w5s1
Chr1	210000	215000	0.01476855666	w5s1
Chr1	211000	216000	0.01476855666	w5s1
Chr1	212000	217000	0.01476855666	w5s1
Chr1	213000	218000	0.01493998506	w5s1
Chr1	214000	219000	0.0144571284	w5s1
Chr1	215000	220000	0.0144571284	w5s1
Chr1	216000	221000	0.0144571284	w5s1
Chr1	217000	222000	0.01623998552	w5s1
Chr1	218000	223000	0.01606855712	w5s1
Chr1	219000	224000	0.01606855712	w5s1
Chr1	220000	225000	0.01606855712	w5s1
Chr1	221000	226000	0.01606855712	w5s1
Chr1	222000	227000	0.0142857	w5s1
Chr1	223000	228000	0.0142857	w5s1
Chr1	224000	229000	0.0142857	w5s1
Chr1	225000	230000	0.0142857	w5s1
Chr1	226000	231000	0.01461998538	w5s1
Chr1	227000	232000	0.01461998538	w5s1
Chr1	228000	233000	0.01461998538	w5s1
Chr1	229000	234000	0.01461998538	w5s1
Chr1	230000	235000	0.01461998538	w5s1
Chr1	231000	236000	0.0148856994	w5s1
Chr1	232000	237000	0.0148856994	w5s1
Chr1	233000	238000	0.0148856994	w5s1
Chr1	234000	239000	0.0148856994	w5s1
Chr1	235000	240000	0.0148856994	w5s1
Chr1	236000	241000	0.0142857	w5s1
Chr1	237000	242000	0.0142857	w5s1
Chr1	238000	243000	0.0142857	w5s1
Chr1	239000	244000	0.0142857	w5s1
Chr1	240000	245000	0.0142857	w5s1
Chr1	241000	246000	0.0142857	w5s1
Chr1	242000	247000	0.0142857	w5s1
Chr1	243000	248000	0.0142857	w5s1
Chr1	244000	249000	0.03055427366	w5s1
Chr1	245000	250000	0.04879140498	w5s1
Chr1	246000	251000	0.04915140546	w5s1
Chr1	247000	252000	0.06776284648	w5s1
Chr1	248000	253000	0.07655712396	w5s1
Chr1	249000	254000	0.0660028303	w5s1
Chr1	250000	255000	0.05347997898	w5s1
Chr1	251000	256000	0.06265709844	w5s1
Chr1	252000	257000	0.06690271742	w5s1
Chr1	253000	258000	0.08096549994	w5s1
Chr1	254000	259000	0.09869686314	w5s1
Chr1	255000	260000	0.1158396431	w5s1
Chr1	256000	261000	0.1364881662	w5s1
Chr1	257000	262000	0.1896396846	w5s1
Chr1	258000	263000	0.1938454094	w5s1
Chr1	259000	264000	0.1932568262	w5s1
Chr1	260000	265000	0.1932568262	w5s1
Chr1	261000	266000	0.1932282644	w5s1
Chr1	262000	267000	0.120076826	w5s1
Chr1	263000	268000	0.0958711812	w5s1
Chr1	264000	269000	0.0758712612	w5s1
Chr1	265000	270000	0.05639991284	w5s1
Chr1	266000	271000	0.02970854438	w5s1
Chr1	267000	272000	0.02970854438	w5s1
Chr1	268000	273000	0.03004283034	w5s1
Chr1	269000	274000	0.08468853754	w5s1
Chr1	270000	275000	0.1014856876	w5s1
Chr1	271000	276000	0.1015771142	w5s1
Chr1	272000	277000	0.1015771142	w5s1
Chr1	273000	278000	0.1012428282	w5s1
Chr1	274000	279000	0.04772569292	w5s1
Chr1	275000	280000	0.03039997118	w5s1
Chr1	276000	281000	0.02969997188	w5s1
Chr1	277000	282000	0.03208568712	w5s1
Chr1	278000	283000	0.03208568712	w5s1
Chr1	279000	284000	0.03095711524	w5s1
Chr1	280000	285000	0.03095711524	w5s1
Chr1	281000	286000	0.03095711524	w5s1
Chr1	282000	287000	0.0285714	w5s1
Chr1	283000	288000	0.0285714	w5s1
Chr1	284000	289000	0.0285714	w5s1
Chr1	285000	290000	0.0285714	w5s1
Chr1	286000	291000	0.0285714	w5s1
Chr1	287000	292000	0.0285714	w5s1
Chr1	288000	293000	0.0285714	w5s1
Chr1	289000	294000	0.0285714	w5s1
Chr1	290000	295000	0.0285714	w5s1
Chr1	291000	296000	0.02877425694	w5s1
Chr1	292000	297000	0.02877425694	w5s1
Chr1	293000	298000	0.02877425694	w5s1
Chr1	294000	299000	0.02877425694	w5s1
Chr1	295000	300000	0.02877425694	w5s1
Chr1	296000	301000	0.0285714	w5s1
Chr1	297000	302000	0.0285714	w5s1
Chr1	298000	303000	0.0285714	w5s1
Chr1	299000	304000	0.0285714	w5s1
Chr1	300000	305000	0.0285714	w5s1
Chr1	301000	306000	0.02771997352	w5s1
Chr1	302000	307000	0.02486283352	w5s1
Chr1	303000	308000	0.02200569352	w5s1
Chr1	304000	309000	0.01914855352	w5s1
Chr1	305000	310000	0.01629141352	w5s1
Chr1	306000	311000	0.0142857	w5s1
Chr1	307000	312000	0.0142857	w5s1
Chr1	308000	313000	0.0142857	w5s1
Chr1	309000	314000	0.0142857	w5s1
Chr1	310000	315000	0.0146428425	w5s1
Chr1	311000	316000	0.0146428425	w5s1
Chr1	312000	317000	0.0146428425	w5s1
Chr1	313000	318000	0.0146428425	w5s1
Chr1	314000	319000	0.0146428425	w5s1
Chr1	315000	320000	0.0142857	w5s1
Chr1	316000	321000	0.0142857	w5s1
Chr1	317000	322000	0.0142857	w5s1
Chr1	318000	323000	0.0142857	w5s1
Chr1	319000	324000	0.0142857	w5s1
Chr1	320000	325000	0.0142857	w5s1
Chr1	321000	326000	0.0142857	w5s1
Chr1	322000	327000	0.0142857	w5s1
Chr1	323000	328000	0.0142857	w5s1
Chr1	324000	329000	0.0142857	w5s1
Chr1	325000	330000	0.0142857	w5s1
Chr1	326000	331000	0.0142857	w5s1
Chr1	327000	332000	0.0142857	w5s1
Chr1	328000	333000	0.0142857	w5s1
Chr1	329000	334000	0.0142857	w5s1
Chr1	330000	335000	0.0142857	w5s1
Chr1	331000	336000	0.0142857	w5s1
Chr1	332000	337000	0.0142857	w5s1
Chr1	333000	338000	0.0142857	w5s1
Chr1	334000	339000	0.0142857	w5s1
Chr1	335000	340000	0.0142857	w5s1
Chr1	336000	341000	0.0142857	w5s1
Chr1	337000	342000	0.0142857	w5s1
Chr1	338000	343000	0.0142857	w5s1
Chr1	339000	344000	0.0142857	w5s1
Chr1	340000	345000	0.0142857	w5s1
Chr1	341000	346000	0.0143856999	w5s1
Chr1	342000	347000	0.0143856999	w5s1
Chr1	343000	348000	0.0143856999	w5s1
Chr1	344000	349000	0.0143856999	w5s1
Chr1	345000	350000	0.0143856999	w5s1
Chr1	346000	351000	0.0142857	w5s1
Chr1	347000	352000	0.0142857	w5s1
Chr1	348000	353000	0.0142857	w5s1
Chr1	349000	354000	0.0142857	w5s1
Chr1	350000	355000	0.0142857	w5s1
Chr1	351000	356000	0.0142857	w5s1
Chr1	352000	357000	0.0512285562	w5s1
Chr1	353000	358000	0.0540856962	w5s1
Chr1	354000	359000	0.0569428362	w5s1
Chr1	355000	360000	0.05900569128	w5s1
Chr1	356000	361000	0.05900569128	w5s1
Chr1	357000	362000	0.02206283508	w5s1
Chr1	358000	363000	0.01920569508	w5s1
Chr1	359000	364000	0.01634855508	w5s1
Chr1	360000	365000	0.0142857	w5s1
Chr1	361000	366000	0.0142857	w5s1
Chr1	362000	367000	0.0142857	w5s1
Chr1	363000	368000	0.0142857	w5s1
Chr1	364000	369000	0.01434855708	w5s1
Chr1	365000	370000	0.01434855708	w5s1
Chr1	366000	371000	0.01434855708	w5s1
Chr1	367000	372000	0.01434855708	w5s1
Chr1	368000	373000	0.01434855708	w5s1
Chr1	369000	374000	0.0142857	w5s1
Chr1	370000	375000	0.0142857	w5s1
Chr1	371000	376000	0.01429998572	w5s1
Chr1	372000	377000	0.0194257022	w5s1
Chr1	373000	378000	0.0194257022	w5s1
Chr1	374000	379000	0.0194257022	w5s1
Chr1	375000	380000	0.0194257022	w5s1
Chr1	376000	381000	0.01941141648	w5s1
Chr1	377000	382000	0.0142857	w5s1
Chr1	378000	383000	0.0142857	w5s1
Chr1	379000	384000	0.0142857	w5s1
Chr1	380000	385000	0.0144428427	w5s1
Chr1	381000	386000	0.0172999827	w5s1
Chr1	382000	387000	0.0201571227	w5s1
Chr1	383000	388000	0.0230142627	w5s1
Chr1	384000	389000	0.0258714027	w5s1
Chr1	385000	390000	0.02586568842	w5s1
Chr1	386000	391000	0.02300854842	w5s1
Chr1	387000	392000	0.02015140842	w5s1
Chr1	388000	393000	0.01729426842	w5s1
Chr1	389000	394000	0.01457427114	w5s1
Chr1	390000	395000	0.01442284272	w5s1
Chr1	391000	396000	0.01442284272	w5s1
Chr1	392000	397000	0.01486569942	w5s1
Chr1	393000	398000	0.01486569942	w5s1
Chr1	394000	399000	0.0147285567	w5s1
Chr1	395000	400000	0.0147285567	w5s1
Chr1	396000	401000	0.0147285567	w5s1
Chr1	397000	402000	0.0142857	w5s1
Chr1	398000	403000	0.0142857	w5s1
Chr1	399000	404000	0.0142857	w5s1
Chr1	400000	405000	0.0142857	w5s1
Chr1	401000	406000	0.0142857	w5s1
Chr1	402000	407000	0.0142857	w5s1
Chr1	403000	408000	0.0142857	w5s1
Chr1	404000	409000	0.0142857	w5s1
Chr1	405000	410000	0.0142857	w5s1
Chr1	406000	411000	0.0142857	w5s1
Chr1	407000	412000	0.0142857	w5s1
Chr1	408000	413000	0.0142857	w5s1
Chr1	409000	414000	0.0142857	w5s1
Chr1	410000	415000	0.0142857	w5s1
Chr1	411000	416000	0.0142857	w5s1
Chr1	412000	417000	0.0142857	w5s1
Chr1	413000	418000	0.0142857	w5s1
Chr1	414000	419000	0.01536855826	w5s1
Chr1	415000	420000	0.01536855826	w5s1
Chr1	416000	421000	0.01536855826	w5s1
Chr1	417000	422000	0.01536855826	w5s1
Chr1	418000	423000	0.01536855826	w5s1
Chr1	419000	424000	0.0142857	w5s1
Chr1	420000	425000	0.0142857	w5s1
Chr1	421000	426000	0.02103427272	w5s1
Chr1	422000	427000	0.05575999466	w5s1
Chr1	423000	428000	0.1522313805	w5s1
Chr1	424000	429000	0.1943885321	w5s1
Chr1	425000	430000	0.2335485365	w5s1
Chr1	426000	431000	0.2937513929	w5s1
Chr1	427000	432000	0.344739931	w5s1
Chr1	428000	433000	0.3331856464	w5s1
Chr1	429000	434000	0.3741998468	w5s1
Chr1	430000	435000	0.4482541604	w5s1
Chr1	431000	436000	0.51923416	w5s1
Chr1	432000	437000	0.5644113282	w5s1
Chr1	433000	438000	0.6063999394	w5s1
Chr1	434000	439000	0.6217685702	w5s1
Chr1	435000	440000	0.5427456978	w5s1
Chr1	436000	441000	0.4261028542	w5s1
Chr1	437000	442000	0.323782886	w5s1
Chr1	438000	443000	0.2254486336	w5s1
Chr1	439000	444000	0.1554801108	w5s1
Chr1	440000	445000	0.1463743412	w5s1
Chr1	441000	446000	0.147942816	w5s1
Chr1	442000	447000	0.1458741672	w5s1
Chr1	443000	448000	0.1430169672	w5s1
Chr1	444000	449000	0.1449597682	w5s1
Chr1	445000	450000	0.1427311522	w5s1
Chr1	446000	451000	0.1430111578	w5s1
Chr1	447000	452000	0.1397939866	w5s1
Chr1	448000	453000	0.1369367866	w5s1
Chr1	449000	454000	0.1292795856	w5s1
Chr1	450000	455000	0.1292795856	w5s1
Chr1	451000	456000	0.12899958	w5s1
Chr1	452000	457000	0.1294024452	w5s1
Chr1	453000	458000	0.1269997082	w5s1
Chr1	454000	459000	0.1251883716	w5s1
Chr1	455000	460000	0.1201827486	w5s1
Chr1	456000	461000	0.121942851	w5s1
Chr1	457000	462000	0.1136943484	w5s1
Chr1	458000	463000	0.1093086023	w5s1
Chr1	459000	464000	0.1221600353	w5s1
Chr1	460000	465000	0.1491914991	w5s1
Chr1	461000	466000	0.1702885967	w5s1
Chr1	462000	467000	0.1932286067	w5s1
Chr1	463000	468000	0.2143028898	w5s1
Chr1	464000	469000	0.2175485934	w5s1
Chr1	465000	470000	0.2098085526	w5s1
Chr1	466000	471000	0.2012371526	w5s1
Chr1	467000	472000	0.2	w5s1
Chr1	468000	473000	0.2	w5s1
Chr1	469000	474000	0.2	w5s1
Chr1	470000	475000	0.2	w5s1
Chr1	471000	476000	0.2005200104	w5s1
Chr1	472000	477000	0.2012028588	w5s1
Chr1	473000	478000	0.204434328	w5s1
Chr1	474000	479000	0.2059972164	w5s1
Chr1	475000	480000	0.2059972164	w5s1
Chr1	476000	481000	0.209280071	w5s1
Chr1	477000	482000	0.1819800668	w5s1
Chr1	478000	483000	0.1444628776	w5s1
Chr1	479000	484000	0.1086142692	w5s1
Chr1	480000	485000	0.07432854924	w5s1
Chr1	481000	486000	0.03623996424	w5s1
Chr1	482000	487000	0.0285714	w5s1
Chr1	483000	488000	0.02886568542	w5s1
Chr1	484000	489000	0.02886568542	w5s1
Chr1	485000	490000	0.02886568542	w5s1
Chr1	486000	491000	0.02886568542	w5s1
Chr1	487000	492000	0.02886568542	w5s1
Chr1	488000	493000	0.0285714	w5s1
Chr1	489000	494000	0.0285714	w5s1
Chr1	490000	495000	0.0285714	w5s1
Chr1	491000	496000	0.0285714	w5s1
Chr1	492000	497000	0.0285714	w5s1
Chr1	493000	498000	0.0285714	w5s1
Chr1	494000	499000	0.0285714	w5s1
Chr1	495000	500000	0.0285714	w5s1
Chr1	496000	501000	0.0285714	w5s1
Chr1	497000	502000	0.0285714	w5s1
Chr1	498000	503000	0.0285714	w5s1
Chr1	499000	504000	0.0285714	w5s1
Chr1	500000	505000	0.0285714	w5s1
Chr1	501000	506000	0.0285714	w5s1
Chr1	502000	507000	0.0285714	w5s1
Chr1	503000	508000	0.0285714	w5s1
Chr1	504000	509000	0.0285714	w5s1
Chr1	505000	510000	0.0285714	w5s1
Chr1	506000	511000	0.0285714	w5s1
Chr1	507000	512000	0.0285714	w5s1
Chr1	508000	513000	0.0285714	w5s1
Chr1	509000	514000	0.0285714	w5s1
Chr1	510000	515000	0.0285714	w5s1
Chr1	511000	516000	0.0285714	w5s1
Chr1	512000	517000	0.0285714	w5s1
Chr1	513000	518000	0.0285714	w5s1
Chr1	514000	519000	0.0285714	w5s1
Chr1	515000	520000	0.03523140888	w5s1
Chr1	516000	521000	0.04380284888	w5s1
Chr1	517000	522000	0.04396570624	w5s1
Chr1	518000	523000	0.04497142134	w5s1
Chr1	519000	524000	0.04502284998	w5s1
Chr1	520000	525000	0.06013710006	w5s1
Chr1	521000	526000	0.1350942135	w5s1
Chr1	522000	527000	0.3035028761	w5s1
Chr1	523000	528000	0.3471256935	w5s1
Chr1	524000	529000	0.3442171249	w5s1
Chr1	525000	530000	0.3195857259	w5s1
Chr1	526000	531000	0.2339600317	w5s1
Chr1	527000	532000	0.06253137174	w5s1
Chr1	528000	533000	0.03002856616	w5s1
Chr1	529000	534000	0.03002856616	w5s1
Chr1	530000	535000	0.08826285764	w5s1
Chr1	531000	536000	0.1566657588	w5s1
Chr1	532000	537000	0.2261800728	w5s1
Chr1	533000	538000	0.3078257607	w5s1
Chr1	534000	539000	0.4135400207	w5s1
Chr1	535000	540000	0.4581914676	w5s1
Chr1	536000	541000	0.488754336	w5s1
Chr1	537000	542000	0.516382882	w5s1
Chr1	538000	543000	0.5168971872	w5s1
Chr1	539000	544000	0.5088115112	w5s1
Chr1	540000	545000	0.5059258328	w5s1
Chr1	541000	546000	0.506200124	w5s1
Chr1	542000	547000	0.509057324	w5s1
Chr1	543000	548000	0.511914524	w5s1
Chr1	544000	549000	0.514286	w5s1
Chr1	545000	550000	0.514286	w5s1
Chr1	546000	551000	0.514286	w5s1
Chr1	547000	552000	0.514286	w5s1
Chr1	548000	553000	0.5239602938	w5s1
Chr1	549000	554000	0.5568859978	w5s1
Chr1	550000	555000	0.5438687966	w5s1
Chr1	551000	556000	0.5457944674	w5s1
Chr1	552000	557000	0.4901457726	w5s1
Chr1	553000	558000	0.4005514748	w5s1
Chr1	554000	559000	0.2857143134	w5s1
Chr1	555000	560000	0.2130171746	w5s1
Chr1	556000	561000	0.1253771638	w5s1
Chr1	557000	562000	0.09780868516	w5s1
Chr1	558000	563000	0.1015286349	w5s1
Chr1	559000	564000	0.1015828802	w5s1
Chr1	560000	565000	0.1044400202	w5s1
Chr1	561000	566000	0.09917715436	w5s1
Chr1	562000	567000	0.0889714063	w5s1
Chr1	563000	568000	0.06953711308	w5s1
Chr1	564000	569000	0.05425140528	w5s1
Chr1	565000	570000	0.03996568528	w5s1
Chr1	566000	571000	0.03379997108	w5s1
Chr1	567000	572000	0.03007997256	w5s1
Chr1	568000	573000	0.0285714	w5s1
Chr1	569000	574000	0.0285714	w5s1
Chr1	570000	575000	0.0285714	w5s1
Chr1	571000	576000	0.0285714	w5s1
Chr1	572000	577000	0.0285714	w5s1
Chr1	573000	578000	0.02771997228	w5s1
Chr1	574000	579000	0.02486283228	w5s1
Chr1	575000	580000	0.02200569228	w5s1
Chr1	576000	581000	0.01914855228	w5s1
Chr1	577000	582000	0.01629141228	w5s1
Chr1	578000	583000	0.0142857	w5s1
Chr1	579000	584000	0.0142857	w5s1
Chr1	580000	585000	0.0142857	w5s1
Chr1	581000	586000	0.02616570072	w5s1
Chr1	582000	587000	0.02791998778	w5s1
Chr1	583000	588000	0.02791998778	w5s1
Chr1	584000	589000	0.02791998778	w5s1
Chr1	585000	590000	0.02791998778	w5s1
Chr1	586000	591000	0.01603998706	w5s1
Chr1	587000	592000	0.09264855576	w5s1
Chr1	588000	593000	0.09264855576	w5s1
Chr1	589000	594000	0.09264855576	w5s1
Chr1	590000	595000	0.09264855576	w5s1
Chr1	591000	596000	0.09264855576	w5s1
Chr1	592000	597000	0.0142857	w5s1
Chr1	593000	598000	0.0142857	w5s1
Chr1	594000	599000	0.0142857	w5s1
Chr1	595000	600000	0.0142857	w5s1
Chr1	596000	601000	0.0142857	w5s1
Chr1	597000	602000	0.01460570048	w5s1
Chr1	598000	603000	0.01460570048	w5s1
Chr1	599000	604000	0.01460570048	w5s1
Chr1	600000	605000	0.01460570048	w5s1
Chr1	601000	606000	0.01460570048	w5s1
Chr1	602000	607000	0.01439998576	w5s1
Chr1	603000	608000	0.02868570576	w5s1
Chr1	604000	609000	0.036785709	w5s1
Chr1	605000	610000	0.03685428036	w5s1
Chr1	606000	611000	0.03685428036	w5s1
Chr1	607000	612000	0.0367399946	w5s1
Chr1	608000	613000	0.0227828457	w5s1
Chr1	609000	614000	0.08984853482	w5s1
Chr1	610000	615000	0.09263710346	w5s1
Chr1	611000	616000	0.09549424346	w5s1
Chr1	612000	617000	0.1005942384	w5s1
Chr1	613000	618000	0.1059799473	w5s1
Chr1	614000	619000	0.036682821	w5s1
Chr1	615000	620000	0.039539961	w5s1
Chr1	616000	621000	0.042397101	w5s1
Chr1	617000	622000	0.0430113861	w5s1
Chr1	618000	623000	0.0430113861	w5s1
Chr1	619000	624000	0.0428571	w5s1
Chr1	620000	625000	0.04860567722	w5s1
Chr1	621000	626000	0.04574853722	w5s1
Chr1	622000	627000	0.04103139908	w5s1
Chr1	623000	628000	0.03531711908	w5s1
Chr1	624000	629000	0.05574852106	w5s1
Chr1	625000	630000	0.07047990808	w5s1
Chr1	626000	631000	0.06762276808	w5s1
Chr1	627000	632000	0.06662562622	w5s1
Chr1	628000	633000	0.06662562622	w5s1
Chr1	629000	634000	0.04047994424	w5s1
Chr1	630000	635000	0.0142857	w5s1
Chr1	631000	636000	0.0142857	w5s1
Chr1	632000	637000	0.0142857	w5s1
Chr1	633000	638000	0.0142857	w5s1
Chr1	634000	639000	0.0142857	w5s1
Chr1	635000	640000	0.0142857	w5s1
Chr1	636000	641000	0.0142857	w5s1
Chr1	637000	642000	0.0142857	w5s1
Chr1	638000	643000	0.01619141374	w5s1
Chr1	639000	644000	0.04467427576	w5s1
Chr1	640000	645000	0.0881971378	w5s1
Chr1	641000	646000	0.0889399942	w5s1
Chr1	642000	647000	0.0889399942	w5s1
Chr1	643000	648000	0.08703428046	w5s1
Chr1	644000	649000	0.05855141844	w5s1
Chr1	645000	650000	0.0150285564	w5s1
Chr1	646000	651000	0.0142857	w5s1
Chr1	647000	652000	0.0142857	w5s1
Chr1	648000	653000	0.0142857	w5s1
Chr1	649000	654000	0.0142857	w5s1
Chr1	650000	655000	0.0142857	w5s1
Chr1	651000	656000	0.0142857	w5s1
Chr1	652000	657000	0.0142857	w5s1
Chr1	653000	658000	0.0142857	w5s1
Chr1	654000	659000	0.0142857	w5s1
Chr1	655000	660000	0.0142857	w5s1
Chr1	656000	661000	0.0142857	w5s1
Chr1	657000	662000	0.0142857	w5s1
Chr1	658000	663000	0.0142857	w5s1
Chr1	659000	664000	0.0142857	w5s1
Chr1	660000	665000	0.0142857	w5s1
Chr1	661000	666000	0.0161857057	w5s1
Chr1	662000	667000	0.0161857057	w5s1
Chr1	663000	668000	0.01785998974	w5s1
Chr1	664000	669000	0.0363028537	w5s1
Chr1	665000	670000	0.0420171337	w5s1
Chr1	666000	671000	0.045831408	w5s1
Chr1	667000	672000	0.051545688	w5s1
Chr1	668000	673000	0.05558568396	w5s1
Chr1	669000	674000	0.0428571	w5s1
Chr1	670000	675000	0.0428571	w5s1
Chr1	671000	676000	0.0428571	w5s1
Chr1	672000	677000	0.0428571	w5s1
Chr1	673000	678000	0.0428571	w5s1
Chr1	674000	679000	0.0428571	w5s1
Chr1	675000	680000	0.0428571	w5s1
Chr1	676000	681000	0.0428571	w5s1
Chr1	677000	682000	0.0428571	w5s1
Chr1	678000	683000	0.0428571	w5s1
Chr1	679000	684000	0.0428571	w5s1
Chr1	680000	685000	0.0428571	w5s1
Chr1	681000	686000	0.0428571	w5s1
Chr1	682000	687000	0.0428571	w5s1
Chr1	683000	688000	0.0428571	w5s1
Chr1	684000	689000	0.0428571	w5s1
Chr1	685000	690000	0.0428571	w5s1
Chr1	686000	691000	0.0428571	w5s1
Chr1	687000	692000	0.0428571	w5s1
Chr1	688000	693000	0.0428571	w5s1
Chr1	689000	694000	0.0428571	w5s1
Chr1	690000	695000	0.0428571	w5s1
Chr1	691000	696000	0.0428571	w5s1
Chr1	692000	697000	0.0428571	w5s1
Chr1	693000	698000	0.0428571	w5s1
Chr1	694000	699000	0.0428571	w5s1
Chr1	695000	700000	0.0428571	w5s1
Chr1	696000	701000	0.0428571	w5s1
Chr1	697000	702000	0.0428571	w5s1
Chr1	698000	703000	0.0428571	w5s1
Chr1	699000	704000	0.05297137314	w5s1
Chr1	700000	705000	0.04725709314	w5s1
Chr1	701000	706000	0.04154281314	w5s1
Chr1	702000	707000	0.03582853314	w5s1
Chr1	703000	708000	0.03011425314	w5s1
Chr1	704000	709000	0.0142857	w5s1
Chr1	705000	710000	0.0142857	w5s1
Chr1	706000	711000	0.0142857	w5s1
Chr1	707000	712000	0.0142857	w5s1
Chr1	708000	713000	0.0142857	w5s1
Chr1	709000	714000	0.0142857	w5s1
Chr1	710000	715000	0.0142857	w5s1
Chr1	711000	716000	0.0142857	w5s1
Chr1	712000	717000	0.0142857	w5s1
Chr1	713000	718000	0.0142857	w5s1
Chr1	714000	719000	0.0142857	w5s1
Chr1	715000	720000	0.0142857	w5s1
Chr1	716000	721000	0.0142857	w5s1
Chr1	717000	722000	0.0142857	w5s1
Chr1	718000	723000	0.0142857	w5s1
Chr1	719000	724000	0.0142857	w5s1
Chr1	720000	725000	0.0142857	w5s1
Chr1	721000	726000	0.0142857	w5s1
Chr1	722000	727000	0.0142857	w5s1
Chr1	723000	728000	0.0142857	w5s1
Chr1	724000	729000	0.0142857	w5s1
Chr1	725000	730000	0.0142857	w5s1
Chr1	726000	731000	0.0142857	w5s1
Chr1	727000	732000	0.0142857	w5s1
Chr1	728000	733000	0.0142857	w5s1
Chr1	729000	734000	0.0142857	w5s1
Chr1	730000	735000	0.0142857	w5s1
Chr1	731000	736000	0.0142857	w5s1
Chr1	732000	737000	0.0142857	w5s1
Chr1	733000	738000	0.0142857	w5s1
Chr1	734000	739000	0.0142857	w5s1
Chr1	735000	740000	0.0142857	w5s1
Chr1	736000	741000	0.0142857	w5s1
Chr1	737000	742000	0.0142857	w5s1
Chr1	738000	743000	0.0142857	w5s1
Chr1	739000	744000	0.0142857	w5s1
Chr1	740000	745000	0.0142857	w5s1
Chr1	741000	746000	0.0142857	w5s1
Chr1	742000	747000	0.0142857	w5s1
Chr1	743000	748000	0.0142857	w5s1
Chr1	744000	749000	0.0142857	w5s1
Chr1	745000	750000	0.0142857	w5s1
Chr1	746000	751000	0.0142857	w5s1
Chr1	747000	752000	0.0142857	w5s1
Chr1	748000	753000	0.0142857	w5s1
Chr1	749000	754000	0.0142857	w5s1
Chr1	750000	755000	0.0142857	w5s1
Chr1	751000	756000	0.0142857	w5s1
Chr1	752000	757000	0.01849712436	w5s1
Chr1	753000	758000	0.01878855264	w5s1
Chr1	754000	759000	0.01878855264	w5s1
Chr1	755000	760000	0.01878855264	w5s1
Chr1	756000	761000	0.01878855264	w5s1
Chr1	757000	762000	0.01457712828	w5s1
Chr1	758000	763000	0.0142857	w5s1
Chr1	759000	764000	0.0142857	w5s1
Chr1	760000	765000	0.0142857	w5s1
Chr1	761000	766000	0.0142857	w5s1
Chr1	762000	767000	0.0142857	w5s1
Chr1	763000	768000	0.0142857	w5s1
Chr1	764000	769000	0.0142857	w5s1
Chr1	765000	770000	0.0142857	w5s1
Chr1	766000	771000	0.0142857	w5s1
Chr1	767000	772000	0.0142857	w5s1
Chr1	768000	773000	0.0142857	w5s1
Chr1	769000	774000	0.0142857	w5s1
Chr1	770000	775000	0.0142857	w5s1
Chr1	771000	776000	0.0142857	w5s1
Chr1	772000	777000	0.0142857	w5s1
Chr1	773000	778000	0.0142857	w5s1
Chr1	774000	779000	0.0142857	w5s1
Chr1	775000	780000	0.0142857	w5s1
Chr1	776000	781000	0.0142857	w5s1
Chr1	777000	782000	0.0142857	w5s1
Chr1	778000	783000	0.0142857	w5s1
Chr1	779000	784000	0.01503141354	w5s1
Chr1	780000	785000	0.01849712888	w5s1
Chr1	781000	786000	0.04196002494	w5s1
Chr1	782000	787000	0.06196008494	w5s1
Chr1	783000	788000	0.08196014494	w5s1
Chr1	784000	789000	0.1014601986	w5s1
Chr1	785000	790000	0.1183831067	w5s1
Chr1	786000	791000	0.1153145366	w5s1
Chr1	787000	792000	0.1173230076	w5s1
Chr1	788000	793000	0.1210200244	w5s1
Chr1	789000	794000	0.1249513436	w5s1
Chr1	790000	795000	0.1313484302	w5s1
Chr1	791000	796000	0.1515541332	w5s1
Chr1	792000	797000	0.160131297	w5s1
Chr1	793000	798000	0.1450056602	w5s1
Chr1	794000	799000	0.1294000138	w5s1
Chr1	795000	800000	0.1111857438	w5s1
Chr1	796000	801000	0.0791571548	w5s1
Chr1	797000	802000	0.0571429	w5s1
Chr1	798000	803000	0.0571429	w5s1
Chr1	799000	804000	0.0571429	w5s1
Chr1	800000	805000	0.0571429	w5s1
Chr1	801000	806000	0.0571429	w5s1
Chr1	802000	807000	0.0571429	w5s1
Chr1	803000	808000	0.0571429	w5s1
Chr1	804000	809000	0.0571429	w5s1
Chr1	805000	810000	0.0571429	w5s1
Chr1	806000	811000	0.0571429	w5s1
Chr1	807000	812000	0.0571429	w5s1
Chr1	808000	813000	0.0571429	w5s1
Chr1	809000	814000	0.0571429	w5s1
Chr1	810000	815000	0.0571429	w5s1
Chr1	811000	816000	0.0571429	w5s1
Chr1	812000	817000	0.0571429	w5s1
Chr1	813000	818000	0.0571429	w5s1
Chr1	814000	819000	0.0571429	w5s1
Chr1	815000	820000	0.0571429	w5s1
Chr1	816000	821000	0.0571429	w5s1
Chr1	817000	822000	0.0571429	w5s1
Chr1	818000	823000	0.0571429	w5s1
Chr1	819000	824000	0.0571429	w5s1
Chr1	820000	825000	0.0571429	w5s1
Chr1	821000	826000	0.0571429	w5s1
Chr1	822000	827000	0.0571429	w5s1
Chr1	823000	828000	0.0571429	w5s1
Chr1	824000	829000	0.0571429	w5s1
Chr1	825000	830000	0.0571429	w5s1
Chr1	826000	831000	0.0571429	w5s1
Chr1	827000	832000	0.0571429	w5s1
Chr1	828000	833000	0.0571429	w5s1
Chr1	829000	834000	0.0571429	w5s1
Chr1	830000	835000	0.0571429	w5s1
Chr1	831000	836000	0.0571429	w5s1
Chr1	832000	837000	0.0571429	w5s1
Chr1	833000	838000	0.0571429	w5s1
Chr1	834000	839000	0.0571429	w5s1
Chr1	835000	840000	0.0571429	w5s1
Chr1	836000	841000	0.0571429	w5s1
Chr1	837000	842000	0.0571429	w5s1
Chr1	838000	843000	0.0571429	w5s1
Chr1	839000	844000	0.0571429	w5s1
Chr1	840000	845000	0.0571429	w5s1
Chr1	841000	846000	0.0571429	w5s1
Chr1	842000	847000	0.0571429	w5s1
Chr1	843000	848000	0.05810575618	w5s1
Chr1	844000	849000	0.05810575618	w5s1
Chr1	845000	850000	0.05810575618	w5s1
Chr1	846000	851000	0.08905434626	w5s1
Chr1	847000	852000	0.1228543551	w5s1
Chr1	848000	853000	0.1403715082	w5s1
Chr1	849000	854000	0.152051514	w5s1
Chr1	850000	855000	0.152051514	w5s1
Chr1	851000	856000	0.1211029239	w5s1
Chr1	852000	857000	0.08730291508	w5s1
Chr1	853000	858000	0.06882290584	w5s1
Chr1	854000	859000	0.0571429	w5s1
Chr1	855000	860000	0.0571429	w5s1
Chr1	856000	861000	0.0571429	w5s1
Chr1	857000	862000	0.0571429	w5s1
Chr1	858000	863000	0.0571429	w5s1
Chr1	859000	864000	0.0571429	w5s1
Chr1	860000	865000	0.0571429	w5s1
Chr1	861000	866000	0.05906289584	w5s1
Chr1	862000	867000	0.05906289584	w5s1
Chr1	863000	868000	0.05906289584	w5s1
Chr1	864000	869000	0.06174574782	w5s1
Chr1	865000	870000	0.06174574782	w5s1
Chr1	866000	871000	0.05982575198	w5s1
Chr1	867000	872000	0.05982575198	w5s1
Chr1	868000	873000	0.05982575198	w5s1
Chr1	869000	874000	0.0571429	w5s1
Chr1	870000	875000	0.0571429	w5s1
Chr1	871000	876000	0.0571429	w5s1
Chr1	872000	877000	0.0571429	w5s1
Chr1	873000	878000	0.0571429	w5s1
Chr1	874000	879000	0.06230004342	w5s1
Chr1	875000	880000	0.06693718164	w5s1
Chr1	876000	881000	0.06693718164	w5s1
Chr1	877000	882000	0.06693718164	w5s1
Chr1	878000	883000	0.06693718164	w5s1
Chr1	879000	884000	0.06178003822	w5s1
Chr1	880000	885000	0.0571429	w5s1
Chr1	881000	886000	0.0571429	w5s1
Chr1	882000	887000	0.0571429	w5s1
Chr1	883000	888000	0.0571429	w5s1
Chr1	884000	889000	0.0571429	w5s1
Chr1	885000	890000	0.0571429	w5s1
Chr1	886000	891000	0.0571429	w5s1
Chr1	887000	892000	0.0571429	w5s1
Chr1	888000	893000	0.1195857525	w5s1
Chr1	889000	894000	0.1218943121	w5s1
Chr1	890000	895000	0.1161800121	w5s1
Chr1	891000	896000	0.1104657121	w5s1
Chr1	892000	897000	0.1043742696	w5s1
Chr1	893000	898000	0.03335997712	w5s1
Chr1	894000	899000	0.02247997752	w5s1
Chr1	895000	900000	0.01962283752	w5s1
Chr1	896000	901000	0.01676569752	w5s1
Chr1	897000	902000	0.0142857	w5s1
Chr1	898000	903000	0.0142857	w5s1
Chr1	899000	904000	0.0142857	w5s1
Chr1	900000	905000	0.0142857	w5s1
Chr1	901000	906000	0.0142857	w5s1
Chr1	902000	907000	0.0142857	w5s1
Chr1	903000	908000	0.0142857	w5s1
Chr1	904000	909000	0.0142857	w5s1
Chr1	905000	910000	0.0142857	w5s1
Chr1	906000	911000	0.0142857	w5s1
Chr1	907000	912000	0.0142857	w5s1
Chr1	908000	913000	0.0173714184	w5s1
Chr1	909000	914000	0.02445714182	w5s1
Chr1	910000	915000	0.02445714182	w5s1
Chr1	911000	916000	0.02905142502	w5s1
Chr1	912000	917000	0.07476568502	w5s1
Chr1	913000	918000	0.1121999667	w5s1
Chr1	914000	919000	0.1051142433	w5s1
Chr1	915000	920000	0.1051142433	w5s1
Chr1	916000	921000	0.1005199601	w5s1
Chr1	917000	922000	0.0607199887	w5s1
Chr1	918000	923000	0.02019998858	w5s1
Chr1	919000	924000	0.02019998858	w5s1
Chr1	920000	925000	0.02019998858	w5s1
Chr1	921000	926000	0.02271713342	w5s1
Chr1	922000	927000	0.02176284444	w5s1
Chr1	923000	928000	0.02461998444	w5s1
Chr1	924000	929000	0.02747712444	w5s1
Chr1	925000	930000	0.03033426444	w5s1
Chr1	926000	931000	0.0306742596	w5s1
Chr1	927000	932000	0.0285714	w5s1
Chr1	928000	933000	0.0285714	w5s1
Chr1	929000	934000	0.0299599749	w5s1
Chr1	930000	935000	0.0299599749	w5s1
Chr1	931000	936000	0.0299599749	w5s1
Chr1	932000	937000	0.0299599749	w5s1
Chr1	933000	938000	0.0299599749	w5s1
Chr1	934000	939000	0.0285714	w5s1
Chr1	935000	940000	0.0285714	w5s1
Chr1	936000	941000	0.0285714	w5s1
Chr1	937000	942000	0.0285714	w5s1
Chr1	938000	943000	0.0285714	w5s1
Chr1	939000	944000	0.0285714	w5s1
Chr1	940000	945000	0.0285714	w5s1
Chr1	941000	946000	0.0285714	w5s1
Chr1	942000	947000	0.0285714	w5s1
Chr1	943000	948000	0.0285714	w5s1
Chr1	944000	949000	0.0285714	w5s1
Chr1	945000	950000	0.0285714	w5s1
Chr1	946000	951000	0.0285714	w5s1
Chr1	947000	952000	0.0285714	w5s1
Chr1	948000	953000	0.0285714	w5s1
Chr1	949000	954000	0.0285714	w5s1
Chr1	950000	955000	0.02876854266	w5s1
Chr1	951000	956000	0.02876854266	w5s1
Chr1	952000	957000	0.02876854266	w5s1
Chr1	953000	958000	0.02876854266	w5s1
Chr1	954000	959000	0.02876854266	w5s1
Chr1	955000	960000	0.0285714	w5s1
Chr1	956000	961000	0.0285714	w5s1
Chr1	957000	962000	0.0285714	w5s1
Chr1	958000	963000	0.0285714	w5s1
Chr1	959000	964000	0.0285714	w5s1
Chr1	960000	965000	0.0285714	w5s1
Chr1	961000	966000	0.0285714	w5s1
Chr1	962000	967000	0.0285714	w5s1
Chr1	963000	968000	0.0285714	w5s1
Chr1	964000	969000	0.0285714	w5s1
Chr1	965000	970000	0.0285714	w5s1
Chr1	966000	971000	0.0285714	w5s1
Chr1	967000	972000	0.0285714	w5s1
Chr1	968000	973000	0.0285714	w5s1
Chr1	969000	974000	0.0285714	w5s1
Chr1	970000	975000	0.0285714	w5s1
Chr1	971000	976000	0.0285714	w5s1
Chr1	972000	977000	0.0285714	w5s1
Chr1	973000	978000	0.03001140192	w5s1
Chr1	974000	979000	0.03858284192	w5s1
Chr1	975000	980000	0.04715428192	w5s1
Chr1	976000	981000	0.05326286142	w5s1
Chr1	977000	982000	0.05326286142	w5s1
Chr1	978000	983000	0.05191714512	w5s1
Chr1	979000	984000	0.04334570512	w5s1
Chr1	980000	985000	0.03477426512	w5s1
Chr1	981000	986000	0.02866568562	w5s1
Chr1	982000	987000	0.02866568562	w5s1
Chr1	983000	988000	0.02873711412	w5s1
Chr1	984000	989000	0.02873711412	w5s1
Chr1	985000	990000	0.02873711412	w5s1
Chr1	986000	991000	0.02873711412	w5s1
Chr1	987000	992000	0.03012568902	w5s1
Chr1	988000	993000	0.0302571185	w5s1
Chr1	989000	994000	0.0302571185	w5s1
Chr1	990000	995000	0.0302571185	w5s1
Chr1	991000	996000	0.0302571185	w5s1
Chr1	992000	997000	0.0288685436	w5s1
Chr1	993000	998000	0.0285714	w5s1
Chr1	994000	999000	0.0285714	w5s1
Chr1	995000	1000000	0.02868854274	w5s1
Chr1	996000	1001000	0.02868854274	w5s1
Chr1	997000	1002000	0.02868854274	w5s1
Chr1	998000	1003000	0.02868854274	w5s1
Chr1	999000	1004000	0.02868854274	w5s1
Chr1	1000000	1005000	0.0285714	w5s1
Chr1	1001000	1006000	0.02869711416	w5s1
Chr1	1002000	1007000	0.02869711416	w5s1
Chr1	1003000	1008000	0.02869711416	w5s1
Chr1	1004000	1009000	0.02869711416	w5s1
Chr1	1005000	1010000	0.02892282822	w5s1
Chr1	1006000	1011000	0.02879711406	w5s1
Chr1	1007000	1012000	0.02898282816	w5s1
Chr1	1008000	1013000	0.03527427166	w5s1
Chr1	1009000	1014000	0.0428885551	w5s1
Chr1	1010000	1015000	0.04638855508	w5s1
Chr1	1011000	1016000	0.05399712334	w5s1
Chr1	1012000	1017000	0.05118855472	w5s1
Chr1	1013000	1018000	0.06676002288	w5s1
Chr1	1014000	1019000	0.05628859944	w5s1
Chr1	1015000	1020000	0.0497057454	w5s1
Chr1	1016000	1021000	0.03924003714	w5s1
Chr1	1017000	1022000	0.03900575166	w5s1
Chr1	1018000	1023000	0.0142857	w5s1
Chr1	1019000	1024000	0.0142857	w5s1
Chr1	1020000	1025000	0.0142857	w5s1
Chr1	1021000	1026000	0.0142857	w5s1
Chr1	1022000	1027000	0.0142857	w5s1
Chr1	1023000	1028000	0.0142857	w5s1
Chr1	1024000	1029000	0.0142857	w5s1
Chr1	1025000	1030000	0.0142857	w5s1
Chr1	1026000	1031000	0.0142857	w5s1
Chr1	1027000	1032000	0.0142857	w5s1
Chr1	1028000	1033000	0.0142857	w5s1
Chr1	1029000	1034000	0.0142857	w5s1
Chr1	1030000	1035000	0.0142857	w5s1
Chr1	1031000	1036000	0.0142857	w5s1
Chr1	1032000	1037000	0.0142857	w5s1
Chr1	1033000	1038000	0.0142857	w5s1
Chr1	1034000	1039000	0.0142857	w5s1
Chr1	1035000	1040000	0.0142857	w5s1
Chr1	1036000	1041000	0.0142857	w5s1
Chr1	1037000	1042000	0.0142857	w5s1
Chr1	1038000	1043000	0.0142857	w5s1
Chr1	1039000	1044000	0.0142857	w5s1
Chr1	1040000	1045000	0.0142857	w5s1
Chr1	1041000	1046000	0.0142857	w5s1
Chr1	1042000	1047000	0.0142857	w5s1
Chr1	1043000	1048000	0.0142857	w5s1
Chr1	1044000	1049000	0.0142857	w5s1
Chr1	1045000	1050000	0.0142857	w5s1
Chr1	1046000	1051000	0.0142857	w5s1
Chr1	1047000	1052000	0.0142857	w5s1
Chr1	1048000	1053000	0.0142857	w5s1
Chr1	1049000	1054000	0.0142857	w5s1
Chr1	1050000	1055000	0.0142857	w5s1
Chr1	1051000	1056000	0.0142857	w5s1
Chr1	1052000	1057000	0.0142857	w5s1
Chr1	1053000	1058000	0.0142857	w5s1
Chr1	1054000	1059000	0.0142857	w5s1
Chr1	1055000	1060000	0.0142857	w5s1
Chr1	1056000	1061000	0.01617141438	w5s1
Chr1	1057000	1062000	0.01617141438	w5s1
Chr1	1058000	1063000	0.01617141438	w5s1
Chr1	1059000	1064000	0.01617141438	w5s1
Chr1	1060000	1065000	0.01617141438	w5s1
Chr1	1061000	1066000	0.0142857	w5s1
Chr1	1062000	1067000	0.0142857	w5s1
Chr1	1063000	1068000	0.0142857	w5s1
Chr1	1064000	1069000	0.0142857	w5s1
Chr1	1065000	1070000	0.0142857	w5s1
Chr1	1066000	1071000	0.0142857	w5s1
Chr1	1067000	1072000	0.0142857	w5s1
Chr1	1068000	1073000	0.0142857	w5s1
Chr1	1069000	1074000	0.0142857	w5s1
Chr1	1070000	1075000	0.0142857	w5s1
Chr1	1071000	1076000	0.0142857	w5s1
Chr1	1072000	1077000	0.0142857	w5s1
Chr1	1073000	1078000	0.0142857	w5s1
Chr1	1074000	1079000	0.0142857	w5s1
Chr1	1075000	1080000	0.0142857	w5s1
Chr1	1076000	1081000	0.0142857	w5s1
Chr1	1077000	1082000	0.0142857	w5s1
Chr1	1078000	1083000	0.0142857	w5s1
Chr1	1079000	1084000	0.0142857	w5s1
Chr1	1080000	1085000	0.0142857	w5s1
Chr1	1081000	1086000	0.0142857	w5s1
Chr1	1082000	1087000	0.0142857	w5s1
Chr1	1083000	1088000	0.0142857	w5s1
Chr1	1084000	1089000	0.0142857	w5s1
Chr1	1085000	1090000	0.02054856458	w5s1
Chr1	1086000	1091000	0.04333999612	w5s1
Chr1	1087000	1092000	0.04333999612	w5s1
Chr1	1088000	1093000	0.04333999612	w5s1
Chr1	1089000	1094000	0.04333999612	w5s1
Chr1	1090000	1095000	0.03707713154	w5s1
Chr1	1091000	1096000	0.0142857	w5s1
Chr1	1092000	1097000	0.0142857	w5s1
Chr1	1093000	1098000	0.0143142714	w5s1
Chr1	1094000	1099000	0.0143142714	w5s1
Chr1	1095000	1100000	0.0143142714	w5s1
Chr1	1096000	1101000	0.02058284152	w5s1
Chr1	1097000	1102000	0.02058284152	w5s1
Chr1	1098000	1103000	0.02975427058	w5s1
Chr1	1099000	1104000	0.06032855782	w5s1
Chr1	1100000	1105000	0.1065171332	w5s1
Chr1	1101000	1106000	0.1034371325	w5s1
Chr1	1102000	1107000	0.1062942725	w5s1
Chr1	1103000	1108000	0.09995141204	w5s1
Chr1	1104000	1109000	0.0722342648	w5s1
Chr1	1105000	1110000	0.0289028294	w5s1
Chr1	1106000	1111000	0.0285714	w5s1
Chr1	1107000	1112000	0.03569426664	w5s1
Chr1	1108000	1113000	0.03569426664	w5s1
Chr1	1109000	1114000	0.03569426664	w5s1
Chr1	1110000	1115000	0.03569426664	w5s1
Chr1	1111000	1116000	0.03569426664	w5s1
Chr1	1112000	1117000	0.0285714	w5s1
Chr1	1113000	1118000	0.0285714	w5s1
Chr1	1114000	1119000	0.0285714	w5s1
Chr1	1115000	1120000	0.0285714	w5s1
Chr1	1116000	1121000	0.0285714	w5s1
Chr1	1117000	1122000	0.0285714	w5s1
Chr1	1118000	1123000	0.0285714	w5s1
Chr1	1119000	1124000	0.0285714	w5s1
Chr1	1120000	1125000	0.0285714	w5s1
Chr1	1121000	1126000	0.0285714	w5s1
Chr1	1122000	1127000	0.0285714	w5s1
Chr1	1123000	1128000	0.0285714	w5s1
Chr1	1124000	1129000	0.0285714	w5s1
Chr1	1125000	1130000	0.0285714	w5s1
Chr1	1126000	1131000	0.0285714	w5s1
Chr1	1127000	1132000	0.0285714	w5s1
Chr1	1128000	1133000	0.0285714	w5s1
Chr1	1129000	1134000	0.0292742589	w5s1
Chr1	1130000	1135000	0.03061426016	w5s1
Chr1	1131000	1136000	0.03061426016	w5s1
Chr1	1132000	1137000	0.03061426016	w5s1
Chr1	1133000	1138000	0.03061426016	w5s1
Chr1	1134000	1139000	0.02991140126	w5s1
Chr1	1135000	1140000	0.0285714	w5s1
Chr1	1136000	1141000	0.0285714	w5s1
Chr1	1137000	1142000	0.0285714	w5s1
Chr1	1138000	1143000	0.0285714	w5s1
Chr1	1139000	1144000	0.0285714	w5s1
Chr1	1140000	1145000	0.0285714	w5s1
Chr1	1141000	1146000	0.07446282224	w5s1
Chr1	1142000	1147000	0.1214628178	w5s1
Chr1	1143000	1148000	0.1186056778	w5s1
Chr1	1144000	1149000	0.1157485378	w5s1
Chr1	1145000	1150000	0.1128913978	w5s1
Chr1	1146000	1151000	0.07017713038	w5s1
Chr1	1147000	1152000	0.02620570464	w5s1
Chr1	1148000	1153000	0.028302843	w5s1
Chr1	1149000	1154000	0.028302843	w5s1
Chr1	1150000	1155000	0.028302843	w5s1
Chr1	1151000	1156000	0.02226854816	w5s1
Chr1	1152000	1157000	0.01638283836	w5s1
Chr1	1153000	1158000	0.0142857	w5s1
Chr1	1154000	1159000	0.02515998204	w5s1
Chr1	1155000	1160000	0.02801712204	w5s1
Chr1	1156000	1161000	0.03087426204	w5s1
Chr1	1157000	1162000	0.03471997248	w5s1
Chr1	1158000	1163000	0.08154283732	w5s1
Chr1	1159000	1164000	0.2026114241	w5s1
Chr1	1160000	1165000	0.3063599762	w5s1
Chr1	1161000	1166000	0.3063599762	w5s1
Chr1	1162000	1167000	0.3053714057	w5s1
Chr1	1163000	1168000	0.2614056809	w5s1
Chr1	1164000	1169000	0.1323199521	w5s1
Chr1	1165000	1170000	0.0285714	w5s1
Chr1	1166000	1171000	0.0285714	w5s1
Chr1	1167000	1172000	0.0285714	w5s1
Chr1	1168000	1173000	0.0285714	w5s1
Chr1	1169000	1174000	0.04286287392	w5s1
Chr1	1170000	1175000	0.05999433748	w5s1
Chr1	1171000	1176000	0.08557148854	w5s1
Chr1	1172000	1177000	0.08977720806	w5s1
Chr1	1173000	1178000	0.09195434874	w5s1
Chr1	1174000	1179000	0.07766287482	w5s1
Chr1	1175000	1180000	0.06053141126	w5s1
Chr1	1176000	1181000	0.0410971228	w5s1
Chr1	1177000	1182000	0.04178854226	w5s1
Chr1	1178000	1183000	0.0682485693	w5s1
Chr1	1179000	1184000	0.07358284782	w5s1
Chr1	1180000	1185000	0.07643998782	w5s1
Chr1	1181000	1186000	0.07315426522	w5s1
Chr1	1182000	1187000	0.07776282386	w5s1
Chr1	1183000	1188000	0.08912557614	w5s1
Chr1	1184000	1189000	0.1237912176	w5s1
Chr1	1185000	1190000	0.1294940605	w5s1
Chr1	1186000	1191000	0.1291969154	w5s1
Chr1	1187000	1192000	0.1266512321	w5s1
Chr1	1188000	1193000	0.0939941819	w5s1
Chr1	1189000	1194000	0.06031712486	w5s1
Chr1	1190000	1195000	0.05532285894	w5s1
Chr1	1191000	1196000	0.05391429458	w5s1
Chr1	1192000	1197000	0.04695428024	w5s1
Chr1	1193000	1198000	0.06042574508	w5s1
Chr1	1194000	1199000	0.08994866388	w5s1
Chr1	1195000	1200000	0.106225809	w5s1
Chr1	1196000	1201000	0.1505230343	w5s1
Chr1	1197000	1202000	0.1505230343	w5s1
Chr1	1198000	1203000	0.1301029864	w5s1
Chr1	1199000	1204000	0.0942572046	w5s1
Chr1	1200000	1205000	0.0744143425	w5s1
Chr1	1201000	1206000	0.0312228352	w5s1
Chr1	1202000	1207000	0.0336685556	w5s1
Chr1	1203000	1208000	0.0369599924	w5s1
Chr1	1204000	1209000	0.03698570666	w5s1
Chr1	1205000	1210000	0.03895714016	w5s1
Chr1	1206000	1211000	0.03669999166	w5s1
Chr1	1207000	1212000	0.03425427126	w5s1
Chr1	1208000	1213000	0.0314514015	w5s1
Chr1	1209000	1214000	0.02856854724	w5s1
Chr1	1210000	1215000	0.02373997374	w5s1
Chr1	1211000	1216000	0.02088283374	w5s1
Chr1	1212000	1217000	0.01802569374	w5s1
Chr1	1213000	1218000	0.0142857	w5s1
Chr1	1214000	1219000	0.0142857	w5s1
Chr1	1215000	1220000	0.01482284258	w5s1
Chr1	1216000	1221000	0.0269799903	w5s1
Chr1	1217000	1222000	0.0412657103	w5s1
Chr1	1218000	1223000	0.05578285648	w5s1
Chr1	1219000	1224000	0.08263432508	w5s1
Chr1	1220000	1225000	0.09959436158	w5s1
Chr1	1221000	1226000	0.1017229339	w5s1
Chr1	1222000	1227000	0.1017229339	w5s1
Chr1	1223000	1228000	0.1014915077	w5s1
Chr1	1224000	1229000	0.08892575908	w5s1
Chr1	1225000	1230000	0.09341429656	w5s1
Chr1	1226000	1231000	0.0852085805	w5s1
Chr1	1227000	1232000	0.0709228605	w5s1
Chr1	1228000	1233000	0.0566371405	w5s1
Chr1	1229000	1234000	0.0423514205	w5s1
Chr1	1230000	1235000	0.02036570394	w5s1
Chr1	1231000	1236000	0.0142857	w5s1
Chr1	1232000	1237000	0.0142857	w5s1
Chr1	1233000	1238000	0.0142857	w5s1
Chr1	1234000	1239000	0.0142857	w5s1
Chr1	1235000	1240000	0.01746283194	w5s1
Chr1	1236000	1241000	0.01746283194	w5s1
Chr1	1237000	1242000	0.01746283194	w5s1
Chr1	1238000	1243000	0.01746283194	w5s1
Chr1	1239000	1244000	0.01746283194	w5s1
Chr1	1240000	1245000	0.0142857	w5s1
Chr1	1241000	1246000	0.02105427712	w5s1
Chr1	1242000	1247000	0.02404855984	w5s1
Chr1	1243000	1248000	0.025174273	w5s1
Chr1	1244000	1249000	0.04110855994	w5s1
Chr1	1245000	1250000	0.09193145754	w5s1
Chr1	1246000	1251000	0.1056885989	w5s1
Chr1	1247000	1252000	0.1092657495	w5s1
Chr1	1248000	1253000	0.1109971764	w5s1
Chr1	1249000	1254000	0.1367657701	w5s1
Chr1	1250000	1255000	0.09700289334	w5s1
Chr1	1251000	1256000	0.07647717486	w5s1
Chr1	1252000	1257000	0.06990574152	w5s1
Chr1	1253000	1258000	0.06704860152	w5s1
Chr1	1254000	1259000	0.02534572086	w5s1
Chr1	1255000	1260000	0.0142857	w5s1
Chr1	1256000	1261000	0.0142857	w5s1
Chr1	1257000	1262000	0.01507427202	w5s1
Chr1	1258000	1263000	0.03625712958	w5s1
Chr1	1259000	1264000	0.03625712958	w5s1
Chr1	1260000	1265000	0.04795714128	w5s1
Chr1	1261000	1266000	0.04795714128	w5s1
Chr1	1262000	1267000	0.04716856926	w5s1
Chr1	1263000	1268000	0.0259857117	w5s1
Chr1	1264000	1269000	0.0259857117	w5s1
Chr1	1265000	1270000	0.0142857	w5s1
Chr1	1266000	1271000	0.0142857	w5s1
Chr1	1267000	1272000	0.0149285565	w5s1
Chr1	1268000	1273000	0.0149285565	w5s1
Chr1	1269000	1274000	0.0149285565	w5s1
Chr1	1270000	1275000	0.0149285565	w5s1
Chr1	1271000	1276000	0.0149285565	w5s1
Chr1	1272000	1277000	0.01475141382	w5s1
Chr1	1273000	1278000	0.01523998476	w5s1
Chr1	1274000	1279000	0.01523998476	w5s1
Chr1	1275000	1280000	0.01693998306	w5s1
Chr1	1276000	1281000	0.01816569612	w5s1
Chr1	1277000	1282000	0.0205571223	w5s1
Chr1	1278000	1283000	0.02202283512	w5s1
Chr1	1279000	1284000	0.02238283476	w5s1
Chr1	1280000	1285000	0.02075426496	w5s1
Chr1	1281000	1286000	0.0195285519	w5s1
Chr1	1282000	1287000	0.0166714119	w5s1
Chr1	1283000	1288000	0.01471712814	w5s1
Chr1	1284000	1289000	0.0143571285	w5s1
Chr1	1285000	1290000	0.01586284128	w5s1
Chr1	1286000	1291000	0.09273711616	w5s1
Chr1	1287000	1292000	0.1758770902	w5s1
Chr1	1288000	1293000	0.2342741702	w5s1
Chr1	1289000	1294000	0.2386084541	w5s1
Chr1	1290000	1295000	0.2398884528	w5s1
Chr1	1291000	1296000	0.165871318	w5s1
Chr1	1292000	1297000	0.08558848396	w5s1
Chr1	1293000	1298000	0.03004854396	w5s1
Chr1	1294000	1299000	0.0285714	w5s1
Chr1	1295000	1300000	0.0285714	w5s1
Chr1	1296000	1301000	0.0285714	w5s1
Chr1	1297000	1302000	0.0285714	w5s1
Chr1	1298000	1303000	0.03397998078	w5s1
Chr1	1299000	1304000	0.04812853846	w5s1
Chr1	1300000	1305000	0.04527139846	w5s1
Chr1	1301000	1306000	0.05211712288	w5s1
Chr1	1302000	1307000	0.05303141428	w5s1
Chr1	1303000	1308000	0.0447656935	w5s1
Chr1	1304000	1309000	0.02775999582	w5s1
Chr1	1305000	1310000	0.02918285022	w5s1
Chr1	1306000	1311000	0.02091712502	w5s1
Chr1	1307000	1312000	0.0172056937	w5s1
Chr1	1308000	1313000	0.01857712324	w5s1
Chr1	1309000	1314000	0.01857712324	w5s1
Chr1	1310000	1315000	0.01715426884	w5s1
Chr1	1311000	1316000	0.01571712962	w5s1
Chr1	1312000	1317000	0.01565712954	w5s1
Chr1	1313000	1318000	0.0142857	w5s1
Chr1	1314000	1319000	0.0142857	w5s1
Chr1	1315000	1320000	0.0142857	w5s1
Chr1	1316000	1321000	0.0142857	w5s1
Chr1	1317000	1322000	0.0142857	w5s1
Chr1	1318000	1323000	0.0142857	w5s1
Chr1	1319000	1324000	0.0142857	w5s1
Chr1	1320000	1325000	0.0142857	w5s1
Chr1	1321000	1326000	0.0142857	w5s1
Chr1	1322000	1327000	0.0142857	w5s1
Chr1	1323000	1328000	0.0142857	w5s1
Chr1	1324000	1329000	0.0142857	w5s1
Chr1	1325000	1330000	0.0142857	w5s1
Chr1	1326000	1331000	0.0142857	w5s1
Chr1	1327000	1332000	0.0142857	w5s1
Chr1	1328000	1333000	0.0142857	w5s1
Chr1	1329000	1334000	0.0142857	w5s1
Chr1	1330000	1335000	0.0142857	w5s1
Chr1	1331000	1336000	0.0142857	w5s1
Chr1	1332000	1337000	0.0142857	w5s1
Chr1	1333000	1338000	0.0142857	w5s1
Chr1	1334000	1339000	0.0142857	w5s1
Chr1	1335000	1340000	0.0142857	w5s1
Chr1	1336000	1341000	0.0142857	w5s1
Chr1	1337000	1342000	0.0142857	w5s1
Chr1	1338000	1343000	0.0142857	w5s1
Chr1	1339000	1344000	0.01555141576	w5s1
Chr1	1340000	1345000	0.01555141576	w5s1
Chr1	1341000	1346000	0.01555141576	w5s1
Chr1	1342000	1347000	0.01555141576	w5s1
Chr1	1343000	1348000	0.01852856036	w5s1
Chr1	1344000	1349000	0.02279141984	w5s1
Chr1	1345000	1350000	0.02279141984	w5s1
Chr1	1346000	1351000	0.02279141984	w5s1
Chr1	1347000	1352000	0.0230828486	w5s1
Chr1	1348000	1353000	0.020105704	w5s1
Chr1	1349000	1354000	0.01472570004	w5s1
Chr1	1350000	1355000	0.01472570004	w5s1
Chr1	1351000	1356000	0.01472570004	w5s1
Chr1	1352000	1357000	0.01443427128	w5s1
Chr1	1353000	1358000	0.01443427128	w5s1
Chr1	1354000	1359000	0.0142857	w5s1
Chr1	1355000	1360000	0.0142857	w5s1
Chr1	1356000	1361000	0.0142857	w5s1
Chr1	1357000	1362000	0.0142857	w5s1
Chr1	1358000	1363000	0.0142857	w5s1
Chr1	1359000	1364000	0.0142857	w5s1
Chr1	1360000	1365000	0.0142857	w5s1
Chr1	1361000	1366000	0.0142857	w5s1
Chr1	1362000	1367000	0.0142857	w5s1
Chr1	1363000	1368000	0.0142857	w5s1
Chr1	1364000	1369000	0.0142857	w5s1
Chr1	1365000	1370000	0.0142857	w5s1
Chr1	1366000	1371000	0.0142857	w5s1
Chr1	1367000	1372000	0.0142857	w5s1
Chr1	1368000	1373000	0.0142857	w5s1
Chr1	1369000	1374000	0.0142857	w5s1
Chr1	1370000	1375000	0.0142857	w5s1
Chr1	1371000	1376000	0.0142857	w5s1
Chr1	1372000	1377000	0.0142857	w5s1
Chr1	1373000	1378000	0.0142857	w5s1
Chr1	1374000	1379000	0.0142857	w5s1
Chr1	1375000	1380000	0.0142857	w5s1
Chr1	1376000	1381000	0.0142857	w5s1
Chr1	1377000	1382000	0.0142857	w5s1
Chr1	1378000	1383000	0.0142857	w5s1
Chr1	1379000	1384000	0.0142857	w5s1
Chr1	1380000	1385000	0.0142857	w5s1
Chr1	1381000	1386000	0.0142857	w5s1
Chr1	1382000	1387000	0.0142857	w5s1
Chr1	1383000	1388000	0.0142857	w5s1
Chr1	1384000	1389000	0.0142857	w5s1
Chr1	1385000	1390000	0.0142857	w5s1
Chr1	1386000	1391000	0.0142857	w5s1
Chr1	1387000	1392000	0.0142857	w5s1
Chr1	1388000	1393000	0.0142857	w5s1
Chr1	1389000	1394000	0.0142857	w5s1
Chr1	1390000	1395000	0.0142857	w5s1
Chr1	1391000	1396000	0.0142857	w5s1
Chr1	1392000	1397000	0.0142857	w5s1
Chr1	1393000	1398000	0.0142857	w5s1
Chr1	1394000	1399000	0.0142857	w5s1
Chr1	1395000	1400000	0.0142857	w5s1
Chr1	1396000	1401000	0.0142857	w5s1
Chr1	1397000	1402000	0.0142857	w5s1
Chr1	1398000	1403000	0.0142857	w5s1
Chr1	1399000	1404000	0.0142857	w5s1
Chr1	1400000	1405000	0.0142857	w5s1
Chr1	1401000	1406000	0.0142857	w5s1
Chr1	1402000	1407000	0.0142857	w5s1
Chr1	1403000	1408000	0.0142857	w5s1
Chr1	1404000	1409000	0.0142857	w5s1
Chr1	1405000	1410000	0.0142857	w5s1
Chr1	1406000	1411000	0.0142857	w5s1
Chr1	1407000	1412000	0.0142857	w5s1
Chr1	1408000	1413000	0.0142857	w5s1
Chr1	1409000	1414000	0.0142857	w5s1
Chr1	1410000	1415000	0.0142857	w5s1
Chr1	1411000	1416000	0.0142857	w5s1
Chr1	1412000	1417000	0.0142857	w5s1
Chr1	1413000	1418000	0.0142857	w5s1
Chr1	1414000	1419000	0.0142857	w5s1
Chr1	1415000	1420000	0.0142857	w5s1
Chr1	1416000	1421000	0.0142857	w5s1
Chr1	1417000	1422000	0.0142857	w5s1
Chr1	1418000	1423000	0.0142857	w5s1
Chr1	1419000	1424000	0.0142857	w5s1
Chr1	1420000	1425000	0.0142857	w5s1
Chr1	1421000	1426000	0.0142857	w5s1
Chr1	1422000	1427000	0.0142857	w5s1
Chr1	1423000	1428000	0.01443427128	w5s1
Chr1	1424000	1429000	0.02147141668	w5s1
Chr1	1425000	1430000	0.02351427464	w5s1
Chr1	1426000	1431000	0.0309714115	w5s1
Chr1	1427000	1432000	0.04013713926	w5s1
Chr1	1428000	1433000	0.0767114635	w5s1
Chr1	1429000	1434000	0.1211572611	w5s1
Chr1	1430000	1435000	0.1619201691	w5s1
Chr1	1431000	1436000	0.1806744451	w5s1
Chr1	1432000	1437000	0.2017515973	w5s1
Chr1	1433000	1438000	0.1853487602	w5s1
Chr1	1434000	1439000	0.1514172568	w5s1
Chr1	1435000	1440000	0.1257543508	w5s1
Chr1	1436000	1441000	0.116685798	w5s1
Chr1	1437000	1442000	0.103585778	w5s1
Chr1	1438000	1443000	0.1004085796	w5s1
Chr1	1439000	1444000	0.1017971208	w5s1
Chr1	1440000	1445000	0.1428370672	w5s1
Chr1	1441000	1446000	0.2138370872	w5s1
Chr1	1442000	1447000	0.2852656872	w5s1
Chr1	1443000	1448000	0.3566942872	w5s1
Chr1	1444000	1449000	0.381288626	w5s1
Chr1	1445000	1450000	0.3606315444	w5s1
Chr1	1446000	1451000	0.2892372282	w5s1
Chr1	1447000	1452000	0.2063800482	w5s1
Chr1	1448000	1453000	0.1235228682	w5s1
Chr1	1449000	1454000	0.0864485439	w5s1
Chr1	1450000	1455000	0.0610856783	w5s1
Chr1	1451000	1456000	0.05514854468	w5s1
Chr1	1452000	1457000	0.05901429342	w5s1
Chr1	1453000	1458000	0.07330007342	w5s1
Chr1	1454000	1459000	0.07243152292	w5s1
Chr1	1455000	1460000	0.08202870042	w5s1
Chr1	1456000	1461000	0.09121733022	w5s1
Chr1	1457000	1462000	0.1016373615	w5s1
Chr1	1458000	1463000	0.1016373615	w5s1
Chr1	1459000	1464000	0.1160459767	w5s1
Chr1	1460000	1465000	0.114286	w5s1
Chr1	1461000	1466000	0.114286	w5s1
Chr1	1462000	1467000	0.1081602597	w5s1
Chr1	1463000	1468000	0.09673163968	w5s1
Chr1	1464000	1469000	0.08530301968	w5s1
Chr1	1465000	1470000	0.07387439968	w5s1
Chr1	1466000	1471000	0.06244577968	w5s1
Chr1	1467000	1472000	0.0571429	w5s1
Chr1	1468000	1473000	0.0571429	w5s1
Chr1	1469000	1474000	0.0571429	w5s1
Chr1	1470000	1475000	0.0571429	w5s1
Chr1	1471000	1476000	0.0571429	w5s1
Chr1	1472000	1477000	0.0571429	w5s1
Chr1	1473000	1478000	0.0571429	w5s1
Chr1	1474000	1479000	0.0571429	w5s1
Chr1	1475000	1480000	0.0571429	w5s1
Chr1	1476000	1481000	0.09250579156	w5s1
Chr1	1477000	1482000	0.1039344116	w5s1
Chr1	1478000	1483000	0.1153630316	w5s1
Chr1	1479000	1484000	0.1267916516	w5s1
Chr1	1480000	1485000	0.1382202716	w5s1
Chr1	1481000	1486000	0.1171316716	w5s1
Chr1	1482000	1487000	0.1171316716	w5s1
Chr1	1483000	1488000	0.1171316716	w5s1
Chr1	1484000	1489000	0.1171316716	w5s1
Chr1	1485000	1490000	0.1171316716	w5s1
Chr1	1486000	1491000	0.126900253	w5s1
Chr1	1487000	1492000	0.1250687668	w5s1
Chr1	1488000	1493000	0.1222115668	w5s1
Chr1	1489000	1494000	0.1200258088	w5s1
Chr1	1490000	1495000	0.1187429352	w5s1
Chr1	1491000	1496000	0.1007400596	w5s1
Chr1	1492000	1497000	0.0968572058	w5s1
Chr1	1493000	1498000	0.09455149598	w5s1
Chr1	1494000	1499000	0.09102291398	w5s1
Chr1	1495000	1500000	0.08663716228	w5s1
Chr1	1496000	1501000	0.09466572908	w5s1
Chr1	1497000	1502000	0.09466572908	w5s1
Chr1	1498000	1503000	0.0941142989	w5s1
Chr1	1499000	1504000	0.0941142989	w5s1
Chr1	1500000	1505000	0.09406858418	w5s1
Chr1	1501000	1506000	0.08658001342	w5s1
Chr1	1502000	1507000	0.08658001342	w5s1
Chr1	1503000	1508000	0.1290600062	w5s1
Chr1	1504000	1509000	0.2517571958	w5s1
Chr1	1505000	1510000	0.3240772032	w5s1
Chr1	1506000	1511000	0.3089257698	w5s1
Chr1	1507000	1512000	0.2946400498	w5s1
Chr1	1508000	1513000	0.2378743371	w5s1
Chr1	1509000	1514000	0.1008914275	w5s1
Chr1	1510000	1515000	0.0142857	w5s1
Chr1	1511000	1516000	0.0142857	w5s1
Chr1	1512000	1517000	0.0142857	w5s1
Chr1	1513000	1518000	0.0142857	w5s1
Chr1	1514000	1519000	0.0142857	w5s1
Chr1	1515000	1520000	0.02999425644	w5s1
Chr1	1516000	1521000	0.03285139644	w5s1
Chr1	1517000	1522000	0.03570853644	w5s1
Chr1	1518000	1523000	0.03856567644	w5s1
Chr1	1519000	1524000	0.04142281644	w5s1
Chr1	1520000	1525000	0.0285714	w5s1
Chr1	1521000	1526000	0.0285714	w5s1
Chr1	1522000	1527000	0.09710855928	w5s1
Chr1	1523000	1528000	0.2176199419	w5s1
Chr1	1524000	1529000	0.3388170945	w5s1
Chr1	1525000	1530000	0.3638685262	w5s1
Chr1	1526000	1531000	0.3616113856	w5s1
Chr1	1527000	1532000	0.2902170863	w5s1
Chr1	1528000	1533000	0.1668485637	w5s1
Chr1	1529000	1534000	0.04279427114	w5s1
Chr1	1530000	1535000	0.0148856994	w5s1
Chr1	1531000	1536000	0.0142857	w5s1
Chr1	1532000	1537000	0.0142857	w5s1
Chr1	1533000	1538000	0.0142857	w5s1
Chr1	1534000	1539000	0.0142857	w5s1
Chr1	1535000	1540000	0.0142857	w5s1
Chr1	1536000	1541000	0.0142857	w5s1
Chr1	1537000	1542000	0.0142857	w5s1
Chr1	1538000	1543000	0.0142857	w5s1
Chr1	1539000	1544000	0.0142857	w5s1
Chr1	1540000	1545000	0.0142857	w5s1
Chr1	1541000	1546000	0.0142857	w5s1
Chr1	1542000	1547000	0.0142857	w5s1
Chr1	1543000	1548000	0.01732284212	w5s1
Chr1	1544000	1549000	0.01972283972	w5s1
Chr1	1545000	1550000	0.01988283956	w5s1
Chr1	1546000	1551000	0.01988283956	w5s1
Chr1	1547000	1552000	0.01988283956	w5s1
Chr1	1548000	1553000	0.01684569744	w5s1
Chr1	1549000	1554000	0.01444569984	w5s1
Chr1	1550000	1555000	0.01438284276	w5s1
Chr1	1551000	1556000	0.01438284276	w5s1
Chr1	1552000	1557000	0.01438284276	w5s1
Chr1	1553000	1558000	0.01438284276	w5s1
Chr1	1554000	1559000	0.01438284276	w5s1
Chr1	1555000	1560000	0.0142857	w5s1
Chr1	1556000	1561000	0.0142857	w5s1
Chr1	1557000	1562000	0.0142857	w5s1
Chr1	1558000	1563000	0.0142857	w5s1
Chr1	1559000	1564000	0.03421998118	w5s1
Chr1	1560000	1565000	0.03993426118	w5s1
Chr1	1561000	1566000	0.04564854118	w5s1
Chr1	1562000	1567000	0.09449708324	w5s1
Chr1	1563000	1568000	0.1887827432	w5s1
Chr1	1564000	1569000	0.183265597	w5s1
Chr1	1565000	1570000	0.177551317	w5s1
Chr1	1566000	1571000	0.1720256082	w5s1
Chr1	1567000	1572000	0.1452285091	w5s1
Chr1	1568000	1573000	0.05094284908	w5s1
Chr1	1569000	1574000	0.03652571418	w5s1
Chr1	1570000	1575000	0.03652571418	w5s1
Chr1	1571000	1576000	0.03633714294	w5s1
Chr1	1572000	1577000	0.01696569914	w5s1
Chr1	1573000	1578000	0.04865138858	w5s1
Chr1	1574000	1579000	0.06177136906	w5s1
Chr1	1575000	1580000	0.06292565472	w5s1
Chr1	1576000	1581000	0.06292565472	w5s1
Chr1	1577000	1582000	0.06024565558	w5s1
Chr1	1578000	1583000	0.02855996614	w5s1
Chr1	1579000	1584000	0.01543998566	w5s1
Chr1	1580000	1585000	0.0142857	w5s1
Chr1	1581000	1586000	0.0142857	w5s1
Chr1	1582000	1587000	0.0142857	w5s1
Chr1	1583000	1588000	0.0142857	w5s1
Chr1	1584000	1589000	0.0142857	w5s1
Chr1	1585000	1590000	0.0142857	w5s1
Chr1	1586000	1591000	0.0142857	w5s1
Chr1	1587000	1592000	0.0142857	w5s1
Chr1	1588000	1593000	0.0142857	w5s1
Chr1	1589000	1594000	0.0142857	w5s1
Chr1	1590000	1595000	0.0154142703	w5s1
Chr1	1591000	1596000	0.02475427074	w5s1
Chr1	1592000	1597000	0.03903999074	w5s1
Chr1	1593000	1598000	0.0442399953	w5s1
Chr1	1594000	1599000	0.0442399953	w5s1
Chr1	1595000	1600000	0.043111425	w5s1
Chr1	1596000	1601000	0.03602856634	w5s1
Chr1	1597000	1602000	0.04825712948	w5s1
Chr1	1598000	1603000	0.1013428409	w5s1
Chr1	1599000	1604000	0.1234971263	w5s1
Chr1	1600000	1605000	0.1523285369	w5s1
Chr1	1601000	1606000	0.1500713951	w5s1
Chr1	1602000	1607000	0.123557112	w5s1
Chr1	1603000	1608000	0.0680999646	w5s1
Chr1	1604000	1609000	0.04594567926	w5s1
Chr1	1605000	1610000	0.0171142686	w5s1
Chr1	1606000	1611000	0.0171142686	w5s1
Chr1	1607000	1612000	0.0171142686	w5s1
Chr1	1608000	1613000	0.0142857	w5s1
Chr1	1609000	1614000	0.0142857	w5s1
Chr1	1610000	1615000	0.0142857	w5s1
Chr1	1611000	1616000	0.0174999825	w5s1
Chr1	1612000	1617000	0.0174999825	w5s1
Chr1	1613000	1618000	0.0174999825	w5s1
Chr1	1614000	1619000	0.0174999825	w5s1
Chr1	1615000	1620000	0.0174999825	w5s1
Chr1	1616000	1621000	0.0142857	w5s1
Chr1	1617000	1622000	0.0142857	w5s1
Chr1	1618000	1623000	0.0142857	w5s1
Chr1	1619000	1624000	0.0142857	w5s1
Chr1	1620000	1625000	0.0142857	w5s1
Chr1	1621000	1626000	0.0142857	w5s1
Chr1	1622000	1627000	0.0142857	w5s1
Chr1	1623000	1628000	0.0142857	w5s1
Chr1	1624000	1629000	0.0142857	w5s1
Chr1	1625000	1630000	0.0142857	w5s1
Chr1	1626000	1631000	0.0142857	w5s1
Chr1	1627000	1632000	0.0142857	w5s1
Chr1	1628000	1633000	0.0142857	w5s1
Chr1	1629000	1634000	0.0142857	w5s1
Chr1	1630000	1635000	0.0142857	w5s1
Chr1	1631000	1636000	0.0142857	w5s1
Chr1	1632000	1637000	0.0142857	w5s1
Chr1	1633000	1638000	0.0142857	w5s1
Chr1	1634000	1639000	0.0142857	w5s1
Chr1	1635000	1640000	0.0142857	w5s1
Chr1	1636000	1641000	0.0142857	w5s1
Chr1	1637000	1642000	0.0142857	w5s1
Chr1	1638000	1643000	0.0142857	w5s1
Chr1	1639000	1644000	0.0142857	w5s1
Chr1	1640000	1645000	0.0142857	w5s1
Chr1	1641000	1646000	0.0142857	w5s1
Chr1	1642000	1647000	0.0142857	w5s1
Chr1	1643000	1648000	0.0142857	w5s1
Chr1	1644000	1649000	0.0142857	w5s1
Chr1	1645000	1650000	0.0142857	w5s1
Chr1	1646000	1651000	0.0142857	w5s1
Chr1	1647000	1652000	0.0142857	w5s1
Chr1	1648000	1653000	0.0142857	w5s1
Chr1	1649000	1654000	0.0142857	w5s1
Chr1	1650000	1655000	0.0142857	w5s1
Chr1	1651000	1656000	0.0142857	w5s1
Chr1	1652000	1657000	0.0142857	w5s1
Chr1	1653000	1658000	0.0142857	w5s1
Chr1	1654000	1659000	0.0142857	w5s1
Chr1	1655000	1660000	0.0142857	w5s1
Chr1	1656000	1661000	0.0142857	w5s1
Chr1	1657000	1662000	0.0142857	w5s1
Chr1	1658000	1663000	0.0142857	w5s1
Chr1	1659000	1664000	0.0142857	w5s1
Chr1	1660000	1665000	0.0142857	w5s1
Chr1	1661000	1666000	0.0142857	w5s1
Chr1	1662000	1667000	0.0142857	w5s1
Chr1	1663000	1668000	0.0142857	w5s1
Chr1	1664000	1669000	0.0142857	w5s1
Chr1	1665000	1670000	0.0142857	w5s1
Chr1	1666000	1671000	0.0142857	w5s1
Chr1	1667000	1672000	0.0142857	w5s1
Chr1	1668000	1673000	0.0142857	w5s1
Chr1	1669000	1674000	0.0142857	w5s1
Chr1	1670000	1675000	0.0142857	w5s1
Chr1	1671000	1676000	0.0142857	w5s1
Chr1	1672000	1677000	0.0142857	w5s1
Chr1	1673000	1678000	0.0142857	w5s1
Chr1	1674000	1679000	0.0142857	w5s1
Chr1	1675000	1680000	0.0142857	w5s1
Chr1	1676000	1681000	0.01800569628	w5s1
Chr1	1677000	1682000	0.01800569628	w5s1
Chr1	1678000	1683000	0.01800569628	w5s1
Chr1	1679000	1684000	0.01800569628	w5s1
Chr1	1680000	1685000	0.01800569628	w5s1
Chr1	1681000	1686000	0.0142857	w5s1
Chr1	1682000	1687000	0.0142857	w5s1
Chr1	1683000	1688000	0.0142857	w5s1
Chr1	1684000	1689000	0.0142857	w5s1
Chr1	1685000	1690000	0.0142857	w5s1
Chr1	1686000	1691000	0.0142857	w5s1
Chr1	1687000	1692000	0.0142857	w5s1
Chr1	1688000	1693000	0.0142857	w5s1
Chr1	1689000	1694000	0.0142857	w5s1
Chr1	1690000	1695000	0.0142857	w5s1
Chr1	1691000	1696000	0.0142857	w5s1
Chr1	1692000	1697000	0.0142857	w5s1
Chr1	1693000	1698000	0.0142857	w5s1
Chr1	1694000	1699000	0.01509998286	w5s1
Chr1	1695000	1700000	0.01637997822	w5s1
Chr1	1696000	1701000	0.01637997822	w5s1
Chr1	1697000	1702000	0.01637997822	w5s1
Chr1	1698000	1703000	0.01637997822	w5s1
Chr1	1699000	1704000	0.01556569536	w5s1
Chr1	1700000	1705000	0.0142857	w5s1
Chr1	1701000	1706000	0.0142857	w5s1
Chr1	1702000	1707000	0.0142857	w5s1
Chr1	1703000	1708000	0.0142857	w5s1
Chr1	1704000	1709000	0.01536284442	w5s1
Chr1	1705000	1710000	0.05236284942	w5s1
Chr1	1706000	1711000	0.05515999232	w5s1
Chr1	1707000	1712000	0.05515999232	w5s1
Chr1	1708000	1713000	0.05515999232	w5s1
Chr1	1709000	1714000	0.0540828479	w5s1
Chr1	1710000	1715000	0.01737712832	w5s1
Chr1	1711000	1716000	0.01457998542	w5s1
Chr1	1712000	1717000	0.01457998542	w5s1
Chr1	1713000	1718000	0.01457998542	w5s1
Chr1	1714000	1719000	0.0325714143	w5s1
Chr1	1715000	1720000	0.06075141656	w5s1
Chr1	1716000	1721000	0.06543141388	w5s1
Chr1	1717000	1722000	0.06828855388	w5s1
Chr1	1718000	1723000	0.07119426526	w5s1
Chr1	1719000	1724000	0.05605997638	w5s1
Chr1	1720000	1725000	0.03087711474	w5s1
Chr1	1721000	1726000	0.02949997204	w5s1
Chr1	1722000	1727000	0.02949997204	w5s1
Chr1	1723000	1728000	0.02945140066	w5s1
Chr1	1724000	1729000	0.03764282206	w5s1
Chr1	1725000	1730000	0.07529714724	w5s1
Chr1	1726000	1731000	0.1093971831	w5s1
Chr1	1727000	1732000	0.1140200423	w5s1
Chr1	1728000	1733000	0.1305771965	w5s1
Chr1	1729000	1734000	0.1223857751	w5s1
Chr1	1730000	1735000	0.08429716392	w5s1
Chr1	1731000	1736000	0.05693427576	w5s1
Chr1	1732000	1737000	0.04945427656	w5s1
Chr1	1733000	1738000	0.03003998234	w5s1
Chr1	1734000	1739000	0.02718284234	w5s1
Chr1	1735000	1740000	0.02432570234	w5s1
Chr1	1736000	1741000	0.0142857	w5s1
Chr1	1737000	1742000	0.01475427096	w5s1
Chr1	1738000	1743000	0.02004569424	w5s1
Chr1	1739000	1744000	0.02087426484	w5s1
Chr1	1740000	1745000	0.02087426484	w5s1
Chr1	1741000	1746000	0.02087426484	w5s1
Chr1	1742000	1747000	0.02040569388	w5s1
Chr1	1743000	1748000	0.0151142706	w5s1
Chr1	1744000	1749000	0.0142857	w5s1
Chr1	1745000	1750000	0.0142857	w5s1
Chr1	1746000	1751000	0.0142857	w5s1
Chr1	1747000	1752000	0.0142857	w5s1
Chr1	1748000	1753000	0.01545998728	w5s1
Chr1	1749000	1754000	0.01558570144	w5s1
Chr1	1750000	1755000	0.01558570144	w5s1
Chr1	1751000	1756000	0.01558570144	w5s1
Chr1	1752000	1757000	0.01558570144	w5s1
Chr1	1753000	1758000	0.01441141416	w5s1
Chr1	1754000	1759000	0.0142857	w5s1
Chr1	1755000	1760000	0.0142857	w5s1
Chr1	1756000	1761000	0.0142857	w5s1
Chr1	1757000	1762000	0.0142857	w5s1
Chr1	1758000	1763000	0.0142857	w5s1
Chr1	1759000	1764000	0.0152142705	w5s1
Chr1	1760000	1765000	0.0180714105	w5s1
Chr1	1761000	1766000	0.0209285505	w5s1
Chr1	1762000	1767000	0.02357711928	w5s1
Chr1	1763000	1768000	0.02357711928	w5s1
Chr1	1764000	1769000	0.02264854878	w5s1
Chr1	1765000	1770000	0.01979140878	w5s1
Chr1	1766000	1771000	0.01693426878	w5s1
Chr1	1767000	1772000	0.0142857	w5s1
Chr1	1768000	1773000	0.0142857	w5s1
Chr1	1769000	1774000	0.0142857	w5s1
Chr1	1770000	1775000	0.02531141954	w5s1
Chr1	1771000	1776000	0.03491143394	w5s1
Chr1	1772000	1777000	0.0383142891	w5s1
Chr1	1773000	1778000	0.05525143194	w5s1
Chr1	1774000	1779000	0.07123711532	w5s1
Chr1	1775000	1780000	0.08230281306	w5s1
Chr1	1776000	1781000	0.07270279866	w5s1
Chr1	1777000	1782000	0.0744199478	w5s1
Chr1	1778000	1783000	0.06605424496	w5s1
Chr1	1779000	1784000	0.05864000158	w5s1
Chr1	1780000	1785000	0.0451200243	w5s1
Chr1	1781000	1786000	0.0536914643	w5s1
Chr1	1782000	1787000	0.0571429	w5s1
Chr1	1783000	1788000	0.0571429	w5s1
Chr1	1784000	1789000	0.0571429	w5s1
Chr1	1785000	1790000	0.0571429	w5s1
Chr1	1786000	1791000	0.05245432232	w5s1
Chr1	1787000	1792000	0.04388288232	w5s1
Chr1	1788000	1793000	0.03531144232	w5s1
Chr1	1789000	1794000	0.02674000232	w5s1
Chr1	1790000	1795000	0.01816856232	w5s1
Chr1	1791000	1796000	0.0142857	w5s1
Chr1	1792000	1797000	0.0142857	w5s1
Chr1	1793000	1798000	0.0142857	w5s1
Chr1	1794000	1799000	0.0142857	w5s1
Chr1	1795000	1800000	0.0142857	w5s1
Chr1	1796000	1801000	0.0142857	w5s1
Chr1	1797000	1802000	0.02274570468	w5s1
Chr1	1798000	1803000	0.07155150302	w5s1
Chr1	1799000	1804000	0.08243153566	w5s1
Chr1	1800000	1805000	0.0849115431	w5s1
Chr1	1801000	1806000	0.0849115431	w5s1
Chr1	1802000	1807000	0.07645153842	w5s1
Chr1	1803000	1808000	0.02764574008	w5s1
Chr1	1804000	1809000	0.01676570744	w5s1
Chr1	1805000	1810000	0.0142857	w5s1
Chr1	1806000	1811000	0.0142857	w5s1
Chr1	1807000	1812000	0.0160571268	w5s1
Chr1	1808000	1813000	0.0160571268	w5s1
Chr1	1809000	1814000	0.0160571268	w5s1
Chr1	1810000	1815000	0.0160571268	w5s1
Chr1	1811000	1816000	0.0160571268	w5s1
Chr1	1812000	1817000	0.0142857	w5s1
Chr1	1813000	1818000	0.0142857	w5s1
Chr1	1814000	1819000	0.0142857	w5s1
Chr1	1815000	1820000	0.01550570088	w5s1
Chr1	1816000	1821000	0.01550570088	w5s1
Chr1	1817000	1822000	0.01550570088	w5s1
Chr1	1818000	1823000	0.01590284334	w5s1
Chr1	1819000	1824000	0.01606570032	w5s1
Chr1	1820000	1825000	0.01484569944	w5s1
Chr1	1821000	1826000	0.01568570196	w5s1
Chr1	1822000	1827000	0.1060400184	w5s1
Chr1	1823000	1828000	0.1870485843	w5s1
Chr1	1824000	1829000	0.1915485699	w5s1
Chr1	1825000	1830000	0.1915485699	w5s1
Chr1	1826000	1831000	0.1907085674	w5s1
Chr1	1827000	1832000	0.100354251	w5s1
Chr1	1828000	1833000	0.01894854258	w5s1
Chr1	1829000	1834000	0.0142857	w5s1
Chr1	1830000	1835000	0.0142857	w5s1
Chr1	1831000	1836000	0.0142857	w5s1
Chr1	1832000	1837000	0.0142857	w5s1
Chr1	1833000	1838000	0.0142857	w5s1
Chr1	1834000	1839000	0.0142857	w5s1
Chr1	1835000	1840000	0.0142857	w5s1
Chr1	1836000	1841000	0.0142857	w5s1
Chr1	1837000	1842000	0.0142857	w5s1
Chr1	1838000	1843000	0.01598855842	w5s1
Chr1	1839000	1844000	0.01728284284	w5s1
Chr1	1840000	1845000	0.018551413	w5s1
Chr1	1841000	1846000	0.018551413	w5s1
Chr1	1842000	1847000	0.018551413	w5s1
Chr1	1843000	1848000	0.01684855458	w5s1
Chr1	1844000	1849000	0.01555427016	w5s1
Chr1	1845000	1850000	0.01477712808	w5s1
Chr1	1846000	1851000	0.0168428403	w5s1
Chr1	1847000	1852000	0.0168428403	w5s1
Chr1	1848000	1853000	0.0168428403	w5s1
Chr1	1849000	1854000	0.0168428403	w5s1
Chr1	1850000	1855000	0.01635141222	w5s1
Chr1	1851000	1856000	0.0142857	w5s1
Chr1	1852000	1857000	0.0142857	w5s1
Chr1	1853000	1858000	0.0142857	w5s1
Chr1	1854000	1859000	0.02446001406	w5s1
Chr1	1855000	1860000	0.03017429406	w5s1
Chr1	1856000	1861000	0.03588857406	w5s1
Chr1	1857000	1862000	0.04160285406	w5s1
Chr1	1858000	1863000	0.05570288644	w5s1
Chr1	1859000	1864000	0.07245150098	w5s1
Chr1	1860000	1865000	0.09796588028	w5s1
Chr1	1861000	1866000	0.1008230403	w5s1
Chr1	1862000	1867000	0.1036802003	w5s1
Chr1	1863000	1868000	0.0981516079	w5s1
Chr1	1864000	1869000	0.07806010886	w5s1
Chr1	1865000	1870000	0.05254572956	w5s1
Chr1	1866000	1871000	0.04968856956	w5s1
Chr1	1867000	1872000	0.04683140956	w5s1
Chr1	1868000	1873000	0.04397424956	w5s1
Chr1	1869000	1874000	0.0428571	w5s1
Chr1	1870000	1875000	0.0428571	w5s1
Chr1	1871000	1876000	0.0428571	w5s1
Chr1	1872000	1877000	0.0428571	w5s1
Chr1	1873000	1878000	0.0428571	w5s1
Chr1	1874000	1879000	0.0431828151	w5s1
Chr1	1875000	1880000	0.0488971151	w5s1
Chr1	1876000	1881000	0.0512628353	w5s1
Chr1	1877000	1882000	0.04977140822	w5s1
Chr1	1878000	1883000	0.04405712822	w5s1
Chr1	1879000	1884000	0.03801713312	w5s1
Chr1	1880000	1885000	0.02658855312	w5s1
Chr1	1881000	1886000	0.01850855292	w5s1
Chr1	1882000	1887000	0.0142857	w5s1
Chr1	1883000	1888000	0.0142857	w5s1
Chr1	1884000	1889000	0.0142857	w5s1
Chr1	1885000	1890000	0.0142857	w5s1
Chr1	1886000	1891000	0.0142857	w5s1
Chr1	1887000	1892000	0.0142857	w5s1
Chr1	1888000	1893000	0.01632570034	w5s1
Chr1	1889000	1894000	0.03265142958	w5s1
Chr1	1890000	1895000	0.03550856958	w5s1
Chr1	1891000	1896000	0.03691142532	w5s1
Chr1	1892000	1897000	0.03691142532	w5s1
Chr1	1893000	1898000	0.03487142498	w5s1
Chr1	1894000	1899000	0.01854569574	w5s1
Chr1	1895000	1900000	0.02540568888	w5s1
Chr1	1896000	1901000	0.06750282596	w5s1
Chr1	1897000	1902000	0.06750282596	w5s1
Chr1	1898000	1903000	0.06750282596	w5s1
Chr1	1899000	1904000	0.074017112	w5s1
Chr1	1900000	1905000	0.06429997886	w5s1
Chr1	1901000	1906000	0.02079998604	w5s1
Chr1	1902000	1907000	0.02079998604	w5s1
Chr1	1903000	1908000	0.02079998604	w5s1
Chr1	1904000	1909000	0.0142857	w5s1
Chr1	1905000	1910000	0.0142857	w5s1
Chr1	1906000	1911000	0.0142857	w5s1
Chr1	1907000	1912000	0.0142857	w5s1
Chr1	1908000	1913000	0.0142857	w5s1
Chr1	1909000	1914000	0.01911427674	w5s1
Chr1	1910000	1915000	0.01911427674	w5s1
Chr1	1911000	1916000	0.01911427674	w5s1
Chr1	1912000	1917000	0.01911427674	w5s1
Chr1	1913000	1918000	0.01911427674	w5s1
Chr1	1914000	1919000	0.0142857	w5s1
Chr1	1915000	1920000	0.0142857	w5s1
Chr1	1916000	1921000	0.0142857	w5s1
Chr1	1917000	1922000	0.02658855574	w5s1
Chr1	1918000	1923000	0.02767427122	w5s1
Chr1	1919000	1924000	0.05624573122	w5s1
Chr1	1920000	1925000	0.08380002802	w5s1
Chr1	1921000	1926000	0.109514288	w5s1
Chr1	1922000	1927000	0.1229256923	w5s1
Chr1	1923000	1928000	0.1475542368	w5s1
Chr1	1924000	1929000	0.1446970368	w5s1
Chr1	1925000	1930000	0.1580227124	w5s1
Chr1	1926000	1931000	0.1408570145	w5s1
Chr1	1927000	1932000	0.1151427545	w5s1
Chr1	1928000	1933000	0.0916427811	w5s1
Chr1	1929000	1934000	0.07208566642	w5s1
Chr1	1930000	1935000	0.03120569402	w5s1
Chr1	1931000	1936000	0.02265713192	w5s1
Chr1	1932000	1937000	0.02424570186	w5s1
Chr1	1933000	1938000	0.02820855356	w5s1
Chr1	1934000	1939000	0.02776568824	w5s1
Chr1	1935000	1940000	0.02852568748	w5s1
Chr1	1936000	1941000	0.02852568748	w5s1
Chr1	1937000	1942000	0.02693711754	w5s1
Chr1	1938000	1943000	0.02075997924	w5s1
Chr1	1939000	1944000	0.01504569924	w5s1
Chr1	1940000	1945000	0.0142857	w5s1
Chr1	1941000	1946000	0.0142857	w5s1
Chr1	1942000	1947000	0.0142857	w5s1
Chr1	1943000	1948000	0.0142857	w5s1
Chr1	1944000	1949000	0.0142857	w5s1
Chr1	1945000	1950000	0.0142857	w5s1
Chr1	1946000	1951000	0.0142857	w5s1
Chr1	1947000	1952000	0.0142857	w5s1
Chr1	1948000	1953000	0.0142857	w5s1
Chr1	1949000	1954000	0.0142857	w5s1
Chr1	1950000	1955000	0.0142857	w5s1
Chr1	1951000	1956000	0.0142857	w5s1
Chr1	1952000	1957000	0.0142857	w5s1
Chr1	1953000	1958000	0.0142857	w5s1
Chr1	1954000	1959000	0.0142857	w5s1
Chr1	1955000	1960000	0.0142857	w5s1
Chr1	1956000	1961000	0.0142857	w5s1
Chr1	1957000	1962000	0.0142857	w5s1
Chr1	1958000	1963000	0.0142857	w5s1
Chr1	1959000	1964000	0.0142857	w5s1
Chr1	1960000	1965000	0.0142857	w5s1
Chr1	1961000	1966000	0.0142857	w5s1
Chr1	1962000	1967000	0.0142857	w5s1
Chr1	1963000	1968000	0.0142857	w5s1
Chr1	1964000	1969000	0.0142857	w5s1
Chr1	1965000	1970000	0.0142857	w5s1
Chr1	1966000	1971000	0.0142857	w5s1
Chr1	1967000	1972000	0.01709998684	w5s1
Chr1	1968000	1973000	0.02439428582	w5s1
Chr1	1969000	1974000	0.02439428582	w5s1
Chr1	1970000	1975000	0.02439428582	w5s1
Chr1	1971000	1976000	0.02439428582	w5s1
Chr1	1972000	1977000	0.02157999898	w5s1
Chr1	1973000	1978000	0.01770856148	w5s1
Chr1	1974000	1979000	0.02315999668	w5s1
Chr1	1975000	1980000	0.02601713668	w5s1
Chr1	1976000	1981000	0.02887427668	w5s1
Chr1	1977000	1982000	0.0327114157	w5s1
Chr1	1978000	1983000	0.03214569422	w5s1
Chr1	1979000	1984000	0.02955139902	w5s1
Chr1	1980000	1985000	0.02955139902	w5s1
Chr1	1981000	1986000	0.02955139902	w5s1
Chr1	1982000	1987000	0.0285714	w5s1
Chr1	1983000	1988000	0.0285714	w5s1
Chr1	1984000	1989000	0.0285714	w5s1
Chr1	1985000	1990000	0.0285714	w5s1
Chr1	1986000	1991000	0.0285714	w5s1
Chr1	1987000	1992000	0.0285714	w5s1
Chr1	1988000	1993000	0.02842568586	w5s1
Chr1	1989000	1994000	0.02556854586	w5s1
Chr1	1990000	1995000	0.02271140586	w5s1
Chr1	1991000	1996000	0.01985426586	w5s1
Chr1	1992000	1997000	0.01699712586	w5s1
Chr1	1993000	1998000	0.0142857	w5s1
Chr1	1994000	1999000	0.0142857	w5s1
Chr1	1995000	2000000	0.0142857	w5s1
Chr1	1996000	2001000	0.0142857	w5s1
Chr1	1997000	2002000	0.0142857	w5s1
Chr1	1998000	2003000	0.0142857	w5s1
[truncated: 134,603 more rows]

## Sheet: Figure4a-NLRs
chr_id	start	stop	gene_id	strand
Chr1	3647822	3651426	AT1G10920	-
Chr1	4143866	4147566	AT1G12210	+
Chr1	4147907	4151589	AT1G12220	+
Chr1	4178525	4181671	AT1G12280	-
Chr1	4181567	4186243	AT1G12290	-
Chr1	5464962	5467894	AT1G15890	+
Chr1	6056594	6061772	AT1G17600	-
Chr1	6058580	6062015	AT1G17610	+
Chr1	6063047	6064509	AT1G17615	+
Chr1	9455026	9461050	AT1G27170	+
Chr1	9461286	9467856	AT1G27180	+
Chr1	11310027	11315448	AT1G31540	-
Chr1	20787630	20790802	AT1G50180	+
Chr1	21294385	21297147	AT1G51480	-
Chr1	21818542	21820153	AT1G52660	+
Chr1	22108938	22112229	AT1G53350	+
Chr1	23373452	23379519	AT1G56510	+
Chr1	23380496	23384964	AT1G56520	-
Chr1	23387472	23391382	AT1G56540	+
Chr1	23546719	23549864	AT1G57650	+
Chr1	23889526	23893331	AT1G58390	-
Chr1	23894583	23898579	AT1G58400	-
Chr1	23900069	23903866	AT1G58410	-
Chr1	23945239	23964934	AT1G58602	+
Chr1	23978962	23983467	AT1G58807	+
Chr1	23990574	23995936	AT1G58848	+
Chr1	24015220	24019725	AT1G59124	+
Chr1	24026831	24031904	AT1G59218	+
Chr1	24101150	24104603	AT1G59620	+
Chr1	24192109	24198521	AT1G59780	-
Chr1	24751833	24755246	AT1G61180	+
Chr1	24756251	24761319	AT1G61190	+
Chr1	24808024	24811119	AT1G61300	-
Chr1	24813561	24816936	AT1G61310	-
Chr1	25386324	25389788	AT1G62630	+
Chr1	25695210	25698507	AT1G63350	-
Chr1	25699051	25702888	AT1G63360	-
Chr1	25842339	25845701	AT1G63730	+
Chr1	25845775	25849858	AT1G63740	+
Chr1	25851409	25856022	AT1G63750	+
Chr1	25901979	25906629	AT1G63860	-
Chr1	25907702	25912515	AT1G63870	-
Chr1	25912787	25916777	AT1G63880	-
Chr1	25980498	25984020	AT1G64070	+
Chr1	26695260	26699408	AT1G65850	+
Chr1	26802618	26805348	AT1G66090	+
Chr1	28348608	28354187	AT1G69550	-
Chr1	29609789	29614444	AT1G72840	-
Chr1	29614474	29616076	AT1G72850	+
Chr1	29616821	29621539	AT1G72860	-
Chr1	29621532	29623931	AT1G72870	+
Chr1	29630509	29632596	AT1G72890	+
Chr1	29632771	29634375	AT1G72900	+
Chr1	29635899	29637785	AT1G72910	+
Chr1	29638492	29639802	AT1G72920	+
Chr1	29642574	29644452	AT1G72940	+
Chr1	29645008	29646590	AT1G72950	+
Chr2	9091141	9095924	AT2G14080	+
Chr2	10469774	10473600	AT2G16870	-
Chr2	10572506	10577604	AT2G17050	-
Chr2	10584138	10588921	AT2G17060	+
Chr3	1108645	1111247	AT3G04210	-
Chr3	1111720	1115432	AT3G04220	-
Chr3	2231380	2235080	AT3G07040	-
Chr3	4857639	4862099	AT3G14460	-
Chr3	4863113	4866942	AT3G14470	+
Chr3	5326296	5328084	AT3G15700	-
Chr3	9267286	9270202	AT3G25505	-
Chr3	9270255	9275432	AT3G25510	-
Chr3	18726127	18731268	AT3G44400	-
Chr3	18771927	18777944	AT3G44480	-
Chr3	18877316	18882693	AT3G44630	+
Chr3	18898272	18903188	AT3G44670	+
Chr3	19811786	19814948	AT3G46530	-
Chr3	19887669	19890689	AT3G46710	-
Chr3	19894555	19897241	AT3G46730	-
Chr3	21617172	21620297	AT3G50950	+
Chr3	21803185	21807411	AT3G51560	-
Chr3	21807827	21812203	AT3G51570	+
Chr4	8869166	8874876	AT4G08450	+
Chr4	9446837	9449931	AT4G09360	+
Chr4	9468630	9470705	AT4G09420	-
Chr4	9477559	9479764	AT4G09430	+
Chr4	10141101	10144098	AT4G10780	-
Chr4	10317697	10323933	AT4G11170	+
Chr4	10703585	10708165	AT4G12010	-
Chr4	10708116	10716286	AT4G12020	+
Chr4	11786239	11790140	AT4G14370	-
Chr4	12999421	13006792	AT4G16860	-
Chr4	13011226	13016927	AT4G16890	-
Chr4	13022814	13027643	AT4G16900	-
Chr4	13028905	13036754	AT4G16920	-
Chr4	13042328	13048873	AT4G16940	-
Chr4	13049188	13055710	AT4G16950	-
Chr4	13058357	13061983	AT4G16960	-
Chr4	13069526	13076524	AT4G16990	+
Chr4	13950930	13955067	AT4G19050	-
Chr4	13955862	13957246	AT4G19060	-
Chr4	14136510	14141381	AT4G19500	+
Chr4	14144567	14149984	AT4G19510	+
Chr4	14150217	14158228	AT4G19520	-
Chr4	14162691	14168229	AT4G19530	+
Chr4	16740530	16744064	AT4G26090	+
Chr4	17137174	17140240	AT4G27190	-
Chr4	17150133	17153311	AT4G27220	-
Chr4	20614851	20620815	AT4G36140	-
Chr4	20620781	20625064	AT4G36150	+
Chr5	1601618	1605522	AT5G05400	-
Chr5	3594021	3599314	AT5G11250	-
Chr5	5833936	5838208	AT5G17680	+
Chr5	5919891	5924374	AT5G17880	-
Chr5	5927919	5934551	AT5G17890	+
Chr5	5960056	5962807	AT5G17970	-
Chr5	6085126	6089672	AT5G18350	-
Chr5	6090826	6094135	AT5G18360	-
Chr5	6094459	6100099	AT5G18370	-
Chr5	7552132	7556316	AT5G22690	+
Chr5	16832918	16837594	AT5G35450	+
Chr5	17674685	17680447	AT5G36930	-
Chr5	18427618	18432075	AT5G38340	+
Chr5	18435812	18438771	AT5G38350	+
Chr5	18662403	18666129	AT5G38850	+
Chr5	19195979	19200634	AT5G40060	+
Chr5	19203457	19205271	AT5G40090	-
Chr5	19205265	19209110	AT5G40100	+
Chr5	19556001	19562028	AT5G40910	+
Chr5	19779372	19782776	AT5G41540	-
Chr5	19783945	19787537	AT5G41550	-
Chr5	19855339	19859832	AT5G41740	+
Chr5	19860545	19865741	AT5G41750	+
Chr5	20629265	20634166	AT5G43470	-
Chr5	20726897	20731152	AT5G43730	+
Chr5	20731415	20735866	AT5G43740	+
Chr5	21096312	21100976	AT5G44510	-
Chr5	21281218	21285763	AT5G44870	+
Chr5	21343651	21348730	AT5G45050	-
Chr5	21348795	21353838	AT5G45060	+
Chr5	21450418	21457233	AT5G45200	-
Chr5	21462192	21465397	AT5G45210	+
Chr5	21468902	21475058	AT5G45230	-
Chr5	21480461	21486184	AT5G45240	+
Chr5	21488516	21492927	AT5G45250	-
Chr5	21492955	21499672	AT5G45260	+
Chr5	21578811	21580369	AT5G45440	-
Chr5	21595799	21599182	AT5G45490	+
Chr5	21925455	21930259	AT5G46260	-
Chr5	21930728	21935846	AT5G46270	-
Chr5	22002361	22006814	AT5G46450	+
Chr5	22009309	22016497	AT5G46470	+
Chr5	22017401	22020652	AT5G46490	+
Chr5	22026990	22033771	AT5G46510	+
Chr5	22034372	22039250	AT5G46520	+
Chr5	22352456	22355643	AT5G47250	-
Chr5	22356169	22359274	AT5G47260	+
Chr5	22359915	22362317	AT5G47280	+
Chr5	22882858	22888231	AT5G48620	+
Chr5	22939871	22943996	AT5G48770	-
Chr5	22944207	22946569	AT5G48780	+
Chr5	23085724	23090168	AT5G49140	-
Chr5	24135895	24142707	AT5G51630	+
Chr5	25929200	25933369	AT5G56220	+
Chr5	26692585	26696396	AT5G58120	+
Chr5	28458838	28461896	AT5G63020	-
Chr5	29768437	29771711	AT5G66630	+
Chr5	29893921	29897168	AT5G66910	-

## Sheet: Figure4a-gaps
chr_id	start	stop	win_id	gaps_cnt
Chr1	0	100000	Chr1_1	3
Chr1	50000	150000	Chr1_2	2
Chr1	100000	200000	Chr1_3	0
Chr1	150000	250000	Chr1_4	0
Chr1	200000	300000	Chr1_5	12
Chr1	250000	350000	Chr1_6	12
Chr1	300000	400000	Chr1_7	0
Chr1	350000	450000	Chr1_8	0
Chr1	400000	500000	Chr1_9	0
Chr1	450000	550000	Chr1_10	0
Chr1	500000	600000	Chr1_11	0
Chr1	550000	650000	Chr1_12	0
Chr1	600000	700000	Chr1_13	0
Chr1	650000	750000	Chr1_14	0
Chr1	700000	800000	Chr1_15	0
Chr1	750000	850000	Chr1_16	0
Chr1	800000	900000	Chr1_17	0
Chr1	850000	950000	Chr1_18	0
Chr1	900000	1000000	Chr1_19	0
Chr1	950000	1050000	Chr1_20	0
Chr1	1000000	1100000	Chr1_21	0
Chr1	1050000	1150000	Chr1_22	0
Chr1	1100000	1200000	Chr1_23	0
Chr1	1150000	1250000	Chr1_24	0
Chr1	1200000	1300000	Chr1_25	0
Chr1	1250000	1350000	Chr1_26	0
Chr1	1300000	1400000	Chr1_27	0
Chr1	1350000	1450000	Chr1_28	0
Chr1	1400000	1500000	Chr1_29	0
Chr1	1450000	1550000	Chr1_30	0
Chr1	1500000	1600000	Chr1_31	0
Chr1	1550000	1650000	Chr1_32	0
Chr1	1600000	1700000	Chr1_33	0
Chr1	1650000	1750000	Chr1_34	0
Chr1	1700000	1800000	Chr1_35	0
Chr1	1750000	1850000	Chr1_36	0
Chr1	1800000	1900000	Chr1_37	0
Chr1	1850000	1950000	Chr1_38	0
Chr1	1900000	2000000	Chr1_39	0
Chr1	1950000	2050000	Chr1_40	0
Chr1	2000000	2100000	Chr1_41	0
Chr1	2050000	2150000	Chr1_42	0
Chr1	2100000	2200000	Chr1_43	0
Chr1	2150000	2250000	Chr1_44	0
Chr1	2200000	2300000	Chr1_45	0
Chr1	2250000	2350000	Chr1_46	0
Chr1	2300000	2400000	Chr1_47	0
Chr1	2350000	2450000	Chr1_48	0
Chr1	2400000	2500000	Chr1_49	0
Chr1	2450000	2550000	Chr1_50	0
Chr1	2500000	2600000	Chr1_51	0
Chr1	2550000	2650000	Chr1_52	0
Chr1	2600000	2700000	Chr1_53	0
Chr1	2650000	2750000	Chr1_54	0
Chr1	2700000	2800000	Chr1_55	0
Chr1	2750000	2850000	Chr1_56	0
Chr1	2800000	2900000	Chr1_57	0
Chr1	2850000	2950000	Chr1_58	0
Chr1	2900000	3000000	Chr1_59	0
Chr1	2950000	3050000	Chr1_60	0
Chr1	3000000	3100000	Chr1_61	0
Chr1	3050000	3150000	Chr1_62	0
Chr1	3100000	3200000	Chr1_63	0
Chr1	3150000	3250000	Chr1_64	0
Chr1	3200000	3300000	Chr1_65	0
Chr1	3250000	3350000	Chr1_66	0
Chr1	3300000	3400000	Chr1_67	0
Chr1	3350000	3450000	Chr1_68	0
Chr1	3400000	3500000	Chr1_69	0
Chr1	3450000	3550000	Chr1_70	1
Chr1	3500000	3600000	Chr1_71	1
Chr1	3550000	3650000	Chr1_72	0
Chr1	3600000	3700000	Chr1_73	0
Chr1	3650000	3750000	Chr1_74	0
Chr1	3700000	3800000	Chr1_75	0
Chr1	3750000	3850000	Chr1_76	0
Chr1	3800000	3900000	Chr1_77	0
Chr1	3850000	3950000	Chr1_78	0
Chr1	3900000	4000000	Chr1_79	0
Chr1	3950000	4050000	Chr1_80	0
Chr1	4000000	4100000	Chr1_81	0
Chr1	4050000	4150000	Chr1_82	0
Chr1	4100000	4200000	Chr1_83	0
Chr1	4150000	4250000	Chr1_84	0
Chr1	4200000	4300000	Chr1_85	0
Chr1	4250000	4350000	Chr1_86	0
Chr1	4300000	4400000	Chr1_87	0
Chr1	4350000	4450000	Chr1_88	0
Chr1	4400000	4500000	Chr1_89	0
Chr1	4450000	4550000	Chr1_90	0
Chr1	4500000	4600000	Chr1_91	0
Chr1	4550000	4650000	Chr1_92	0
Chr1	4600000	4700000	Chr1_93	0
Chr1	4650000	4750000	Chr1_94	0
Chr1	4700000	4800000	Chr1_95	0
Chr1	4750000	4850000	Chr1_96	0
Chr1	4800000	4900000	Chr1_97	0
Chr1	4850000	4950000	Chr1_98	0
Chr1	4900000	5000000	Chr1_99	0
Chr1	4950000	5050000	Chr1_100	0
Chr1	5000000	5100000	Chr1_101	1
Chr1	5050000	5150000	Chr1_102	1
Chr1	5100000	5200000	Chr1_103	0
Chr1	5150000	5250000	Chr1_104	0
Chr1	5200000	5300000	Chr1_105	0
Chr1	5250000	5350000	Chr1_106	0
Chr1	5300000	5400000	Chr1_107	0
Chr1	5350000	5450000	Chr1_108	0
Chr1	5400000	5500000	Chr1_109	0
Chr1	5450000	5550000	Chr1_110	1
Chr1	5500000	5600000	Chr1_111	1
Chr1	5550000	5650000	Chr1_112	0
Chr1	5600000	5700000	Chr1_113	0
Chr1	5650000	5750000	Chr1_114	0
Chr1	5700000	5800000	Chr1_115	0
Chr1	5750000	5850000	Chr1_116	0
Chr1	5800000	5900000	Chr1_117	0
Chr1	5850000	5950000	Chr1_118	0
Chr1	5900000	6000000	Chr1_119	0
Chr1	5950000	6050000	Chr1_120	0
Chr1	6000000	6100000	Chr1_121	0
Chr1	6050000	6150000	Chr1_122	0
Chr1	6100000	6200000	Chr1_123	0
Chr1	6150000	6250000	Chr1_124	0
Chr1	6200000	6300000	Chr1_125	0
Chr1	6250000	6350000	Chr1_126	0
Chr1	6300000	6400000	Chr1_127	0
Chr1	6350000	6450000	Chr1_128	0
Chr1	6400000	6500000	Chr1_129	0
Chr1	6450000	6550000	Chr1_130	0
Chr1	6500000	6600000	Chr1_131	0
Chr1	6550000	6650000	Chr1_132	0
Chr1	6600000	6700000	Chr1_133	0
Chr1	6650000	6750000	Chr1_134	0
Chr1	6700000	6800000	Chr1_135	0
Chr1	6750000	6850000	Chr1_136	0
Chr1	6800000	6900000	Chr1_137	0
Chr1	6850000	6950000	Chr1_138	0
Chr1	6900000	7000000	Chr1_139	1
Chr1	6950000	7050000	Chr1_140	1
Chr1	7000000	7100000	Chr1_141	1
Chr1	7050000	7150000	Chr1_142	1
Chr1	7100000	7200000	Chr1_143	0
Chr1	7150000	7250000	Chr1_144	0
Chr1	7200000	7300000	Chr1_145	0
Chr1	7250000	7350000	Chr1_146	0
Chr1	7300000	7400000	Chr1_147	0
Chr1	7350000	7450000	Chr1_148	0
Chr1	7400000	7500000	Chr1_149	1
Chr1	7450000	7550000	Chr1_150	1
Chr1	7500000	7600000	Chr1_151	0
Chr1	7550000	7650000	Chr1_152	0
Chr1	7600000	7700000	Chr1_153	0
Chr1	7650000	7750000	Chr1_154	0
Chr1	7700000	7800000	Chr1_155	0
Chr1	7750000	7850000	Chr1_156	1
Chr1	7800000	7900000	Chr1_157	1
Chr1	7850000	7950000	Chr1_158	0
Chr1	7900000	8000000	Chr1_159	0
Chr1	7950000	8050000	Chr1_160	0
Chr1	8000000	8100000	Chr1_161	0
Chr1	8050000	8150000	Chr1_162	0
Chr1	8100000	8200000	Chr1_163	0
Chr1	8150000	8250000	Chr1_164	0
Chr1	8200000	8300000	Chr1_165	0
Chr1	8250000	8350000	Chr1_166	0
Chr1	8300000	8400000	Chr1_167	0
Chr1	8350000	8450000	Chr1_168	0
Chr1	8400000	8500000	Chr1_169	0
Chr1	8450000	8550000	Chr1_170	0
Chr1	8500000	8600000	Chr1_171	0
Chr1	8550000	8650000	Chr1_172	0
Chr1	8600000	8700000	Chr1_173	1
Chr1	8650000	8750000	Chr1_174	1
Chr1	8700000	8800000	Chr1_175	1
Chr1	8750000	8850000	Chr1_176	0
Chr1	8800000	8900000	Chr1_177	0
Chr1	8850000	8950000	Chr1_178	0
Chr1	8900000	9000000	Chr1_179	0
Chr1	8950000	9050000	Chr1_180	2
Chr1	9000000	9100000	Chr1_181	2
Chr1	9050000	9150000	Chr1_182	0
Chr1	9100000	9200000	Chr1_183	2
Chr1	9150000	9250000	Chr1_184	2
Chr1	9200000	9300000	Chr1_185	0
Chr1	9250000	9350000	Chr1_186	0
Chr1	9300000	9400000	Chr1_187	1
Chr1	9350000	9450000	Chr1_188	1
Chr1	9400000	9500000	Chr1_189	0
Chr1	9450000	9550000	Chr1_190	0
Chr1	9500000	9600000	Chr1_191	0
Chr1	9550000	9650000	Chr1_192	0
Chr1	9600000	9700000	Chr1_193	1
Chr1	9650000	9750000	Chr1_194	1
Chr1	9700000	9800000	Chr1_195	0
Chr1	9750000	9850000	Chr1_196	0
Chr1	9800000	9900000	Chr1_197	2
Chr1	9850000	9950000	Chr1_198	2
Chr1	9900000	10000000	Chr1_199	0
Chr1	9950000	10050000	Chr1_200	5
Chr1	10000000	10100000	Chr1_201	5
Chr1	10050000	10150000	Chr1_202	0
Chr1	10100000	10200000	Chr1_203	0
Chr1	10150000	10250000	Chr1_204	0
Chr1	10200000	10300000	Chr1_205	0
Chr1	10250000	10350000	Chr1_206	0
Chr1	10300000	10400000	Chr1_207	0
Chr1	10350000	10450000	Chr1_208	0
Chr1	10400000	10500000	Chr1_209	0
Chr1	10450000	10550000	Chr1_210	0
Chr1	10500000	10600000	Chr1_211	0
Chr1	10550000	10650000	Chr1_212	0
Chr1	10600000	10700000	Chr1_213	0
Chr1	10650000	10750000	Chr1_214	0
Chr1	10700000	10800000	Chr1_215	0
Chr1	10750000	10850000	Chr1_216	6
Chr1	10800000	10900000	Chr1_217	6
Chr1	10850000	10950000	Chr1_218	0
Chr1	10900000	11000000	Chr1_219	0
Chr1	10950000	11050000	Chr1_220	0
Chr1	11000000	11100000	Chr1_221	0
Chr1	11050000	11150000	Chr1_222	0
Chr1	11100000	11200000	Chr1_223	0
Chr1	11150000	11250000	Chr1_224	0
Chr1	11200000	11300000	Chr1_225	0
Chr1	11250000	11350000	Chr1_226	0
Chr1	11300000	11400000	Chr1_227	0
Chr1	11350000	11450000	Chr1_228	0
Chr1	11400000	11500000	Chr1_229	0
Chr1	11450000	11550000	Chr1_230	0
Chr1	11500000	11600000	Chr1_231	0
Chr1	11550000	11650000	Chr1_232	0
Chr1	11600000	11700000	Chr1_233	0
Chr1	11650000	11750000	Chr1_234	0
Chr1	11700000	11800000	Chr1_235	0
Chr1	11750000	11850000	Chr1_236	0
Chr1	11800000	11900000	Chr1_237	0
Chr1	11850000	11950000	Chr1_238	0
Chr1	11900000	12000000	Chr1_239	0
Chr1	11950000	12050000	Chr1_240	0
Chr1	12000000	12100000	Chr1_241	0
Chr1	12050000	12150000	Chr1_242	2
Chr1	12100000	12200000	Chr1_243	2
Chr1	12150000	12250000	Chr1_244	0
Chr1	12200000	12300000	Chr1_245	0
Chr1	12250000	12350000	Chr1_246	0
Chr1	12300000	12400000	Chr1_247	0
Chr1	12350000	12450000	Chr1_248	0
Chr1	12400000	12500000	Chr1_249	0
Chr1	12450000	12550000	Chr1_250	0
Chr1	12500000	12600000	Chr1_251	3
Chr1	12550000	12650000	Chr1_252	4
Chr1	12600000	12700000	Chr1_253	1
Chr1	12650000	12750000	Chr1_254	0
Chr1	12700000	12800000	Chr1_255	0
Chr1	12750000	12850000	Chr1_256	0
Chr1	12800000	12900000	Chr1_257	0
Chr1	12850000	12950000	Chr1_258	0
Chr1	12900000	13000000	Chr1_259	0
Chr1	12950000	13050000	Chr1_260	0
Chr1	13000000	13100000	Chr1_261	0
Chr1	13050000	13150000	Chr1_262	3
Chr1	13100000	13200000	Chr1_263	3
Chr1	13150000	13250000	Chr1_264	0
Chr1	13200000	13300000	Chr1_265	0
Chr1	13250000	13350000	Chr1_266	0
Chr1	13300000	13400000	Chr1_267	0
Chr1	13350000	13450000	Chr1_268	4
Chr1	13400000	13500000	Chr1_269	5
Chr1	13450000	13550000	Chr1_270	4
Chr1	13500000	13600000	Chr1_271	3
Chr1	13550000	13650000	Chr1_272	0
Chr1	13600000	13700000	Chr1_273	0
Chr1	13650000	13750000	Chr1_274	0
Chr1	13700000	13800000	Chr1_275	0
Chr1	13750000	13850000	Chr1_276	0
Chr1	13800000	13900000	Chr1_277	3
Chr1	13850000	13950000	Chr1_278	3
Chr1	13900000	14000000	Chr1_279	3
Chr1	13950000	14050000	Chr1_280	3
Chr1	14000000	14100000	Chr1_281	0
Chr1	14050000	14150000	Chr1_282	2
Chr1	14100000	14200000	Chr1_283	4
Chr1	14150000	14250000	Chr1_284	2
Chr1	14200000	14300000	Chr1_285	0
Chr1	14250000	14350000	Chr1_286	2
Chr1	14300000	14400000	Chr1_287	2
Chr1	14350000	14450000	Chr1_288	0
Chr1	14400000	14500000	Chr1_289	0
Chr1	14450000	14550000	Chr1_290	1
Chr1	14500000	14600000	Chr1_291	3
Chr1	14550000	14650000	Chr1_292	4
Chr1	14600000	14700000	Chr1_293	5
Chr1	14650000	14750000	Chr1_294	4
Chr1	14700000	14800000	Chr1_295	3
Chr1	14750000	14850000	Chr1_296	4
Chr1	14800000	14900000	Chr1_297	5
Chr1	14850000	14950000	Chr1_298	9
Chr1	14900000	15000000	Chr1_299	7
Chr1	14950000	15050000	Chr1_300	3
Chr1	15000000	15100000	Chr1_301	7
Chr1	15050000	15150000	Chr1_302	7
Chr1	15100000	15200000	Chr1_303	5
Chr1	15150000	15250000	Chr1_304	4
Chr1	15200000	15300000	Chr1_305	3
Chr1	15250000	15350000	Chr1_306	3
Chr1	15300000	15400000	Chr1_307	2
Chr1	15350000	15450000	Chr1_308	1
Chr1	15400000	15500000	Chr1_309	2
Chr1	15450000	15550000	Chr1_310	8
Chr1	15500000	15600000	Chr1_311	7
Chr1	15550000	15650000	Chr1_312	3
Chr1	15600000	15700000	Chr1_313	6
Chr1	15650000	15750000	Chr1_314	6
Chr1	15700000	15800000	Chr1_315	6
Chr1	15750000	15850000	Chr1_316	7
Chr1	15800000	15900000	Chr1_317	6
Chr1	15850000	15950000	Chr1_318	6
Chr1	15900000	16000000	Chr1_319	3
Chr1	15950000	16050000	Chr1_320	2
Chr1	16000000	16100000	Chr1_321	6
Chr1	16050000	16150000	Chr1_322	8
Chr1	16100000	16200000	Chr1_323	7
Chr1	16150000	16250000	Chr1_324	7
Chr1	16200000	16300000	Chr1_325	6
Chr1	16250000	16350000	Chr1_326	9
Chr1	16300000	16400000	Chr1_327	8
Chr1	16350000	16450000	Chr1_328	4
Chr1	16400000	16500000	Chr1_329	3
Chr1	16450000	16550000	Chr1_330	1
Chr1	16500000	16600000	Chr1_331	2
Chr1	16550000	16650000	Chr1_332	3
Chr1	16600000	16700000	Chr1_333	3
Chr1	16650000	16750000	Chr1_334	2
Chr1	16700000	16800000	Chr1_335	5
Chr1	16750000	16850000	Chr1_336	6
Chr1	16800000	16900000	Chr1_337	2
Chr1	16850000	16950000	Chr1_338	1
Chr1	16900000	17000000	Chr1_339	1
Chr1	16950000	17050000	Chr1_340	1
Chr1	17000000	17100000	Chr1_341	2
Chr1	17050000	17150000	Chr1_342	4
Chr1	17100000	17200000	Chr1_343	2
Chr1	17150000	17250000	Chr1_344	3
Chr1	17200000	17300000	Chr1_345	3
Chr1	17250000	17350000	Chr1_346	4
Chr1	17300000	17400000	Chr1_347	6
Chr1	17350000	17450000	Chr1_348	7
Chr1	17400000	17500000	Chr1_349	6
Chr1	17450000	17550000	Chr1_350	3
Chr1	17500000	17600000	Chr1_351	3
Chr1	17550000	17650000	Chr1_352	3
Chr1	17600000	17700000	Chr1_353	3
Chr1	17650000	17750000	Chr1_354	3
Chr1	17700000	17800000	Chr1_355	1
Chr1	17750000	17850000	Chr1_356	2
Chr1	17800000	17900000	Chr1_357	2
Chr1	17850000	17950000	Chr1_358	0
Chr1	17900000	18000000	Chr1_359	0
Chr1	17950000	18050000	Chr1_360	0
Chr1	18000000	18100000	Chr1_361	0
Chr1	18050000	18150000	Chr1_362	0
Chr1	18100000	18200000	Chr1_363	0
Chr1	18150000	18250000	Chr1_364	0
Chr1	18200000	18300000	Chr1_365	0
Chr1	18250000	18350000	Chr1_366	0
Chr1	18300000	18400000	Chr1_367	0
Chr1	18350000	18450000	Chr1_368	0
Chr1	18400000	18500000	Chr1_369	1
Chr1	18450000	18550000	Chr1_370	1
Chr1	18500000	18600000	Chr1_371	2
Chr1	18550000	18650000	Chr1_372	3
Chr1	18600000	18700000	Chr1_373	3
Chr1	18650000	18750000	Chr1_374	2
Chr1	18700000	18800000	Chr1_375	1
Chr1	18750000	18850000	Chr1_376	3
Chr1	18800000	18900000	Chr1_377	12
Chr1	18850000	18950000	Chr1_378	11
Chr1	18900000	19000000	Chr1_379	1
Chr1	18950000	19050000	Chr1_380	0
Chr1	19000000	19100000	Chr1_381	6
Chr1	19050000	19150000	Chr1_382	6
Chr1	19100000	19200000	Chr1_383	0
Chr1	19150000	19250000	Chr1_384	0
Chr1	19200000	19300000	Chr1_385	0
Chr1	19250000	19350000	Chr1_386	0
Chr1	19300000	19400000	Chr1_387	0
Chr1	19350000	19450000	Chr1_388	0
Chr1	19400000	19500000	Chr1_389	0
Chr1	19450000	19550000	Chr1_390	2
Chr1	19500000	19600000	Chr1_391	2
Chr1	19550000	19650000	Chr1_392	0
Chr1	19600000	19700000	Chr1_393	0
Chr1	19650000	19750000	Chr1_394	0
Chr1	19700000	19800000	Chr1_395	0
Chr1	19750000	19850000	Chr1_396	0
Chr1	19800000	19900000	Chr1_397	0
Chr1	19850000	19950000	Chr1_398	0
Chr1	19900000	20000000	Chr1_399	0
Chr1	19950000	20050000	Chr1_400	0
Chr1	20000000	20100000	Chr1_401	0
Chr1	20050000	20150000	Chr1_402	0
Chr1	20100000	20200000	Chr1_403	0
Chr1	20150000	20250000	Chr1_404	0
Chr1	20200000	20300000	Chr1_405	0
Chr1	20250000	20350000	Chr1_406	0
Chr1	20300000	20400000	Chr1_407	1
Chr1	20350000	20450000	Chr1_408	1
Chr1	20400000	20500000	Chr1_409	0
Chr1	20450000	20550000	Chr1_410	0
Chr1	20500000	20600000	Chr1_411	0
Chr1	20550000	20650000	Chr1_412	0
Chr1	20600000	20700000	Chr1_413	0
Chr1	20650000	20750000	Chr1_414	0
Chr1	20700000	20800000	Chr1_415	0
Chr1	20750000	20850000	Chr1_416	0
Chr1	20800000	20900000	Chr1_417	0
Chr1	20850000	20950000	Chr1_418	0
Chr1	20900000	21000000	Chr1_419	0
Chr1	20950000	21050000	Chr1_420	0
Chr1	21000000	21100000	Chr1_421	0
Chr1	21050000	21150000	Chr1_422	0
Chr1	21100000	21200000	Chr1_423	0
Chr1	21150000	21250000	Chr1_424	0
Chr1	21200000	21300000	Chr1_425	0
Chr1	21250000	21350000	Chr1_426	2
Chr1	21300000	21400000	Chr1_427	2
Chr1	21350000	21450000	Chr1_428	0
Chr1	21400000	21500000	Chr1_429	0
Chr1	21450000	21550000	Chr1_430	0
Chr1	21500000	21600000	Chr1_431	0
Chr1	21550000	21650000	Chr1_432	0
Chr1	21600000	21700000	Chr1_433	2
Chr1	21650000	21750000	Chr1_434	2
Chr1	21700000	21800000	Chr1_435	0
Chr1	21750000	21850000	Chr1_436	0
Chr1	21800000	21900000	Chr1_437	0
Chr1	21850000	21950000	Chr1_438	0
Chr1	21900000	22000000	Chr1_439	0
Chr1	21950000	22050000	Chr1_440	0
Chr1	22000000	22100000	Chr1_441	0
Chr1	22050000	22150000	Chr1_442	0
Chr1	22100000	22200000	Chr1_443	0
Chr1	22150000	22250000	Chr1_444	6
Chr1	22200000	22300000	Chr1_445	6
Chr1	22250000	22350000	Chr1_446	0
Chr1	22300000	22400000	Chr1_447	0
Chr1	22350000	22450000	Chr1_448	0
Chr1	22400000	22500000	Chr1_449	0
Chr1	22450000	22550000	Chr1_450	0
Chr1	22500000	22600000	Chr1_451	0
Chr1	22550000	22650000	Chr1_452	0
Chr1	22600000	22700000	Chr1_453	0
Chr1	22650000	22750000	Chr1_454	0
Chr1	22700000	22800000	Chr1_455	0
Chr1	22750000	22850000	Chr1_456	0
Chr1	22800000	22900000	Chr1_457	0
Chr1	22850000	22950000	Chr1_458	0
Chr1	22900000	23000000	Chr1_459	0
Chr1	22950000	23050000	Chr1_460	0
Chr1	23000000	23100000	Chr1_461	0
Chr1	23050000	23150000	Chr1_462	0
Chr1	23100000	23200000	Chr1_463	0
Chr1	23150000	23250000	Chr1_464	0
Chr1	23200000	23300000	Chr1_465	0
Chr1	23250000	23350000	Chr1_466	0
Chr1	23300000	23400000	Chr1_467	0
Chr1	23350000	23450000	Chr1_468	0
Chr1	23400000	23500000	Chr1_469	0
Chr1	23450000	23550000	Chr1_470	0
Chr1	23500000	23600000	Chr1_471	0
Chr1	23550000	23650000	Chr1_472	0
Chr1	23600000	23700000	Chr1_473	0
Chr1	23650000	23750000	Chr1_474	0
Chr1	23700000	23800000	Chr1_475	0
Chr1	23750000	23850000	Chr1_476	1
Chr1	23800000	23900000	Chr1_477	1
Chr1	23850000	23950000	Chr1_478	0
Chr1	23900000	24000000	Chr1_479	0
Chr1	23950000	24050000	Chr1_480	0
Chr1	24000000	24100000	Chr1_481	0
Chr1	24050000	24150000	Chr1_482	0
Chr1	24100000	24200000	Chr1_483	0
Chr1	24150000	24250000	Chr1_484	0
Chr1	24200000	24300000	Chr1_485	0
Chr1	24250000	24350000	Chr1_486	0
Chr1	24300000	24400000	Chr1_487	0
Chr1	24350000	24450000	Chr1_488	0
Chr1	24400000	24500000	Chr1_489	0
Chr1	24450000	24550000	Chr1_490	0
Chr1	24500000	24600000	Chr1_491	4
Chr1	24550000	24650000	Chr1_492	4
Chr1	24600000	24700000	Chr1_493	0
Chr1	24650000	24750000	Chr1_494	0
Chr1	24700000	24800000	Chr1_495	0
Chr1	24750000	24850000	Chr1_496	0
Chr1	24800000	24900000	Chr1_497	0
Chr1	24850000	24950000	Chr1_498	0
Chr1	24900000	25000000	Chr1_499	0
Chr1	24950000	25050000	Chr1_500	1
Chr1	25000000	25100000	Chr1_501	1
Chr1	25050000	25150000	Chr1_502	0
Chr1	25100000	25200000	Chr1_503	0
Chr1	25150000	25250000	Chr1_504	0
Chr1	25200000	25300000	Chr1_505	0
Chr1	25250000	25350000	Chr1_506	0
Chr1	25300000	25400000	Chr1_507	0
Chr1	25350000	25450000	Chr1_508	0
Chr1	25400000	25500000	Chr1_509	0
Chr1	25450000	25550000	Chr1_510	0
Chr1	25500000	25600000	Chr1_511	0
Chr1	25550000	25650000	Chr1_512	0
Chr1	25600000	25700000	Chr1_513	0
Chr1	25650000	25750000	Chr1_514	0
Chr1	25700000	25800000	Chr1_515	0
Chr1	25750000	25850000	Chr1_516	0
Chr1	25800000	25900000	Chr1_517	1
Chr1	25850000	25950000	Chr1_518	1
Chr1	25900000	26000000	Chr1_519	0
Chr1	25950000	26050000	Chr1_520	0
Chr1	26000000	26100000	Chr1_521	0
Chr1	26050000	26150000	Chr1_522	0
Chr1	26100000	26200000	Chr1_523	0
Chr1	26150000	26250000	Chr1_524	0
Chr1	26200000	26300000	Chr1_525	0
Chr1	26250000	26350000	Chr1_526	0
Chr1	26300000	26400000	Chr1_527	0
Chr1	26350000	26450000	Chr1_528	1
Chr1	26400000	26500000	Chr1_529	1
Chr1	26450000	26550000	Chr1_530	0
Chr1	26500000	26600000	Chr1_531	0
Chr1	26550000	26650000	Chr1_532	0
Chr1	26600000	26700000	Chr1_533	0
Chr1	26650000	26750000	Chr1_534	0
Chr1	26700000	26800000	Chr1_535	0
Chr1	26750000	26850000	Chr1_536	0
Chr1	26800000	26900000	Chr1_537	0
Chr1	26850000	26950000	Chr1_538	0
Chr1	26900000	27000000	Chr1_539	0
Chr1	26950000	27050000	Chr1_540	0
Chr1	27000000	27100000	Chr1_541	0
Chr1	27050000	27150000	Chr1_542	0
Chr1	27100000	27200000	Chr1_543	0
Chr1	27150000	27250000	Chr1_544	0
Chr1	27200000	27300000	Chr1_545	0
Chr1	27250000	27350000	Chr1_546	0
Chr1	27300000	27400000	Chr1_547	0
Chr1	27350000	27450000	Chr1_548	0
Chr1	27400000	27500000	Chr1_549	0
Chr1	27450000	27550000	Chr1_550	0
Chr1	27500000	27600000	Chr1_551	0
Chr1	27550000	27650000	Chr1_552	0
Chr1	27600000	27700000	Chr1_553	0
Chr1	27650000	27750000	Chr1_554	0
Chr1	27700000	27800000	Chr1_555	0
Chr1	27750000	27850000	Chr1_556	0
Chr1	27800000	27900000	Chr1_557	2
Chr1	27850000	27950000	Chr1_558	2
Chr1	27900000	28000000	Chr1_559	0
Chr1	27950000	28050000	Chr1_560	0
Chr1	28000000	28100000	Chr1_561	0
Chr1	28050000	28150000	Chr1_562	0
Chr1	28100000	28200000	Chr1_563	0
Chr1	28150000	28250000	Chr1_564	0
Chr1	28200000	28300000	Chr1_565	0
Chr1	28250000	28350000	Chr1_566	0
Chr1	28300000	28400000	Chr1_567	0
Chr1	28350000	28450000	Chr1_568	0
Chr1	28400000	28500000	Chr1_569	0
Chr1	28450000	28550000	Chr1_570	0
Chr1	28500000	28600000	Chr1_571	0
Chr1	28550000	28650000	Chr1_572	0
Chr1	28600000	28700000	Chr1_573	0
Chr1	28650000	28750000	Chr1_574	0
Chr1	28700000	28800000	Chr1_575	0
Chr1	28750000	28850000	Chr1_576	0
Chr1	28800000	28900000	Chr1_577	0
Chr1	28850000	28950000	Chr1_578	0
Chr1	28900000	29000000	Chr1_579	0
Chr1	28950000	29050000	Chr1_580	0
Chr1	29000000	29100000	Chr1_581	0
Chr1	29050000	29150000	Chr1_582	0
Chr1	29100000	29200000	Chr1_583	0
Chr1	29150000	29250000	Chr1_584	0
Chr1	29200000	29300000	Chr1_585	1
Chr1	29250000	29350000	Chr1_586	1
Chr1	29300000	29400000	Chr1_587	0
Chr1	29350000	29450000	Chr1_588	0
Chr1	29400000	29500000	Chr1_589	0
Chr1	29450000	29550000	Chr1_590	0
Chr1	29500000	29600000	Chr1_591	10
Chr1	29550000	29650000	Chr1_592	10
Chr1	29600000	29700000	Chr1_593	0
Chr1	29650000	29750000	Chr1_594	0
Chr1	29700000	29800000	Chr1_595	0
Chr1	29750000	29850000	Chr1_596	0
Chr1	29800000	29900000	Chr1_597	0
Chr1	29850000	29950000	Chr1_598	0
Chr1	29900000	30000000	Chr1_599	0
Chr1	29950000	30050000	Chr1_600	0
Chr1	30000000	30100000	Chr1_601	0
Chr1	30050000	30150000	Chr1_602	0
Chr1	30100000	30200000	Chr1_603	0
Chr1	30150000	30250000	Chr1_604	0
Chr1	30200000	30300000	Chr1_605	0
Chr1	30250000	30350000	Chr1_606	1
Chr1	30300000	30400000	Chr1_607	1
Chr1	30350000	30450000	Chr1_608	0
Chr1	30400000	30500000	Chr1_609	0
Chr1	30450000	30550000	Chr1_610	0
Chr1	30500000	30600000	Chr1_611	0
Chr1	30550000	30650000	Chr1_612	0
Chr1	30600000	30700000	Chr1_613	0
Chr1	30650000	30750000	Chr1_614	0
Chr1	30700000	30800000	Chr1_615	0
Chr1	30750000	30850000	Chr1_616	0
Chr1	30800000	30900000	Chr1_617	0
Chr1	30850000	30950000	Chr1_618	0
Chr1	30900000	31000000	Chr1_619	0
Chr1	30950000	31050000	Chr1_620	0
Chr1	31000000	31100000	Chr1_621	0
Chr1	31050000	31150000	Chr1_622	0
Chr1	31100000	31200000	Chr1_623	0
Chr1	31150000	31250000	Chr1_624	0
Chr1	31200000	31300000	Chr1_625	0
Chr1	31250000	31350000	Chr1_626	0
Chr1	31300000	31400000	Chr1_627	0
Chr1	31350000	31450000	Chr1_628	0
Chr1	31400000	31500000	Chr1_629	0
Chr1	31450000	31550000	Chr1_630	0
Chr1	31500000	31600000	Chr1_631	0
Chr1	31550000	31650000	Chr1_632	0
Chr1	31600000	31700000	Chr1_633	0
Chr1	31650000	31750000	Chr1_634	0
Chr1	31700000	31800000	Chr1_635	0
Chr1	31750000	31850000	Chr1_636	0
Chr1	31800000	31900000	Chr1_637	0
Chr1	31850000	31950000	Chr1_638	0
Chr1	31900000	32000000	Chr1_639	0
Chr1	31950000	32050000	Chr1_640	0
Chr1	32000000	32100000	Chr1_641	0
Chr1	32050000	32150000	Chr1_642	0
Chr1	32100000	32200000	Chr1_643	0
Chr1	32150000	32250000	Chr1_644	0
Chr1	32200000	32300000	Chr1_645	1
Chr1	32250000	32350000	Chr1_646	1
Chr1	32300000	32400000	Chr1_647	0
Chr1	32350000	32450000	Chr1_648	0
Chr1	32400000	32500000	Chr1_649	0
Chr1	32450000	32550000	Chr1_650	0
Chr1	32500000	32600000	Chr1_651	0
Chr1	32550000	32638291	Chr1_652	0
Chr1	32600000	32638291	Chr1_653	0
Chr2	0	100000	Chr2_1	2
Chr2	50000	150000	Chr2_2	10
Chr2	100000	200000	Chr2_3	18
Chr2	150000	250000	Chr2_4	13
Chr2	200000	300000	Chr2_5	16
Chr2	250000	350000	Chr2_6	16
Chr2	300000	400000	Chr2_7	10
Chr2	350000	450000	Chr2_8	10
Chr2	400000	500000	Chr2_9	6
Chr2	450000	550000	Chr2_10	3
Chr2	500000	600000	Chr2_11	1
Chr2	550000	650000	Chr2_12	1
Chr2	600000	700000	Chr2_13	0
Chr2	650000	750000	Chr2_14	0
Chr2	700000	800000	Chr2_15	0
Chr2	750000	850000	Chr2_16	0
Chr2	800000	900000	Chr2_17	0
Chr2	850000	950000	Chr2_18	0
Chr2	900000	1000000	Chr2_19	0
Chr2	950000	1050000	Chr2_20	0
Chr2	1000000	1100000	Chr2_21	0
Chr2	1050000	1150000	Chr2_22	0
Chr2	1100000	1200000	Chr2_23	0
Chr2	1150000	1250000	Chr2_24	0
Chr2	1200000	1300000	Chr2_25	0
Chr2	1250000	1350000	Chr2_26	1
Chr2	1300000	1400000	Chr2_27	1
Chr2	1350000	1450000	Chr2_28	0
Chr2	1400000	1500000	Chr2_29	0
Chr2	1450000	1550000	Chr2_30	0
Chr2	1500000	1600000	Chr2_31	1
Chr2	1550000	1650000	Chr2_32	1
Chr2	1600000	1700000	Chr2_33	0
Chr2	1650000	1750000	Chr2_34	0
Chr2	1700000	1800000	Chr2_35	0
Chr2	1750000	1850000	Chr2_36	0
Chr2	1800000	1900000	Chr2_37	0
Chr2	1850000	1950000	Chr2_38	0
Chr2	1900000	2000000	Chr2_39	0
Chr2	1950000	2050000	Chr2_40	0
Chr2	2000000	2100000	Chr2_41	0
Chr2	2050000	2150000	Chr2_42	0
Chr2	2100000	2200000	Chr2_43	0
Chr2	2150000	2250000	Chr2_44	2
Chr2	2200000	2300000	Chr2_45	10
Chr2	2250000	2350000	Chr2_46	8
Chr2	2300000	2400000	Chr2_47	1
Chr2	2350000	2450000	Chr2_48	1
Chr2	2400000	2500000	Chr2_49	0
Chr2	2450000	2550000	Chr2_50	0
Chr2	2500000	2600000	Chr2_51	1
Chr2	2550000	2650000	Chr2_52	4
Chr2	2600000	2700000	Chr2_53	3
Chr2	2650000	2750000	Chr2_54	0
Chr2	2700000	2800000	Chr2_55	0
Chr2	2750000	2850000	Chr2_56	0
Chr2	2800000	2900000	Chr2_57	2
Chr2	2850000	2950000	Chr2_58	2
Chr2	2900000	3000000	Chr2_59	4
Chr2	2950000	3050000	Chr2_60	4
Chr2	3000000	3100000	Chr2_61	8
Chr2	3050000	3150000	Chr2_62	9
Chr2	3100000	3200000	Chr2_63	1
Chr2	3150000	3250000	Chr2_64	0
Chr2	3200000	3300000	Chr2_65	0
Chr2	3250000	3350000	Chr2_66	0
Chr2	3300000	3400000	Chr2_67	1
Chr2	3350000	3450000	Chr2_68	2
Chr2	3400000	3500000	Chr2_69	2
Chr2	3450000	3550000	Chr2_70	1
Chr2	3500000	3600000	Chr2_71	8
Chr2	3550000	3650000	Chr2_72	10
Chr2	3600000	3700000	Chr2_73	3
Chr2	3650000	3750000	Chr2_74	1
Chr2	3700000	3800000	Chr2_75	1
Chr2	3750000	3850000	Chr2_76	1
Chr2	3800000	3900000	Chr2_77	0
Chr2	3850000	3950000	Chr2_78	1
Chr2	3900000	4000000	Chr2_79	1
Chr2	3950000	4050000	Chr2_80	0
Chr2	4000000	4100000	Chr2_81	0
Chr2	4050000	4150000	Chr2_82	0
Chr2	4100000	4200000	Chr2_83	2
Chr2	4150000	4250000	Chr2_84	3
Chr2	4200000	4300000	Chr2_85	1
Chr2	4250000	4350000	Chr2_86	1
Chr2	4300000	4400000	Chr2_87	1
Chr2	4350000	4450000	Chr2_88	0
Chr2	4400000	4500000	Chr2_89	2
Chr2	4450000	4550000	Chr2_90	4
Chr2	4500000	4600000	Chr2_91	5
Chr2	4550000	4650000	Chr2_92	3
Chr2	4600000	4700000	Chr2_93	1
Chr2	4650000	4750000	Chr2_94	6
Chr2	4700000	4800000	Chr2_95	9
Chr2	4750000	4850000	Chr2_96	7
Chr2	4800000	4900000	Chr2_97	4
Chr2	4850000	4950000	Chr2_98	4
Chr2	4900000	5000000	Chr2_99	5
Chr2	4950000	5050000	Chr2_100	2
Chr2	5000000	5100000	Chr2_101	4
Chr2	5050000	5150000	Chr2_102	7
Chr2	5100000	5200000	Chr2_103	4
Chr2	5150000	5250000	Chr2_104	1
Chr2	5200000	5300000	Chr2_105	2
Chr2	5250000	5350000	Chr2_106	1
Chr2	5300000	5400000	Chr2_107	3
Chr2	5350000	5450000	Chr2_108	4
Chr2	5400000	5500000	Chr2_109	3
Chr2	5450000	5550000	Chr2_110	2
Chr2	5500000	5600000	Chr2_111	3
Chr2	5550000	5650000	Chr2_112	5
Chr2	5600000	5700000	Chr2_113	2
Chr2	5650000	5750000	Chr2_114	2
Chr2	5700000	5800000	Chr2_115	2
Chr2	5750000	5850000	Chr2_116	2
Chr2	5800000	5900000	Chr2_117	3
Chr2	5850000	5950000	Chr2_118	3
Chr2	5900000	6000000	Chr2_119	6
Chr2	5950000	6050000	Chr2_120	5
Chr2	6000000	6100000	Chr2_121	5
Chr2	6050000	6150000	Chr2_122	4
Chr2	6100000	6200000	Chr2_123	2
Chr2	6150000	6250000	Chr2_124	5
Chr2	6200000	6300000	Chr2_125	7
Chr2	6250000	6350000	Chr2_126	4
Chr2	6300000	6400000	Chr2_127	5
Chr2	6350000	6450000	Chr2_128	5
Chr2	6400000	6500000	Chr2_129	5
Chr2	6450000	6550000	Chr2_130	7
Chr2	6500000	6600000	Chr2_131	10
Chr2	6550000	6650000	Chr2_132	8
Chr2	6600000	6700000	Chr2_133	4
Chr2	6650000	6750000	Chr2_134	4
Chr2	6700000	6800000	Chr2_135	2
Chr2	6750000	6850000	Chr2_136	1
Chr2	6800000	6900000	Chr2_137	0
Chr2	6850000	6950000	Chr2_138	0
Chr2	6900000	7000000	Chr2_139	1
Chr2	6950000	7050000	Chr2_140	1
Chr2	7000000	7100000	Chr2_141	0
Chr2	7050000	7150000	Chr2_142	1
Chr2	7100000	7200000	Chr2_143	1
Chr2	7150000	7250000	Chr2_144	0
Chr2	7200000	7300000	Chr2_145	0
Chr2	7250000	7350000	Chr2_146	0
Chr2	7300000	7400000	Chr2_147	0
Chr2	7350000	7450000	Chr2_148	0
Chr2	7400000	7500000	Chr2_149	2
Chr2	7450000	7550000	Chr2_150	3
Chr2	7500000	7600000	Chr2_151	1
Chr2	7550000	7650000	Chr2_152	1
Chr2	7600000	7700000	Chr2_153	2
Chr2	7650000	7750000	Chr2_154	2
Chr2	7700000	7800000	Chr2_155	2
Chr2	7750000	7850000	Chr2_156	7
Chr2	7800000	7900000	Chr2_157	7
Chr2	7850000	7950000	Chr2_158	2
Chr2	7900000	8000000	Chr2_159	1
Chr2	7950000	8050000	Chr2_160	2
Chr2	8000000	8100000	Chr2_161	1
Chr2	8050000	8150000	Chr2_162	12
Chr2	8100000	8200000	Chr2_163	12
Chr2	8150000	8250000	Chr2_164	2
Chr2	8200000	8300000	Chr2_165	2
Chr2	8250000	8350000	Chr2_166	3
Chr2	8300000	8400000	Chr2_167	4
Chr2	8350000	8450000	Chr2_168	1
Chr2	8400000	8500000	Chr2_169	0
Chr2	8450000	8550000	Chr2_170	0
Chr2	8500000	8600000	Chr2_171	0
Chr2	8550000	8650000	Chr2_172	1
Chr2	8600000	8700000	Chr2_173	3
Chr2	8650000	8750000	Chr2_174	3
Chr2	8700000	8800000	Chr2_175	1
Chr2	8750000	8850000	Chr2_176	0
Chr2	8800000	8900000	Chr2_177	0
Chr2	8850000	8950000	Chr2_178	0
Chr2	8900000	9000000	Chr2_179	0
Chr2	8950000	9050000	Chr2_180	0
Chr2	9000000	9100000	Chr2_181	0
Chr2	9050000	9150000	Chr2_182	0
Chr2	9100000	9200000	Chr2_183	2
Chr2	9150000	9250000	Chr2_184	3
Chr2	9200000	9300000	Chr2_185	2
Chr2	9250000	9350000	Chr2_186	1
Chr2	9300000	9400000	Chr2_187	0
Chr2	9350000	9450000	Chr2_188	0
Chr2	9400000	9500000	Chr2_189	0
Chr2	9450000	9550000	Chr2_190	0
Chr2	9500000	9600000	Chr2_191	0
Chr2	9550000	9650000	Chr2_192	0
Chr2	9600000	9700000	Chr2_193	0
Chr2	9650000	9750000	Chr2_194	0
Chr2	9700000	9800000	Chr2_195	0
Chr2	9750000	9850000	Chr2_196	0
Chr2	9800000	9900000	Chr2_197	12
Chr2	9850000	9950000	Chr2_198	12
Chr2	9900000	10000000	Chr2_199	0
Chr2	9950000	10050000	Chr2_200	0
Chr2	10000000	10100000	Chr2_201	0
Chr2	10050000	10150000	Chr2_202	0
Chr2	10100000	10200000	Chr2_203	0
Chr2	10150000	10250000	Chr2_204	0
Chr2	10200000	10300000	Chr2_205	1
Chr2	10250000	10350000	Chr2_206	1
Chr2	10300000	10400000	Chr2_207	0
Chr2	10350000	10450000	Chr2_208	0
Chr2	10400000	10500000	Chr2_209	0
Chr2	10450000	10550000	Chr2_210	0
Chr2	10500000	10600000	Chr2_211	0
Chr2	10550000	10650000	Chr2_212	0
Chr2	10600000	10700000	Chr2_213	0
Chr2	10650000	10750000	Chr2_214	0
Chr2	10700000	10800000	Chr2_215	0
Chr2	10750000	10850000	Chr2_216	0
Chr2	10800000	10900000	Chr2_217	0
Chr2	10850000	10950000	Chr2_218	0
Chr2	10900000	11000000	Chr2_219	0
Chr2	10950000	11050000	Chr2_220	1
Chr2	11000000	11100000	Chr2_221	1
Chr2	11050000	11150000	Chr2_222	0
Chr2	11100000	11200000	Chr2_223	7
Chr2	11150000	11250000	Chr2_224	7
Chr2	11200000	11300000	Chr2_225	0
Chr2	11250000	11350000	Chr2_226	0
Chr2	11300000	11400000	Chr2_227	0
Chr2	11350000	11450000	Chr2_228	0
Chr2	11400000	11500000	Chr2_229	0
Chr2	11450000	11550000	Chr2_230	0
Chr2	11500000	11600000	Chr2_231	0
Chr2	11550000	11650000	Chr2_232	0
Chr2	11600000	11700000	Chr2_233	0
Chr2	11650000	11750000	Chr2_234	0
Chr2	11700000	11800000	Chr2_235	0
Chr2	11750000	11850000	Chr2_236	1
Chr2	11800000	11900000	Chr2_237	1
Chr2	11850000	11950000	Chr2_238	0
Chr2	11900000	12000000	Chr2_239	0
Chr2	11950000	12050000	Chr2_240	0
Chr2	12000000	12100000	Chr2_241	0
Chr2	12050000	12150000	Chr2_242	0
Chr2	12100000	12200000	Chr2_243	1
Chr2	12150000	12250000	Chr2_244	3
Chr2	12200000	12300000	Chr2_245	2
Chr2	12250000	12350000	Chr2_246	0
Chr2	12300000	12400000	Chr2_247	0
Chr2	12350000	12450000	Chr2_248	0
Chr2	12400000	12500000	Chr2_249	0
Chr2	12450000	12550000	Chr2_250	0
Chr2	12500000	12600000	Chr2_251	0
Chr2	12550000	12650000	Chr2_252	0
Chr2	12600000	12700000	Chr2_253	0
Chr2	12650000	12750000	Chr2_254	0
Chr2	12700000	12800000	Chr2_255	0
Chr2	12750000	12850000	Chr2_256	1
Chr2	12800000	12900000	Chr2_257	1
Chr2	12850000	12950000	Chr2_258	0
Chr2	12900000	13000000	Chr2_259	0
Chr2	12950000	13050000	Chr2_260	0
Chr2	13000000	13100000	Chr2_261	0
Chr2	13050000	13150000	Chr2_262	0
Chr2	13100000	13200000	Chr2_263	0
Chr2	13150000	13250000	Chr2_264	0
Chr2	13200000	13300000	Chr2_265	0
Chr2	13250000	13350000	Chr2_266	0
Chr2	13300000	13400000	Chr2_267	0
Chr2	13350000	13450000	Chr2_268	1
Chr2	13400000	13500000	Chr2_269	1
Chr2	13450000	13550000	Chr2_270	0
Chr2	13500000	13600000	Chr2_271	0
Chr2	13550000	13650000	Chr2_272	0
Chr2	13600000	13700000	Chr2_273	0
Chr2	13650000	13750000	Chr2_274	0
Chr2	13700000	13800000	Chr2_275	0
Chr2	13750000	13850000	Chr2_276	0
Chr2	13800000	13900000	Chr2_277	0
Chr2	13850000	13950000	Chr2_278	0
Chr2	13900000	14000000	Chr2_279	0
Chr2	13950000	14050000	Chr2_280	0
Chr2	14000000	14100000	Chr2_281	0
Chr2	14050000	14150000	Chr2_282	0
Chr2	14100000	14200000	Chr2_283	0
Chr2	14150000	14250000	Chr2_284	1
Chr2	14200000	14300000	Chr2_285	1
Chr2	14250000	14350000	Chr2_286	0
Chr2	14300000	14400000	Chr2_287	0
Chr2	14350000	14450000	Chr2_288	0
Chr2	14400000	14500000	Chr2_289	0
Chr2	14450000	14550000	Chr2_290	0
Chr2	14500000	14600000	Chr2_291	0
Chr2	14550000	14650000	Chr2_292	0
Chr2	14600000	14700000	Chr2_293	0
Chr2	14650000	14750000	Chr2_294	0
Chr2	14700000	14800000	Chr2_295	0
Chr2	14750000	14850000	Chr2_296	0
Chr2	14800000	14900000	Chr2_297	0
Chr2	14850000	14950000	Chr2_298	0
Chr2	14900000	15000000	Chr2_299	0
Chr2	14950000	15050000	Chr2_300	0
Chr2	15000000	15100000	Chr2_301	0
Chr2	15050000	15150000	Chr2_302	0
Chr2	15100000	15200000	Chr2_303	0
Chr2	15150000	15250000	Chr2_304	0
Chr2	15200000	15300000	Chr2_305	0
Chr2	15250000	15350000	Chr2_306	0
Chr2	15300000	15400000	Chr2_307	0
Chr2	15350000	15450000	Chr2_308	0
Chr2	15400000	15500000	Chr2_309	0
Chr2	15450000	15550000	Chr2_310	0
Chr2	15500000	15600000	Chr2_311	0
Chr2	15550000	15650000	Chr2_312	0
Chr2	15600000	15700000	Chr2_313	0
Chr2	15650000	15750000	Chr2_314	0
Chr2	15700000	15800000	Chr2_315	0
Chr2	15750000	15850000	Chr2_316	0
Chr2	15800000	15900000	Chr2_317	0
Chr2	15850000	15950000	Chr2_318	0
Chr2	15900000	16000000	Chr2_319	0
Chr2	15950000	16050000	Chr2_320	0
Chr2	16000000	16100000	Chr2_321	0
Chr2	16050000	16150000	Chr2_322	2
Chr2	16100000	16200000	Chr2_323	2
Chr2	16150000	16250000	Chr2_324	0
Chr2	16200000	16300000	Chr2_325	10
Chr2	16250000	16350000	Chr2_326	10
Chr2	16300000	16400000	Chr2_327	0
Chr2	16350000	16450000	Chr2_328	0
Chr2	16400000	16500000	Chr2_329	0
Chr2	16450000	16550000	Chr2_330	0
Chr2	16500000	16600000	Chr2_331	1
Chr2	16550000	16650000	Chr2_332	3
Chr2	16600000	16700000	Chr2_333	2
Chr2	16650000	16750000	Chr2_334	0
Chr2	16700000	16800000	Chr2_335	0
Chr2	16750000	16850000	Chr2_336	0
Chr2	16800000	16900000	Chr2_337	0
Chr2	16850000	16950000	Chr2_338	0
Chr2	16900000	17000000	Chr2_339	1
Chr2	16950000	17050000	Chr2_340	1
Chr2	17000000	17100000	Chr2_341	0
Chr2	17050000	17150000	Chr2_342	0
Chr2	17100000	17200000	Chr2_343	0
Chr2	17150000	17250000	Chr2_344	0
Chr2	17200000	17300000	Chr2_345	0
Chr2	17250000	17350000	Chr2_346	0
Chr2	17300000	17400000	Chr2_347	0
Chr2	17350000	17450000	Chr2_348	0
Chr2	17400000	17500000	Chr2_349	0
Chr2	17450000	17550000	Chr2_350	0
Chr2	17500000	17600000	Chr2_351	0
Chr2	17550000	17650000	Chr2_352	0
Chr2	17600000	17700000	Chr2_353	0
Chr2	17650000	17750000	Chr2_354	0
Chr2	17700000	17800000	Chr2_355	0
Chr2	17750000	17850000	Chr2_356	0
Chr2	17800000	17900000	Chr2_357	2
Chr2	17850000	17950000	Chr2_358	2
Chr2	17900000	18000000	Chr2_359	0
Chr2	17950000	18050000	Chr2_360	1
Chr2	18000000	18100000	Chr2_361	1
Chr2	18050000	18150000	Chr2_362	0
Chr2	18100000	18200000	Chr2_363	0
Chr2	18150000	18250000	Chr2_364	0
Chr2	18200000	18300000	Chr2_365	0
Chr2	18250000	18350000	Chr2_366	0
Chr2	18300000	18400000	Chr2_367	0
Chr2	18350000	18450000	Chr2_368	0
Chr2	18400000	18500000	Chr2_369	0
Chr2	18450000	18550000	Chr2_370	0
Chr2	18500000	18600000	Chr2_371	0
Chr2	18550000	18650000	Chr2_372	0
Chr2	18600000	18700000	Chr2_373	0
Chr2	18650000	18750000	Chr2_374	0
Chr2	18700000	18800000	Chr2_375	0
Chr2	18750000	18850000	Chr2_376	0
Chr2	18800000	18900000	Chr2_377	0
Chr2	18850000	18950000	Chr2_378	0
Chr2	18900000	19000000	Chr2_379	0
Chr2	18950000	19050000	Chr2_380	0
Chr2	19000000	19100000	Chr2_381	0
Chr2	19050000	19150000	Chr2_382	0
Chr2	19100000	19200000	Chr2_383	0
Chr2	19150000	19250000	Chr2_384	0
Chr2	19200000	19300000	Chr2_385	0
Chr2	19250000	19350000	Chr2_386	0
Chr2	19300000	19400000	Chr2_387	0
Chr2	19350000	19450000	Chr2_388	0
Chr2	19400000	19500000	Chr2_389	0
Chr2	19450000	19550000	Chr2_390	0
Chr2	19500000	19600000	Chr2_391	0
Chr2	19550000	19650000	Chr2_392	0
Chr2	19600000	19700000	Chr2_393	0
Chr2	19650000	19750000	Chr2_394	1
Chr2	19700000	19800000	Chr2_395	1
Chr2	19750000	19850000	Chr2_396	0
Chr2	19800000	19900000	Chr2_397	0
Chr2	19850000	19950000	Chr2_398	0
Chr2	19900000	20000000	Chr2_399	0
Chr2	19950000	20050000	Chr2_400	0
Chr2	20000000	20100000	Chr2_401	1
Chr2	20050000	20150000	Chr2_402	1
Chr2	20100000	20200000	Chr2_403	0
Chr2	20150000	20250000	Chr2_404	0
Chr2	20200000	20300000	Chr2_405	0
Chr2	20250000	20350000	Chr2_406	0
Chr2	20300000	20400000	Chr2_407	0
Chr2	20350000	20450000	Chr2_408	0
Chr2	20400000	20500000	Chr2_409	0
Chr2	20450000	20550000	Chr2_410	0
Chr2	20500000	20600000	Chr2_411	0
Chr2	20550000	20650000	Chr2_412	0
Chr2	20600000	20700000	Chr2_413	0
Chr2	20650000	20750000	Chr2_414	0
Chr2	20700000	20800000	Chr2_415	0
Chr2	20750000	20850000	Chr2_416	0
Chr2	20800000	20900000	Chr2_417	0
Chr2	20850000	20950000	Chr2_418	0
Chr2	20900000	21000000	Chr2_419	0
Chr2	20950000	21050000	Chr2_420	0
Chr2	21000000	21100000	Chr2_421	0
Chr2	21050000	21150000	Chr2_422	0
Chr2	21100000	21200000	Chr2_423	5
Chr2	21150000	21250000	Chr2_424	5
Chr2	21200000	21300000	Chr2_425	0
Chr2	21250000	21350000	Chr2_426	0
Chr2	21300000	21400000	Chr2_427	0
Chr2	21350000	21450000	Chr2_428	0
Chr2	21400000	21500000	Chr2_429	0
Chr2	21450000	21550000	Chr2_430	0
Chr2	21500000	21600000	Chr2_431	0
Chr2	21550000	21650000	Chr2_432	0
Chr2	21600000	21700000	Chr2_433	0
Chr2	21650000	21750000	Chr2_434	0
Chr2	21700000	21800000	Chr2_435	0
Chr2	21750000	21850000	Chr2_436	0
Chr2	21800000	21900000	Chr2_437	0
Chr2	21850000	21950000	Chr2_438	5
Chr2	21900000	22000000	Chr2_439	5
Chr2	21950000	22050000	Chr2_440	0
Chr2	22000000	22100000	Chr2_441	0
Chr2	22050000	22150000	Chr2_442	0
Chr2	22100000	22200000	Chr2_443	0
Chr2	22150000	22250000	Chr2_444	0
Chr2	22200000	22300000	Chr2_445	2
Chr2	22250000	22350000	Chr2_446	2
Chr2	22300000	22400000	Chr2_447	0
Chr2	22350000	22450000	Chr2_448	0
Chr2	22400000	22500000	Chr2_449	0
Chr2	22450000	22550000	Chr2_450	0
Chr2	22500000	22600000	Chr2_451	0
Chr2	22550000	22650000	Chr2_452	0
Chr2	22600000	22700000	Chr2_453	0
Chr2	22650000	22750000	Chr2_454	0
Chr2	22700000	22800000	Chr2_455	0
Chr2	22750000	22850000	Chr2_456	0
Chr2	22800000	22868883	Chr2_457	0
Chr2	22850000	22868883	Chr2_458	0
Chr3	0	100000	Chr3_1	0
Chr3	50000	150000	Chr3_2	0
Chr3	100000	200000	Chr3_3	0
Chr3	150000	250000	Chr3_4	0
Chr3	200000	300000	Chr3_5	0
Chr3	250000	350000	Chr3_6	0
Chr3	300000	400000	Chr3_7	0
Chr3	350000	450000	Chr3_8	0
Chr3	400000	500000	Chr3_9	0
Chr3	450000	550000	Chr3_10	0
Chr3	500000	600000	Chr3_11	0
Chr3	550000	650000	Chr3_12	0
Chr3	600000	700000	Chr3_13	0
Chr3	650000	750000	Chr3_14	0
Chr3	700000	800000	Chr3_15	1
Chr3	750000	850000	Chr3_16	1
Chr3	800000	900000	Chr3_17	0
Chr3	850000	950000	Chr3_18	0
Chr3	900000	1000000	Chr3_19	0
Chr3	950000	1050000	Chr3_20	0
Chr3	1000000	1100000	Chr3_21	0
Chr3	1050000	1150000	Chr3_22	0
Chr3	1100000	1200000	Chr3_23	0
Chr3	1150000	1250000	Chr3_24	0
Chr3	1200000	1300000	Chr3_25	0
Chr3	1250000	1350000	Chr3_26	0
Chr3	1300000	1400000	Chr3_27	0
Chr3	1350000	1450000	Chr3_28	0
Chr3	1400000	1500000	Chr3_29	0
Chr3	1450000	1550000	Chr3_30	1
Chr3	1500000	1600000	Chr3_31	1
Chr3	1550000	1650000	Chr3_32	0
Chr3	1600000	1700000	Chr3_33	0
Chr3	1650000	1750000	Chr3_34	0
Chr3	1700000	1800000	Chr3_35	0
Chr3	1750000	1850000	Chr3_36	0
Chr3	1800000	1900000	Chr3_37	0
Chr3	1850000	1950000	Chr3_38	0
Chr3	1900000	2000000	Chr3_39	0
Chr3	1950000	2050000	Chr3_40	0
Chr3	2000000	2100000	Chr3_41	0
Chr3	2050000	2150000	Chr3_42	1
Chr3	2100000	2200000	Chr3_43	1
Chr3	2150000	2250000	Chr3_44	0
Chr3	2200000	2300000	Chr3_45	1
Chr3	2250000	2350000	Chr3_46	2
Chr3	2300000	2400000	Chr3_47	1
Chr3	2350000	2450000	Chr3_48	0
Chr3	2400000	2500000	Chr3_49	0
Chr3	2450000	2550000	Chr3_50	0
Chr3	2500000	2600000	Chr3_51	0
Chr3	2550000	2650000	Chr3_52	0
Chr3	2600000	2700000	Chr3_53	0
Chr3	2650000	2750000	Chr3_54	0
Chr3	2700000	2800000	Chr3_55	0
Chr3	2750000	2850000	Chr3_56	0
Chr3	2800000	2900000	Chr3_57	0
Chr3	2850000	2950000	Chr3_58	0
Chr3	2900000	3000000	Chr3_59	0
Chr3	2950000	3050000	Chr3_60	0
Chr3	3000000	3100000	Chr3_61	0
Chr3	3050000	3150000	Chr3_62	0
Chr3	3100000	3200000	Chr3_63	0
Chr3	3150000	3250000	Chr3_64	0
Chr3	3200000	3300000	Chr3_65	0
Chr3	3250000	3350000	Chr3_66	0
Chr3	3300000	3400000	Chr3_67	0
Chr3	3350000	3450000	Chr3_68	0
Chr3	3400000	3500000	Chr3_69	0
Chr3	3450000	3550000	Chr3_70	0
Chr3	3500000	3600000	Chr3_71	0
Chr3	3550000	3650000	Chr3_72	0
Chr3	3600000	3700000	Chr3_73	0
Chr3	3650000	3750000	Chr3_74	0
Chr3	3700000	3800000	Chr3_75	0
Chr3	3750000	3850000	Chr3_76	0
Chr3	3800000	3900000	Chr3_77	0
Chr3	3850000	3950000	Chr3_78	0
Chr3	3900000	4000000	Chr3_79	0
Chr3	3950000	4050000	Chr3_80	0
Chr3	4000000	4100000	Chr3_81	0
Chr3	4050000	4150000	Chr3_82	1
Chr3	4100000	4200000	Chr3_83	2
Chr3	4150000	4250000	Chr3_84	2
Chr3	4200000	4300000	Chr3_85	1
Chr3	4250000	4350000	Chr3_86	0
Chr3	4300000	4400000	Chr3_87	0
Chr3	4350000	4450000	Chr3_88	0
Chr3	4400000	4500000	Chr3_89	0
Chr3	4450000	4550000	Chr3_90	0
Chr3	4500000	4600000	Chr3_91	0
Chr3	4550000	4650000	Chr3_92	0
Chr3	4600000	4700000	Chr3_93	0
Chr3	4650000	4750000	Chr3_94	0
Chr3	4700000	4800000	Chr3_95	0
Chr3	4750000	4850000	Chr3_96	0
Chr3	4800000	4900000	Chr3_97	0
Chr3	4850000	4950000	Chr3_98	0
Chr3	4900000	5000000	Chr3_99	0
Chr3	4950000	5050000	Chr3_100	0
Chr3	5000000	5100000	Chr3_101	0
Chr3	5050000	5150000	Chr3_102	0
Chr3	5100000	5200000	Chr3_103	0
Chr3	5150000	5250000	Chr3_104	0
Chr3	5200000	5300000	Chr3_105	0
Chr3	5250000	5350000	Chr3_106	0
Chr3	5300000	5400000	Chr3_107	0
Chr3	5350000	5450000	Chr3_108	0
Chr3	5400000	5500000	Chr3_109	0
Chr3	5450000	5550000	Chr3_110	0
Chr3	5500000	5600000	Chr3_111	0
Chr3	5550000	5650000	Chr3_112	0
Chr3	5600000	5700000	Chr3_113	0
Chr3	5650000	5750000	Chr3_114	0
Chr3	5700000	5800000	Chr3_115	0
Chr3	5750000	5850000	Chr3_116	0
Chr3	5800000	5900000	Chr3_117	0
Chr3	5850000	5950000	Chr3_118	0
Chr3	5900000	6000000	Chr3_119	0
Chr3	5950000	6050000	Chr3_120	0
Chr3	6000000	6100000	Chr3_121	1
Chr3	6050000	6150000	Chr3_122	2
Chr3	6100000	6200000	Chr3_123	1
Chr3	6150000	6250000	Chr3_124	0
Chr3	6200000	6300000	Chr3_125	0
Chr3	6250000	6350000	Chr3_126	3
Chr3	6300000	6400000	Chr3_127	3
Chr3	6350000	6450000	Chr3_128	0
Chr3	6400000	6500000	Chr3_129	0
Chr3	6450000	6550000	Chr3_130	0
Chr3	6500000	6600000	Chr3_131	0
Chr3	6550000	6650000	Chr3_132	0
Chr3	6600000	6700000	Chr3_133	1
Chr3	6650000	6750000	Chr3_134	1
Chr3	6700000	6800000	Chr3_135	0
Chr3	6750000	6850000	Chr3_136	0
Chr3	6800000	6900000	Chr3_137	0
Chr3	6850000	6950000	Chr3_138	0
Chr3	6900000	7000000	Chr3_139	0
Chr3	6950000	7050000	Chr3_140	0
Chr3	7000000	7100000	Chr3_141	0
Chr3	7050000	7150000	Chr3_142	0
Chr3	7100000	7200000	Chr3_143	0
Chr3	7150000	7250000	Chr3_144	0
Chr3	7200000	7300000	Chr3_145	0
Chr3	7250000	7350000	Chr3_146	0
Chr3	7300000	7400000	Chr3_147	0
Chr3	7350000	7450000	Chr3_148	0
Chr3	7400000	7500000	Chr3_149	0
Chr3	7450000	7550000	Chr3_150	0
Chr3	7500000	7600000	Chr3_151	0
Chr3	7550000	7650000	Chr3_152	0
Chr3	7600000	7700000	Chr3_153	0
Chr3	7650000	7750000	Chr3_154	0
Chr3	7700000	7800000	Chr3_155	0
Chr3	7750000	7850000	Chr3_156	0
Chr3	7800000	7900000	Chr3_157	0
Chr3	7850000	7950000	Chr3_158	0
Chr3	7900000	8000000	Chr3_159	0
Chr3	7950000	8050000	Chr3_160	0
Chr3	8000000	8100000	Chr3_161	0
Chr3	8050000	8150000	Chr3_162	0
Chr3	8100000	8200000	Chr3_163	0
Chr3	8150000	8250000	Chr3_164	0
Chr3	8200000	8300000	Chr3_165	0
Chr3	8250000	8350000	Chr3_166	0
Chr3	8300000	8400000	Chr3_167	0
Chr3	8350000	8450000	Chr3_168	0
Chr3	8400000	8500000	Chr3_169	0
Chr3	8450000	8550000	Chr3_170	0
Chr3	8500000	8600000	Chr3_171	0
Chr3	8550000	8650000	Chr3_172	0
Chr3	8600000	8700000	Chr3_173	0
Chr3	8650000	8750000	Chr3_174	0
Chr3	8700000	8800000	Chr3_175	0
Chr3	8750000	8850000	Chr3_176	0
Chr3	8800000	8900000	Chr3_177	0
Chr3	8850000	8950000	Chr3_178	0
Chr3	8900000	9000000	Chr3_179	0
Chr3	8950000	9050000	Chr3_180	0
Chr3	9000000	9100000	Chr3_181	0
Chr3	9050000	9150000	Chr3_182	0
Chr3	9100000	9200000	Chr3_183	0
Chr3	9150000	9250000	Chr3_184	0
Chr3	9200000	9300000	Chr3_185	0
Chr3	9250000	9350000	Chr3_186	0
Chr3	9300000	9400000	Chr3_187	0
Chr3	9350000	9450000	Chr3_188	0
Chr3	9400000	9500000	Chr3_189	0
Chr3	9450000	9550000	Chr3_190	0
Chr3	9500000	9600000	Chr3_191	0
Chr3	9550000	9650000	Chr3_192	0
Chr3	9600000	9700000	Chr3_193	0
Chr3	9650000	9750000	Chr3_194	0
Chr3	9700000	9800000	Chr3_195	0
Chr3	9750000	9850000	Chr3_196	0
Chr3	9800000	9900000	Chr3_197	0
Chr3	9850000	9950000	Chr3_198	0
Chr3	9900000	10000000	Chr3_199	1
Chr3	9950000	10050000	Chr3_200	1
Chr3	10000000	10100000	Chr3_201	0
Chr3	10050000	10150000	Chr3_202	0
Chr3	10100000	10200000	Chr3_203	0
Chr3	10150000	10250000	Chr3_204	0
Chr3	10200000	10300000	Chr3_205	0
Chr3	10250000	10350000	Chr3_206	0
Chr3	10300000	10400000	Chr3_207	0
Chr3	10350000	10450000	Chr3_208	0
Chr3	10400000	10500000	Chr3_209	0
Chr3	10450000	10550000	Chr3_210	0
Chr3	10500000	10600000	Chr3_211	0
Chr3	10550000	10650000	Chr3_212	2
Chr3	10600000	10700000	Chr3_213	2
Chr3	10650000	10750000	Chr3_214	0
Chr3	10700000	10800000	Chr3_215	0
Chr3	10750000	10850000	Chr3_216	0
Chr3	10800000	10900000	Chr3_217	0
Chr3	10850000	10950000	Chr3_218	0
Chr3	10900000	11000000	Chr3_219	0
Chr3	10950000	11050000	Chr3_220	0
Chr3	11000000	11100000	Chr3_221	0
Chr3	11050000	11150000	Chr3_222	0
Chr3	11100000	11200000	Chr3_223	0
Chr3	11150000	11250000	Chr3_224	5
Chr3	11200000	11300000	Chr3_225	5
Chr3	11250000	11350000	Chr3_226	0
Chr3	11300000	11400000	Chr3_227	0
Chr3	11350000	11450000	Chr3_228	1
Chr3	11400000	11500000	Chr3_229	1
Chr3	11450000	11550000	Chr3_230	0
Chr3	11500000	11600000	Chr3_231	0
Chr3	11550000	11650000	Chr3_232	0
Chr3	11600000	11700000	Chr3_233	0
Chr3	11650000	11750000	Chr3_234	0
Chr3	11700000	11800000	Chr3_235	0
Chr3	11750000	11850000	Chr3_236	0
Chr3	11800000	11900000	Chr3_237	0
Chr3	11850000	11950000	Chr3_238	1
Chr3	11900000	12000000	Chr3_239	1
Chr3	11950000	12050000	Chr3_240	0
Chr3	12000000	12100000	Chr3_241	0
Chr3	12050000	12150000	Chr3_242	5
Chr3	12100000	12200000	Chr3_243	5
Chr3	12150000	12250000	Chr3_244	5
Chr3	12200000	12300000	Chr3_245	8
Chr3	12250000	12350000	Chr3_246	4
Chr3	12300000	12400000	Chr3_247	1
Chr3	12350000	12450000	Chr3_248	2
Chr3	12400000	12500000	Chr3_249	2
Chr3	12450000	12550000	Chr3_250	0
Chr3	12500000	12600000	Chr3_251	1
Chr3	12550000	12650000	Chr3_252	1
Chr3	12600000	12700000	Chr3_253	2
Chr3	12650000	12750000	Chr3_254	2
Chr3	12700000	12800000	Chr3_255	6
Chr3	12750000	12850000	Chr3_256	6
Chr3	12800000	12900000	Chr3_257	0
Chr3	12850000	12950000	Chr3_258	0
Chr3	12900000	13000000	Chr3_259	1
Chr3	12950000	13050000	Chr3_260	1
Chr3	13000000	13100000	Chr3_261	0
Chr3	13050000	13150000	Chr3_262	3
Chr3	13100000	13200000	Chr3_263	3
Chr3	13150000	13250000	Chr3_264	0
Chr3	13200000	13300000	Chr3_265	0
Chr3	13250000	13350000	Chr3_266	0
Chr3	13300000	13400000	Chr3_267	1
Chr3	13350000	13450000	Chr3_268	5
Chr3	13400000	13500000	Chr3_269	4
Chr3	13450000	13550000	Chr3_270	0
Chr3	13500000	13600000	Chr3_271	0
Chr3	13550000	13650000	Chr3_272	0
Chr3	13600000	13700000	Chr3_273	1
Chr3	13650000	13750000	Chr3_274	3
Chr3	13700000	13800000	Chr3_275	4
Chr3	13750000	13850000	Chr3_276	5
Chr3	13800000	13900000	Chr3_277	3
Chr3	13850000	13950000	Chr3_278	1
Chr3	13900000	14000000	Chr3_279	1
Chr3	13950000	14050000	Chr3_280	2
Chr3	14000000	14100000	Chr3_281	3
Chr3	14050000	14150000	Chr3_282	3
Chr3	14100000	14200000	Chr3_283	2
Chr3	14150000	14250000	Chr3_284	1
Chr3	14200000	14300000	Chr3_285	4
Chr3	14250000	14350000	Chr3_286	10
Chr3	14300000	14400000	Chr3_287	11
Chr3	14350000	14450000	Chr3_288	7
Chr3	14400000	14500000	Chr3_289	5
Chr3	14450000	14550000	Chr3_290	5
Chr3	14500000	14600000	Chr3_291	5
Chr3	14550000	14650000	Chr3_292	4
Chr3	14600000	14700000	Chr3_293	3
Chr3	14650000	14750000	Chr3_294	6
Chr3	14700000	14800000	Chr3_295	6
Chr3	14750000	14850000	Chr3_296	9
Chr3	14800000	14900000	Chr3_297	10
Chr3	14850000	14950000	Chr3_298	9
Chr3	14900000	15000000	Chr3_299	13
Chr3	14950000	15050000	Chr3_300	10
Chr3	15000000	15100000	Chr3_301	10
Chr3	15050000	15150000	Chr3_302	11
Chr3	15100000	15200000	Chr3_303	12
Chr3	15150000	15250000	Chr3_304	10
Chr3	15200000	15300000	Chr3_305	7
Chr3	15250000	15350000	Chr3_306	9
Chr3	15300000	15400000	Chr3_307	10
Chr3	15350000	15450000	Chr3_308	7
Chr3	15400000	15500000	Chr3_309	2
Chr3	15450000	15550000	Chr3_310	3
Chr3	15500000	15600000	Chr3_311	4
Chr3	15550000	15650000	Chr3_312	4
Chr3	15600000	15700000	Chr3_313	7
Chr3	15650000	15750000	Chr3_314	6
Chr3	15700000	15800000	Chr3_315	4
Chr3	15750000	15850000	Chr3_316	7
Chr3	15800000	15900000	Chr3_317	7
Chr3	15850000	15950000	Chr3_318	3
Chr3	15900000	16000000	Chr3_319	4
Chr3	15950000	16050000	Chr3_320	6
Chr3	16000000	16100000	Chr3_321	4
Chr3	16050000	16150000	Chr3_322	5
Chr3	16100000	16200000	Chr3_323	5
Chr3	16150000	16250000	Chr3_324	3
Chr3	16200000	16300000	Chr3_325	1
Chr3	16250000	16350000	Chr3_326	0
Chr3	16300000	16400000	Chr3_327	3
Chr3	16350000	16450000	Chr3_328	3
Chr3	16400000	16500000	Chr3_329	1
Chr3	16450000	16550000	Chr3_330	2
Chr3	16500000	16600000	Chr3_331	4
Chr3	16550000	16650000	Chr3_332	4
Chr3	16600000	16700000	Chr3_333	7
Chr3	16650000	16750000	Chr3_334	7
Chr3	16700000	16800000	Chr3_335	2
Chr3	16750000	16850000	Chr3_336	3
Chr3	16800000	16900000	Chr3_337	2
Chr3	16850000	16950000	Chr3_338	1
Chr3	16900000	17000000	Chr3_339	3
Chr3	16950000	17050000	Chr3_340	3
Chr3	17000000	17100000	Chr3_341	3
Chr3	17050000	17150000	Chr3_342	3
Chr3	17100000	17200000	Chr3_343	3
Chr3	17150000	17250000	Chr3_344	2
Chr3	17200000	17300000	Chr3_345	2
Chr3	17250000	17350000	Chr3_346	3
Chr3	17300000	17400000	Chr3_347	1
Chr3	17350000	17450000	Chr3_348	1
Chr3	17400000	17500000	Chr3_349	2
Chr3	17450000	17550000	Chr3_350	1
Chr3	17500000	17600000	Chr3_351	0
Chr3	17550000	17650000	Chr3_352	1
Chr3	17600000	17700000	Chr3_353	3
Chr3	17650000	17750000	Chr3_354	3
Chr3	17700000	17800000	Chr3_355	1
Chr3	17750000	17850000	Chr3_356	1
Chr3	17800000	17900000	Chr3_357	1
Chr3	17850000	17950000	Chr3_358	0
Chr3	17900000	18000000	Chr3_359	0
Chr3	17950000	18050000	Chr3_360	1
Chr3	18000000	18100000	Chr3_361	1
Chr3	18050000	18150000	Chr3_362	1
Chr3	18100000	18200000	Chr3_363	2
Chr3	18150000	18250000	Chr3_364	1
Chr3	18200000	18300000	Chr3_365	0
Chr3	18250000	18350000	Chr3_366	0
Chr3	18300000	18400000	Chr3_367	0
Chr3	18350000	18450000	Chr3_368	3
Chr3	18400000	18500000	Chr3_369	7
Chr3	18450000	18550000	Chr3_370	4
Chr3	18500000	18600000	Chr3_371	0
Chr3	18550000	18650000	Chr3_372	0
Chr3	18600000	18700000	Chr3_373	0
Chr3	18650000	18750000	Chr3_374	1
Chr3	18700000	18800000	Chr3_375	1
Chr3	18750000	18850000	Chr3_376	0
Chr3	18800000	18900000	Chr3_377	1
Chr3	18850000	18950000	Chr3_378	2
Chr3	18900000	19000000	Chr3_379	1
Chr3	18950000	19050000	Chr3_380	0
Chr3	19000000	19100000	Chr3_381	0
Chr3	19050000	19150000	Chr3_382	0
Chr3	19100000	19200000	Chr3_383	1
Chr3	19150000	19250000	Chr3_384	1
Chr3	19200000	19300000	Chr3_385	0
Chr3	19250000	19350000	Chr3_386	0
Chr3	19300000	19400000	Chr3_387	1
Chr3	19350000	19450000	Chr3_388	1
Chr3	19400000	19500000	Chr3_389	0
Chr3	19450000	19550000	Chr3_390	0
Chr3	19500000	19600000	Chr3_391	3
Chr3	19550000	19650000	Chr3_392	3
Chr3	19600000	19700000	Chr3_393	0
Chr3	19650000	19750000	Chr3_394	0
Chr3	19700000	19800000	Chr3_395	0
Chr3	19750000	19850000	Chr3_396	0
Chr3	19800000	19900000	Chr3_397	0
Chr3	19850000	19950000	Chr3_398	0
Chr3	19900000	20000000	Chr3_399	0
Chr3	19950000	20050000	Chr3_400	0
Chr3	20000000	20100000	Chr3_401	0
Chr3	20050000	20150000	Chr3_402	0
Chr3	20100000	20200000	Chr3_403	0
Chr3	20150000	20250000	Chr3_404	0
Chr3	20200000	20300000	Chr3_405	0
Chr3	20250000	20350000	Chr3_406	12
Chr3	20300000	20400000	Chr3_407	12
Chr3	20350000	20450000	Chr3_408	0
Chr3	20400000	20500000	Chr3_409	0
Chr3	20450000	20550000	Chr3_410	3
Chr3	20500000	20600000	Chr3_411	3
Chr3	20550000	20650000	Chr3_412	0
Chr3	20600000	20700000	Chr3_413	0
Chr3	20650000	20750000	Chr3_414	0
Chr3	20700000	20800000	Chr3_415	0
Chr3	20750000	20850000	Chr3_416	0
Chr3	20800000	20900000	Chr3_417	0
Chr3	20850000	20950000	Chr3_418	0
Chr3	20900000	21000000	Chr3_419	0
Chr3	20950000	21050000	Chr3_420	0
Chr3	21000000	21100000	Chr3_421	0
Chr3	21050000	21150000	Chr3_422	0
Chr3	21100000	21200000	Chr3_423	0
Chr3	21150000	21250000	Chr3_424	0
Chr3	21200000	21300000	Chr3_425	6
Chr3	21250000	21350000	Chr3_426	6
Chr3	21300000	21400000	Chr3_427	0
Chr3	21350000	21450000	Chr3_428	0
Chr3	21400000	21500000	Chr3_429	0
Chr3	21450000	21550000	Chr3_430	0
Chr3	21500000	21600000	Chr3_431	0
Chr3	21550000	21650000	Chr3_432	0
Chr3	21600000	21700000	Chr3_433	0
Chr3	21650000	21750000	Chr3_434	0
Chr3	21700000	21800000	Chr3_435	1
Chr3	21750000	21850000	Chr3_436	1
Chr3	21800000	21900000	Chr3_437	0
Chr3	21850000	21950000	Chr3_438	0
Chr3	21900000	22000000	Chr3_439	0
Chr3	21950000	22050000	Chr3_440	0
Chr3	22000000	22100000	Chr3_441	0
Chr3	22050000	22150000	Chr3_442	0
Chr3	22100000	22200000	Chr3_443	0
Chr3	22150000	22250000	Chr3_444	0
Chr3	22200000	22300000	Chr3_445	0
Chr3	22250000	22350000	Chr3_446	0
Chr3	22300000	22400000	Chr3_447	0
Chr3	22350000	22450000	Chr3_448	0
Chr3	22400000	22500000	Chr3_449	0
Chr3	22450000	22550000	Chr3_450	0
Chr3	22500000	22600000	Chr3_451	0
Chr3	22550000	22650000	Chr3_452	0
Chr3	22600000	22700000	Chr3_453	0
Chr3	22650000	22750000	Chr3_454	0
Chr3	22700000	22800000	Chr3_455	0
Chr3	22750000	22850000	Chr3_456	0
Chr3	22800000	22900000	Chr3_457	0
Chr3	22850000	22950000	Chr3_458	0
Chr3	22900000	23000000	Chr3_459	0
Chr3	22950000	23050000	Chr3_460	0
Chr3	23000000	23100000	Chr3_461	0
Chr3	23050000	23150000	Chr3_462	0
Chr3	23100000	23200000	Chr3_463	0
Chr3	23150000	23250000	Chr3_464	0
Chr3	23200000	23300000	Chr3_465	0
Chr3	23250000	23350000	Chr3_466	0
Chr3	23300000	23400000	Chr3_467	1
Chr3	23350000	23450000	Chr3_468	1
Chr3	23400000	23500000	Chr3_469	0
Chr3	23450000	23550000	Chr3_470	1
Chr3	23500000	23600000	Chr3_471	1
Chr3	23550000	23650000	Chr3_472	4
Chr3	23600000	23700000	Chr3_473	4
Chr3	23650000	23750000	Chr3_474	0
Chr3	23700000	23800000	Chr3_475	0
Chr3	23750000	23850000	Chr3_476	0
Chr3	23800000	23900000	Chr3_477	0
Chr3	23850000	23950000	Chr3_478	0
Chr3	23900000	24000000	Chr3_479	0
Chr3	23950000	24050000	Chr3_480	0
Chr3	24000000	24100000	Chr3_481	0
Chr3	24050000	24150000	Chr3_482	0
Chr3	24100000	24200000	Chr3_483	0
Chr3	24150000	24250000	Chr3_484	0
Chr3	24200000	24300000	Chr3_485	0
Chr3	24250000	24350000	Chr3_486	0
Chr3	24300000	24400000	Chr3_487	0
Chr3	24350000	24450000	Chr3_488	1
Chr3	24400000	24500000	Chr3_489	1
Chr3	24450000	24550000	Chr3_490	0
Chr3	24500000	24600000	Chr3_491	0
Chr3	24550000	24650000	Chr3_492	1
Chr3	24600000	24700000	Chr3_493	1
Chr3	24650000	24750000	Chr3_494	0
Chr3	24700000	24800000	Chr3_495	0
Chr3	24750000	24850000	Chr3_496	0
Chr3	24800000	24900000	Chr3_497	0
Chr3	24850000	24950000	Chr3_498	0
Chr3	24900000	25000000	Chr3_499	0
Chr3	24950000	25050000	Chr3_500	0
Chr3	25000000	25100000	Chr3_501	0
Chr3	25050000	25150000	Chr3_502	0
Chr3	25100000	25200000	Chr3_503	3
Chr3	25150000	25250000	Chr3_504	3
Chr3	25200000	25300000	Chr3_505	0
Chr3	25250000	25350000	Chr3_506	0
Chr3	25300000	25400000	Chr3_507	0
Chr3	25350000	25450000	Chr3_508	0
Chr3	25400000	25500000	Chr3_509	0
Chr3	25450000	25550000	Chr3_510	0
Chr3	25500000	25600000	Chr3_511	0
Chr3	25550000	25650000	Chr3_512	0
Chr3	25600000	25700000	Chr3_513	1
Chr3	25650000	25750000	Chr3_514	1
Chr3	25700000	25800000	Chr3_515	0
Chr3	25750000	25850000	Chr3_516	0
Chr3	25800000	25900000	Chr3_517	0
Chr3	25850000	25950000	Chr3_518	0
Chr3	25900000	26000000	Chr3_519	0
Chr3	25950000	26050000	Chr3_520	0
Chr3	26000000	26100000	Chr3_521	0
Chr3	26050000	26150000	Chr3_522	0
Chr3	26100000	26150454	Chr3_523	0
Chr3	26150000	26150454	Chr3_524	0
Chr4	0	100000	Chr4_1	5
Chr4	50000	150000	Chr4_2	8
Chr4	100000	200000	Chr4_3	8
Chr4	150000	250000	Chr4_4	1
Chr4	200000	300000	Chr4_5	1
Chr4	250000	350000	Chr4_6	1
Chr4	300000	400000	Chr4_7	0
Chr4	350000	450000	Chr4_8	0
Chr4	400000	500000	Chr4_9	0
Chr4	450000	550000	Chr4_10	0
Chr4	500000	600000	Chr4_11	0
Chr4	550000	650000	Chr4_12	0
Chr4	600000	700000	Chr4_13	0
Chr4	650000	750000	Chr4_14	0
Chr4	700000	800000	Chr4_15	0
Chr4	750000	850000	Chr4_16	3
Chr4	800000	900000	Chr4_17	3
Chr4	850000	950000	Chr4_18	0
Chr4	900000	1000000	Chr4_19	0
Chr4	950000	1050000	Chr4_20	0
Chr4	1000000	1100000	Chr4_21	0
Chr4	1050000	1150000	Chr4_22	0
Chr4	1100000	1200000	Chr4_23	0
Chr4	1150000	1250000	Chr4_24	0
Chr4	1200000	1300000	Chr4_25	0
Chr4	1250000	1350000	Chr4_26	0
Chr4	1300000	1400000	Chr4_27	0
Chr4	1350000	1450000	Chr4_28	0
Chr4	1400000	1500000	Chr4_29	1
Chr4	1450000	1550000	Chr4_30	1
Chr4	1500000	1600000	Chr4_31	0
Chr4	1550000	1650000	Chr4_32	0
Chr4	1600000	1700000	Chr4_33	0
Chr4	1650000	1750000	Chr4_34	0
Chr4	1700000	1800000	Chr4_35	3
Chr4	1750000	1850000	Chr4_36	3
Chr4	1800000	1900000	Chr4_37	1
Chr4	1850000	1950000	Chr4_38	1
Chr4	1900000	2000000	Chr4_39	1
Chr4	1950000	2050000	Chr4_40	1
Chr4	2000000	2100000	Chr4_41	1
Chr4	2050000	2150000	Chr4_42	0
Chr4	2100000	2200000	Chr4_43	4
Chr4	2150000	2250000	Chr4_44	7
Chr4	2200000	2300000	Chr4_45	9
Chr4	2250000	2350000	Chr4_46	9
Chr4	2300000	2400000	Chr4_47	4
Chr4	2350000	2450000	Chr4_48	6
Chr4	2400000	2500000	Chr4_49	9
Chr4	2450000	2550000	Chr4_50	4
Chr4	2500000	2600000	Chr4_51	1
Chr4	2550000	2650000	Chr4_52	0
Chr4	2600000	2700000	Chr4_53	0
Chr4	2650000	2750000	Chr4_54	0
Chr4	2700000	2800000	Chr4_55	0
Chr4	2750000	2850000	Chr4_56	0
Chr4	2800000	2900000	Chr4_57	0
Chr4	2850000	2950000	Chr4_58	0
Chr4	2900000	3000000	Chr4_59	0
Chr4	2950000	3050000	Chr4_60	0
Chr4	3000000	3100000	Chr4_61	0
Chr4	3050000	3150000	Chr4_62	0
Chr4	3100000	3200000	Chr4_63	1
Chr4	3150000	3250000	Chr4_64	2
Chr4	3200000	3300000	Chr4_65	1
Chr4	3250000	3350000	Chr4_66	2
Chr4	3300000	3400000	Chr4_67	3
Chr4	3350000	3450000	Chr4_68	2
Chr4	3400000	3500000	Chr4_69	3
Chr4	3450000	3550000	Chr4_70	6
Chr4	3500000	3600000	Chr4_71	6
Chr4	3550000	3650000	Chr4_72	3
Chr4	3600000	3700000	Chr4_73	3
Chr4	3650000	3750000	Chr4_74	2
Chr4	3700000	3800000	Chr4_75	3
Chr4	3750000	3850000	Chr4_76	4
Chr4	3800000	3900000	Chr4_77	2
Chr4	3850000	3950000	Chr4_78	1
Chr4	3900000	4000000	Chr4_79	1
Chr4	3950000	4050000	Chr4_80	0
Chr4	4000000	4100000	Chr4_81	0
Chr4	4050000	4150000	Chr4_82	0
Chr4	4100000	4200000	Chr4_83	2
Chr4	4150000	4250000	Chr4_84	2
Chr4	4200000	4300000	Chr4_85	0
Chr4	4250000	4350000	Chr4_86	1
Chr4	4300000	4400000	Chr4_87	1
Chr4	4350000	4450000	Chr4_88	4
Chr4	4400000	4500000	Chr4_89	7
Chr4	4450000	4550000	Chr4_90	9
Chr4	4500000	4600000	Chr4_91	9
Chr4	4550000	4650000	Chr4_92	3
Chr4	4600000	4700000	Chr4_93	2
Chr4	4650000	4750000	Chr4_94	3
Chr4	4700000	4800000	Chr4_95	3
Chr4	4750000	4850000	Chr4_96	5
Chr4	4800000	4900000	Chr4_97	4
Chr4	4850000	4950000	Chr4_98	5
Chr4	4900000	5000000	Chr4_99	5
Chr4	4950000	5050000	Chr4_100	2
Chr4	5000000	5100000	Chr4_101	3
Chr4	5050000	5150000	Chr4_102	4
Chr4	5100000	5200000	Chr4_103	2
Chr4	5150000	5250000	Chr4_104	5
Chr4	5200000	5300000	Chr4_105	5
Chr4	5250000	5350000	Chr4_106	1
Chr4	5300000	5400000	Chr4_107	2
Chr4	5350000	5450000	Chr4_108	4
Chr4	5400000	5500000	Chr4_109	3
Chr4	5450000	5550000	Chr4_110	3
Chr4	5500000	5600000	Chr4_111	3
Chr4	5550000	5650000	Chr4_112	5
Chr4	5600000	5700000	Chr4_113	4
Chr4	5650000	5750000	Chr4_114	3
Chr4	5700000	5800000	Chr4_115	3
Chr4	5750000	5850000	Chr4_116	3
Chr4	5800000	5900000	Chr4_117	4
Chr4	5850000	5950000	Chr4_118	3
Chr4	5900000	6000000	Chr4_119	3
Chr4	5950000	6050000	Chr4_120	6
Chr4	6000000	6100000	Chr4_121	6
Chr4	6050000	6150000	Chr4_122	4
Chr4	6100000	6200000	Chr4_123	8
Chr4	6150000	6250000	Chr4_124	9
Chr4	6200000	6300000	Chr4_125	5
Chr4	6250000	6350000	Chr4_126	7
Chr4	6300000	6400000	Chr4_127	7
Chr4	6350000	6450000	Chr4_128	5
Chr4	6400000	6500000	Chr4_129	3
Chr4	6450000	6550000	Chr4_130	1
Chr4	6500000	6600000	Chr4_131	2
Chr4	6550000	6650000	Chr4_132	2
Chr4	6600000	6700000	Chr4_133	2
Chr4	6650000	6750000	Chr4_134	5
Chr4	6700000	6800000	Chr4_135	7
Chr4	6750000	6850000	Chr4_136	9
Chr4	6800000	6900000	Chr4_137	7
Chr4	6850000	6950000	Chr4_138	1
Chr4	6900000	7000000	Chr4_139	4
Chr4	6950000	7050000	Chr4_140	5
Chr4	7000000	7100000	Chr4_141	3
Chr4	7050000	7150000	Chr4_142	1
Chr4	7100000	7200000	Chr4_143	4
Chr4	7150000	7250000	Chr4_144	7
Chr4	7200000	7300000	Chr4_145	4
Chr4	7250000	7350000	Chr4_146	6
Chr4	7300000	7400000	Chr4_147	9
Chr4	7350000	7450000	Chr4_148	7
Chr4	7400000	7500000	Chr4_149	5
Chr4	7450000	7550000	Chr4_150	4
Chr4	7500000	7600000	Chr4_151	6
Chr4	7550000	7650000	Chr4_152	4
Chr4	7600000	7700000	Chr4_153	1
Chr4	7650000	7750000	Chr4_154	1
Chr4	7700000	7800000	Chr4_155	1
Chr4	7750000	7850000	Chr4_156	2
Chr4	7800000	7900000	Chr4_157	3
Chr4	7850000	7950000	Chr4_158	5
Chr4	7900000	8000000	Chr4_159	5
Chr4	7950000	8050000	Chr4_160	2
Chr4	8000000	8100000	Chr4_161	0
Chr4	8050000	8150000	Chr4_162	0
Chr4	8100000	8200000	Chr4_163	0
Chr4	8150000	8250000	Chr4_164	0
Chr4	8200000	8300000	Chr4_165	0
Chr4	8250000	8350000	Chr4_166	0
Chr4	8300000	8400000	Chr4_167	1
Chr4	8350000	8450000	Chr4_168	1
Chr4	8400000	8500000	Chr4_169	0
Chr4	8450000	8550000	Chr4_170	0
Chr4	8500000	8600000	Chr4_171	0
Chr4	8550000	8650000	Chr4_172	0
Chr4	8600000	8700000	Chr4_173	0
Chr4	8650000	8750000	Chr4_174	9
Chr4	8700000	8800000	Chr4_175	9
Chr4	8750000	8850000	Chr4_176	1
Chr4	8800000	8900000	Chr4_177	6
Chr4	8850000	8950000	Chr4_178	6
Chr4	8900000	9000000	Chr4_179	3
Chr4	8950000	9050000	Chr4_180	2
Chr4	9000000	9100000	Chr4_181	0
Chr4	9050000	9150000	Chr4_182	1
Chr4	9100000	9200000	Chr4_183	1
Chr4	9150000	9250000	Chr4_184	0
Chr4	9200000	9300000	Chr4_185	0
Chr4	9250000	9350000	Chr4_186	0
Chr4	9300000	9400000	Chr4_187	0
Chr4	9350000	9450000	Chr4_188	0
Chr4	9400000	9500000	Chr4_189	0
Chr4	9450000	9550000	Chr4_190	0
Chr4	9500000	9600000	Chr4_191	0
Chr4	9550000	9650000	Chr4_192	1
Chr4	9600000	9700000	Chr4_193	1
Chr4	9650000	9750000	Chr4_194	0
Chr4	9700000	9800000	Chr4_195	0
Chr4	9750000	9850000	Chr4_196	0
Chr4	9800000	9900000	Chr4_197	0
Chr4	9850000	9950000	Chr4_198	0
Chr4	9900000	10000000	Chr4_199	0
Chr4	9950000	10050000	Chr4_200	0
Chr4	10000000	10100000	Chr4_201	0
Chr4	10050000	10150000	Chr4_202	0
Chr4	10100000	10200000	Chr4_203	0
Chr4	10150000	10250000	Chr4_204	0
Chr4	10200000	10300000	Chr4_205	0
Chr4	10250000	10350000	Chr4_206	0
Chr4	10300000	10400000	Chr4_207	0
Chr4	10350000	10450000	Chr4_208	0
Chr4	10400000	10500000	Chr4_209	0
Chr4	10450000	10550000	Chr4_210	0
Chr4	10500000	10600000	Chr4_211	0
Chr4	10550000	10650000	Chr4_212	0
Chr4	10600000	10700000	Chr4_213	0
Chr4	10650000	10750000	Chr4_214	0
Chr4	10700000	10800000	Chr4_215	0
Chr4	10750000	10850000	Chr4_216	0
Chr4	10800000	10900000	Chr4_217	0
Chr4	10850000	10950000	Chr4_218	0
Chr4	10900000	11000000	Chr4_219	0
Chr4	10950000	11050000	Chr4_220	0
Chr4	11000000	11100000	Chr4_221	0
Chr4	11050000	11150000	Chr4_222	2
Chr4	11100000	11200000	Chr4_223	2
Chr4	11150000	11250000	Chr4_224	0
Chr4	11200000	11300000	Chr4_225	0
Chr4	11250000	11350000	Chr4_226	0
Chr4	11300000	11400000	Chr4_227	0
Chr4	11350000	11450000	Chr4_228	0
Chr4	11400000	11500000	Chr4_229	0
Chr4	11450000	11550000	Chr4_230	0
Chr4	11500000	11600000	Chr4_231	0
Chr4	11550000	11650000	Chr4_232	0
Chr4	11600000	11700000	Chr4_233	0
Chr4	11650000	11750000	Chr4_234	0
Chr4	11700000	11800000	Chr4_235	0
Chr4	11750000	11850000	Chr4_236	0
Chr4	11800000	11900000	Chr4_237	0
Chr4	11850000	11950000	Chr4_238	0
Chr4	11900000	12000000	Chr4_239	0
Chr4	11950000	12050000	Chr4_240	0
Chr4	12000000	12100000	Chr4_241	0
Chr4	12050000	12150000	Chr4_242	0
Chr4	12100000	12200000	Chr4_243	0
Chr4	12150000	12250000	Chr4_244	0
Chr4	12200000	12300000	Chr4_245	1
Chr4	12250000	12350000	Chr4_246	6
Chr4	12300000	12400000	Chr4_247	5
Chr4	12350000	12450000	Chr4_248	0
Chr4	12400000	12500000	Chr4_249	0
Chr4	12450000	12550000	Chr4_250	0
Chr4	12500000	12600000	Chr4_251	0
Chr4	12550000	12650000	Chr4_252	0
Chr4	12600000	12700000	Chr4_253	0
Chr4	12650000	12750000	Chr4_254	0
Chr4	12700000	12800000	Chr4_255	0
Chr4	12750000	12850000	Chr4_256	0
Chr4	12800000	12900000	Chr4_257	0
Chr4	12850000	12950000	Chr4_258	0
Chr4	12900000	13000000	Chr4_259	0
Chr4	12950000	13050000	Chr4_260	0
Chr4	13000000	13100000	Chr4_261	4
Chr4	13050000	13150000	Chr4_262	7
Chr4	13100000	13200000	Chr4_263	5
Chr4	13150000	13250000	Chr4_264	2
Chr4	13200000	13300000	Chr4_265	0
Chr4	13250000	13350000	Chr4_266	2
Chr4	13300000	13400000	Chr4_267	2
Chr4	13350000	13450000	Chr4_268	0
Chr4	13400000	13500000	Chr4_269	0
Chr4	13450000	13550000	Chr4_270	0
Chr4	13500000	13600000	Chr4_271	0
Chr4	13550000	13650000	Chr4_272	0
Chr4	13600000	13700000	Chr4_273	0
Chr4	13650000	13750000	Chr4_274	0
Chr4	13700000	13800000	Chr4_275	0
Chr4	13750000	13850000	Chr4_276	0
Chr4	13800000	13900000	Chr4_277	0
Chr4	13850000	13950000	Chr4_278	2
Chr4	13900000	14000000	Chr4_279	4
Chr4	13950000	14050000	Chr4_280	2
Chr4	14000000	14100000	Chr4_281	0
Chr4	14050000	14150000	Chr4_282	0
Chr4	14100000	14200000	Chr4_283	0
Chr4	14150000	14250000	Chr4_284	0
Chr4	14200000	14300000	Chr4_285	0
Chr4	14250000	14350000	Chr4_286	0
Chr4	14300000	14400000	Chr4_287	0
Chr4	14350000	14450000	Chr4_288	0
Chr4	14400000	14500000	Chr4_289	0
Chr4	14450000	14550000	Chr4_290	0
Chr4	14500000	14600000	Chr4_291	0
Chr4	14550000	14650000	Chr4_292	0
Chr4	14600000	14700000	Chr4_293	0
Chr4	14650000	14750000	Chr4_294	0
Chr4	14700000	14800000	Chr4_295	0
Chr4	14750000	14850000	Chr4_296	0
Chr4	14800000	14900000	Chr4_297	0
Chr4	14850000	14950000	Chr4_298	0
Chr4	14900000	15000000	Chr4_299	0
Chr4	14950000	15050000	Chr4_300	0
Chr4	15000000	15100000	Chr4_301	0
Chr4	15050000	15150000	Chr4_302	0
Chr4	15100000	15200000	Chr4_303	0
Chr4	15150000	15250000	Chr4_304	0
Chr4	15200000	15300000	Chr4_305	0
Chr4	15250000	15350000	Chr4_306	0
Chr4	15300000	15400000	Chr4_307	0
Chr4	15350000	15450000	Chr4_308	0
Chr4	15400000	15500000	Chr4_309	0
Chr4	15450000	15550000	Chr4_310	0
Chr4	15500000	15600000	Chr4_311	0
Chr4	15550000	15650000	Chr4_312	0
Chr4	15600000	15700000	Chr4_313	0
Chr4	15650000	15750000	Chr4_314	0
Chr4	15700000	15800000	Chr4_315	0
Chr4	15750000	15850000	Chr4_316	0
Chr4	15800000	15900000	Chr4_317	0
Chr4	15850000	15950000	Chr4_318	0
Chr4	15900000	16000000	Chr4_319	0
Chr4	15950000	16050000	Chr4_320	0
Chr4	16000000	16100000	Chr4_321	0
Chr4	16050000	16150000	Chr4_322	0
Chr4	16100000	16200000	Chr4_323	0
Chr4	16150000	16250000	Chr4_324	0
Chr4	16200000	16300000	Chr4_325	0
Chr4	16250000	16350000	Chr4_326	0
Chr4	16300000	16400000	Chr4_327	0
Chr4	16350000	16450000	Chr4_328	0
Chr4	16400000	16500000	Chr4_329	0
Chr4	16450000	16550000	Chr4_330	0
Chr4	16500000	16600000	Chr4_331	0
Chr4	16550000	16650000	Chr4_332	0
Chr4	16600000	16700000	Chr4_333	0
Chr4	16650000	16750000	Chr4_334	1
Chr4	16700000	16800000	Chr4_335	1
Chr4	16750000	16850000	Chr4_336	0
Chr4	16800000	16900000	Chr4_337	0
Chr4	16850000	16950000	Chr4_338	0
Chr4	16900000	17000000	Chr4_339	0
Chr4	16950000	17050000	Chr4_340	0
Chr4	17000000	17100000	Chr4_341	0
Chr4	17050000	17150000	Chr4_342	1
Chr4	17100000	17200000	Chr4_343	1
Chr4	17150000	17250000	Chr4_344	0
Chr4	17200000	17300000	Chr4_345	0
Chr4	17250000	17350000	Chr4_346	0
Chr4	17300000	17400000	Chr4_347	0
Chr4	17350000	17450000	Chr4_348	0
Chr4	17400000	17500000	Chr4_349	0
Chr4	17450000	17550000	Chr4_350	0
Chr4	17500000	17600000	Chr4_351	0
Chr4	17550000	17650000	Chr4_352	0
Chr4	17600000	17700000	Chr4_353	0
Chr4	17650000	17750000	Chr4_354	0
Chr4	17700000	17800000	Chr4_355	0
Chr4	17750000	17850000	Chr4_356	0
Chr4	17800000	17900000	Chr4_357	0
Chr4	17850000	17950000	Chr4_358	1
Chr4	17900000	18000000	Chr4_359	1
Chr4	17950000	18050000	Chr4_360	0
Chr4	18000000	18100000	Chr4_361	0
Chr4	18050000	18150000	Chr4_362	0
Chr4	18100000	18200000	Chr4_363	0
Chr4	18150000	18250000	Chr4_364	0
[truncated: 683 more rows]

## Sheet: Figure4b-syn_regions
idx	species	start_raw	stop_raw	start	stop
70	Kar-1	29881371	29971906	29582913	29675448
69	Sus-1	29678473	29769032	29582913	29675472
68	Altai-5	29505715	29590965	29582913	29670163
67	Kyr-1	30071073	30161631	29582913	29675471
66	Zal-1	29087764	29178322	29582913	29675471
65	Shahdara	29662724	29753282	29582913	29675471
64	Nov-02	30881137	30971696	29582913	29675472
63	Kas-1	29740187	29829314	29582913	29674040
62	Ms-0	29782502	29871629	29582913	29674040
61	Shigu-2	29712538	29801613	29582913	29673988
60	Rubezhnoe-1	29987439	30078184	29582913	29675658
59	N13	29847997	29934261	29582913	29671177
58	Geg-14	29639115	29727006	29582913	29672804
57	Kz-9	29181765	29272324	29582913	29675472
56	Hiroshima	29889111	29979491	29582913	29675293
55	Ishikawa	29905513	29995893	29582913	29675293
54	Dog-4	30782043	30870884	29582913	29673754
53	Nemrut-1	30021467	30112027	29582913	29675473
52	Ct-1	29975989	30055210	29582913	29664134
51	Stw-0	31057334	31136556	29582913	29664135
50	Est-1	31520169	31632169	29582913	29696913
49	Rld-2	31960406	32042420	29582913	29666927
48	ws-4	31793445	31887072	29582913	29678540
47	Bay-0	28924359	29011881	29582913	29672435
46	Est-0	29942437	30029378	29582913	29671854
45	Blh-1	28954024	29036340	29582913	29667229
44	No-0	31048588	31141593	29582913	29677918
43	Ice-1	31253483	31350171	29582913	29681601
42	Oy-0	32207412	32296421	29582913	29673922
41	Col-PEK	29583913	29679128	29582913	29680128
40	Col-0	29163293	29258251	29582913	29679871
39	Mh-0	30495837	30584526	29582913	29673602
38	Db-1	31717240	31799586	29582913	29667259
37	St-0	31929633	32034531	29582913	29689811
36	Tsu-0	29325802	29417811	29582913	29676922
35	Sf-2	32471148	32557387	29582913	29671152
34	Bla-1	29473770	29560034	29582913	29671177
33	Jea	28157790	28243683	29582913	29670806
32	Valsi-1	30615062	30702057	29582913	29671908
31	Anz-0	29476574	29564465	29582913	29672804
30	Abd-0	28741128	28831117	29582913	29674902
29	Edi-0	30356439	30444287	29582913	29672761
28	Ge-0	29292921	29382709	29582913	29674701
27	Ri-0	29006264	29095971	29582913	29674620
26	RRS10	30801141	30905625	29582913	29689397
25	Tul-0	30821295	30925778	29582913	29689396
24	Yo-0	29255551	29360035	29582913	29689397
23	Nok-1	30400330	30479979	29582913	29664562
22	Bur-0	28298556	28410955	29582913	29697312
21	Pyl-1	30864466	30946768	29582913	29667215
20	Co-4	29389910	29477423	29582913	29672426
19	Can-0	30034833	30125958	29582913	29676038
18	Toufl-1	30563857	30659032	29582913	29680088
17	Elh-2	31470840	31558638	29582913	29672711
16	Cvi-0	29829730	29920241	29582913	29675424
15	Are-10	30647651	30750738	29582913	29688000
14	Are-1	29303944	29407015	29582913	29687984
13	Are-2	29963057	30056940	29582913	29678796
12	Are-6	28092858	28186741	29582913	29678796
11	Rab-R1	31319596	31413499	29582913	29678816
10	Sah-0	32293186	32383443	29582913	29675170
9	Zin9	31638259	31730133	29582913	29676787
8	Cant-1	30680328	30771370	29582913	29675955
7	Ita-0	29138252	29224756	29582913	29671417
6	Taz-0	30876545	30964444	29582913	29672812
5	Etna-2	32305630	32395056	29582913	29674339
4	Mr-0	31523057	31612397	29582913	29674253
3	Qar-8a	30327389	30416615	29582913	29674139
2	Had-6b	30449684	30529018	29582913	29664247
1	Tanz-1	33212280	33326152	29582913	29698785

## Sheet: Figure4b-syn_pairs
x	y	pos_type	syn_name
42	29583913	start	ATOy0-1G73160,ATCol0PEK-1G72750
41	29583913	start	ATOy0-1G73160,ATCol0PEK-1G72750
41	29585117	stop	ATOy0-1G73160,ATCol0PEK-1G72750
42	29584479	stop	ATOy0-1G73160,ATCol0PEK-1G72750
42	29585407	start	ATOy0-1G73170,ATCol0PEK-1G72760
41	29585723	start	ATOy0-1G73170,ATCol0PEK-1G72760
41	29589127	stop	ATOy0-1G73170,ATCol0PEK-1G72760
42	29588607	stop	ATOy0-1G73170,ATCol0PEK-1G72760
42	29591335	start	ATOy0-1G73180,ATCol0PEK-1G72770
41	29590541	start	ATOy0-1G73180,ATCol0PEK-1G72770
41	29593920	stop	ATOy0-1G73180,ATCol0PEK-1G72770
42	29593188	stop	ATOy0-1G73180,ATCol0PEK-1G72770
42	29595185	start	ATOy0-1G73190,ATCol0PEK-1G72790
41	29595191	start	ATOy0-1G73190,ATCol0PEK-1G72790
41	29597392	stop	ATOy0-1G73190,ATCol0PEK-1G72790
42	29596870	stop	ATOy0-1G73190,ATCol0PEK-1G72790
42	29597602	start	ATOy0-1G73200,ATCol0PEK-1G72800
41	29597682	start	ATOy0-1G73200,ATCol0PEK-1G72800
41	29599093	stop	ATOy0-1G73200,ATCol0PEK-1G72800
42	29598609	stop	ATOy0-1G73200,ATCol0PEK-1G72800
42	29599096	start	ATOy0-1G73210,ATCol0PEK-1G72810
41	29598470	start	ATOy0-1G73210,ATCol0PEK-1G72810
41	29601067	stop	ATOy0-1G73210,ATCol0PEK-1G72810
42	29600729	stop	ATOy0-1G73210,ATCol0PEK-1G72810
42	29603809	start	ATOy0-1G73220,ATCol0PEK-1G72820
41	29603407	start	ATOy0-1G73220,ATCol0PEK-1G72820
41	29605267	stop	ATOy0-1G73220,ATCol0PEK-1G72820
42	29604858	stop	ATOy0-1G73220,ATCol0PEK-1G72820
42	29606035	start	ATOy0-1G73230,ATCol0PEK-1G72830
41	29605738	start	ATOy0-1G73230,ATCol0PEK-1G72830
41	29608814	stop	ATOy0-1G73230,ATCol0PEK-1G72830
42	29607517	stop	ATOy0-1G73230,ATCol0PEK-1G72830
42	29610168	start	ATOy0-1G73240,ATCol0PEK-1G72840
41	29609789	start	ATOy0-1G73240,ATCol0PEK-1G72840
41	29614444	stop	ATOy0-1G73240,ATCol0PEK-1G72840
42	29614345	stop	ATOy0-1G73240,ATCol0PEK-1G72840
42	29610168	start	ATOy0-1G73240,ATCol0PEK-1G72860
41	29616821	start	ATOy0-1G73240,ATCol0PEK-1G72860
41	29621539	stop	ATOy0-1G73240,ATCol0PEK-1G72860
42	29614345	stop	ATOy0-1G73240,ATCol0PEK-1G72860
42	29614659	start	ATOy0-1G73250,ATCol0PEK-1G72870
41	29621532	start	ATOy0-1G73250,ATCol0PEK-1G72870
41	29623931	stop	ATOy0-1G73250,ATCol0PEK-1G72870
42	29616198	stop	ATOy0-1G73250,ATCol0PEK-1G72870
42	29616978	start	ATOy0-1G73260,ATCol0PEK-1G72880
41	29623978	start	ATOy0-1G73260,ATCol0PEK-1G72880
41	29626808	stop	ATOy0-1G73260,ATCol0PEK-1G72880
42	29619241	stop	ATOy0-1G73260,ATCol0PEK-1G72880
42	29624358	start	ATOy0-1G73280,ATCol0PEK-1G72890
41	29630509	start	ATOy0-1G73280,ATCol0PEK-1G72890
41	29632596	stop	ATOy0-1G73280,ATCol0PEK-1G72890
42	29626055	stop	ATOy0-1G73280,ATCol0PEK-1G72890
42	29626578	start	ATOy0-1G73290,ATCol0PEK-1G72900
41	29632771	start	ATOy0-1G73290,ATCol0PEK-1G72900
41	29634375	stop	ATOy0-1G73290,ATCol0PEK-1G72900
42	29627894	stop	ATOy0-1G73290,ATCol0PEK-1G72900
42	29629987	start	ATOy0-1G73300,ATCol0PEK-1G72910
41	29635899	start	ATOy0-1G73300,ATCol0PEK-1G72910
41	29637785	stop	ATOy0-1G73300,ATCol0PEK-1G72910
42	29631240	stop	ATOy0-1G73300,ATCol0PEK-1G72910
42	29633828	start	ATOy0-1G73320,ATCol0PEK-1G72910
41	29635899	start	ATOy0-1G73320,ATCol0PEK-1G72910
41	29637785	stop	ATOy0-1G73320,ATCol0PEK-1G72910
42	29635558	stop	ATOy0-1G73320,ATCol0PEK-1G72910
42	29632299	start	ATOy0-1G73310,ATCol0PEK-1G72920
41	29638492	start	ATOy0-1G73310,ATCol0PEK-1G72920
41	29639802	stop	ATOy0-1G73310,ATCol0PEK-1G72920
42	29633220	stop	ATOy0-1G73310,ATCol0PEK-1G72920
42	29629987	start	ATOy0-1G73300,ATCol0PEK-1G72930
41	29639833	start	ATOy0-1G73300,ATCol0PEK-1G72930
41	29641057	stop	ATOy0-1G73300,ATCol0PEK-1G72930
42	29631240	stop	ATOy0-1G73300,ATCol0PEK-1G72930
42	29633828	start	ATOy0-1G73320,ATCol0PEK-1G72930
41	29639833	start	ATOy0-1G73320,ATCol0PEK-1G72930
41	29641057	stop	ATOy0-1G73320,ATCol0PEK-1G72930
42	29635558	stop	ATOy0-1G73320,ATCol0PEK-1G72930
42	29636629	start	ATOy0-1G73330,ATCol0PEK-1G72940
41	29642574	start	ATOy0-1G73330,ATCol0PEK-1G72940
41	29644452	stop	ATOy0-1G73330,ATCol0PEK-1G72940
42	29637838	stop	ATOy0-1G73330,ATCol0PEK-1G72940
42	29636629	start	ATOy0-1G73330,ATCol0PEK-1G72950
41	29645008	start	ATOy0-1G73330,ATCol0PEK-1G72950
41	29646590	stop	ATOy0-1G73330,ATCol0PEK-1G72950
42	29637838	stop	ATOy0-1G73330,ATCol0PEK-1G72950
42	29638936	start	ATOy0-1G73340,ATCol0PEK-1G72960
41	29646662	start	ATOy0-1G73340,ATCol0PEK-1G72960
41	29651661	stop	ATOy0-1G73340,ATCol0PEK-1G72960
42	29645214	stop	ATOy0-1G73340,ATCol0PEK-1G72960
42	29647225	start	ATOy0-1G73350,ATCol0PEK-1G72970
41	29653342	start	ATOy0-1G73350,ATCol0PEK-1G72970
41	29656558	stop	ATOy0-1G73350,ATCol0PEK-1G72970
42	29650059	stop	ATOy0-1G73350,ATCol0PEK-1G72970
42	29650577	start	ATOy0-1G73360,ATCol0PEK-1G72980
41	29656637	start	ATOy0-1G73360,ATCol0PEK-1G72980
41	29657543	stop	ATOy0-1G73360,ATCol0PEK-1G72980
42	29651221	stop	ATOy0-1G73360,ATCol0PEK-1G72980
42	29651830	start	ATOy0-1G73370,ATCol0PEK-1G72990
41	29657860	start	ATOy0-1G73370,ATCol0PEK-1G72990
41	29663081	stop	ATOy0-1G73370,ATCol0PEK-1G72990
42	29656518	stop	ATOy0-1G73370,ATCol0PEK-1G72990
42	29657442	start	ATOy0-1G73380,ATCol0PEK-1G73000
41	29663577	start	ATOy0-1G73380,ATCol0PEK-1G73000
41	29664562	stop	ATOy0-1G73380,ATCol0PEK-1G73000
42	29658071	stop	ATOy0-1G73380,ATCol0PEK-1G73000
42	29659137	start	ATOy0-1G73390,ATCol0PEK-1G73010
41	29665122	start	ATOy0-1G73390,ATCol0PEK-1G73010
41	29666942	stop	ATOy0-1G73390,ATCol0PEK-1G73010
42	29660531	stop	ATOy0-1G73390,ATCol0PEK-1G73010
42	29664083	start	ATOy0-1G73400,ATCol0PEK-1G73020
41	29670090	start	ATOy0-1G73400,ATCol0PEK-1G73020
41	29674254	stop	ATOy0-1G73400,ATCol0PEK-1G73020
42	29667550	stop	ATOy0-1G73400,ATCol0PEK-1G73020
42	29668323	start	ATOy0-1G73410,ATCol0PEK-1G73030
41	29674357	start	ATOy0-1G73410,ATCol0PEK-1G73030
41	29675716	stop	ATOy0-1G73410,ATCol0PEK-1G73030
42	29669233	stop	ATOy0-1G73410,ATCol0PEK-1G73030
42	29669545	start	ATOy0-1G73420,ATCol0PEK-1G73040
41	29675654	start	ATOy0-1G73420,ATCol0PEK-1G73040
41	29676556	stop	ATOy0-1G73420,ATCol0PEK-1G73040
42	29670163	stop	ATOy0-1G73420,ATCol0PEK-1G73040
42	29670956	start	ATOy0-1G73430,ATCol0PEK-1G73050
41	29677159	start	ATOy0-1G73430,ATCol0PEK-1G73050
41	29679128	stop	ATOy0-1G73430,ATCol0PEK-1G73050
42	29672922	stop	ATOy0-1G73430,ATCol0PEK-1G73050
43	29583913	start	ATIce1-1G72530,ATOy0-1G73160
42	29583913	start	ATIce1-1G72530,ATOy0-1G73160
42	29584479	stop	ATIce1-1G72530,ATOy0-1G73160
43	29584479	stop	ATIce1-1G72530,ATOy0-1G73160
43	29585407	start	ATIce1-1G72540,ATOy0-1G73170
42	29585407	start	ATIce1-1G72540,ATOy0-1G73170
42	29588607	stop	ATIce1-1G72540,ATOy0-1G73170
43	29588607	stop	ATIce1-1G72540,ATOy0-1G73170
43	29591331	start	ATIce1-1G72550,ATOy0-1G73180
42	29591335	start	ATIce1-1G72550,ATOy0-1G73180
42	29593188	stop	ATIce1-1G72550,ATOy0-1G73180
43	29593185	stop	ATIce1-1G72550,ATOy0-1G73180
43	29595188	start	ATIce1-1G72560,ATOy0-1G73190
42	29595185	start	ATIce1-1G72560,ATOy0-1G73190
42	29596870	stop	ATIce1-1G72560,ATOy0-1G73190
43	29596873	stop	ATIce1-1G72560,ATOy0-1G73190
43	29597607	start	ATIce1-1G72570,ATOy0-1G73200
42	29597602	start	ATIce1-1G72570,ATOy0-1G73200
42	29598609	stop	ATIce1-1G72570,ATOy0-1G73200
43	29598614	stop	ATIce1-1G72570,ATOy0-1G73200
43	29599097	start	ATIce1-1G72580,ATOy0-1G73210
42	29599096	start	ATIce1-1G72580,ATOy0-1G73210
42	29600729	stop	ATIce1-1G72580,ATOy0-1G73210
43	29600730	stop	ATIce1-1G72580,ATOy0-1G73210
43	29603808	start	ATIce1-1G72590,ATOy0-1G73220
42	29603809	start	ATIce1-1G72590,ATOy0-1G73220
42	29604858	stop	ATIce1-1G72590,ATOy0-1G73220
43	29604857	stop	ATIce1-1G72590,ATOy0-1G73220
43	29606031	start	ATIce1-1G72600,ATOy0-1G73230
42	29606035	start	ATIce1-1G72600,ATOy0-1G73230
42	29607517	stop	ATIce1-1G72600,ATOy0-1G73230
43	29607513	stop	ATIce1-1G72600,ATOy0-1G73230
43	29620572	start	ATIce1-1G72630,ATOy0-1G73260
42	29616978	start	ATIce1-1G72630,ATOy0-1G73260
42	29619241	stop	ATIce1-1G72630,ATOy0-1G73260
43	29622825	stop	ATIce1-1G72630,ATOy0-1G73260
43	29625475	start	ATIce1-1G72640,ATOy0-1G73270
42	29621896	start	ATIce1-1G72640,ATOy0-1G73270
42	29622619	stop	ATIce1-1G72640,ATOy0-1G73270
43	29626198	stop	ATIce1-1G72640,ATOy0-1G73270
43	29627936	start	ATIce1-1G72650,ATOy0-1G73280
42	29624358	start	ATIce1-1G72650,ATOy0-1G73280
42	29626055	stop	ATIce1-1G72650,ATOy0-1G73280
43	29629633	stop	ATIce1-1G72650,ATOy0-1G73280
43	29630156	start	ATIce1-1G72660,ATOy0-1G73290
42	29626578	start	ATIce1-1G72660,ATOy0-1G73290
42	29627894	stop	ATIce1-1G72660,ATOy0-1G73290
43	29631472	stop	ATIce1-1G72660,ATOy0-1G73290
43	29633565	start	ATIce1-1G72670,ATOy0-1G73300
42	29629987	start	ATIce1-1G72670,ATOy0-1G73300
42	29631240	stop	ATIce1-1G72670,ATOy0-1G73300
43	29634818	stop	ATIce1-1G72670,ATOy0-1G73300
43	29637368	start	ATIce1-1G72690,ATOy0-1G73300
42	29629987	start	ATIce1-1G72690,ATOy0-1G73300
42	29631240	stop	ATIce1-1G72690,ATOy0-1G73300
43	29639095	stop	ATIce1-1G72690,ATOy0-1G73300
43	29641645	start	ATIce1-1G72710,ATOy0-1G73300
42	29629987	start	ATIce1-1G72710,ATOy0-1G73300
42	29631240	stop	ATIce1-1G72710,ATOy0-1G73300
43	29643372	stop	ATIce1-1G72710,ATOy0-1G73300
43	29635839	start	ATIce1-1G72680,ATOy0-1G73310
42	29632299	start	ATIce1-1G72680,ATOy0-1G73310
42	29633220	stop	ATIce1-1G72680,ATOy0-1G73310
43	29636760	stop	ATIce1-1G72680,ATOy0-1G73310
43	29640116	start	ATIce1-1G72700,ATOy0-1G73310
42	29632299	start	ATIce1-1G72700,ATOy0-1G73310
42	29633220	stop	ATIce1-1G72700,ATOy0-1G73310
43	29641037	stop	ATIce1-1G72700,ATOy0-1G73310
43	29633565	start	ATIce1-1G72670,ATOy0-1G73320
42	29633828	start	ATIce1-1G72670,ATOy0-1G73320
42	29635558	stop	ATIce1-1G72670,ATOy0-1G73320
43	29634818	stop	ATIce1-1G72670,ATOy0-1G73320
43	29637368	start	ATIce1-1G72690,ATOy0-1G73320
42	29633828	start	ATIce1-1G72690,ATOy0-1G73320
42	29635558	stop	ATIce1-1G72690,ATOy0-1G73320
43	29639095	stop	ATIce1-1G72690,ATOy0-1G73320
43	29641645	start	ATIce1-1G72710,ATOy0-1G73320
42	29633828	start	ATIce1-1G72710,ATOy0-1G73320
42	29635558	stop	ATIce1-1G72710,ATOy0-1G73320
43	29643372	stop	ATIce1-1G72710,ATOy0-1G73320
43	29644409	start	ATIce1-1G72720,ATOy0-1G73330
42	29636629	start	ATIce1-1G72720,ATOy0-1G73330
42	29637838	stop	ATIce1-1G72720,ATOy0-1G73330
43	29645618	stop	ATIce1-1G72720,ATOy0-1G73330
43	29646716	start	ATIce1-1G72730,ATOy0-1G73340
42	29638936	start	ATIce1-1G72730,ATOy0-1G73340
42	29645214	stop	ATIce1-1G72730,ATOy0-1G73340
43	29652994	stop	ATIce1-1G72730,ATOy0-1G73340
43	29654990	start	ATIce1-1G72740,ATOy0-1G73350
42	29647225	start	ATIce1-1G72740,ATOy0-1G73350
42	29650059	stop	ATIce1-1G72740,ATOy0-1G73350
43	29657754	stop	ATIce1-1G72740,ATOy0-1G73350
43	29658275	start	ATIce1-1G72750,ATOy0-1G73360
42	29650577	start	ATIce1-1G72750,ATOy0-1G73360
42	29651221	stop	ATIce1-1G72750,ATOy0-1G73360
43	29658919	stop	ATIce1-1G72750,ATOy0-1G73360
43	29659527	start	ATIce1-1G72760,ATOy0-1G73370
42	29651830	start	ATIce1-1G72760,ATOy0-1G73370
42	29656518	stop	ATIce1-1G72760,ATOy0-1G73370
43	29664212	stop	ATIce1-1G72760,ATOy0-1G73370
43	29665136	start	ATIce1-1G72770,ATOy0-1G73380
42	29657442	start	ATIce1-1G72770,ATOy0-1G73380
42	29658071	stop	ATIce1-1G72770,ATOy0-1G73380
43	29665765	stop	ATIce1-1G72770,ATOy0-1G73380
43	29666831	start	ATIce1-1G72780,ATOy0-1G73390
42	29659137	start	ATIce1-1G72780,ATOy0-1G73390
42	29660531	stop	ATIce1-1G72780,ATOy0-1G73390
43	29668228	stop	ATIce1-1G72780,ATOy0-1G73390
43	29671762	start	ATIce1-1G72790,ATOy0-1G73400
42	29664083	start	ATIce1-1G72790,ATOy0-1G73400
42	29667550	stop	ATIce1-1G72790,ATOy0-1G73400
43	29675229	stop	ATIce1-1G72790,ATOy0-1G73400
43	29676002	start	ATIce1-1G72800,ATOy0-1G73410
42	29668323	start	ATIce1-1G72800,ATOy0-1G73410
42	29669233	stop	ATIce1-1G72800,ATOy0-1G73410
43	29676912	stop	ATIce1-1G72800,ATOy0-1G73410
43	29677224	start	ATIce1-1G72810,ATOy0-1G73420
42	29669545	start	ATIce1-1G72810,ATOy0-1G73420
42	29670163	stop	ATIce1-1G72810,ATOy0-1G73420
43	29677842	stop	ATIce1-1G72810,ATOy0-1G73420
43	29678635	start	ATIce1-1G72820,ATOy0-1G73430
42	29670956	start	ATIce1-1G72820,ATOy0-1G73430
42	29672922	stop	ATIce1-1G72820,ATOy0-1G73430
43	29680601	stop	ATIce1-1G72820,ATOy0-1G73430
44	29583913	start	ATNo0-1G73270,ATIce1-1G72530
43	29583913	start	ATNo0-1G73270,ATIce1-1G72530
43	29584479	stop	ATNo0-1G73270,ATIce1-1G72530
44	29584479	stop	ATNo0-1G73270,ATIce1-1G72530
44	29585407	start	ATNo0-1G73280,ATIce1-1G72540
43	29585407	start	ATNo0-1G73280,ATIce1-1G72540
43	29588607	stop	ATNo0-1G73280,ATIce1-1G72540
44	29588607	stop	ATNo0-1G73280,ATIce1-1G72540
44	29591339	start	ATNo0-1G73290,ATIce1-1G72550
43	29591331	start	ATNo0-1G73290,ATIce1-1G72550
43	29593185	stop	ATNo0-1G73290,ATIce1-1G72550
44	29593193	stop	ATNo0-1G73290,ATIce1-1G72550
44	29595192	start	ATNo0-1G73300,ATIce1-1G72560
43	29595188	start	ATNo0-1G73300,ATIce1-1G72560
43	29596873	stop	ATNo0-1G73300,ATIce1-1G72560
44	29596877	stop	ATNo0-1G73300,ATIce1-1G72560
44	29597610	start	ATNo0-1G73310,ATIce1-1G72570
43	29597607	start	ATNo0-1G73310,ATIce1-1G72570
43	29598614	stop	ATNo0-1G73310,ATIce1-1G72570
44	29598617	stop	ATNo0-1G73310,ATIce1-1G72570
44	29599100	start	ATNo0-1G73320,ATIce1-1G72580
43	29599097	start	ATNo0-1G73320,ATIce1-1G72580
43	29600730	stop	ATNo0-1G73320,ATIce1-1G72580
44	29600733	stop	ATNo0-1G73320,ATIce1-1G72580
44	29603788	start	ATNo0-1G73330,ATIce1-1G72590
43	29603808	start	ATNo0-1G73330,ATIce1-1G72590
43	29604857	stop	ATNo0-1G73330,ATIce1-1G72590
44	29604837	stop	ATNo0-1G73330,ATIce1-1G72590
44	29606030	start	ATNo0-1G73340,ATIce1-1G72600
43	29606031	start	ATNo0-1G73340,ATIce1-1G72600
43	29607513	stop	ATNo0-1G73340,ATIce1-1G72600
44	29607419	stop	ATNo0-1G73340,ATIce1-1G72600
44	29614276	start	ATNo0-1G73360,ATIce1-1G72620
43	29616703	start	ATNo0-1G73360,ATIce1-1G72620
43	29618597	stop	ATNo0-1G73360,ATIce1-1G72620
44	29615640	stop	ATNo0-1G73360,ATIce1-1G72620
44	29623984	start	ATNo0-1G73390,ATIce1-1G72630
43	29620572	start	ATNo0-1G73390,ATIce1-1G72630
43	29622825	stop	ATNo0-1G73390,ATIce1-1G72630
44	29626234	stop	ATNo0-1G73390,ATIce1-1G72630
44	29629351	start	ATNo0-1G73400,ATIce1-1G72650
43	29627936	start	ATNo0-1G73400,ATIce1-1G72650
43	29629633	stop	ATNo0-1G73400,ATIce1-1G72650
44	29631124	stop	ATNo0-1G73400,ATIce1-1G72650
44	29631625	start	ATNo0-1G73410,ATIce1-1G72660
43	29630156	start	ATNo0-1G73410,ATIce1-1G72660
43	29631472	stop	ATNo0-1G73410,ATIce1-1G72660
44	29632804	stop	ATNo0-1G73410,ATIce1-1G72660
44	29635128	start	ATNo0-1G73430,ATIce1-1G72660
43	29630156	start	ATNo0-1G73430,ATIce1-1G72660
43	29631472	stop	ATNo0-1G73430,ATIce1-1G72660
44	29636198	stop	ATNo0-1G73430,ATIce1-1G72660
44	29633994	start	ATNo0-1G73420,ATIce1-1G72670
43	29633565	start	ATNo0-1G73420,ATIce1-1G72670
43	29634818	stop	ATNo0-1G73420,ATIce1-1G72670
44	29634665	stop	ATNo0-1G73420,ATIce1-1G72670
44	29638291	start	ATNo0-1G73440,ATIce1-1G72670
43	29633565	start	ATNo0-1G73440,ATIce1-1G72670
43	29634818	stop	ATNo0-1G73440,ATIce1-1G72670
44	29639545	stop	ATNo0-1G73440,ATIce1-1G72670
44	29633994	start	ATNo0-1G73420,ATIce1-1G72690
43	29637368	start	ATNo0-1G73420,ATIce1-1G72690
43	29639095	stop	ATNo0-1G73420,ATIce1-1G72690
44	29634665	stop	ATNo0-1G73420,ATIce1-1G72690
44	29638291	start	ATNo0-1G73440,ATIce1-1G72690
43	29637368	start	ATNo0-1G73440,ATIce1-1G72690
43	29639095	stop	ATNo0-1G73440,ATIce1-1G72690
44	29639545	stop	ATNo0-1G73440,ATIce1-1G72690
44	29633994	start	ATNo0-1G73420,ATIce1-1G72710
43	29641645	start	ATNo0-1G73420,ATIce1-1G72710
43	29643372	stop	ATNo0-1G73420,ATIce1-1G72710
44	29634665	stop	ATNo0-1G73420,ATIce1-1G72710
44	29638291	start	ATNo0-1G73440,ATIce1-1G72710
43	29641645	start	ATNo0-1G73440,ATIce1-1G72710
43	29643372	stop	ATNo0-1G73440,ATIce1-1G72710
44	29639545	stop	ATNo0-1G73440,ATIce1-1G72710
44	29640605	start	ATNo0-1G73450,ATIce1-1G72720
43	29644409	start	ATNo0-1G73450,ATIce1-1G72720
43	29645618	stop	ATNo0-1G73450,ATIce1-1G72720
44	29641826	stop	ATNo0-1G73450,ATIce1-1G72720
44	29642926	start	ATNo0-1G73460,ATIce1-1G72730
43	29646716	start	ATNo0-1G73460,ATIce1-1G72730
43	29652994	stop	ATNo0-1G73460,ATIce1-1G72730
44	29649205	stop	ATNo0-1G73460,ATIce1-1G72730
44	29651216	start	ATNo0-1G73470,ATIce1-1G72740
43	29654990	start	ATNo0-1G73470,ATIce1-1G72740
43	29657754	stop	ATNo0-1G73470,ATIce1-1G72740
44	29654071	stop	ATNo0-1G73470,ATIce1-1G72740
44	29654592	start	ATNo0-1G73480,ATIce1-1G72750
43	29658275	start	ATNo0-1G73480,ATIce1-1G72750
43	29658919	stop	ATNo0-1G73480,ATIce1-1G72750
44	29655236	stop	ATNo0-1G73480,ATIce1-1G72750
44	29655844	start	ATNo0-1G73490,ATIce1-1G72760
43	29659527	start	ATNo0-1G73490,ATIce1-1G72760
43	29664212	stop	ATNo0-1G73490,ATIce1-1G72760
44	29660534	stop	ATNo0-1G73490,ATIce1-1G72760
44	29661458	start	ATNo0-1G73500,ATIce1-1G72770
43	29665136	start	ATNo0-1G73500,ATIce1-1G72770
43	29665765	stop	ATNo0-1G73500,ATIce1-1G72770
44	29662087	stop	ATNo0-1G73500,ATIce1-1G72770
44	29663153	start	ATNo0-1G73510,ATIce1-1G72780
43	29666831	start	ATNo0-1G73510,ATIce1-1G72780
43	29668228	stop	ATNo0-1G73510,ATIce1-1G72780
44	29664547	stop	ATNo0-1G73510,ATIce1-1G72780
44	29668085	start	ATNo0-1G73520,ATIce1-1G72790
43	29671762	start	ATNo0-1G73520,ATIce1-1G72790
43	29675229	stop	ATNo0-1G73520,ATIce1-1G72790
44	29671553	stop	ATNo0-1G73520,ATIce1-1G72790
44	29672326	start	ATNo0-1G73530,ATIce1-1G72800
43	29676002	start	ATNo0-1G73530,ATIce1-1G72800
43	29676912	stop	ATNo0-1G73530,ATIce1-1G72800
44	29673236	stop	ATNo0-1G73530,ATIce1-1G72800
44	29673547	start	ATNo0-1G73540,ATIce1-1G72810
43	29677224	start	ATNo0-1G73540,ATIce1-1G72810
43	29677842	stop	ATNo0-1G73540,ATIce1-1G72810
44	29674165	stop	ATNo0-1G73540,ATIce1-1G72810
44	29674952	start	ATNo0-1G73550,ATIce1-1G72820
43	29678635	start	ATNo0-1G73550,ATIce1-1G72820
43	29680601	stop	ATNo0-1G73550,ATIce1-1G72820
44	29676918	stop	ATNo0-1G73550,ATIce1-1G72820
45	29583913	start	ATBlh1-1G72180,ATNo0-1G73270
44	29583913	start	ATBlh1-1G72180,ATNo0-1G73270
44	29584479	stop	ATBlh1-1G72180,ATNo0-1G73270
45	29584479	stop	ATBlh1-1G72180,ATNo0-1G73270
45	29585407	start	ATBlh1-1G72190,ATNo0-1G73280
44	29585407	start	ATBlh1-1G72190,ATNo0-1G73280
44	29588607	stop	ATBlh1-1G72190,ATNo0-1G73280
45	29588609	stop	ATBlh1-1G72190,ATNo0-1G73280
45	29591661	start	ATBlh1-1G72200,ATNo0-1G73290
44	29591339	start	ATBlh1-1G72200,ATNo0-1G73290
44	29593193	stop	ATBlh1-1G72200,ATNo0-1G73290
45	29593514	stop	ATBlh1-1G72200,ATNo0-1G73290
45	29595520	start	ATBlh1-1G72210,ATNo0-1G73300
44	29595192	start	ATBlh1-1G72210,ATNo0-1G73300
44	29596877	stop	ATBlh1-1G72210,ATNo0-1G73300
45	29597205	stop	ATBlh1-1G72210,ATNo0-1G73300
45	29598003	start	ATBlh1-1G72220,ATNo0-1G73310
44	29597610	start	ATBlh1-1G72220,ATNo0-1G73310
44	29598617	stop	ATBlh1-1G72220,ATNo0-1G73310
45	29599010	stop	ATBlh1-1G72220,ATNo0-1G73310
45	29599493	start	ATBlh1-1G72230,ATNo0-1G73320
44	29599100	start	ATBlh1-1G72230,ATNo0-1G73320
44	29600733	stop	ATBlh1-1G72230,ATNo0-1G73320
45	29601126	stop	ATBlh1-1G72230,ATNo0-1G73320
45	29603994	start	ATBlh1-1G72240,ATNo0-1G73330
44	29603788	start	ATBlh1-1G72240,ATNo0-1G73330
44	29604837	stop	ATBlh1-1G72240,ATNo0-1G73330
45	29605043	stop	ATBlh1-1G72240,ATNo0-1G73330
45	29606220	start	ATBlh1-1G72250,ATNo0-1G73340
44	29606030	start	ATBlh1-1G72250,ATNo0-1G73340
44	29607419	stop	ATBlh1-1G72250,ATNo0-1G73340
45	29607702	stop	ATBlh1-1G72250,ATNo0-1G73340
45	29610353	start	ATBlh1-1G72260,ATNo0-1G73350
44	29609810	start	ATBlh1-1G72260,ATNo0-1G73350
44	29613790	stop	ATBlh1-1G72260,ATNo0-1G73350
45	29614529	stop	ATBlh1-1G72260,ATNo0-1G73350
45	29610353	start	ATBlh1-1G72260,ATNo0-1G73370
44	29616783	start	ATBlh1-1G72260,ATNo0-1G73370
44	29621083	stop	ATBlh1-1G72260,ATNo0-1G73370
45	29614529	stop	ATBlh1-1G72260,ATNo0-1G73370
45	29614843	start	ATBlh1-1G72270,ATNo0-1G73380
44	29621391	start	ATBlh1-1G72270,ATNo0-1G73380
44	29623304	stop	ATBlh1-1G72270,ATNo0-1G73380
45	29616382	stop	ATBlh1-1G72270,ATNo0-1G73380
45	29617162	start	ATBlh1-1G72280,ATNo0-1G73390
44	29623984	start	ATBlh1-1G72280,ATNo0-1G73390
44	29626234	stop	ATBlh1-1G72280,ATNo0-1G73390
45	29619425	stop	ATBlh1-1G72280,ATNo0-1G73390
45	29622536	start	ATBlh1-1G72290,ATNo0-1G73400
44	29629351	start	ATBlh1-1G72290,ATNo0-1G73400
44	29631124	stop	ATBlh1-1G72290,ATNo0-1G73400
45	29624233	stop	ATBlh1-1G72290,ATNo0-1G73400
45	29624757	start	ATBlh1-1G72300,ATNo0-1G73410
44	29631625	start	ATBlh1-1G72300,ATNo0-1G73410
44	29632804	stop	ATBlh1-1G72300,ATNo0-1G73410
45	29625948	stop	ATBlh1-1G72300,ATNo0-1G73410
45	29627137	start	ATBlh1-1G72310,ATNo0-1G73420
44	29633994	start	ATBlh1-1G72310,ATNo0-1G73420
44	29634665	stop	ATBlh1-1G72310,ATNo0-1G73420
45	29627808	stop	ATBlh1-1G72310,ATNo0-1G73420
45	29624757	start	ATBlh1-1G72300,ATNo0-1G73430
44	29635128	start	ATBlh1-1G72300,ATNo0-1G73430
44	29636198	stop	ATBlh1-1G72300,ATNo0-1G73430
45	29625948	stop	ATBlh1-1G72300,ATNo0-1G73430
45	29627137	start	ATBlh1-1G72310,ATNo0-1G73440
44	29638291	start	ATBlh1-1G72310,ATNo0-1G73440
44	29639545	stop	ATBlh1-1G72310,ATNo0-1G73440
45	29627808	stop	ATBlh1-1G72310,ATNo0-1G73440
45	29630018	start	ATBlh1-1G72320,ATNo0-1G73450
44	29640605	start	ATBlh1-1G72320,ATNo0-1G73450
44	29641826	stop	ATBlh1-1G72320,ATNo0-1G73450
45	29631239	stop	ATBlh1-1G72320,ATNo0-1G73450
45	29632335	start	ATBlh1-1G72330,ATNo0-1G73450
44	29640605	start	ATBlh1-1G72330,ATNo0-1G73450
44	29641826	stop	ATBlh1-1G72330,ATNo0-1G73450
45	29633564	stop	ATBlh1-1G72330,ATNo0-1G73450
45	29634166	start	ATBlh1-1G72340,ATNo0-1G73460
44	29642926	start	ATBlh1-1G72340,ATNo0-1G73460
44	29649205	stop	ATBlh1-1G72340,ATNo0-1G73460
45	29638614	stop	ATBlh1-1G72340,ATNo0-1G73460
45	29640612	start	ATBlh1-1G72350,ATNo0-1G73470
44	29651216	start	ATBlh1-1G72350,ATNo0-1G73470
44	29654071	stop	ATBlh1-1G72350,ATNo0-1G73470
45	29643376	stop	ATBlh1-1G72350,ATNo0-1G73470
45	29643897	start	ATBlh1-1G72360,ATNo0-1G73480
44	29654592	start	ATBlh1-1G72360,ATNo0-1G73480
44	29655236	stop	ATBlh1-1G72360,ATNo0-1G73480
45	29644541	stop	ATBlh1-1G72360,ATNo0-1G73480
45	29645151	start	ATBlh1-1G72370,ATNo0-1G73490
44	29655844	start	ATBlh1-1G72370,ATNo0-1G73490
44	29660534	stop	ATBlh1-1G72370,ATNo0-1G73490
45	29649839	stop	ATBlh1-1G72370,ATNo0-1G73490
45	29650763	start	ATBlh1-1G72380,ATNo0-1G73500
44	29661458	start	ATBlh1-1G72380,ATNo0-1G73500
44	29662087	stop	ATBlh1-1G72380,ATNo0-1G73500
45	29651392	stop	ATBlh1-1G72380,ATNo0-1G73500
45	29652458	start	ATBlh1-1G72390,ATNo0-1G73510
44	29663153	start	ATBlh1-1G72390,ATNo0-1G73510
44	29664547	stop	ATBlh1-1G72390,ATNo0-1G73510
45	29653849	stop	ATBlh1-1G72390,ATNo0-1G73510
45	29657402	start	ATBlh1-1G72400,ATNo0-1G73520
44	29668085	start	ATBlh1-1G72400,ATNo0-1G73520
44	29671553	stop	ATBlh1-1G72400,ATNo0-1G73520
45	29660869	stop	ATBlh1-1G72400,ATNo0-1G73520
45	29661634	start	ATBlh1-1G72410,ATNo0-1G73530
44	29672326	start	ATBlh1-1G72410,ATNo0-1G73530
44	29673236	stop	ATBlh1-1G72410,ATNo0-1G73530
45	29662543	stop	ATBlh1-1G72410,ATNo0-1G73530
45	29662854	start	ATBlh1-1G72420,ATNo0-1G73540
44	29673547	start	ATBlh1-1G72420,ATNo0-1G73540
44	29674165	stop	ATBlh1-1G72420,ATNo0-1G73540
45	29663472	stop	ATBlh1-1G72420,ATNo0-1G73540
45	29664260	start	ATBlh1-1G72430,ATNo0-1G73550
44	29674952	start	ATBlh1-1G72430,ATNo0-1G73550
44	29676918	stop	ATBlh1-1G72430,ATNo0-1G73550
45	29666229	stop	ATBlh1-1G72430,ATNo0-1G73550
46	29583913	start	ATEst0-1G72770,ATBlh1-1G72180
45	29583913	start	ATEst0-1G72770,ATBlh1-1G72180
45	29584479	stop	ATEst0-1G72770,ATBlh1-1G72180
46	29584479	stop	ATEst0-1G72770,ATBlh1-1G72180
46	29585407	start	ATEst0-1G72780,ATBlh1-1G72190
45	29585407	start	ATEst0-1G72780,ATBlh1-1G72190
45	29588609	stop	ATEst0-1G72780,ATBlh1-1G72190
46	29588607	stop	ATEst0-1G72780,ATBlh1-1G72190
46	29591326	start	ATEst0-1G72790,ATBlh1-1G72200
45	29591661	start	ATEst0-1G72790,ATBlh1-1G72200
45	29593514	stop	ATEst0-1G72790,ATBlh1-1G72200
46	29593180	stop	ATEst0-1G72790,ATBlh1-1G72200
46	29595181	start	ATEst0-1G72800,ATBlh1-1G72210
45	29595520	start	ATEst0-1G72800,ATBlh1-1G72210
45	29597205	stop	ATEst0-1G72800,ATBlh1-1G72210
46	29596845	stop	ATEst0-1G72800,ATBlh1-1G72210
46	29597629	start	ATEst0-1G72810,ATBlh1-1G72220
45	29598003	start	ATEst0-1G72810,ATBlh1-1G72220
45	29599010	stop	ATEst0-1G72810,ATBlh1-1G72220
46	29598771	stop	ATEst0-1G72810,ATBlh1-1G72220
46	29599267	start	ATEst0-1G72820,ATBlh1-1G72230
45	29599493	start	ATEst0-1G72820,ATBlh1-1G72230
45	29601126	stop	ATEst0-1G72820,ATBlh1-1G72230
46	29600900	stop	ATEst0-1G72820,ATBlh1-1G72230
46	29603977	start	ATEst0-1G72830,ATBlh1-1G72240
45	29603994	start	ATEst0-1G72830,ATBlh1-1G72240
45	29605043	stop	ATEst0-1G72830,ATBlh1-1G72240
46	29605026	stop	ATEst0-1G72830,ATBlh1-1G72240
46	29606204	start	ATEst0-1G72840,ATBlh1-1G72250
45	29606220	start	ATEst0-1G72840,ATBlh1-1G72250
45	29607702	stop	ATEst0-1G72840,ATBlh1-1G72250
46	29607686	stop	ATEst0-1G72840,ATBlh1-1G72250
46	29610183	start	ATEst0-1G72850,ATBlh1-1G72260
45	29610353	start	ATEst0-1G72850,ATBlh1-1G72260
45	29614529	stop	ATEst0-1G72850,ATBlh1-1G72260
46	29614265	stop	ATEst0-1G72850,ATBlh1-1G72260
46	29617084	start	ATEst0-1G72870,ATBlh1-1G72280
45	29617162	start	ATEst0-1G72870,ATBlh1-1G72280
45	29619425	stop	ATEst0-1G72870,ATBlh1-1G72280
46	29619328	stop	ATEst0-1G72870,ATBlh1-1G72280
46	29622393	start	ATEst0-1G72880,ATBlh1-1G72290
45	29622536	start	ATEst0-1G72880,ATBlh1-1G72290
45	29624233	stop	ATEst0-1G72880,ATBlh1-1G72290
46	29624020	stop	ATEst0-1G72880,ATBlh1-1G72290
46	29624520	start	ATEst0-1G72890,ATBlh1-1G72300
45	29624757	start	ATEst0-1G72890,ATBlh1-1G72300
45	29625948	stop	ATEst0-1G72890,ATBlh1-1G72300
46	29625711	stop	ATEst0-1G72890,ATBlh1-1G72300
46	29627804	start	ATEst0-1G72900,ATBlh1-1G72310
45	29627137	start	ATEst0-1G72900,ATBlh1-1G72310
45	29627808	stop	ATEst0-1G72900,ATBlh1-1G72310
46	29629057	stop	ATEst0-1G72900,ATBlh1-1G72310
46	29631646	start	ATEst0-1G72920,ATBlh1-1G72310
45	29627137	start	ATEst0-1G72920,ATBlh1-1G72310
45	29627808	stop	ATEst0-1G72920,ATBlh1-1G72310
46	29632317	stop	ATEst0-1G72920,ATBlh1-1G72310
46	29632713	start	ATEst0-1G72930,ATBlh1-1G72310
45	29627137	start	ATEst0-1G72930,ATBlh1-1G72310
45	29627808	stop	ATEst0-1G72930,ATBlh1-1G72310
46	29633441	stop	ATEst0-1G72930,ATBlh1-1G72310
46	29634573	start	ATEst0-1G72940,ATBlh1-1G72320
45	29630018	start	ATEst0-1G72940,ATBlh1-1G72320
45	29631239	stop	ATEst0-1G72940,ATBlh1-1G72320
46	29635794	stop	ATEst0-1G72940,ATBlh1-1G72320
46	29636890	start	ATEst0-1G72950,ATBlh1-1G72320
45	29630018	start	ATEst0-1G72950,ATBlh1-1G72320
45	29631239	stop	ATEst0-1G72950,ATBlh1-1G72320
46	29638268	stop	ATEst0-1G72950,ATBlh1-1G72320
46	29634573	start	ATEst0-1G72940,ATBlh1-1G72330
45	29632335	start	ATEst0-1G72940,ATBlh1-1G72330
45	29633564	stop	ATEst0-1G72940,ATBlh1-1G72330
46	29635794	stop	ATEst0-1G72940,ATBlh1-1G72330
46	29636890	start	ATEst0-1G72950,ATBlh1-1G72330
45	29632335	start	ATEst0-1G72950,ATBlh1-1G72330
45	29633564	stop	ATEst0-1G72950,ATBlh1-1G72330
46	29638268	stop	ATEst0-1G72950,ATBlh1-1G72330
46	29638721	start	ATEst0-1G72960,ATBlh1-1G72340
45	29634166	start	ATEst0-1G72960,ATBlh1-1G72340
45	29638614	stop	ATEst0-1G72960,ATBlh1-1G72340
46	29643168	stop	ATEst0-1G72960,ATBlh1-1G72340
46	29645179	start	ATEst0-1G72970,ATBlh1-1G72350
45	29640612	start	ATEst0-1G72970,ATBlh1-1G72350
45	29643376	stop	ATEst0-1G72970,ATBlh1-1G72350
46	29648013	stop	ATEst0-1G72970,ATBlh1-1G72350
46	29648534	start	ATEst0-1G72980,ATBlh1-1G72360
45	29643897	start	ATEst0-1G72980,ATBlh1-1G72360
45	29644541	stop	ATEst0-1G72980,ATBlh1-1G72360
46	29649178	stop	ATEst0-1G72980,ATBlh1-1G72360
46	29649787	start	ATEst0-1G72990,ATBlh1-1G72370
45	29645151	start	ATEst0-1G72990,ATBlh1-1G72370
45	29649839	stop	ATEst0-1G72990,ATBlh1-1G72370
46	29654475	stop	ATEst0-1G72990,ATBlh1-1G72370
46	29655399	start	ATEst0-1G73000,ATBlh1-1G72380
45	29650763	start	ATEst0-1G73000,ATBlh1-1G72380
45	29651392	stop	ATEst0-1G73000,ATBlh1-1G72380
46	29656028	stop	ATEst0-1G73000,ATBlh1-1G72380
46	29657094	start	ATEst0-1G73010,ATBlh1-1G72390
45	29652458	start	ATEst0-1G73010,ATBlh1-1G72390
45	29653849	stop	ATEst0-1G73010,ATBlh1-1G72390
46	29658485	stop	ATEst0-1G73010,ATBlh1-1G72390
46	29662018	start	ATEst0-1G73020,ATBlh1-1G72400
45	29657402	start	ATEst0-1G73020,ATBlh1-1G72400
45	29660869	stop	ATEst0-1G73020,ATBlh1-1G72400
46	29665485	stop	ATEst0-1G73020,ATBlh1-1G72400
46	29666258	start	ATEst0-1G73030,ATBlh1-1G72410
45	29661634	start	ATEst0-1G73030,ATBlh1-1G72410
45	29662543	stop	ATEst0-1G73030,ATBlh1-1G72410
46	29667168	stop	ATEst0-1G73030,ATBlh1-1G72410
46	29667479	start	ATEst0-1G73040,ATBlh1-1G72420
45	29662854	start	ATEst0-1G73040,ATBlh1-1G72420
45	29663472	stop	ATEst0-1G73040,ATBlh1-1G72420
46	29668097	stop	ATEst0-1G73040,ATBlh1-1G72420
46	29668885	start	ATEst0-1G73050,ATBlh1-1G72430
45	29664260	start	ATEst0-1G73050,ATBlh1-1G72430
45	29666229	stop	ATEst0-1G73050,ATBlh1-1G72430
46	29670854	stop	ATEst0-1G73050,ATBlh1-1G72430
47	29583913	start	ATBay0-1G72500,ATEst0-1G72770
46	29583913	start	ATBay0-1G72500,ATEst0-1G72770
46	29584479	stop	ATBay0-1G72500,ATEst0-1G72770
47	29584479	stop	ATBay0-1G72500,ATEst0-1G72770
47	29585406	start	ATBay0-1G72510,ATEst0-1G72780
46	29585407	start	ATBay0-1G72510,ATEst0-1G72780
46	29588607	stop	ATBay0-1G72510,ATEst0-1G72780
47	29588608	stop	ATBay0-1G72510,ATEst0-1G72780
47	29591338	start	ATBay0-1G72520,ATEst0-1G72790
46	29591326	start	ATBay0-1G72520,ATEst0-1G72790
46	29593180	stop	ATBay0-1G72520,ATEst0-1G72790
47	29593192	stop	ATBay0-1G72520,ATEst0-1G72790
47	29595195	start	ATBay0-1G72530,ATEst0-1G72800
46	29595181	start	ATBay0-1G72530,ATEst0-1G72800
46	29596845	stop	ATBay0-1G72530,ATEst0-1G72800
47	29596859	stop	ATBay0-1G72530,ATEst0-1G72800
47	29597526	start	ATBay0-1G72540,ATEst0-1G72810
46	29597629	start	ATBay0-1G72540,ATEst0-1G72810
46	29598771	stop	ATBay0-1G72540,ATEst0-1G72810
47	29598668	stop	ATBay0-1G72540,ATEst0-1G72810
47	29599164	start	ATBay0-1G72550,ATEst0-1G72820
46	29599267	start	ATBay0-1G72550,ATEst0-1G72820
46	29600900	stop	ATBay0-1G72550,ATEst0-1G72820
47	29600797	stop	ATBay0-1G72550,ATEst0-1G72820
47	29603875	start	ATBay0-1G72560,ATEst0-1G72830
46	29603977	start	ATBay0-1G72560,ATEst0-1G72830
46	29605026	stop	ATBay0-1G72560,ATEst0-1G72830
47	29604924	stop	ATBay0-1G72560,ATEst0-1G72830
47	29606102	start	ATBay0-1G72570,ATEst0-1G72840
46	29606204	start	ATBay0-1G72570,ATEst0-1G72840
46	29607686	stop	ATBay0-1G72570,ATEst0-1G72840
47	29607584	stop	ATBay0-1G72570,ATEst0-1G72840
47	29611133	start	ATBay0-1G72580,ATEst0-1G72850
46	29610183	start	ATBay0-1G72580,ATEst0-1G72850
46	29614265	stop	ATBay0-1G72580,ATEst0-1G72850
47	29613907	stop	ATBay0-1G72580,ATEst0-1G72850
47	29615345	start	ATBay0-1G72600,ATEst0-1G72860
46	29614641	start	ATBay0-1G72600,ATEst0-1G72860
46	29616058	stop	ATBay0-1G72600,ATEst0-1G72860
47	29616792	stop	ATBay0-1G72600,ATEst0-1G72860
47	29617818	start	ATBay0-1G72610,ATEst0-1G72870
46	29617084	start	ATBay0-1G72610,ATEst0-1G72870
46	29619328	stop	ATBay0-1G72610,ATEst0-1G72870
47	29620077	stop	ATBay0-1G72610,ATEst0-1G72870
47	29623140	start	ATBay0-1G72620,ATEst0-1G72880
46	29622393	start	ATBay0-1G72620,ATEst0-1G72880
46	29624020	stop	ATBay0-1G72620,ATEst0-1G72880
47	29624767	stop	ATBay0-1G72620,ATEst0-1G72880
47	29625267	start	ATBay0-1G72630,ATEst0-1G72890
46	29624520	start	ATBay0-1G72630,ATEst0-1G72890
46	29625711	stop	ATBay0-1G72630,ATEst0-1G72890
47	29626458	stop	ATBay0-1G72630,ATEst0-1G72890
47	29628551	start	ATBay0-1G72640,ATEst0-1G72900
46	29627804	start	ATBay0-1G72640,ATEst0-1G72900
46	29629057	stop	ATBay0-1G72640,ATEst0-1G72900
47	29629804	stop	ATBay0-1G72640,ATEst0-1G72900
47	29632394	start	ATBay0-1G72660,ATEst0-1G72900
46	29627804	start	ATBay0-1G72660,ATEst0-1G72900
46	29629057	stop	ATBay0-1G72660,ATEst0-1G72900
47	29633066	stop	ATBay0-1G72660,ATEst0-1G72900
47	29633490	start	ATBay0-1G72670,ATEst0-1G72900
46	29627804	start	ATBay0-1G72670,ATEst0-1G72900
46	29629057	stop	ATBay0-1G72670,ATEst0-1G72900
47	29634004	stop	ATBay0-1G72670,ATEst0-1G72900
47	29630865	start	ATBay0-1G72650,ATEst0-1G72910
46	29630117	start	ATBay0-1G72650,ATEst0-1G72910
46	29631038	stop	ATBay0-1G72650,ATEst0-1G72910
47	29631786	stop	ATBay0-1G72650,ATEst0-1G72910
47	29628551	start	ATBay0-1G72640,ATEst0-1G72920
46	29631646	start	ATBay0-1G72640,ATEst0-1G72920
46	29632317	stop	ATBay0-1G72640,ATEst0-1G72920
47	29629804	stop	ATBay0-1G72640,ATEst0-1G72920
47	29632394	start	ATBay0-1G72660,ATEst0-1G72920
46	29631646	start	ATBay0-1G72660,ATEst0-1G72920
46	29632317	stop	ATBay0-1G72660,ATEst0-1G72920
47	29633066	stop	ATBay0-1G72660,ATEst0-1G72920
47	29633490	start	ATBay0-1G72670,ATEst0-1G72920
46	29631646	start	ATBay0-1G72670,ATEst0-1G72920
46	29632317	stop	ATBay0-1G72670,ATEst0-1G72920
47	29634004	stop	ATBay0-1G72670,ATEst0-1G72920
47	29628551	start	ATBay0-1G72640,ATEst0-1G72930
46	29632713	start	ATBay0-1G72640,ATEst0-1G72930
46	29633441	stop	ATBay0-1G72640,ATEst0-1G72930
47	29629804	stop	ATBay0-1G72640,ATEst0-1G72930
47	29632394	start	ATBay0-1G72660,ATEst0-1G72930
46	29632713	start	ATBay0-1G72660,ATEst0-1G72930
46	29633441	stop	ATBay0-1G72660,ATEst0-1G72930
47	29633066	stop	ATBay0-1G72660,ATEst0-1G72930
47	29633490	start	ATBay0-1G72670,ATEst0-1G72930
46	29632713	start	ATBay0-1G72670,ATEst0-1G72930
46	29633441	stop	ATBay0-1G72670,ATEst0-1G72930
47	29634004	stop	ATBay0-1G72670,ATEst0-1G72930
47	29635153	start	ATBay0-1G72680,ATEst0-1G72940
46	29634573	start	ATBay0-1G72680,ATEst0-1G72940
46	29635794	stop	ATBay0-1G72680,ATEst0-1G72940
47	29636362	stop	ATBay0-1G72680,ATEst0-1G72940
47	29635153	start	ATBay0-1G72680,ATEst0-1G72950
46	29636890	start	ATBay0-1G72680,ATEst0-1G72950
46	29638268	stop	ATBay0-1G72680,ATEst0-1G72950
47	29636362	stop	ATBay0-1G72680,ATEst0-1G72950
47	29637459	start	ATBay0-1G72690,ATEst0-1G72960
46	29638721	start	ATBay0-1G72690,ATEst0-1G72960
46	29643168	stop	ATBay0-1G72690,ATEst0-1G72960
47	29643736	stop	ATBay0-1G72690,ATEst0-1G72960
47	29645746	start	ATBay0-1G72700,ATEst0-1G72970
46	29645179	start	ATBay0-1G72700,ATEst0-1G72970
46	29648013	stop	ATBay0-1G72700,ATEst0-1G72970
47	29648580	stop	ATBay0-1G72700,ATEst0-1G72970
47	29649098	start	ATBay0-1G72710,ATEst0-1G72980
46	29648534	start	ATBay0-1G72710,ATEst0-1G72980
46	29649178	stop	ATBay0-1G72710,ATEst0-1G72980
47	29649742	stop	ATBay0-1G72710,ATEst0-1G72980
47	29650351	start	ATBay0-1G72720,ATEst0-1G72990
46	29649787	start	ATBay0-1G72720,ATEst0-1G72990
46	29654475	stop	ATBay0-1G72720,ATEst0-1G72990
47	29655042	stop	ATBay0-1G72720,ATEst0-1G72990
47	29655963	start	ATBay0-1G72730,ATEst0-1G73000
46	29655399	start	ATBay0-1G72730,ATEst0-1G73000
46	29656028	stop	ATBay0-1G72730,ATEst0-1G73000
47	29656592	stop	ATBay0-1G72730,ATEst0-1G73000
47	29657658	start	ATBay0-1G72740,ATEst0-1G73010
46	29657094	start	ATBay0-1G72740,ATEst0-1G73010
46	29658485	stop	ATBay0-1G72740,ATEst0-1G73010
47	29659052	stop	ATBay0-1G72740,ATEst0-1G73010
47	29662596	start	ATBay0-1G72750,ATEst0-1G73020
46	29662018	start	ATBay0-1G72750,ATEst0-1G73020
46	29665485	stop	ATBay0-1G72750,ATEst0-1G73020
47	29666063	stop	ATBay0-1G72750,ATEst0-1G73020
47	29666836	start	ATBay0-1G72760,ATEst0-1G73030
46	29666258	start	ATBay0-1G72760,ATEst0-1G73030
46	29667168	stop	ATBay0-1G72760,ATEst0-1G73030
47	29667747	stop	ATBay0-1G72760,ATEst0-1G73030
47	29668058	start	ATBay0-1G72770,ATEst0-1G73040
46	29667479	start	ATBay0-1G72770,ATEst0-1G73040
46	29668097	stop	ATBay0-1G72770,ATEst0-1G73040
47	29668676	stop	ATBay0-1G72770,ATEst0-1G73040
47	29669469	start	ATBay0-1G72780,ATEst0-1G73050
46	29668885	start	ATBay0-1G72780,ATEst0-1G73050
46	29670854	stop	ATBay0-1G72780,ATEst0-1G73050
47	29671435	stop	ATBay0-1G72780,ATEst0-1G73050
48	29583913	start	ATws4-1G73320,ATBay0-1G72500
47	29583913	start	ATws4-1G73320,ATBay0-1G72500
47	29584479	stop	ATws4-1G73320,ATBay0-1G72500
48	29584479	stop	ATws4-1G73320,ATBay0-1G72500
48	29585407	start	ATws4-1G73330,ATBay0-1G72510
47	29585406	start	ATws4-1G73330,ATBay0-1G72510
47	29588608	stop	ATws4-1G73330,ATBay0-1G72510
48	29588610	stop	ATws4-1G73330,ATBay0-1G72510
48	29591333	start	ATws4-1G73340,ATBay0-1G72520
47	29591338	start	ATws4-1G73340,ATBay0-1G72520
47	29593192	stop	ATws4-1G73340,ATBay0-1G72520
48	29593186	stop	ATws4-1G73340,ATBay0-1G72520
48	29595184	start	ATws4-1G73350,ATBay0-1G72530
47	29595195	start	ATws4-1G73350,ATBay0-1G72530
47	29596859	stop	ATws4-1G73350,ATBay0-1G72530
48	29596869	stop	ATws4-1G73350,ATBay0-1G72530
48	29597603	start	ATws4-1G73360,ATBay0-1G72540
47	29597526	start	ATws4-1G73360,ATBay0-1G72540
47	29598668	stop	ATws4-1G73360,ATBay0-1G72540
48	29598610	stop	ATws4-1G73360,ATBay0-1G72540
48	29599093	start	ATws4-1G73370,ATBay0-1G72550
47	29599164	start	ATws4-1G73370,ATBay0-1G72550
47	29600797	stop	ATws4-1G73370,ATBay0-1G72550
48	29600726	stop	ATws4-1G73370,ATBay0-1G72550
48	29603728	start	ATws4-1G73380,ATBay0-1G72560
47	29603875	start	ATws4-1G73380,ATBay0-1G72560
47	29604924	stop	ATws4-1G73380,ATBay0-1G72560
48	29604777	stop	ATws4-1G73380,ATBay0-1G72560
48	29605970	start	ATws4-1G73390,ATBay0-1G72570
47	29606102	start	ATws4-1G73390,ATBay0-1G72570
47	29607584	stop	ATws4-1G73390,ATBay0-1G72570
48	29607359	stop	ATws4-1G73390,ATBay0-1G72570
48	29609750	start	ATws4-1G73400,ATBay0-1G72580
47	29611133	start	ATws4-1G73400,ATBay0-1G72580
47	29613907	stop	ATws4-1G73400,ATBay0-1G72580
48	29613731	stop	ATws4-1G73400,ATBay0-1G72580
48	29616724	start	ATws4-1G73420,ATBay0-1G72580
47	29611133	start	ATws4-1G73420,ATBay0-1G72580
47	29613907	stop	ATws4-1G73420,ATBay0-1G72580
48	29621024	stop	ATws4-1G73420,ATBay0-1G72580
48	29614217	start	ATws4-1G73410,ATBay0-1G72600
47	29615345	start	ATws4-1G73410,ATBay0-1G72600
47	29616792	stop	ATws4-1G73410,ATBay0-1G72600
48	29615581	stop	ATws4-1G73410,ATBay0-1G72600
48	29623969	start	ATws4-1G73440,ATBay0-1G72610
47	29617818	start	ATws4-1G73440,ATBay0-1G72610
47	29620077	stop	ATws4-1G73440,ATBay0-1G72610
48	29626219	stop	ATws4-1G73440,ATBay0-1G72610
48	29629285	start	ATws4-1G73450,ATBay0-1G72620
47	29623140	start	ATws4-1G73450,ATBay0-1G72620
47	29624767	stop	ATws4-1G73450,ATBay0-1G72620
48	29630912	stop	ATws4-1G73450,ATBay0-1G72620
48	29631410	start	ATws4-1G73460,ATBay0-1G72630
47	29625267	start	ATws4-1G73460,ATBay0-1G72630
47	29626458	stop	ATws4-1G73460,ATBay0-1G72630
48	29632601	stop	ATws4-1G73460,ATBay0-1G72630
48	29634694	start	ATws4-1G73470,ATBay0-1G72640
47	29628551	start	ATws4-1G73470,ATBay0-1G72640
47	29629804	stop	ATws4-1G73470,ATBay0-1G72640
48	29635947	stop	ATws4-1G73470,ATBay0-1G72640
48	29638536	start	ATws4-1G73490,ATBay0-1G72640
47	29628551	start	ATws4-1G73490,ATBay0-1G72640
47	29629804	stop	ATws4-1G73490,ATBay0-1G72640
48	29640264	stop	ATws4-1G73490,ATBay0-1G72640
48	29637007	start	ATws4-1G73480,ATBay0-1G72650
47	29630865	start	ATws4-1G73480,ATBay0-1G72650
47	29631786	stop	ATws4-1G73480,ATBay0-1G72650
48	29637928	stop	ATws4-1G73480,ATBay0-1G72650
48	29634694	start	ATws4-1G73470,ATBay0-1G72660
47	29632394	start	ATws4-1G73470,ATBay0-1G72660
47	29633066	stop	ATws4-1G73470,ATBay0-1G72660
48	29635947	stop	ATws4-1G73470,ATBay0-1G72660
48	29638536	start	ATws4-1G73490,ATBay0-1G72660
47	29632394	start	ATws4-1G73490,ATBay0-1G72660
47	29633066	stop	ATws4-1G73490,ATBay0-1G72660
48	29640264	stop	ATws4-1G73490,ATBay0-1G72660
48	29634694	start	ATws4-1G73470,ATBay0-1G72670
47	29633490	start	ATws4-1G73470,ATBay0-1G72670
47	29634004	stop	ATws4-1G73470,ATBay0-1G72670
48	29635947	stop	ATws4-1G73470,ATBay0-1G72670
48	29638536	start	ATws4-1G73490,ATBay0-1G72670
47	29633490	start	ATws4-1G73490,ATBay0-1G72670
47	29634004	stop	ATws4-1G73490,ATBay0-1G72670
48	29640264	stop	ATws4-1G73490,ATBay0-1G72670
48	29641339	start	ATws4-1G73500,ATBay0-1G72680
47	29635153	start	ATws4-1G73500,ATBay0-1G72680
47	29636362	stop	ATws4-1G73500,ATBay0-1G72680
48	29642560	stop	ATws4-1G73500,ATBay0-1G72680
48	29643657	start	ATws4-1G73510,ATBay0-1G72680
47	29635153	start	ATws4-1G73510,ATBay0-1G72680
47	29636362	stop	ATws4-1G73510,ATBay0-1G72680
48	29644886	stop	ATws4-1G73510,ATBay0-1G72680
48	29645488	start	ATws4-1G73520,ATBay0-1G72690
47	29637459	start	ATws4-1G73520,ATBay0-1G72690
47	29643736	stop	ATws4-1G73520,ATBay0-1G72690
48	29649936	stop	ATws4-1G73520,ATBay0-1G72690
48	29651933	start	ATws4-1G73530,ATBay0-1G72700
47	29645746	start	ATws4-1G73530,ATBay0-1G72700
47	29648580	stop	ATws4-1G73530,ATBay0-1G72700
48	29654696	stop	ATws4-1G73530,ATBay0-1G72700
48	29655217	start	ATws4-1G73540,ATBay0-1G72710
47	29649098	start	ATws4-1G73540,ATBay0-1G72710
47	29649742	stop	ATws4-1G73540,ATBay0-1G72710
48	29655861	stop	ATws4-1G73540,ATBay0-1G72710
48	29656472	start	ATws4-1G73550,ATBay0-1G72720
47	29650351	start	ATws4-1G73550,ATBay0-1G72720
47	29655042	stop	ATws4-1G73550,ATBay0-1G72720
48	29661160	stop	ATws4-1G73550,ATBay0-1G72720
48	29662084	start	ATws4-1G73560,ATBay0-1G72730
47	29655963	start	ATws4-1G73560,ATBay0-1G72730
47	29656592	stop	ATws4-1G73560,ATBay0-1G72730
48	29662713	stop	ATws4-1G73560,ATBay0-1G72730
48	29663779	start	ATws4-1G73570,ATBay0-1G72740
47	29657658	start	ATws4-1G73570,ATBay0-1G72740
47	29659052	stop	ATws4-1G73570,ATBay0-1G72740
48	29665173	stop	ATws4-1G73570,ATBay0-1G72740
48	29668704	start	ATws4-1G73580,ATBay0-1G72750
47	29662596	start	ATws4-1G73580,ATBay0-1G72750
47	29666063	stop	ATws4-1G73580,ATBay0-1G72750
48	29672171	stop	ATws4-1G73580,ATBay0-1G72750
48	29672944	start	ATws4-1G73590,ATBay0-1G72760
47	29666836	start	ATws4-1G73590,ATBay0-1G72760
47	29667747	stop	ATws4-1G73590,ATBay0-1G72760
48	29673854	stop	ATws4-1G73590,ATBay0-1G72760
48	29674165	start	ATws4-1G73600,ATBay0-1G72770
47	29668058	start	ATws4-1G73600,ATBay0-1G72770
47	29668676	stop	ATws4-1G73600,ATBay0-1G72770
48	29674783	stop	ATws4-1G73600,ATBay0-1G72770
48	29675571	start	ATws4-1G73610,ATBay0-1G72780
47	29669469	start	ATws4-1G73610,ATBay0-1G72780
47	29671435	stop	ATws4-1G73610,ATBay0-1G72780
48	29677540	stop	ATws4-1G73610,ATBay0-1G72780
49	29583913	start	ATRld2-1G73390,ATws4-1G73320
48	29583913	start	ATRld2-1G73390,ATws4-1G73320
48	29584479	stop	ATRld2-1G73390,ATws4-1G73320
49	29584479	stop	ATRld2-1G73390,ATws4-1G73320
49	29585407	start	ATRld2-1G73400,ATws4-1G73330
48	29585407	start	ATRld2-1G73400,ATws4-1G73330
48	29588610	stop	ATRld2-1G73400,ATws4-1G73330
49	29588607	stop	ATRld2-1G73400,ATws4-1G73330
49	29591343	start	ATRld2-1G73410,ATws4-1G73340
48	29591333	start	ATRld2-1G73410,ATws4-1G73340
48	29593186	stop	ATRld2-1G73410,ATws4-1G73340
49	29593197	stop	ATRld2-1G73410,ATws4-1G73340
49	29595194	start	ATRld2-1G73420,ATws4-1G73350
48	29595184	start	ATRld2-1G73420,ATws4-1G73350
48	29596869	stop	ATRld2-1G73420,ATws4-1G73350
49	29596858	stop	ATRld2-1G73420,ATws4-1G73350
49	29597664	start	ATRld2-1G73430,ATws4-1G73360
48	29597603	start	ATRld2-1G73430,ATws4-1G73360
48	29598610	stop	ATRld2-1G73430,ATws4-1G73360
49	29598671	stop	ATRld2-1G73430,ATws4-1G73360
49	29599167	start	ATRld2-1G73440,ATws4-1G73370
48	29599093	start	ATRld2-1G73440,ATws4-1G73370
48	29600726	stop	ATRld2-1G73440,ATws4-1G73370
49	29600800	stop	ATRld2-1G73440,ATws4-1G73370
49	29603867	start	ATRld2-1G73450,ATws4-1G73380
48	29603728	start	ATRld2-1G73450,ATws4-1G73380
48	29604777	stop	ATRld2-1G73450,ATws4-1G73380
49	29604916	stop	ATRld2-1G73450,ATws4-1G73380
49	29606092	start	ATRld2-1G73460,ATws4-1G73390
48	29605970	start	ATRld2-1G73460,ATws4-1G73390
48	29607359	stop	ATRld2-1G73460,ATws4-1G73390
49	29607574	stop	ATRld2-1G73460,ATws4-1G73390
49	29609963	start	ATRld2-1G73470,ATws4-1G73400
48	29609750	start	ATRld2-1G73470,ATws4-1G73400
48	29613731	stop	ATRld2-1G73470,ATws4-1G73400
49	29614375	stop	ATRld2-1G73470,ATws4-1G73400
49	29614764	start	ATRld2-1G73480,ATws4-1G73410
48	29614217	start	ATRld2-1G73480,ATws4-1G73410
48	29615581	stop	ATRld2-1G73480,ATws4-1G73410
49	29616216	stop	ATRld2-1G73480,ATws4-1G73410
49	29609963	start	ATRld2-1G73470,ATws4-1G73420
48	29616724	start	ATRld2-1G73470,ATws4-1G73420
48	29621024	stop	ATRld2-1G73470,ATws4-1G73420
49	29614375	stop	ATRld2-1G73470,ATws4-1G73420
49	29616845	start	ATRld2-1G73490,ATws4-1G73440
48	29623969	start	ATRld2-1G73490,ATws4-1G73440
48	29626219	stop	ATRld2-1G73490,ATws4-1G73440
49	29619112	stop	ATRld2-1G73490,ATws4-1G73440
49	29622255	start	ATRld2-1G73500,ATws4-1G73450
48	29629285	start	ATRld2-1G73500,ATws4-1G73450
48	29630912	stop	ATRld2-1G73500,ATws4-1G73450
49	29623975	stop	ATRld2-1G73500,ATws4-1G73450
49	29624476	start	ATRld2-1G73510,ATws4-1G73460
48	29631410	start	ATRld2-1G73510,ATws4-1G73460
48	29632601	stop	ATRld2-1G73510,ATws4-1G73460
49	29625655	stop	ATRld2-1G73510,ATws4-1G73460
49	29626844	start	ATRld2-1G73520,ATws4-1G73470
48	29634694	start	ATRld2-1G73520,ATws4-1G73470
48	29635947	stop	ATRld2-1G73520,ATws4-1G73470
49	29628638	stop	ATRld2-1G73520,ATws4-1G73470
49	29626844	start	ATRld2-1G73520,ATws4-1G73490
48	29638536	start	ATRld2-1G73520,ATws4-1G73490
48	29640264	stop	ATRld2-1G73520,ATws4-1G73490
49	29628638	stop	ATRld2-1G73520,ATws4-1G73490
49	29629713	start	ATRld2-1G73530,ATws4-1G73500
48	29641339	start	ATRld2-1G73530,ATws4-1G73500
48	29642560	stop	ATRld2-1G73530,ATws4-1G73500
49	29630934	stop	ATRld2-1G73530,ATws4-1G73500
49	29629713	start	ATRld2-1G73530,ATws4-1G73510
48	29643657	start	ATRld2-1G73530,ATws4-1G73510
48	29644886	stop	ATRld2-1G73530,ATws4-1G73510
49	29630934	stop	ATRld2-1G73530,ATws4-1G73510
49	29632030	start	ATRld2-1G73540,ATws4-1G73520
48	29645488	start	ATRld2-1G73540,ATws4-1G73520
48	29649936	stop	ATRld2-1G73540,ATws4-1G73520
49	29638309	stop	ATRld2-1G73540,ATws4-1G73520
49	29640307	start	ATRld2-1G73550,ATws4-1G73530
48	29651933	start	ATRld2-1G73550,ATws4-1G73530
48	29654696	stop	ATRld2-1G73550,ATws4-1G73530
49	29643071	stop	ATRld2-1G73550,ATws4-1G73530
49	29643592	start	ATRld2-1G73560,ATws4-1G73540
48	29655217	start	ATRld2-1G73560,ATws4-1G73540
48	29655861	stop	ATRld2-1G73560,ATws4-1G73540
49	29644236	stop	ATRld2-1G73560,ATws4-1G73540
49	29644846	start	ATRld2-1G73570,ATws4-1G73550
48	29656472	start	ATRld2-1G73570,ATws4-1G73550
48	29661160	stop	ATRld2-1G73570,ATws4-1G73550
49	29649534	stop	ATRld2-1G73570,ATws4-1G73550
49	29650458	start	ATRld2-1G73580,ATws4-1G73560
48	29662084	start	ATRld2-1G73580,ATws4-1G73560
48	29662713	stop	ATRld2-1G73580,ATws4-1G73560
49	29651087	stop	ATRld2-1G73580,ATws4-1G73560
49	29652153	start	ATRld2-1G73590,ATws4-1G73570
48	29663779	start	ATRld2-1G73590,ATws4-1G73570
48	29665173	stop	ATRld2-1G73590,ATws4-1G73570
49	29653547	stop	ATRld2-1G73590,ATws4-1G73570
49	29657092	start	ATRld2-1G73600,ATws4-1G73580
48	29668704	start	ATRld2-1G73600,ATws4-1G73580
48	29672171	stop	ATRld2-1G73600,ATws4-1G73580
49	29660559	stop	ATRld2-1G73600,ATws4-1G73580
49	29661332	start	ATRld2-1G73610,ATws4-1G73590
48	29672944	start	ATRld2-1G73610,ATws4-1G73590
48	29673854	stop	ATRld2-1G73610,ATws4-1G73590
49	29662241	stop	ATRld2-1G73610,ATws4-1G73590
49	29662552	start	ATRld2-1G73620,ATws4-1G73600
48	29674165	start	ATRld2-1G73620,ATws4-1G73600
48	29674783	stop	ATRld2-1G73620,ATws4-1G73600
49	29663170	stop	ATRld2-1G73620,ATws4-1G73600
49	29663958	start	ATRld2-1G73630,ATws4-1G73610
48	29675571	start	ATRld2-1G73630,ATws4-1G73610
48	29677540	stop	ATRld2-1G73630,ATws4-1G73610
49	29665927	stop	ATRld2-1G73630,ATws4-1G73610
50	29583913	start	ATEst1-1G74200,ATRld2-1G73390
49	29583913	start	ATEst1-1G74200,ATRld2-1G73390
49	29584479	stop	ATEst1-1G74200,ATRld2-1G73390
50	29584479	stop	ATEst1-1G74200,ATRld2-1G73390
50	29585407	start	ATEst1-1G74210,ATRld2-1G73400
49	29585407	start	ATEst1-1G74210,ATRld2-1G73400
49	29588607	stop	ATEst1-1G74210,ATRld2-1G73400
50	29588608	stop	ATEst1-1G74210,ATRld2-1G73400
50	29591332	start	ATEst1-1G74220,ATRld2-1G73410
49	29591343	start	ATEst1-1G74220,ATRld2-1G73410
49	29593197	stop	ATEst1-1G74220,ATRld2-1G73410
50	29593185	stop	ATEst1-1G74220,ATRld2-1G73410
50	29595182	start	ATEst1-1G74230,ATRld2-1G73420
49	29595194	start	ATEst1-1G74230,ATRld2-1G73420
49	29596858	stop	ATEst1-1G74230,ATRld2-1G73420
50	29596867	stop	ATEst1-1G74230,ATRld2-1G73420
50	29597600	start	ATEst1-1G74240,ATRld2-1G73430
49	29597664	start	ATEst1-1G74240,ATRld2-1G73430
49	29598671	stop	ATEst1-1G74240,ATRld2-1G73430
50	29598607	stop	ATEst1-1G74240,ATRld2-1G73430
50	29599094	start	ATEst1-1G74250,ATRld2-1G73440
49	29599167	start	ATEst1-1G74250,ATRld2-1G73440
49	29600800	stop	ATEst1-1G74250,ATRld2-1G73440
50	29600727	stop	ATEst1-1G74250,ATRld2-1G73440
50	29603791	start	ATEst1-1G74260,ATRld2-1G73450
49	29603867	start	ATEst1-1G74260,ATRld2-1G73450
49	29604916	stop	ATEst1-1G74260,ATRld2-1G73450
50	29604840	stop	ATEst1-1G74260,ATRld2-1G73450
50	29606018	start	ATEst1-1G74270,ATRld2-1G73460
49	29606092	start	ATEst1-1G74270,ATRld2-1G73460
49	29607574	stop	ATEst1-1G74270,ATRld2-1G73460
50	29607500	stop	ATEst1-1G74270,ATRld2-1G73460
50	29609997	start	ATEst1-1G74280,ATRld2-1G73470
49	29609963	start	ATEst1-1G74280,ATRld2-1G73470
49	29614375	stop	ATEst1-1G74280,ATRld2-1G73470
50	29613034	stop	ATEst1-1G74280,ATRld2-1G73470
50	29614685	start	ATEst1-1G74300,ATRld2-1G73480
49	29614764	start	ATEst1-1G74300,ATRld2-1G73480
49	29616216	stop	ATEst1-1G74300,ATRld2-1G73480
50	29616125	stop	ATEst1-1G74300,ATRld2-1G73480
50	29633168	start	ATEst1-1G74370,ATRld2-1G73480
49	29614764	start	ATEst1-1G74370,ATRld2-1G73480
49	29616216	stop	ATEst1-1G74370,ATRld2-1G73480
50	29635062	stop	ATEst1-1G74370,ATRld2-1G73480
50	29640070	start	ATEst1-1G74380,ATRld2-1G73490
49	29616845	start	ATEst1-1G74380,ATRld2-1G73490
49	29619112	stop	ATEst1-1G74380,ATRld2-1G73490
50	29642297	stop	ATEst1-1G74380,ATRld2-1G73490
50	29647373	start	ATEst1-1G74400,ATRld2-1G73500
49	29622255	start	ATEst1-1G74400,ATRld2-1G73500
49	29623975	stop	ATEst1-1G74400,ATRld2-1G73500
50	29649093	stop	ATEst1-1G74400,ATRld2-1G73500
50	29649593	start	ATEst1-1G74410,ATRld2-1G73510
49	29624476	start	ATEst1-1G74410,ATRld2-1G73510
49	29625655	stop	ATEst1-1G74410,ATRld2-1G73510
50	29650909	stop	ATEst1-1G74410,ATRld2-1G73510
50	29653002	start	ATEst1-1G74420,ATRld2-1G73520
49	29626844	start	ATEst1-1G74420,ATRld2-1G73520
49	29628638	stop	ATEst1-1G74420,ATRld2-1G73520
50	29654255	stop	ATEst1-1G74420,ATRld2-1G73520
50	29656845	start	ATEst1-1G74440,ATRld2-1G73520
49	29626844	start	ATEst1-1G74440,ATRld2-1G73520
49	29628638	stop	ATEst1-1G74440,ATRld2-1G73520
50	29657516	stop	ATEst1-1G74440,ATRld2-1G73520
50	29659648	start	ATEst1-1G74450,ATRld2-1G73530
49	29629713	start	ATEst1-1G74450,ATRld2-1G73530
49	29630934	stop	ATEst1-1G74450,ATRld2-1G73530
50	29660857	stop	ATEst1-1G74450,ATRld2-1G73530
50	29661955	start	ATEst1-1G74460,ATRld2-1G73530
49	29629713	start	ATEst1-1G74460,ATRld2-1G73530
49	29630934	stop	ATEst1-1G74460,ATRld2-1G73530
50	29663333	stop	ATEst1-1G74460,ATRld2-1G73530
50	29663786	start	ATEst1-1G74470,ATRld2-1G73540
49	29632030	start	ATEst1-1G74470,ATRld2-1G73540
49	29638309	stop	ATEst1-1G74470,ATRld2-1G73540
50	29668233	stop	ATEst1-1G74470,ATRld2-1G73540
50	29670243	start	ATEst1-1G74480,ATRld2-1G73550
49	29640307	start	ATEst1-1G74480,ATRld2-1G73550
49	29643071	stop	ATEst1-1G74480,ATRld2-1G73550
50	29673077	stop	ATEst1-1G74480,ATRld2-1G73550
50	29673595	start	ATEst1-1G74490,ATRld2-1G73560
49	29643592	start	ATEst1-1G74490,ATRld2-1G73560
49	29644236	stop	ATEst1-1G74490,ATRld2-1G73560
50	29674239	stop	ATEst1-1G74490,ATRld2-1G73560
50	29674848	start	ATEst1-1G74500,ATRld2-1G73570
49	29644846	start	ATEst1-1G74500,ATRld2-1G73570
49	29649534	stop	ATEst1-1G74500,ATRld2-1G73570
50	29679536	stop	ATEst1-1G74500,ATRld2-1G73570
50	29680460	start	ATEst1-1G74510,ATRld2-1G73580
49	29650458	start	ATEst1-1G74510,ATRld2-1G73580
49	29651087	stop	ATEst1-1G74510,ATRld2-1G73580
50	29681089	stop	ATEst1-1G74510,ATRld2-1G73580
50	29682155	start	ATEst1-1G74520,ATRld2-1G73590
49	29652153	start	ATEst1-1G74520,ATRld2-1G73590
49	29653547	stop	ATEst1-1G74520,ATRld2-1G73590
50	29683549	stop	ATEst1-1G74520,ATRld2-1G73590
50	29687077	start	ATEst1-1G74530,ATRld2-1G73600
49	29657092	start	ATEst1-1G74530,ATRld2-1G73600
49	29660559	stop	ATEst1-1G74530,ATRld2-1G73600
50	29690544	stop	ATEst1-1G74530,ATRld2-1G73600
50	29691317	start	ATEst1-1G74540,ATRld2-1G73610
49	29661332	start	ATEst1-1G74540,ATRld2-1G73610
49	29662241	stop	ATEst1-1G74540,ATRld2-1G73610
50	29692227	stop	ATEst1-1G74540,ATRld2-1G73610
50	29692538	start	ATEst1-1G74550,ATRld2-1G73620
49	29662552	start	ATEst1-1G74550,ATRld2-1G73620
49	29663170	stop	ATEst1-1G74550,ATRld2-1G73620
50	29693156	stop	ATEst1-1G74550,ATRld2-1G73620
50	29693944	start	ATEst1-1G74560,ATRld2-1G73630
49	29663958	start	ATEst1-1G74560,ATRld2-1G73630
49	29665927	stop	ATEst1-1G74560,ATRld2-1G73630
50	29695913	stop	ATEst1-1G74560,ATRld2-1G73630
51	29583913	start	ATStw0-1G73120,ATEst1-1G74200
50	29583913	start	ATStw0-1G73120,ATEst1-1G74200
50	29584479	stop	ATStw0-1G73120,ATEst1-1G74200
51	29584479	stop	ATStw0-1G73120,ATEst1-1G74200
51	29585613	start	ATStw0-1G73130,ATEst1-1G74210
50	29585407	start	ATStw0-1G73130,ATEst1-1G74210
50	29588608	stop	ATStw0-1G73130,ATEst1-1G74210
51	29588596	stop	ATStw0-1G73130,ATEst1-1G74210
51	29591320	start	ATStw0-1G73140,ATEst1-1G74220
50	29591332	start	ATStw0-1G73140,ATEst1-1G74220
50	29593185	stop	ATStw0-1G73140,ATEst1-1G74220
51	29593174	stop	ATStw0-1G73140,ATEst1-1G74220
51	29595171	start	ATStw0-1G73150,ATEst1-1G74230
50	29595182	start	ATStw0-1G73150,ATEst1-1G74230
50	29596867	stop	ATStw0-1G73150,ATEst1-1G74230
51	29596835	stop	ATStw0-1G73150,ATEst1-1G74230
51	29597641	start	ATStw0-1G73160,ATEst1-1G74240
50	29597600	start	ATStw0-1G73160,ATEst1-1G74240
50	29598607	stop	ATStw0-1G73160,ATEst1-1G74240
51	29598648	stop	ATStw0-1G73160,ATEst1-1G74240
51	29599144	start	ATStw0-1G73170,ATEst1-1G74250
50	29599094	start	ATStw0-1G73170,ATEst1-1G74250
50	29600727	stop	ATStw0-1G73170,ATEst1-1G74250
51	29600777	stop	ATStw0-1G73170,ATEst1-1G74250
51	29603852	start	ATStw0-1G73180,ATEst1-1G74260
50	29603791	start	ATStw0-1G73180,ATEst1-1G74260
50	29604840	stop	ATStw0-1G73180,ATEst1-1G74260
51	29604901	stop	ATStw0-1G73180,ATEst1-1G74260
51	29606079	start	ATStw0-1G73190,ATEst1-1G74270
50	29606018	start	ATStw0-1G73190,ATEst1-1G74270
50	29607500	stop	ATStw0-1G73190,ATEst1-1G74270
51	29607561	stop	ATStw0-1G73190,ATEst1-1G74270
51	29609952	start	ATStw0-1G73200,ATEst1-1G74280
50	29609997	start	ATStw0-1G73200,ATEst1-1G74280
50	29613034	stop	ATStw0-1G73200,ATEst1-1G74280
51	29614364	stop	ATStw0-1G73200,ATEst1-1G74280
51	29614753	start	ATStw0-1G73210,ATEst1-1G74300
50	29614685	start	ATStw0-1G73210,ATEst1-1G74300
50	29616125	stop	ATStw0-1G73210,ATEst1-1G74300
51	29616205	stop	ATStw0-1G73210,ATEst1-1G74300
51	29614753	start	ATStw0-1G73210,ATEst1-1G74370
50	29633168	start	ATStw0-1G73210,ATEst1-1G74370
50	29635062	stop	ATStw0-1G73210,ATEst1-1G74370
51	29616205	stop	ATStw0-1G73210,ATEst1-1G74370
51	29616834	start	ATStw0-1G73220,ATEst1-1G74380
50	29640070	start	ATStw0-1G73220,ATEst1-1G74380
50	29642297	stop	ATStw0-1G73220,ATEst1-1G74380
51	29619101	stop	ATStw0-1G73220,ATEst1-1G74380
51	29622243	start	ATStw0-1G73230,ATEst1-1G74400
50	29647373	start	ATStw0-1G73230,ATEst1-1G74400
50	29649093	stop	ATStw0-1G73230,ATEst1-1G74400
51	29623963	stop	ATStw0-1G73230,ATEst1-1G74400
51	29624463	start	ATStw0-1G73240,ATEst1-1G74410
50	29649593	start	ATStw0-1G73240,ATEst1-1G74410
50	29650909	stop	ATStw0-1G73240,ATEst1-1G74410
51	29625654	stop	ATStw0-1G73240,ATEst1-1G74410
51	29626848	start	ATStw0-1G73250,ATEst1-1G74450
50	29659648	start	ATStw0-1G73250,ATEst1-1G74450
50	29660857	stop	ATStw0-1G73250,ATEst1-1G74450
51	29628069	stop	ATStw0-1G73250,ATEst1-1G74450
51	29626848	start	ATStw0-1G73250,ATEst1-1G74460
50	29661955	start	ATStw0-1G73250,ATEst1-1G74460
50	29663333	stop	ATStw0-1G73250,ATEst1-1G74460
51	29628069	stop	ATStw0-1G73250,ATEst1-1G74460
51	29629166	start	ATStw0-1G73260,ATEst1-1G74470
50	29663786	start	ATStw0-1G73260,ATEst1-1G74470
50	29668233	stop	ATStw0-1G73260,ATEst1-1G74470
51	29635444	stop	ATStw0-1G73260,ATEst1-1G74470
51	29637457	start	ATStw0-1G73270,ATEst1-1G74480
50	29670243	start	ATStw0-1G73270,ATEst1-1G74480
50	29673077	stop	ATStw0-1G73270,ATEst1-1G74480
51	29640291	stop	ATStw0-1G73270,ATEst1-1G74480
51	29640812	start	ATStw0-1G73280,ATEst1-1G74490
50	29673595	start	ATStw0-1G73280,ATEst1-1G74490
50	29674239	stop	ATStw0-1G73280,ATEst1-1G74490
51	29641456	stop	ATStw0-1G73280,ATEst1-1G74490
51	29642063	start	ATStw0-1G73290,ATEst1-1G74500
50	29674848	start	ATStw0-1G73290,ATEst1-1G74500
50	29679536	stop	ATStw0-1G73290,ATEst1-1G74500
51	29646751	stop	ATStw0-1G73290,ATEst1-1G74500
51	29647674	start	ATStw0-1G73300,ATEst1-1G74510
50	29680460	start	ATStw0-1G73300,ATEst1-1G74510
50	29681089	stop	ATStw0-1G73300,ATEst1-1G74510
51	29648303	stop	ATStw0-1G73300,ATEst1-1G74510
51	29649369	start	ATStw0-1G73310,ATEst1-1G74520
50	29682155	start	ATStw0-1G73310,ATEst1-1G74520
50	29683549	stop	ATStw0-1G73310,ATEst1-1G74520
51	29650763	stop	ATStw0-1G73310,ATEst1-1G74520
51	29654299	start	ATStw0-1G73320,ATEst1-1G74530
50	29687077	start	ATStw0-1G73320,ATEst1-1G74530
50	29690544	stop	ATStw0-1G73320,ATEst1-1G74530
51	29657766	stop	ATStw0-1G73320,ATEst1-1G74530
51	29658539	start	ATStw0-1G73330,ATEst1-1G74540
50	29691317	start	ATStw0-1G73330,ATEst1-1G74540
50	29692227	stop	ATStw0-1G73330,ATEst1-1G74540
51	29659449	stop	ATStw0-1G73330,ATEst1-1G74540
51	29659760	start	ATStw0-1G73340,ATEst1-1G74550
50	29692538	start	ATStw0-1G73340,ATEst1-1G74550
50	29693156	stop	ATStw0-1G73340,ATEst1-1G74550
51	29660378	stop	ATStw0-1G73340,ATEst1-1G74550
51	29661166	start	ATStw0-1G73350,ATEst1-1G74560
50	29693944	start	ATStw0-1G73350,ATEst1-1G74560
50	29695913	stop	ATStw0-1G73350,ATEst1-1G74560
51	29663135	stop	ATStw0-1G73350,ATEst1-1G74560
52	29583913	start	ATCt1-1G72380,ATStw0-1G73120
51	29583913	start	ATCt1-1G72380,ATStw0-1G73120
51	29584479	stop	ATCt1-1G72380,ATStw0-1G73120
52	29584479	stop	ATCt1-1G72380,ATStw0-1G73120
52	29585396	start	ATCt1-1G72390,ATStw0-1G73130
51	29585613	start	ATCt1-1G72390,ATStw0-1G73130
51	29588596	stop	ATCt1-1G72390,ATStw0-1G73130
52	29588596	stop	ATCt1-1G72390,ATStw0-1G73130
52	29591320	start	ATCt1-1G72400,ATStw0-1G73140
51	29591320	start	ATCt1-1G72400,ATStw0-1G73140
51	29593174	stop	ATCt1-1G72400,ATStw0-1G73140
52	29593174	stop	ATCt1-1G72400,ATStw0-1G73140
52	29595171	start	ATCt1-1G72410,ATStw0-1G73150
51	29595171	start	ATCt1-1G72410,ATStw0-1G73150
51	29596835	stop	ATCt1-1G72410,ATStw0-1G73150
52	29596835	stop	ATCt1-1G72410,ATStw0-1G73150
52	29597641	start	ATCt1-1G72420,ATStw0-1G73160
51	29597641	start	ATCt1-1G72420,ATStw0-1G73160
51	29598648	stop	ATCt1-1G72420,ATStw0-1G73160
52	29598648	stop	ATCt1-1G72420,ATStw0-1G73160
52	29599144	start	ATCt1-1G72430,ATStw0-1G73170
51	29599144	start	ATCt1-1G72430,ATStw0-1G73170
51	29600777	stop	ATCt1-1G72430,ATStw0-1G73170
52	29600777	stop	ATCt1-1G72430,ATStw0-1G73170
52	29603851	start	ATCt1-1G72440,ATStw0-1G73180
51	29603852	start	ATCt1-1G72440,ATStw0-1G73180
51	29604901	stop	ATCt1-1G72440,ATStw0-1G73180
52	29604900	stop	ATCt1-1G72440,ATStw0-1G73180
52	29606078	start	ATCt1-1G72450,ATStw0-1G73190
51	29606079	start	ATCt1-1G72450,ATStw0-1G73190
51	29607561	stop	ATCt1-1G72450,ATStw0-1G73190
52	29607560	stop	ATCt1-1G72450,ATStw0-1G73190
52	29609951	start	ATCt1-1G72460,ATStw0-1G73200
51	29609952	start	ATCt1-1G72460,ATStw0-1G73200
51	29614364	stop	ATCt1-1G72460,ATStw0-1G73200
52	29614363	stop	ATCt1-1G72460,ATStw0-1G73200
52	29614752	start	ATCt1-1G72470,ATStw0-1G73210
51	29614753	start	ATCt1-1G72470,ATStw0-1G73210
51	29616205	stop	ATCt1-1G72470,ATStw0-1G73210
52	29616204	stop	ATCt1-1G72470,ATStw0-1G73210
52	29616833	start	ATCt1-1G72480,ATStw0-1G73220
51	29616834	start	ATCt1-1G72480,ATStw0-1G73220
51	29619101	stop	ATCt1-1G72480,ATStw0-1G73220
52	29619100	stop	ATCt1-1G72480,ATStw0-1G73220
52	29622242	start	ATCt1-1G72490,ATStw0-1G73230
51	29622243	start	ATCt1-1G72490,ATStw0-1G73230
51	29623963	stop	ATCt1-1G72490,ATStw0-1G73230
52	29623962	stop	ATCt1-1G72490,ATStw0-1G73230
52	29624462	start	ATCt1-1G72500,ATStw0-1G73240
51	29624463	start	ATCt1-1G72500,ATStw0-1G73240
51	29625654	stop	ATCt1-1G72500,ATStw0-1G73240
52	29625653	stop	ATCt1-1G72500,ATStw0-1G73240
52	29626847	start	ATCt1-1G72510,ATStw0-1G73250
51	29626848	start	ATCt1-1G72510,ATStw0-1G73250
51	29628069	stop	ATCt1-1G72510,ATStw0-1G73250
52	29628068	stop	ATCt1-1G72510,ATStw0-1G73250
52	29629165	start	ATCt1-1G72520,ATStw0-1G73250
51	29626848	start	ATCt1-1G72520,ATStw0-1G73250
51	29628069	stop	ATCt1-1G72520,ATStw0-1G73250
52	29630543	stop	ATCt1-1G72520,ATStw0-1G73250
52	29630996	start	ATCt1-1G72530,ATStw0-1G73260
51	29629166	start	ATCt1-1G72530,ATStw0-1G73260
51	29635444	stop	ATCt1-1G72530,ATStw0-1G73260
52	29635443	stop	ATCt1-1G72530,ATStw0-1G73260
52	29637456	start	ATCt1-1G72540,ATStw0-1G73270
51	29637457	start	ATCt1-1G72540,ATStw0-1G73270
51	29640291	stop	ATCt1-1G72540,ATStw0-1G73270
52	29640290	stop	ATCt1-1G72540,ATStw0-1G73270
52	29640811	start	ATCt1-1G72550,ATStw0-1G73280
51	29640812	start	ATCt1-1G72550,ATStw0-1G73280
51	29641456	stop	ATCt1-1G72550,ATStw0-1G73280
52	29641455	stop	ATCt1-1G72550,ATStw0-1G73280
52	29642062	start	ATCt1-1G72560,ATStw0-1G73290
51	29642063	start	ATCt1-1G72560,ATStw0-1G73290
51	29646751	stop	ATCt1-1G72560,ATStw0-1G73290
52	29646750	stop	ATCt1-1G72560,ATStw0-1G73290
52	29647673	start	ATCt1-1G72570,ATStw0-1G73300
51	29647674	start	ATCt1-1G72570,ATStw0-1G73300
51	29648303	stop	ATCt1-1G72570,ATStw0-1G73300
52	29648302	stop	ATCt1-1G72570,ATStw0-1G73300
52	29649368	start	ATCt1-1G72580,ATStw0-1G73310
51	29649369	start	ATCt1-1G72580,ATStw0-1G73310
51	29650763	stop	ATCt1-1G72580,ATStw0-1G73310
52	29650762	stop	ATCt1-1G72580,ATStw0-1G73310
52	29654298	start	ATCt1-1G72590,ATStw0-1G73320
51	29654299	start	ATCt1-1G72590,ATStw0-1G73320
51	29657766	stop	ATCt1-1G72590,ATStw0-1G73320
52	29657765	stop	ATCt1-1G72590,ATStw0-1G73320
52	29658538	start	ATCt1-1G72600,ATStw0-1G73330
51	29658539	start	ATCt1-1G72600,ATStw0-1G73330
51	29659449	stop	ATCt1-1G72600,ATStw0-1G73330
52	29659448	stop	ATCt1-1G72600,ATStw0-1G73330
52	29659759	start	ATCt1-1G72610,ATStw0-1G73340
51	29659760	start	ATCt1-1G72610,ATStw0-1G73340
51	29660378	stop	ATCt1-1G72610,ATStw0-1G73340
52	29660377	stop	ATCt1-1G72610,ATStw0-1G73340
52	29661165	start	ATCt1-1G72620,ATStw0-1G73350
51	29661166	start	ATCt1-1G72620,ATStw0-1G73350
51	29663135	stop	ATCt1-1G72620,ATStw0-1G73350
52	29663134	stop	ATCt1-1G72620,ATStw0-1G73350
53	29583913	start	ATNemrut1-1G72780,ATCt1-1G72380
52	29583913	start	ATNemrut1-1G72780,ATCt1-1G72380
52	29584479	stop	ATNemrut1-1G72780,ATCt1-1G72380
53	29584479	stop	ATNemrut1-1G72780,ATCt1-1G72380
53	29585407	start	ATNemrut1-1G72790,ATCt1-1G72390
52	29585396	start	ATNemrut1-1G72790,ATCt1-1G72390
52	29588596	stop	ATNemrut1-1G72790,ATCt1-1G72390
53	29588609	stop	ATNemrut1-1G72790,ATCt1-1G72390
53	29591335	start	ATNemrut1-1G72800,ATCt1-1G72400
52	29591320	start	ATNemrut1-1G72800,ATCt1-1G72400
52	29593174	stop	ATNemrut1-1G72800,ATCt1-1G72400
53	29593188	stop	ATNemrut1-1G72800,ATCt1-1G72400
53	29595186	start	ATNemrut1-1G72810,ATCt1-1G72410
52	29595171	start	ATNemrut1-1G72810,ATCt1-1G72410
52	29596835	stop	ATNemrut1-1G72810,ATCt1-1G72410
53	29596871	stop	ATNemrut1-1G72810,ATCt1-1G72410
53	29597604	start	ATNemrut1-1G72820,ATCt1-1G72420
52	29597641	start	ATNemrut1-1G72820,ATCt1-1G72420
52	29598648	stop	ATNemrut1-1G72820,ATCt1-1G72420
53	29598611	stop	ATNemrut1-1G72820,ATCt1-1G72420
53	29599098	start	ATNemrut1-1G72830,ATCt1-1G72430
52	29599144	start	ATNemrut1-1G72830,ATCt1-1G72430
52	29600777	stop	ATNemrut1-1G72830,ATCt1-1G72430
53	29600731	stop	ATNemrut1-1G72830,ATCt1-1G72430
53	29603801	start	ATNemrut1-1G72840,ATCt1-1G72440
52	29603851	start	ATNemrut1-1G72840,ATCt1-1G72440
52	29604900	stop	ATNemrut1-1G72840,ATCt1-1G72440
53	29604850	stop	ATNemrut1-1G72840,ATCt1-1G72440
53	29606028	start	ATNemrut1-1G72850,ATCt1-1G72450
52	29606078	start	ATNemrut1-1G72850,ATCt1-1G72450
52	29607560	stop	ATNemrut1-1G72850,ATCt1-1G72450
53	29607510	stop	ATNemrut1-1G72850,ATCt1-1G72450
53	29620587	start	ATNemrut1-1G72870,ATCt1-1G72480
52	29616833	start	ATNemrut1-1G72870,ATCt1-1G72480
52	29619100	stop	ATNemrut1-1G72870,ATCt1-1G72480
53	29622790	stop	ATNemrut1-1G72870,ATCt1-1G72480
53	29625907	start	ATNemrut1-1G72880,ATCt1-1G72490
52	29622242	start	ATNemrut1-1G72880,ATCt1-1G72490
52	29623962	stop	ATNemrut1-1G72880,ATCt1-1G72490
53	29627621	stop	ATNemrut1-1G72880,ATCt1-1G72490
53	29628120	start	ATNemrut1-1G72890,ATCt1-1G72500
52	29624462	start	ATNemrut1-1G72890,ATCt1-1G72500
52	29625653	stop	ATNemrut1-1G72890,ATCt1-1G72500
53	29629436	stop	ATNemrut1-1G72890,ATCt1-1G72500
53	29638173	start	ATNemrut1-1G72930,ATCt1-1G72510
52	29626847	start	ATNemrut1-1G72930,ATCt1-1G72510
52	29628068	stop	ATNemrut1-1G72930,ATCt1-1G72510
53	29639394	stop	ATNemrut1-1G72930,ATCt1-1G72510
53	29638173	start	ATNemrut1-1G72930,ATCt1-1G72520
52	29629165	start	ATNemrut1-1G72930,ATCt1-1G72520
52	29630543	stop	ATNemrut1-1G72930,ATCt1-1G72520
53	29639394	stop	ATNemrut1-1G72930,ATCt1-1G72520
53	29640491	start	ATNemrut1-1G72940,ATCt1-1G72530
52	29630996	start	ATNemrut1-1G72940,ATCt1-1G72530
52	29635443	stop	ATNemrut1-1G72940,ATCt1-1G72530
53	29646770	stop	ATNemrut1-1G72940,ATCt1-1G72530
53	29648782	start	ATNemrut1-1G72950,ATCt1-1G72540
52	29637456	start	ATNemrut1-1G72950,ATCt1-1G72540
52	29640290	stop	ATNemrut1-1G72950,ATCt1-1G72540
53	29651633	stop	ATNemrut1-1G72950,ATCt1-1G72540
53	29652154	start	ATNemrut1-1G72960,ATCt1-1G72550
52	29640811	start	ATNemrut1-1G72960,ATCt1-1G72550
52	29641455	stop	ATNemrut1-1G72960,ATCt1-1G72550
53	29652798	stop	ATNemrut1-1G72960,ATCt1-1G72550
53	29653406	start	ATNemrut1-1G72970,ATCt1-1G72560
52	29642062	start	ATNemrut1-1G72970,ATCt1-1G72560
52	29646750	stop	ATNemrut1-1G72970,ATCt1-1G72560
53	29658094	stop	ATNemrut1-1G72970,ATCt1-1G72560
53	29659018	start	ATNemrut1-1G72980,ATCt1-1G72570
52	29647673	start	ATNemrut1-1G72980,ATCt1-1G72570
52	29648302	stop	ATNemrut1-1G72980,ATCt1-1G72570
53	29659647	stop	ATNemrut1-1G72980,ATCt1-1G72570
53	29660713	start	ATNemrut1-1G72990,ATCt1-1G72580
52	29649368	start	ATNemrut1-1G72990,ATCt1-1G72580
52	29650762	stop	ATNemrut1-1G72990,ATCt1-1G72580
53	29662107	stop	ATNemrut1-1G72990,ATCt1-1G72580
53	29665640	start	ATNemrut1-1G73000,ATCt1-1G72590
52	29654298	start	ATNemrut1-1G73000,ATCt1-1G72590
52	29657765	stop	ATNemrut1-1G73000,ATCt1-1G72590
53	29669108	stop	ATNemrut1-1G73000,ATCt1-1G72590
53	29669881	start	ATNemrut1-1G73010,ATCt1-1G72600
52	29658538	start	ATNemrut1-1G73010,ATCt1-1G72600
52	29659448	stop	ATNemrut1-1G73010,ATCt1-1G72600
53	29670791	stop	ATNemrut1-1G73010,ATCt1-1G72600
53	29671102	start	ATNemrut1-1G73020,ATCt1-1G72610
52	29659759	start	ATNemrut1-1G73020,ATCt1-1G72610
52	29660377	stop	ATNemrut1-1G73020,ATCt1-1G72610
53	29671720	stop	ATNemrut1-1G73020,ATCt1-1G72610
53	29672507	start	ATNemrut1-1G73030,ATCt1-1G72620
52	29661165	start	ATNemrut1-1G73030,ATCt1-1G72620
52	29663134	stop	ATNemrut1-1G73030,ATCt1-1G72620
53	29674473	stop	ATNemrut1-1G73030,ATCt1-1G72620
54	29583913	start	ATDog4-1G72100,ATNemrut1-1G72780
53	29583913	start	ATDog4-1G72100,ATNemrut1-1G72780
53	29584479	stop	ATDog4-1G72100,ATNemrut1-1G72780
54	29584479	stop	ATDog4-1G72100,ATNemrut1-1G72780
54	29585407	start	ATDog4-1G72110,ATNemrut1-1G72790
53	29585407	start	ATDog4-1G72110,ATNemrut1-1G72790
53	29588609	stop	ATDog4-1G72110,ATNemrut1-1G72790
54	29588571	stop	ATDog4-1G72110,ATNemrut1-1G72790
54	29591302	start	ATDog4-1G72120,ATNemrut1-1G72800
53	29591335	start	ATDog4-1G72120,ATNemrut1-1G72800
53	29593188	stop	ATDog4-1G72120,ATNemrut1-1G72800
54	29593156	stop	ATDog4-1G72120,ATNemrut1-1G72800
54	29595155	start	ATDog4-1G72130,ATNemrut1-1G72810
53	29595186	start	ATDog4-1G72130,ATNemrut1-1G72810
53	29596871	stop	ATDog4-1G72130,ATNemrut1-1G72810
54	29596804	stop	ATDog4-1G72130,ATNemrut1-1G72810
54	29597632	start	ATDog4-1G72140,ATNemrut1-1G72820
53	29597604	start	ATDog4-1G72140,ATNemrut1-1G72820
53	29598611	stop	ATDog4-1G72140,ATNemrut1-1G72820
54	29598585	stop	ATDog4-1G72140,ATNemrut1-1G72820
54	29599068	start	ATDog4-1G72150,ATNemrut1-1G72830
53	29599098	start	ATDog4-1G72150,ATNemrut1-1G72830
53	29600731	stop	ATDog4-1G72150,ATNemrut1-1G72830
54	29600701	stop	ATDog4-1G72150,ATNemrut1-1G72830
54	29603765	start	ATDog4-1G72160,ATNemrut1-1G72840
53	29603801	start	ATDog4-1G72160,ATNemrut1-1G72840
53	29604850	stop	ATDog4-1G72160,ATNemrut1-1G72840
54	29604814	stop	ATDog4-1G72160,ATNemrut1-1G72840
54	29605992	start	ATDog4-1G72170,ATNemrut1-1G72850
53	29606028	start	ATDog4-1G72170,ATNemrut1-1G72850
53	29607510	stop	ATDog4-1G72170,ATNemrut1-1G72850
54	29607474	stop	ATDog4-1G72170,ATNemrut1-1G72850
54	29616894	start	ATDog4-1G72200,ATNemrut1-1G72870
53	29620587	start	ATDog4-1G72200,ATNemrut1-1G72870
53	29622790	stop	ATDog4-1G72200,ATNemrut1-1G72870
54	29619161	stop	ATDog4-1G72200,ATNemrut1-1G72870
54	29624233	start	ATDog4-1G72220,ATNemrut1-1G72880
53	29625907	start	ATDog4-1G72220,ATNemrut1-1G72880
53	29627621	stop	ATDog4-1G72220,ATNemrut1-1G72880
54	29625947	stop	ATDog4-1G72220,ATNemrut1-1G72880
54	29626446	start	ATDog4-1G72230,ATNemrut1-1G72890
53	29628120	start	ATDog4-1G72230,ATNemrut1-1G72890
53	29629436	stop	ATDog4-1G72230,ATNemrut1-1G72890
54	29627762	stop	ATDog4-1G72230,ATNemrut1-1G72890
54	29629854	start	ATDog4-1G72240,ATNemrut1-1G72900
53	29631529	start	ATDog4-1G72240,ATNemrut1-1G72900
53	29632782	stop	ATDog4-1G72240,ATNemrut1-1G72900
54	29631107	stop	ATDog4-1G72240,ATNemrut1-1G72900
54	29633684	start	ATDog4-1G72260,ATNemrut1-1G72900
53	29631529	start	ATDog4-1G72260,ATNemrut1-1G72900
53	29632782	stop	ATDog4-1G72260,ATNemrut1-1G72900
54	29634355	stop	ATDog4-1G72260,ATNemrut1-1G72900
54	29632155	start	ATDog4-1G72250,ATNemrut1-1G72910
53	29633842	start	ATDog4-1G72250,ATNemrut1-1G72910
53	29634763	stop	ATDog4-1G72250,ATNemrut1-1G72910
54	29633076	stop	ATDog4-1G72250,ATNemrut1-1G72910
54	29629854	start	ATDog4-1G72240,ATNemrut1-1G72920
53	29635371	start	ATDog4-1G72240,ATNemrut1-1G72920
53	29637101	stop	ATDog4-1G72240,ATNemrut1-1G72920
54	29631107	stop	ATDog4-1G72240,ATNemrut1-1G72920
54	29633684	start	ATDog4-1G72260,ATNemrut1-1G72920
53	29635371	start	ATDog4-1G72260,ATNemrut1-1G72920
53	29637101	stop	ATDog4-1G72260,ATNemrut1-1G72920
54	29634355	stop	ATDog4-1G72260,ATNemrut1-1G72920
54	29636485	start	ATDog4-1G72270,ATNemrut1-1G72930
53	29638173	start	ATDog4-1G72270,ATNemrut1-1G72930
53	29639394	stop	ATDog4-1G72270,ATNemrut1-1G72930
54	29637694	stop	ATDog4-1G72270,ATNemrut1-1G72930
54	29638792	start	ATDog4-1G72280,ATNemrut1-1G72940
53	29640491	start	ATDog4-1G72280,ATNemrut1-1G72940
53	29646770	stop	ATDog4-1G72280,ATNemrut1-1G72940
54	29645070	stop	ATDog4-1G72280,ATNemrut1-1G72940
54	29647080	start	ATDog4-1G72290,ATNemrut1-1G72950
53	29648782	start	ATDog4-1G72290,ATNemrut1-1G72950
53	29651633	stop	ATDog4-1G72290,ATNemrut1-1G72950
54	29649914	stop	ATDog4-1G72290,ATNemrut1-1G72950
54	29650432	start	ATDog4-1G72300,ATNemrut1-1G72960
53	29652154	start	ATDog4-1G72300,ATNemrut1-1G72960
53	29652798	stop	ATDog4-1G72300,ATNemrut1-1G72960
54	29651076	stop	ATDog4-1G72300,ATNemrut1-1G72960
54	29651685	start	ATDog4-1G72310,ATNemrut1-1G72970
53	29653406	start	ATDog4-1G72310,ATNemrut1-1G72970
53	29658094	stop	ATDog4-1G72310,ATNemrut1-1G72970
54	29656373	stop	ATDog4-1G72310,ATNemrut1-1G72970
54	29657297	start	ATDog4-1G72320,ATNemrut1-1G72980
53	29659018	start	ATDog4-1G72320,ATNemrut1-1G72980
53	29659647	stop	ATDog4-1G72320,ATNemrut1-1G72980
54	29657926	stop	ATDog4-1G72320,ATNemrut1-1G72980
54	29658992	start	ATDog4-1G72330,ATNemrut1-1G72990
53	29660713	start	ATDog4-1G72330,ATNemrut1-1G72990
53	29662107	stop	ATDog4-1G72330,ATNemrut1-1G72990
54	29660386	stop	ATDog4-1G72330,ATNemrut1-1G72990
54	29663918	start	ATDog4-1G72340,ATNemrut1-1G73000
53	29665640	start	ATDog4-1G72340,ATNemrut1-1G73000
53	29669108	stop	ATDog4-1G72340,ATNemrut1-1G73000
54	29667385	stop	ATDog4-1G72340,ATNemrut1-1G73000
54	29668158	start	ATDog4-1G72350,ATNemrut1-1G73010
53	29669881	start	ATDog4-1G72350,ATNemrut1-1G73010
53	29670791	stop	ATDog4-1G72350,ATNemrut1-1G73010
54	29669068	stop	ATDog4-1G72350,ATNemrut1-1G73010
54	29669379	start	ATDog4-1G72360,ATNemrut1-1G73020
53	29671102	start	ATDog4-1G72360,ATNemrut1-1G73020
53	29671720	stop	ATDog4-1G72360,ATNemrut1-1G73020
54	29669997	stop	ATDog4-1G72360,ATNemrut1-1G73020
54	29670785	start	ATDog4-1G72370,ATNemrut1-1G73030
53	29672507	start	ATDog4-1G72370,ATNemrut1-1G73030
53	29674473	stop	ATDog4-1G72370,ATNemrut1-1G73030
54	29672754	stop	ATDog4-1G72370,ATNemrut1-1G73030
55	29583913	start	ATIshikawa-1G73380,ATDog4-1G72100
54	29583913	start	ATIshikawa-1G73380,ATDog4-1G72100
54	29584479	stop	ATIshikawa-1G73380,ATDog4-1G72100
55	29584479	stop	ATIshikawa-1G73380,ATDog4-1G72100
55	29585407	start	ATIshikawa-1G73390,ATDog4-1G72110
54	29585407	start	ATIshikawa-1G73390,ATDog4-1G72110
54	29588571	stop	ATIshikawa-1G73390,ATDog4-1G72110
55	29588609	stop	ATIshikawa-1G73390,ATDog4-1G72110
55	29591335	start	ATIshikawa-1G73400,ATDog4-1G72120
54	29591302	start	ATIshikawa-1G73400,ATDog4-1G72120
54	29593156	stop	ATIshikawa-1G73400,ATDog4-1G72120
55	29593188	stop	ATIshikawa-1G73400,ATDog4-1G72120
55	29595186	start	ATIshikawa-1G73410,ATDog4-1G72130
54	29595155	start	ATIshikawa-1G73410,ATDog4-1G72130
54	29596804	stop	ATIshikawa-1G73410,ATDog4-1G72130
55	29596871	stop	ATIshikawa-1G73410,ATDog4-1G72130
55	29597604	start	ATIshikawa-1G73420,ATDog4-1G72140
54	29597632	start	ATIshikawa-1G73420,ATDog4-1G72140
54	29598585	stop	ATIshikawa-1G73420,ATDog4-1G72140
55	29598611	stop	ATIshikawa-1G73420,ATDog4-1G72140
55	29599098	start	ATIshikawa-1G73430,ATDog4-1G72150
54	29599068	start	ATIshikawa-1G73430,ATDog4-1G72150
54	29600701	stop	ATIshikawa-1G73430,ATDog4-1G72150
55	29600731	stop	ATIshikawa-1G73430,ATDog4-1G72150
55	29603800	start	ATIshikawa-1G73440,ATDog4-1G72160
54	29603765	start	ATIshikawa-1G73440,ATDog4-1G72160
54	29604814	stop	ATIshikawa-1G73440,ATDog4-1G72160
55	29604849	stop	ATIshikawa-1G73440,ATDog4-1G72160
55	29606027	start	ATIshikawa-1G73450,ATDog4-1G72170
54	29605992	start	ATIshikawa-1G73450,ATDog4-1G72170
54	29607474	stop	ATIshikawa-1G73450,ATDog4-1G72170
55	29607509	stop	ATIshikawa-1G73450,ATDog4-1G72170
55	29620406	start	ATIshikawa-1G73470,ATDog4-1G72200
54	29616894	start	ATIshikawa-1G73470,ATDog4-1G72200
54	29619161	stop	ATIshikawa-1G73470,ATDog4-1G72200
55	29622609	stop	ATIshikawa-1G73470,ATDog4-1G72200
55	29625726	start	ATIshikawa-1G73480,ATDog4-1G72220
54	29624233	start	ATIshikawa-1G73480,ATDog4-1G72220
54	29625947	stop	ATIshikawa-1G73480,ATDog4-1G72220
55	29627440	stop	ATIshikawa-1G73480,ATDog4-1G72220
55	29627939	start	ATIshikawa-1G73490,ATDog4-1G72230
54	29626446	start	ATIshikawa-1G73490,ATDog4-1G72230
54	29627762	stop	ATIshikawa-1G73490,ATDog4-1G72230
55	29629255	stop	ATIshikawa-1G73490,ATDog4-1G72230
55	29631348	start	ATIshikawa-1G73500,ATDog4-1G72240
54	29629854	start	ATIshikawa-1G73500,ATDog4-1G72240
54	29631107	stop	ATIshikawa-1G73500,ATDog4-1G72240
55	29632601	stop	ATIshikawa-1G73500,ATDog4-1G72240
55	29635191	start	ATIshikawa-1G73520,ATDog4-1G72240
54	29629854	start	ATIshikawa-1G73520,ATDog4-1G72240
54	29631107	stop	ATIshikawa-1G73520,ATDog4-1G72240
55	29636921	stop	ATIshikawa-1G73520,ATDog4-1G72240
55	29633661	start	ATIshikawa-1G73510,ATDog4-1G72250
54	29632155	start	ATIshikawa-1G73510,ATDog4-1G72250
54	29633076	stop	ATIshikawa-1G73510,ATDog4-1G72250
55	29634582	stop	ATIshikawa-1G73510,ATDog4-1G72250
55	29631348	start	ATIshikawa-1G73500,ATDog4-1G72260
54	29633684	start	ATIshikawa-1G73500,ATDog4-1G72260
54	29634355	stop	ATIshikawa-1G73500,ATDog4-1G72260
55	29632601	stop	ATIshikawa-1G73500,ATDog4-1G72260
55	29635191	start	ATIshikawa-1G73520,ATDog4-1G72260
54	29633684	start	ATIshikawa-1G73520,ATDog4-1G72260
54	29634355	stop	ATIshikawa-1G73520,ATDog4-1G72260
55	29636921	stop	ATIshikawa-1G73520,ATDog4-1G72260
55	29637993	start	ATIshikawa-1G73530,ATDog4-1G72270
54	29636485	start	ATIshikawa-1G73530,ATDog4-1G72270
54	29637694	stop	ATIshikawa-1G73530,ATDog4-1G72270
55	29639214	stop	ATIshikawa-1G73530,ATDog4-1G72270
55	29640311	start	ATIshikawa-1G73540,ATDog4-1G72270
54	29636485	start	ATIshikawa-1G73540,ATDog4-1G72270
54	29637694	stop	ATIshikawa-1G73540,ATDog4-1G72270
55	29641540	stop	ATIshikawa-1G73540,ATDog4-1G72270
55	29642142	start	ATIshikawa-1G73550,ATDog4-1G72280
54	29638792	start	ATIshikawa-1G73550,ATDog4-1G72280
54	29645070	stop	ATIshikawa-1G73550,ATDog4-1G72280
55	29646590	stop	ATIshikawa-1G73550,ATDog4-1G72280
55	29648602	start	ATIshikawa-1G73560,ATDog4-1G72290
54	29647080	start	ATIshikawa-1G73560,ATDog4-1G72290
54	29649914	stop	ATIshikawa-1G73560,ATDog4-1G72290
55	29651453	stop	ATIshikawa-1G73560,ATDog4-1G72290
55	29651974	start	ATIshikawa-1G73570,ATDog4-1G72300
54	29650432	start	ATIshikawa-1G73570,ATDog4-1G72300
54	29651076	stop	ATIshikawa-1G73570,ATDog4-1G72300
55	29652618	stop	ATIshikawa-1G73570,ATDog4-1G72300
55	29653226	start	ATIshikawa-1G73580,ATDog4-1G72310
54	29651685	start	ATIshikawa-1G73580,ATDog4-1G72310
54	29656373	stop	ATIshikawa-1G73580,ATDog4-1G72310
55	29657914	stop	ATIshikawa-1G73580,ATDog4-1G72310
55	29658838	start	ATIshikawa-1G73590,ATDog4-1G72320
54	29657297	start	ATIshikawa-1G73590,ATDog4-1G72320
54	29657926	stop	ATIshikawa-1G73590,ATDog4-1G72320
55	29659467	stop	ATIshikawa-1G73590,ATDog4-1G72320
55	29660533	start	ATIshikawa-1G73600,ATDog4-1G72330
54	29658992	start	ATIshikawa-1G73600,ATDog4-1G72330
54	29660386	stop	ATIshikawa-1G73600,ATDog4-1G72330
55	29661927	stop	ATIshikawa-1G73600,ATDog4-1G72330
55	29665460	start	ATIshikawa-1G73610,ATDog4-1G72340
54	29663918	start	ATIshikawa-1G73610,ATDog4-1G72340
54	29667385	stop	ATIshikawa-1G73610,ATDog4-1G72340
55	29668928	stop	ATIshikawa-1G73610,ATDog4-1G72340
55	29669701	start	ATIshikawa-1G73620,ATDog4-1G72350
54	29668158	start	ATIshikawa-1G73620,ATDog4-1G72350
54	29669068	stop	ATIshikawa-1G73620,ATDog4-1G72350
55	29670611	stop	ATIshikawa-1G73620,ATDog4-1G72350
55	29670922	start	ATIshikawa-1G73630,ATDog4-1G72360
54	29669379	start	ATIshikawa-1G73630,ATDog4-1G72360
54	29669997	stop	ATIshikawa-1G73630,ATDog4-1G72360
55	29671540	stop	ATIshikawa-1G73630,ATDog4-1G72360
55	29672327	start	ATIshikawa-1G73640,ATDog4-1G72370
54	29670785	start	ATIshikawa-1G73640,ATDog4-1G72370
54	29672754	stop	ATIshikawa-1G73640,ATDog4-1G72370
55	29674293	stop	ATIshikawa-1G73640,ATDog4-1G72370
56	29583913	start	ATHiroshima-1G72980,ATIshikawa-1G73380
55	29583913	start	ATHiroshima-1G72980,ATIshikawa-1G73380
55	29584479	stop	ATHiroshima-1G72980,ATIshikawa-1G73380
56	29584479	stop	ATHiroshima-1G72980,ATIshikawa-1G73380
56	29585624	start	ATHiroshima-1G72990,ATIshikawa-1G73390
55	29585407	start	ATHiroshima-1G72990,ATIshikawa-1G73390
55	29588609	stop	ATHiroshima-1G72990,ATIshikawa-1G73390
56	29588609	stop	ATHiroshima-1G72990,ATIshikawa-1G73390
56	29591335	start	ATHiroshima-1G73000,ATIshikawa-1G73400
55	29591335	start	ATHiroshima-1G73000,ATIshikawa-1G73400
55	29593188	stop	ATHiroshima-1G73000,ATIshikawa-1G73400
56	29593188	stop	ATHiroshima-1G73000,ATIshikawa-1G73400
56	29595186	start	ATHiroshima-1G73010,ATIshikawa-1G73410
55	29595186	start	ATHiroshima-1G73010,ATIshikawa-1G73410
55	29596871	stop	ATHiroshima-1G73010,ATIshikawa-1G73410
56	29596871	stop	ATHiroshima-1G73010,ATIshikawa-1G73410
56	29597604	start	ATHiroshima-1G73020,ATIshikawa-1G73420
55	29597604	start	ATHiroshima-1G73020,ATIshikawa-1G73420
55	29598611	stop	ATHiroshima-1G73020,ATIshikawa-1G73420
56	29598611	stop	ATHiroshima-1G73020,ATIshikawa-1G73420
56	29599098	start	ATHiroshima-1G73030,ATIshikawa-1G73430
55	29599098	start	ATHiroshima-1G73030,ATIshikawa-1G73430
55	29600731	stop	ATHiroshima-1G73030,ATIshikawa-1G73430
56	29600731	stop	ATHiroshima-1G73030,ATIshikawa-1G73430
56	29603800	start	ATHiroshima-1G73040,ATIshikawa-1G73440
55	29603800	start	ATHiroshima-1G73040,ATIshikawa-1G73440
55	29604849	stop	ATHiroshima-1G73040,ATIshikawa-1G73440
56	29604849	stop	ATHiroshima-1G73040,ATIshikawa-1G73440
56	29606027	start	ATHiroshima-1G73050,ATIshikawa-1G73450
55	29606027	start	ATHiroshima-1G73050,ATIshikawa-1G73450
55	29607509	stop	ATHiroshima-1G73050,ATIshikawa-1G73450
56	29607509	stop	ATHiroshima-1G73050,ATIshikawa-1G73450
56	29610576	start	ATHiroshima-1G73060,ATIshikawa-1G73460
55	29610576	start	ATHiroshima-1G73060,ATIshikawa-1G73460
55	29613241	stop	ATHiroshima-1G73060,ATIshikawa-1G73460
56	29613241	stop	ATHiroshima-1G73060,ATIshikawa-1G73460
56	29620406	start	ATHiroshima-1G73070,ATIshikawa-1G73470
55	29620406	start	ATHiroshima-1G73070,ATIshikawa-1G73470
55	29622609	stop	ATHiroshima-1G73070,ATIshikawa-1G73470
56	29622609	stop	ATHiroshima-1G73070,ATIshikawa-1G73470
56	29625726	start	ATHiroshima-1G73080,ATIshikawa-1G73480
55	29625726	start	ATHiroshima-1G73080,ATIshikawa-1G73480
55	29627440	stop	ATHiroshima-1G73080,ATIshikawa-1G73480
56	29627440	stop	ATHiroshima-1G73080,ATIshikawa-1G73480
56	29627939	start	ATHiroshima-1G73090,ATIshikawa-1G73490
55	29627939	start	ATHiroshima-1G73090,ATIshikawa-1G73490
55	29629255	stop	ATHiroshima-1G73090,ATIshikawa-1G73490
56	29629255	stop	ATHiroshima-1G73090,ATIshikawa-1G73490
56	29631348	start	ATHiroshima-1G73100,ATIshikawa-1G73500
55	29631348	start	ATHiroshima-1G73100,ATIshikawa-1G73500
55	29632601	stop	ATHiroshima-1G73100,ATIshikawa-1G73500
56	29632601	stop	ATHiroshima-1G73100,ATIshikawa-1G73500
56	29635191	start	ATHiroshima-1G73120,ATIshikawa-1G73500
55	29631348	start	ATHiroshima-1G73120,ATIshikawa-1G73500
55	29632601	stop	ATHiroshima-1G73120,ATIshikawa-1G73500
56	29636921	stop	ATHiroshima-1G73120,ATIshikawa-1G73500
56	29633661	start	ATHiroshima-1G73110,ATIshikawa-1G73510
55	29633661	start	ATHiroshima-1G73110,ATIshikawa-1G73510
55	29634582	stop	ATHiroshima-1G73110,ATIshikawa-1G73510
56	29634582	stop	ATHiroshima-1G73110,ATIshikawa-1G73510
56	29631348	start	ATHiroshima-1G73100,ATIshikawa-1G73520
55	29635191	start	ATHiroshima-1G73100,ATIshikawa-1G73520
55	29636921	stop	ATHiroshima-1G73100,ATIshikawa-1G73520
56	29632601	stop	ATHiroshima-1G73100,ATIshikawa-1G73520
56	29635191	start	ATHiroshima-1G73120,ATIshikawa-1G73520
55	29635191	start	ATHiroshima-1G73120,ATIshikawa-1G73520
55	29636921	stop	ATHiroshima-1G73120,ATIshikawa-1G73520
56	29636921	stop	ATHiroshima-1G73120,ATIshikawa-1G73520
56	29637993	start	ATHiroshima-1G73130,ATIshikawa-1G73530
55	29637993	start	ATHiroshima-1G73130,ATIshikawa-1G73530
55	29639214	stop	ATHiroshima-1G73130,ATIshikawa-1G73530
56	29639214	stop	ATHiroshima-1G73130,ATIshikawa-1G73530
56	29640311	start	ATHiroshima-1G73140,ATIshikawa-1G73530
55	29637993	start	ATHiroshima-1G73140,ATIshikawa-1G73530
55	29639214	stop	ATHiroshima-1G73140,ATIshikawa-1G73530
56	29641540	stop	ATHiroshima-1G73140,ATIshikawa-1G73530
56	29637993	start	ATHiroshima-1G73130,ATIshikawa-1G73540
55	29640311	start	ATHiroshima-1G73130,ATIshikawa-1G73540
55	29641540	stop	ATHiroshima-1G73130,ATIshikawa-1G73540
56	29639214	stop	ATHiroshima-1G73130,ATIshikawa-1G73540
56	29640311	start	ATHiroshima-1G73140,ATIshikawa-1G73540
55	29640311	start	ATHiroshima-1G73140,ATIshikawa-1G73540
55	29641540	stop	ATHiroshima-1G73140,ATIshikawa-1G73540
56	29641540	stop	ATHiroshima-1G73140,ATIshikawa-1G73540
56	29642142	start	ATHiroshima-1G73150,ATIshikawa-1G73550
55	29642142	start	ATHiroshima-1G73150,ATIshikawa-1G73550
55	29646590	stop	ATHiroshima-1G73150,ATIshikawa-1G73550
56	29646590	stop	ATHiroshima-1G73150,ATIshikawa-1G73550
56	29648602	start	ATHiroshima-1G73160,ATIshikawa-1G73560
55	29648602	start	ATHiroshima-1G73160,ATIshikawa-1G73560
55	29651453	stop	ATHiroshima-1G73160,ATIshikawa-1G73560
56	29651453	stop	ATHiroshima-1G73160,ATIshikawa-1G73560
56	29651974	start	ATHiroshima-1G73170,ATIshikawa-1G73570
55	29651974	start	ATHiroshima-1G73170,ATIshikawa-1G73570
55	29652618	stop	ATHiroshima-1G73170,ATIshikawa-1G73570
56	29652618	stop	ATHiroshima-1G73170,ATIshikawa-1G73570
56	29653226	start	ATHiroshima-1G73180,ATIshikawa-1G73580
55	29653226	start	ATHiroshima-1G73180,ATIshikawa-1G73580
55	29657914	stop	ATHiroshima-1G73180,ATIshikawa-1G73580
56	29657914	stop	ATHiroshima-1G73180,ATIshikawa-1G73580
56	29658838	start	ATHiroshima-1G73190,ATIshikawa-1G73590
55	29658838	start	ATHiroshima-1G73190,ATIshikawa-1G73590
55	29659467	stop	ATHiroshima-1G73190,ATIshikawa-1G73590
56	29659467	stop	ATHiroshima-1G73190,ATIshikawa-1G73590
56	29660533	start	ATHiroshima-1G73200,ATIshikawa-1G73600
55	29660533	start	ATHiroshima-1G73200,ATIshikawa-1G73600
55	29661927	stop	ATHiroshima-1G73200,ATIshikawa-1G73600
56	29661927	stop	ATHiroshima-1G73200,ATIshikawa-1G73600
56	29665460	start	ATHiroshima-1G73210,ATIshikawa-1G73610
55	29665460	start	ATHiroshima-1G73210,ATIshikawa-1G73610
55	29668928	stop	ATHiroshima-1G73210,ATIshikawa-1G73610
56	29668928	stop	ATHiroshima-1G73210,ATIshikawa-1G73610
56	29669701	start	ATHiroshima-1G73220,ATIshikawa-1G73620
55	29669701	start	ATHiroshima-1G73220,ATIshikawa-1G73620
55	29670611	stop	ATHiroshima-1G73220,ATIshikawa-1G73620
56	29670611	stop	ATHiroshima-1G73220,ATIshikawa-1G73620
56	29670922	start	ATHiroshima-1G73230,ATIshikawa-1G73630
55	29670922	start	ATHiroshima-1G73230,ATIshikawa-1G73630
55	29671540	stop	ATHiroshima-1G73230,ATIshikawa-1G73630
56	29671540	stop	ATHiroshima-1G73230,ATIshikawa-1G73630
56	29672327	start	ATHiroshima-1G73240,ATIshikawa-1G73640
55	29672327	start	ATHiroshima-1G73240,ATIshikawa-1G73640
55	29674293	stop	ATHiroshima-1G73240,ATIshikawa-1G73640
56	29674293	stop	ATHiroshima-1G73240,ATIshikawa-1G73640
57	29583913	start	ATKz9-1G72050,ATHiroshima-1G72980
56	29583913	start	ATKz9-1G72050,ATHiroshima-1G72980
56	29584479	stop	ATKz9-1G72050,ATHiroshima-1G72980
57	29584479	stop	ATKz9-1G72050,ATHiroshima-1G72980
57	29585407	start	ATKz9-1G72060,ATHiroshima-1G72990
56	29585624	start	ATKz9-1G72060,ATHiroshima-1G72990
56	29588609	stop	ATKz9-1G72060,ATHiroshima-1G72990
57	29588609	stop	ATKz9-1G72060,ATHiroshima-1G72990
57	29591335	start	ATKz9-1G72070,ATHiroshima-1G73000
56	29591335	start	ATKz9-1G72070,ATHiroshima-1G73000
56	29593188	stop	ATKz9-1G72070,ATHiroshima-1G73000
57	29593188	stop	ATKz9-1G72070,ATHiroshima-1G73000
57	29595186	start	ATKz9-1G72080,ATHiroshima-1G73010
56	29595186	start	ATKz9-1G72080,ATHiroshima-1G73010
56	29596871	stop	ATKz9-1G72080,ATHiroshima-1G73010
57	29596871	stop	ATKz9-1G72080,ATHiroshima-1G73010
57	29597604	start	ATKz9-1G72090,ATHiroshima-1G73020
56	29597604	start	ATKz9-1G72090,ATHiroshima-1G73020
56	29598611	stop	ATKz9-1G72090,ATHiroshima-1G73020
57	29598611	stop	ATKz9-1G72090,ATHiroshima-1G73020
57	29599098	start	ATKz9-1G72100,ATHiroshima-1G73030
56	29599098	start	ATKz9-1G72100,ATHiroshima-1G73030
56	29600731	stop	ATKz9-1G72100,ATHiroshima-1G73030
57	29600731	stop	ATKz9-1G72100,ATHiroshima-1G73030
57	29603800	start	ATKz9-1G72110,ATHiroshima-1G73040
56	29603800	start	ATKz9-1G72110,ATHiroshima-1G73040
56	29604849	stop	ATKz9-1G72110,ATHiroshima-1G73040
57	29604849	stop	ATKz9-1G72110,ATHiroshima-1G73040
57	29606027	start	ATKz9-1G72120,ATHiroshima-1G73050
56	29606027	start	ATKz9-1G72120,ATHiroshima-1G73050
56	29607509	stop	ATKz9-1G72120,ATHiroshima-1G73050
57	29607509	stop	ATKz9-1G72120,ATHiroshima-1G73050
57	29610632	start	ATKz9-1G72130,ATHiroshima-1G73060
56	29610576	start	ATKz9-1G72130,ATHiroshima-1G73060
56	29613241	stop	ATKz9-1G72130,ATHiroshima-1G73060
57	29613576	stop	ATKz9-1G72130,ATHiroshima-1G73060
57	29620586	start	ATKz9-1G72140,ATHiroshima-1G73070
56	29620406	start	ATKz9-1G72140,ATHiroshima-1G73070
56	29622609	stop	ATKz9-1G72140,ATHiroshima-1G73070
57	29622789	stop	ATKz9-1G72140,ATHiroshima-1G73070
57	29625906	start	ATKz9-1G72150,ATHiroshima-1G73080
56	29625726	start	ATKz9-1G72150,ATHiroshima-1G73080
56	29627440	stop	ATKz9-1G72150,ATHiroshima-1G73080
57	29627620	stop	ATKz9-1G72150,ATHiroshima-1G73080
57	29628119	start	ATKz9-1G72160,ATHiroshima-1G73090
56	29627939	start	ATKz9-1G72160,ATHiroshima-1G73090
56	29629255	stop	ATKz9-1G72160,ATHiroshima-1G73090
57	29629435	stop	ATKz9-1G72160,ATHiroshima-1G73090
57	29631528	start	ATKz9-1G72170,ATHiroshima-1G73100
56	29631348	start	ATKz9-1G72170,ATHiroshima-1G73100
56	29632601	stop	ATKz9-1G72170,ATHiroshima-1G73100
57	29632781	stop	ATKz9-1G72170,ATHiroshima-1G73100
57	29635370	start	ATKz9-1G72190,ATHiroshima-1G73100
56	29631348	start	ATKz9-1G72190,ATHiroshima-1G73100
56	29632601	stop	ATKz9-1G72190,ATHiroshima-1G73100
57	29637100	stop	ATKz9-1G72190,ATHiroshima-1G73100
57	29633841	start	ATKz9-1G72180,ATHiroshima-1G73110
56	29633661	start	ATKz9-1G72180,ATHiroshima-1G73110
56	29634582	stop	ATKz9-1G72180,ATHiroshima-1G73110
57	29634762	stop	ATKz9-1G72180,ATHiroshima-1G73110
57	29631528	start	ATKz9-1G72170,ATHiroshima-1G73120
56	29635191	start	ATKz9-1G72170,ATHiroshima-1G73120
56	29636921	stop	ATKz9-1G72170,ATHiroshima-1G73120
57	29632781	stop	ATKz9-1G72170,ATHiroshima-1G73120
57	29635370	start	ATKz9-1G72190,ATHiroshima-1G73120
56	29635191	start	ATKz9-1G72190,ATHiroshima-1G73120
56	29636921	stop	ATKz9-1G72190,ATHiroshima-1G73120
57	29637100	stop	ATKz9-1G72190,ATHiroshima-1G73120
57	29638172	start	ATKz9-1G72200,ATHiroshima-1G73130
56	29637993	start	ATKz9-1G72200,ATHiroshima-1G73130
56	29639214	stop	ATKz9-1G72200,ATHiroshima-1G73130
57	29639393	stop	ATKz9-1G72200,ATHiroshima-1G73130
57	29638172	start	ATKz9-1G72200,ATHiroshima-1G73140
56	29640311	start	ATKz9-1G72200,ATHiroshima-1G73140
56	29641540	stop	ATKz9-1G72200,ATHiroshima-1G73140
57	29639393	stop	ATKz9-1G72200,ATHiroshima-1G73140
57	29640490	start	ATKz9-1G72210,ATHiroshima-1G73150
56	29642142	start	ATKz9-1G72210,ATHiroshima-1G73150
56	29646590	stop	ATKz9-1G72210,ATHiroshima-1G73150
57	29646769	stop	ATKz9-1G72210,ATHiroshima-1G73150
57	29648781	start	ATKz9-1G72220,ATHiroshima-1G73160
56	29648602	start	ATKz9-1G72220,ATHiroshima-1G73160
56	29651453	stop	ATKz9-1G72220,ATHiroshima-1G73160
57	29651632	stop	ATKz9-1G72220,ATHiroshima-1G73160
57	29652153	start	ATKz9-1G72230,ATHiroshima-1G73170
56	29651974	start	ATKz9-1G72230,ATHiroshima-1G73170
56	29652618	stop	ATKz9-1G72230,ATHiroshima-1G73170
57	29652797	stop	ATKz9-1G72230,ATHiroshima-1G73170
57	29653405	start	ATKz9-1G72240,ATHiroshima-1G73180
56	29653226	start	ATKz9-1G72240,ATHiroshima-1G73180
56	29657914	stop	ATKz9-1G72240,ATHiroshima-1G73180
57	29658093	stop	ATKz9-1G72240,ATHiroshima-1G73180
57	29659017	start	ATKz9-1G72250,ATHiroshima-1G73190
56	29658838	start	ATKz9-1G72250,ATHiroshima-1G73190
56	29659467	stop	ATKz9-1G72250,ATHiroshima-1G73190
57	29659646	stop	ATKz9-1G72250,ATHiroshima-1G73190
57	29660712	start	ATKz9-1G72260,ATHiroshima-1G73200
56	29660533	start	ATKz9-1G72260,ATHiroshima-1G73200
56	29661927	stop	ATKz9-1G72260,ATHiroshima-1G73200
57	29662106	stop	ATKz9-1G72260,ATHiroshima-1G73200
57	29665639	start	ATKz9-1G72270,ATHiroshima-1G73210
56	29665460	start	ATKz9-1G72270,ATHiroshima-1G73210
56	29668928	stop	ATKz9-1G72270,ATHiroshima-1G73210
57	29669107	stop	ATKz9-1G72270,ATHiroshima-1G73210
57	29669880	start	ATKz9-1G72280,ATHiroshima-1G73220
56	29669701	start	ATKz9-1G72280,ATHiroshima-1G73220
56	29670611	stop	ATKz9-1G72280,ATHiroshima-1G73220
57	29670790	stop	ATKz9-1G72280,ATHiroshima-1G73220
57	29671101	start	ATKz9-1G72290,ATHiroshima-1G73230
56	29670922	start	ATKz9-1G72290,ATHiroshima-1G73230
56	29671540	stop	ATKz9-1G72290,ATHiroshima-1G73230
57	29671719	stop	ATKz9-1G72290,ATHiroshima-1G73230
57	29672506	start	ATKz9-1G72300,ATHiroshima-1G73240
56	29672327	start	ATKz9-1G72300,ATHiroshima-1G73240
56	29674293	stop	ATKz9-1G72300,ATHiroshima-1G73240
57	29674472	stop	ATKz9-1G72300,ATHiroshima-1G73240
58	29583913	start	ATGeg14-1G73000,ATKz9-1G72050
57	29583913	start	ATGeg14-1G73000,ATKz9-1G72050
57	29584479	stop	ATGeg14-1G73000,ATKz9-1G72050
58	29584479	stop	ATGeg14-1G73000,ATKz9-1G72050
58	29585624	start	ATGeg14-1G73010,ATKz9-1G72060
57	29585407	start	ATGeg14-1G73010,ATKz9-1G72060
57	29588609	stop	ATGeg14-1G73010,ATKz9-1G72060
58	29588607	stop	ATGeg14-1G73010,ATKz9-1G72060
58	29591735	start	ATGeg14-1G73020,ATKz9-1G72070
57	29591335	start	ATGeg14-1G73020,ATKz9-1G72070
57	29593188	stop	ATGeg14-1G73020,ATKz9-1G72070
58	29593595	stop	ATGeg14-1G73020,ATKz9-1G72070
58	29595599	start	ATGeg14-1G73030,ATKz9-1G72080
57	29595186	start	ATGeg14-1G73030,ATKz9-1G72080
57	29596871	stop	ATGeg14-1G73030,ATKz9-1G72080
58	29597284	stop	ATGeg14-1G73030,ATKz9-1G72080
58	29598020	start	ATGeg14-1G73040,ATKz9-1G72090
57	29597604	start	ATGeg14-1G73040,ATKz9-1G72090
57	29598611	stop	ATGeg14-1G73040,ATKz9-1G72090
58	29599027	stop	ATGeg14-1G73040,ATKz9-1G72090
58	29599514	start	ATGeg14-1G73050,ATKz9-1G72100
57	29599098	start	ATGeg14-1G73050,ATKz9-1G72100
57	29600731	stop	ATGeg14-1G73050,ATKz9-1G72100
58	29601147	stop	ATGeg14-1G73050,ATKz9-1G72100
58	29604217	start	ATGeg14-1G73060,ATKz9-1G72110
57	29603800	start	ATGeg14-1G73060,ATKz9-1G72110
57	29604849	stop	ATGeg14-1G73060,ATKz9-1G72110
58	29605266	stop	ATGeg14-1G73060,ATKz9-1G72110
58	29606443	start	ATGeg14-1G73070,ATKz9-1G72120
57	29606027	start	ATGeg14-1G73070,ATKz9-1G72120
57	29607509	stop	ATGeg14-1G73070,ATKz9-1G72120
58	29607925	stop	ATGeg14-1G73070,ATKz9-1G72120
58	29617349	start	ATGeg14-1G73100,ATKz9-1G72140
57	29620586	start	ATGeg14-1G73100,ATKz9-1G72140
57	29622789	stop	ATGeg14-1G73100,ATKz9-1G72140
58	29619616	stop	ATGeg14-1G73100,ATKz9-1G72140
58	29622724	start	ATGeg14-1G73110,ATKz9-1G72150
57	29625906	start	ATGeg14-1G73110,ATKz9-1G72150
57	29627620	stop	ATGeg14-1G73110,ATKz9-1G72150
58	29624438	stop	ATGeg14-1G73110,ATKz9-1G72150
58	29624937	start	ATGeg14-1G73120,ATKz9-1G72160
57	29628119	start	ATGeg14-1G73120,ATKz9-1G72160
57	29629435	stop	ATGeg14-1G73120,ATKz9-1G72160
58	29626253	stop	ATGeg14-1G73120,ATKz9-1G72160
58	29630361	start	ATGeg14-1G73140,ATKz9-1G72160
57	29628119	start	ATGeg14-1G73140,ATKz9-1G72160
57	29629435	stop	ATGeg14-1G73140,ATKz9-1G72160
58	29631540	stop	ATGeg14-1G73140,ATKz9-1G72160
58	29628346	start	ATGeg14-1G73130,ATKz9-1G72170
57	29631528	start	ATGeg14-1G73130,ATKz9-1G72170
57	29632781	stop	ATGeg14-1G73130,ATKz9-1G72170
58	29629599	stop	ATGeg14-1G73130,ATKz9-1G72170
58	29632735	start	ATGeg14-1G73150,ATKz9-1G72170
57	29631528	start	ATGeg14-1G73150,ATKz9-1G72170
57	29632781	stop	ATGeg14-1G73150,ATKz9-1G72170
58	29633406	stop	ATGeg14-1G73150,ATKz9-1G72170
58	29628346	start	ATGeg14-1G73130,ATKz9-1G72190
57	29635370	start	ATGeg14-1G73130,ATKz9-1G72190
57	29637100	stop	ATGeg14-1G73130,ATKz9-1G72190
58	29629599	stop	ATGeg14-1G73130,ATKz9-1G72190
58	29632735	start	ATGeg14-1G73150,ATKz9-1G72190
57	29635370	start	ATGeg14-1G73150,ATKz9-1G72190
57	29637100	stop	ATGeg14-1G73150,ATKz9-1G72190
58	29633406	stop	ATGeg14-1G73150,ATKz9-1G72190
58	29635605	start	ATGeg14-1G73160,ATKz9-1G72200
57	29638172	start	ATGeg14-1G73160,ATKz9-1G72200
57	29639393	stop	ATGeg14-1G73160,ATKz9-1G72200
58	29636826	stop	ATGeg14-1G73160,ATKz9-1G72200
58	29637922	start	ATGeg14-1G73170,ATKz9-1G72210
57	29640490	start	ATGeg14-1G73170,ATKz9-1G72210
57	29646769	stop	ATGeg14-1G73170,ATKz9-1G72210
58	29644201	stop	ATGeg14-1G73170,ATKz9-1G72210
58	29646198	start	ATGeg14-1G73180,ATKz9-1G72220
57	29648781	start	ATGeg14-1G73180,ATKz9-1G72220
57	29651632	stop	ATGeg14-1G73180,ATKz9-1G72220
58	29648962	stop	ATGeg14-1G73180,ATKz9-1G72220
58	29649483	start	ATGeg14-1G73190,ATKz9-1G72230
57	29652153	start	ATGeg14-1G73190,ATKz9-1G72230
57	29652797	stop	ATGeg14-1G73190,ATKz9-1G72230
58	29650127	stop	ATGeg14-1G73190,ATKz9-1G72230
58	29650736	start	ATGeg14-1G73200,ATKz9-1G72240
57	29653405	start	ATGeg14-1G73200,ATKz9-1G72240
57	29658093	stop	ATGeg14-1G73200,ATKz9-1G72240
58	29655424	stop	ATGeg14-1G73200,ATKz9-1G72240
58	29656348	start	ATGeg14-1G73210,ATKz9-1G72250
57	29659017	start	ATGeg14-1G73210,ATKz9-1G72250
57	29659646	stop	ATGeg14-1G73210,ATKz9-1G72250
58	29656977	stop	ATGeg14-1G73210,ATKz9-1G72250
58	29658043	start	ATGeg14-1G73220,ATKz9-1G72260
57	29660712	start	ATGeg14-1G73220,ATKz9-1G72260
57	29662106	stop	ATGeg14-1G73220,ATKz9-1G72260
58	29659437	stop	ATGeg14-1G73220,ATKz9-1G72260
58	29662969	start	ATGeg14-1G73230,ATKz9-1G72270
57	29665639	start	ATGeg14-1G73230,ATKz9-1G72270
57	29669107	stop	ATGeg14-1G73230,ATKz9-1G72270
58	29666436	stop	ATGeg14-1G73230,ATKz9-1G72270
58	29667208	start	ATGeg14-1G73240,ATKz9-1G72280
57	29669880	start	ATGeg14-1G73240,ATKz9-1G72280
57	29670790	stop	ATGeg14-1G73240,ATKz9-1G72280
58	29668118	stop	ATGeg14-1G73240,ATKz9-1G72280
58	29668429	start	ATGeg14-1G73250,ATKz9-1G72290
57	29671101	start	ATGeg14-1G73250,ATKz9-1G72290
57	29671719	stop	ATGeg14-1G73250,ATKz9-1G72290
58	29669047	stop	ATGeg14-1G73250,ATKz9-1G72290
58	29669835	start	ATGeg14-1G73260,ATKz9-1G72300
57	29672506	start	ATGeg14-1G73260,ATKz9-1G72300
57	29674472	stop	ATGeg14-1G73260,ATKz9-1G72300
58	29671804	stop	ATGeg14-1G73260,ATKz9-1G72300
59	29583913	start	ATN13-1G75510,ATGeg14-1G73000
58	29583913	start	ATN13-1G75510,ATGeg14-1G73000
58	29584479	stop	ATN13-1G75510,ATGeg14-1G73000
59	29584479	stop	ATN13-1G75510,ATGeg14-1G73000
59	29585407	start	ATN13-1G75520,ATGeg14-1G73010
58	29585624	start	ATN13-1G75520,ATGeg14-1G73010
58	29588607	stop	ATN13-1G75520,ATGeg14-1G73010
59	29588610	stop	ATN13-1G75520,ATGeg14-1G73010
59	29591332	start	ATN13-1G75530,ATGeg14-1G73020
58	29591735	start	ATN13-1G75530,ATGeg14-1G73020
58	29593595	stop	ATN13-1G75530,ATGeg14-1G73020
59	29593185	stop	ATN13-1G75530,ATGeg14-1G73020
59	29595183	start	ATN13-1G75540,ATGeg14-1G73030
58	29595599	start	ATN13-1G75540,ATGeg14-1G73030
58	29597284	stop	ATN13-1G75540,ATGeg14-1G73030
59	29596868	stop	ATN13-1G75540,ATGeg14-1G73030
59	29597601	start	ATN13-1G75550,ATGeg14-1G73040
58	29598020	start	ATN13-1G75550,ATGeg14-1G73040
58	29599027	stop	ATN13-1G75550,ATGeg14-1G73040
59	29598578	stop	ATN13-1G75550,ATGeg14-1G73040
59	29599065	start	ATN13-1G75560,ATGeg14-1G73050
58	29599514	start	ATN13-1G75560,ATGeg14-1G73050
58	29601147	stop	ATN13-1G75560,ATGeg14-1G73050
59	29600698	stop	ATN13-1G75560,ATGeg14-1G73050
59	29603757	start	ATN13-1G75570,ATGeg14-1G73060
58	29604217	start	ATN13-1G75570,ATGeg14-1G73060
58	29605266	stop	ATN13-1G75570,ATGeg14-1G73060
59	29604806	stop	ATN13-1G75570,ATGeg14-1G73060
59	29605983	start	ATN13-1G75580,ATGeg14-1G73070
58	29606443	start	ATN13-1G75580,ATGeg14-1G73070
58	29607925	stop	ATN13-1G75580,ATGeg14-1G73070
59	29607465	stop	ATN13-1G75580,ATGeg14-1G73070
59	29616690	start	ATN13-1G75600,ATGeg14-1G73090
58	29614901	start	ATN13-1G75600,ATGeg14-1G73090
58	29616300	stop	ATN13-1G75600,ATGeg14-1G73090
59	29618584	stop	ATN13-1G75600,ATGeg14-1G73090
59	29620567	start	ATN13-1G75610,ATGeg14-1G73100
58	29617349	start	ATN13-1G75610,ATGeg14-1G73100
58	29619616	stop	ATN13-1G75610,ATGeg14-1G73100
[truncated: 5,877 more rows]

## Sheet: Figure4b-syn_bed
idx	chr_id	start	stop	gene_id	species	group
70	Chr1	29583913	29584479	ATKar1-1G72190	Kar-1	Protein
70	Chr1	29585407	29586640	ATKar1-1G72200	Kar-1	Protein
70	Chr1	29586722	29588585	ATKar1-1G72210	Kar-1	Protein
70	Chr1	29591311	29593164	ATKar1-1G72220	Kar-1	Protein
70	Chr1	29595162	29596847	ATKar1-1G72230	Kar-1	Protein
70	Chr1	29597580	29598587	ATKar1-1G72240	Kar-1	Protein
70	Chr1	29599074	29600707	ATKar1-1G72250	Kar-1	Protein
70	Chr1	29603776	29604825	ATKar1-1G72260	Kar-1	Protein
70	Chr1	29606003	29607485	ATKar1-1G72270	Kar-1	Protein
70	Chr1	29610608	29613552	ATKar1-1G72280	Kar-1	Cluster
70	Chr1	29620562	29622765	ATKar1-1G72290	Kar-1	Protein
70	Chr1	29625881	29627595	ATKar1-1G72300	Kar-1	Cluster
70	Chr1	29628094	29629410	ATKar1-1G72310	Kar-1	Cluster
70	Chr1	29631503	29632756	ATKar1-1G72320	Kar-1	Cluster
70	Chr1	29633816	29634737	ATKar1-1G72330	Kar-1	Cluster
70	Chr1	29635345	29637075	ATKar1-1G72340	Kar-1	Cluster
70	Chr1	29638147	29639368	ATKar1-1G72350	Kar-1	Cluster
70	Chr1	29640465	29641843	ATKar1-1G72360	Kar-1	Cluster
70	Chr1	29642296	29646744	ATKar1-1G72370	Kar-1	Protein
70	Chr1	29648756	29651607	ATKar1-1G72380	Kar-1	Protein
70	Chr1	29652128	29652772	ATKar1-1G72390	Kar-1	Protein
70	Chr1	29653380	29658068	ATKar1-1G72400	Kar-1	Protein
70	Chr1	29658992	29659621	ATKar1-1G72410	Kar-1	Protein
70	Chr1	29660687	29662081	ATKar1-1G72420	Kar-1	Protein
70	Chr1	29665615	29669083	ATKar1-1G72430	Kar-1	Protein
70	Chr1	29669856	29670766	ATKar1-1G72440	Kar-1	Protein
70	Chr1	29671077	29671695	ATKar1-1G72450	Kar-1	Protein
70	Chr1	29672482	29674448	ATKar1-1G72460	Kar-1	Protein
69	Chr1	29583913	29584479	ATSus1-1G72080	Sus-1	Protein
69	Chr1	29585407	29588609	ATSus1-1G72090	Sus-1	Protein
69	Chr1	29591335	29593188	ATSus1-1G72100	Sus-1	Protein
69	Chr1	29595186	29596871	ATSus1-1G72110	Sus-1	Protein
69	Chr1	29597604	29598611	ATSus1-1G72120	Sus-1	Protein
69	Chr1	29599098	29600731	ATSus1-1G72130	Sus-1	Protein
69	Chr1	29603801	29604850	ATSus1-1G72140	Sus-1	Protein
69	Chr1	29606028	29607510	ATSus1-1G72150	Sus-1	Protein
69	Chr1	29610633	29613577	ATSus1-1G72160	Sus-1	Cluster
69	Chr1	29620587	29622790	ATSus1-1G72170	Sus-1	Protein
69	Chr1	29625906	29627620	ATSus1-1G72180	Sus-1	Cluster
69	Chr1	29628119	29629435	ATSus1-1G72190	Sus-1	Cluster
69	Chr1	29631528	29632781	ATSus1-1G72200	Sus-1	Cluster
69	Chr1	29633841	29634762	ATSus1-1G72210	Sus-1	Cluster
69	Chr1	29635370	29636041	ATSus1-1G72220	Sus-1	Protein
69	Chr1	29638172	29639393	ATSus1-1G72230	Sus-1	Cluster
69	Chr1	29640490	29641868	ATSus1-1G72240	Sus-1	Cluster
69	Chr1	29642321	29646769	ATSus1-1G72250	Sus-1	Protein
69	Chr1	29648781	29651632	ATSus1-1G72260	Sus-1	Protein
69	Chr1	29652153	29652797	ATSus1-1G72270	Sus-1	Protein
69	Chr1	29653405	29658093	ATSus1-1G72280	Sus-1	Protein
69	Chr1	29659017	29659646	ATSus1-1G72290	Sus-1	Protein
69	Chr1	29660712	29662106	ATSus1-1G72300	Sus-1	Protein
69	Chr1	29665639	29669107	ATSus1-1G72310	Sus-1	Protein
69	Chr1	29669880	29670790	ATSus1-1G72320	Sus-1	Protein
69	Chr1	29671101	29671719	ATSus1-1G72330	Sus-1	Protein
69	Chr1	29672506	29674472	ATSus1-1G72340	Sus-1	Protein
68	Chr1	29583913	29584479	ATAltai5-1G72520	Altai-5	Protein
68	Chr1	29585407	29588609	ATAltai5-1G72530	Altai-5	Protein
68	Chr1	29591655	29593509	ATAltai5-1G72540	Altai-5	Protein
68	Chr1	29595516	29597201	ATAltai5-1G72550	Altai-5	Protein
68	Chr1	29597999	29599006	ATAltai5-1G72560	Altai-5	Protein
68	Chr1	29599489	29601122	ATAltai5-1G72570	Altai-5	Protein
68	Chr1	29603983	29605032	ATAltai5-1G72580	Altai-5	Protein
68	Chr1	29606208	29607690	ATAltai5-1G72590	Altai-5	Protein
68	Chr1	29610526	29614273	ATAltai5-1G72600	Altai-5	Cluster
68	Chr1	29614649	29616081	ATAltai5-1G72610	Altai-5	Cluster
68	Chr1	29617130	29619388	ATAltai5-1G72620	Altai-5	Protein
68	Chr1	29622462	29624232	ATAltai5-1G72630	Altai-5	Cluster
68	Chr1	29624722	29625913	ATAltai5-1G72640	Altai-5	Cluster
68	Chr1	29628006	29629259	ATAltai5-1G72650	Altai-5	Cluster
68	Chr1	29630319	29631528	ATAltai5-1G72660	Altai-5	Cluster
68	Chr1	29632626	29633096	ATAltai5-1G72670	Altai-5	Protein
68	Chr1	29633268	29634704	ATAltai5-1G72680	Altai-5	Cluster
68	Chr1	29635213	29641492	ATAltai5-1G72690	Altai-5	Cluster
68	Chr1	29643489	29646323	ATAltai5-1G72700	Altai-5	Protein
68	Chr1	29646844	29647488	ATAltai5-1G72710	Altai-5	Protein
68	Chr1	29648097	29652782	ATAltai5-1G72720	Altai-5	Protein
68	Chr1	29653706	29654335	ATAltai5-1G72730	Altai-5	Protein
68	Chr1	29655402	29656796	ATAltai5-1G72740	Altai-5	Protein
68	Chr1	29660330	29663798	ATAltai5-1G72750	Altai-5	Protein
68	Chr1	29664571	29664936	ATAltai5-1G72760	Altai-5	Protein
68	Chr1	29665209	29665481	ATAltai5-1G72770	Altai-5	Protein
68	Chr1	29665792	29666410	ATAltai5-1G72780	Altai-5	Protein
68	Chr1	29667197	29669163	ATAltai5-1G72790	Altai-5	Protein
67	Chr1	29583913	29584479	ATKyr1-1G72450	Kyr-1	Protein
67	Chr1	29585407	29588609	ATKyr1-1G72460	Kyr-1	Protein
67	Chr1	29591335	29593188	ATKyr1-1G72470	Kyr-1	Protein
67	Chr1	29595186	29596871	ATKyr1-1G72480	Kyr-1	Protein
67	Chr1	29597604	29598611	ATKyr1-1G72490	Kyr-1	Protein
67	Chr1	29599098	29600731	ATKyr1-1G72500	Kyr-1	Protein
67	Chr1	29603800	29604849	ATKyr1-1G72510	Kyr-1	Protein
67	Chr1	29606027	29607509	ATKyr1-1G72520	Kyr-1	Protein
67	Chr1	29610632	29613576	ATKyr1-1G72530	Kyr-1	Cluster
67	Chr1	29620586	29622789	ATKyr1-1G72540	Kyr-1	Protein
67	Chr1	29625905	29627619	ATKyr1-1G72550	Kyr-1	Cluster
67	Chr1	29628118	29629434	ATKyr1-1G72560	Kyr-1	Cluster
67	Chr1	29631527	29632780	ATKyr1-1G72570	Kyr-1	Cluster
67	Chr1	29633840	29634761	ATKyr1-1G72580	Kyr-1	Cluster
67	Chr1	29635369	29637099	ATKyr1-1G72590	Kyr-1	Cluster
67	Chr1	29638171	29639392	ATKyr1-1G72600	Kyr-1	Cluster
67	Chr1	29640489	29641867	ATKyr1-1G72610	Kyr-1	Cluster
67	Chr1	29642320	29646768	ATKyr1-1G72620	Kyr-1	Protein
67	Chr1	29648780	29651631	ATKyr1-1G72630	Kyr-1	Protein
67	Chr1	29652152	29652796	ATKyr1-1G72640	Kyr-1	Protein
67	Chr1	29653404	29658092	ATKyr1-1G72650	Kyr-1	Protein
67	Chr1	29659016	29659645	ATKyr1-1G72660	Kyr-1	Protein
67	Chr1	29660711	29662105	ATKyr1-1G72670	Kyr-1	Protein
67	Chr1	29665638	29669106	ATKyr1-1G72680	Kyr-1	Protein
67	Chr1	29669879	29670789	ATKyr1-1G72690	Kyr-1	Protein
67	Chr1	29671100	29671718	ATKyr1-1G72700	Kyr-1	Protein
67	Chr1	29672505	29674471	ATKyr1-1G72710	Kyr-1	Protein
66	Chr1	29583913	29584479	ATZal1-1G72130	Zal-1	Protein
66	Chr1	29585407	29588609	ATZal1-1G72140	Zal-1	Protein
66	Chr1	29591335	29593188	ATZal1-1G72150	Zal-1	Protein
66	Chr1	29595186	29596871	ATZal1-1G72160	Zal-1	Protein
66	Chr1	29597604	29598611	ATZal1-1G72170	Zal-1	Protein
66	Chr1	29599098	29600731	ATZal1-1G72180	Zal-1	Protein
66	Chr1	29603800	29604849	ATZal1-1G72190	Zal-1	Protein
66	Chr1	29606027	29607509	ATZal1-1G72200	Zal-1	Protein
66	Chr1	29610632	29613576	ATZal1-1G72210	Zal-1	Cluster
66	Chr1	29620586	29622789	ATZal1-1G72220	Zal-1	Protein
66	Chr1	29625905	29627619	ATZal1-1G72230	Zal-1	Cluster
66	Chr1	29628118	29629434	ATZal1-1G72240	Zal-1	Cluster
66	Chr1	29631527	29632780	ATZal1-1G72250	Zal-1	Cluster
66	Chr1	29633840	29634761	ATZal1-1G72260	Zal-1	Cluster
66	Chr1	29635369	29637099	ATZal1-1G72270	Zal-1	Cluster
66	Chr1	29638171	29639392	ATZal1-1G72280	Zal-1	Cluster
66	Chr1	29640489	29646768	ATZal1-1G72290	Zal-1	Cluster
66	Chr1	29648780	29651631	ATZal1-1G72300	Zal-1	Protein
66	Chr1	29652152	29652796	ATZal1-1G72310	Zal-1	Protein
66	Chr1	29653404	29658092	ATZal1-1G72320	Zal-1	Protein
66	Chr1	29659016	29659645	ATZal1-1G72330	Zal-1	Protein
66	Chr1	29660711	29662105	ATZal1-1G72340	Zal-1	Protein
66	Chr1	29665638	29669106	ATZal1-1G72350	Zal-1	Protein
66	Chr1	29669879	29670789	ATZal1-1G72360	Zal-1	Protein
66	Chr1	29671100	29671718	ATZal1-1G72370	Zal-1	Protein
66	Chr1	29672505	29674471	ATZal1-1G72380	Zal-1	Protein
65	Chr1	29583913	29584479	ATShahdara-1G72070	Shahdara	Protein
65	Chr1	29585407	29588609	ATShahdara-1G72080	Shahdara	Protein
65	Chr1	29591335	29593188	ATShahdara-1G72090	Shahdara	Protein
65	Chr1	29595186	29596871	ATShahdara-1G72100	Shahdara	Protein
65	Chr1	29597604	29598611	ATShahdara-1G72110	Shahdara	Protein
65	Chr1	29599098	29600731	ATShahdara-1G72120	Shahdara	Protein
65	Chr1	29603800	29604849	ATShahdara-1G72130	Shahdara	Protein
65	Chr1	29606027	29607509	ATShahdara-1G72140	Shahdara	Protein
65	Chr1	29610632	29613576	ATShahdara-1G72150	Shahdara	Cluster
65	Chr1	29620586	29622789	ATShahdara-1G72160	Shahdara	Protein
65	Chr1	29625905	29627619	ATShahdara-1G72170	Shahdara	Cluster
65	Chr1	29628118	29629434	ATShahdara-1G72180	Shahdara	Cluster
65	Chr1	29631527	29632780	ATShahdara-1G72190	Shahdara	Cluster
65	Chr1	29633840	29634761	ATShahdara-1G72200	Shahdara	Cluster
65	Chr1	29635369	29637099	ATShahdara-1G72210	Shahdara	Cluster
65	Chr1	29638171	29639392	ATShahdara-1G72220	Shahdara	Cluster
65	Chr1	29640489	29641718	ATShahdara-1G72230	Shahdara	Cluster
65	Chr1	29642320	29646768	ATShahdara-1G72240	Shahdara	Protein
65	Chr1	29648780	29651631	ATShahdara-1G72250	Shahdara	Protein
65	Chr1	29652152	29652796	ATShahdara-1G72260	Shahdara	Protein
65	Chr1	29653404	29658092	ATShahdara-1G72270	Shahdara	Protein
65	Chr1	29659016	29659645	ATShahdara-1G72280	Shahdara	Protein
65	Chr1	29660711	29662105	ATShahdara-1G72290	Shahdara	Protein
65	Chr1	29665638	29669106	ATShahdara-1G72300	Shahdara	Protein
65	Chr1	29669879	29670789	ATShahdara-1G72310	Shahdara	Protein
65	Chr1	29671100	29671718	ATShahdara-1G72320	Shahdara	Protein
65	Chr1	29672505	29674471	ATShahdara-1G72330	Shahdara	Protein
64	Chr1	29583913	29584479	ATNov02-1G74460	Nov-02	Protein
64	Chr1	29585407	29588609	ATNov02-1G74470	Nov-02	Protein
64	Chr1	29591335	29593188	ATNov02-1G74480	Nov-02	Protein
64	Chr1	29595186	29596871	ATNov02-1G74490	Nov-02	Protein
64	Chr1	29597604	29598611	ATNov02-1G74500	Nov-02	Protein
64	Chr1	29599098	29600731	ATNov02-1G74510	Nov-02	Protein
64	Chr1	29603800	29604849	ATNov02-1G74520	Nov-02	Protein
64	Chr1	29606027	29607509	ATNov02-1G74530	Nov-02	Protein
64	Chr1	29610632	29613576	ATNov02-1G74540	Nov-02	Cluster
64	Chr1	29620586	29622789	ATNov02-1G74550	Nov-02	Protein
64	Chr1	29625906	29627620	ATNov02-1G74560	Nov-02	Cluster
64	Chr1	29628119	29629435	ATNov02-1G74570	Nov-02	Cluster
64	Chr1	29631528	29632781	ATNov02-1G74580	Nov-02	Cluster
64	Chr1	29633841	29634762	ATNov02-1G74590	Nov-02	Cluster
64	Chr1	29635370	29636041	ATNov02-1G74600	Nov-02	Protein
64	Chr1	29638172	29639393	ATNov02-1G74610	Nov-02	Cluster
64	Chr1	29640490	29641719	ATNov02-1G74620	Nov-02	Cluster
64	Chr1	29642321	29646769	ATNov02-1G74630	Nov-02	Protein
64	Chr1	29648781	29651632	ATNov02-1G74640	Nov-02	Protein
64	Chr1	29652153	29652797	ATNov02-1G74650	Nov-02	Protein
64	Chr1	29653405	29658093	ATNov02-1G74660	Nov-02	Protein
64	Chr1	29659017	29659646	ATNov02-1G74670	Nov-02	Protein
64	Chr1	29660712	29662106	ATNov02-1G74680	Nov-02	Protein
64	Chr1	29665639	29669107	ATNov02-1G74690	Nov-02	Protein
64	Chr1	29669880	29670790	ATNov02-1G74700	Nov-02	Protein
64	Chr1	29671101	29671719	ATNov02-1G74710	Nov-02	Protein
64	Chr1	29672506	29674472	ATNov02-1G74720	Nov-02	Protein
63	Chr1	29583913	29584479	ATKas1-1G72230	Kas-1	Protein
63	Chr1	29585406	29588608	ATKas1-1G72240	Kas-1	Protein
63	Chr1	29591337	29593191	ATKas1-1G72250	Kas-1	Protein
63	Chr1	29595194	29596858	ATKas1-1G72260	Kas-1	Protein
63	Chr1	29597525	29598667	ATKas1-1G72270	Kas-1	Protein
63	Chr1	29599163	29600796	ATKas1-1G72280	Kas-1	Protein
63	Chr1	29603871	29604920	ATKas1-1G72290	Kas-1	Protein
63	Chr1	29606113	29607502	ATKas1-1G72300	Kas-1	Protein
63	Chr1	29609893	29613874	ATKas1-1G72310	Kas-1	Cluster
63	Chr1	29614360	29615724	ATKas1-1G72320	Kas-1	Cluster
63	Chr1	29616910	29621168	ATKas1-1G72330	Kas-1	Cluster
63	Chr1	29621476	29623389	ATKas1-1G72340	Kas-1	Cluster
63	Chr1	29624068	29626318	ATKas1-1G72350	Kas-1	Protein
63	Chr1	29629439	29631159	ATKas1-1G72360	Kas-1	Cluster
63	Chr1	29631660	29632838	ATKas1-1G72370	Kas-1	Cluster
63	Chr1	29634017	29634694	ATKas1-1G72380	Kas-1	Protein
63	Chr1	29635119	29635633	ATKas1-1G72390	Kas-1	Protein
63	Chr1	29636782	29637991	ATKas1-1G72400	Kas-1	Pair
63	Chr1	29639089	29645366	ATKas1-1G72410	Kas-1	Pair
63	Chr1	29647362	29650204	ATKas1-1G72420	Kas-1	Protein
63	Chr1	29650722	29651366	ATKas1-1G72430	Kas-1	Protein
63	Chr1	29651976	29656664	ATKas1-1G72440	Kas-1	Protein
63	Chr1	29657588	29658217	ATKas1-1G72450	Kas-1	Protein
63	Chr1	29659283	29660676	ATKas1-1G72460	Kas-1	Protein
63	Chr1	29664206	29667673	ATKas1-1G72470	Kas-1	Protein
63	Chr1	29668446	29669356	ATKas1-1G72480	Kas-1	Protein
63	Chr1	29669667	29670284	ATKas1-1G72490	Kas-1	Protein
63	Chr1	29671071	29673040	ATKas1-1G72500	Kas-1	Protein
62	Chr1	29583913	29584479	ATMs0-1G72280	Ms-0	Protein
62	Chr1	29585406	29588608	ATMs0-1G72290	Ms-0	Protein
62	Chr1	29591337	29593191	ATMs0-1G72300	Ms-0	Protein
62	Chr1	29595194	29596858	ATMs0-1G72310	Ms-0	Protein
62	Chr1	29597525	29598667	ATMs0-1G72320	Ms-0	Protein
62	Chr1	29599163	29600796	ATMs0-1G72330	Ms-0	Protein
62	Chr1	29603871	29604920	ATMs0-1G72340	Ms-0	Protein
62	Chr1	29606113	29607502	ATMs0-1G72350	Ms-0	Protein
62	Chr1	29609893	29613874	ATMs0-1G72360	Ms-0	Cluster
62	Chr1	29614360	29615724	ATMs0-1G72370	Ms-0	Cluster
62	Chr1	29616910	29621168	ATMs0-1G72380	Ms-0	Cluster
62	Chr1	29621476	29623389	ATMs0-1G72390	Ms-0	Cluster
62	Chr1	29624068	29626318	ATMs0-1G72400	Ms-0	Protein
62	Chr1	29629439	29631159	ATMs0-1G72410	Ms-0	Cluster
62	Chr1	29631660	29632838	ATMs0-1G72420	Ms-0	Cluster
62	Chr1	29634017	29634694	ATMs0-1G72430	Ms-0	Protein
62	Chr1	29635119	29635633	ATMs0-1G72440	Ms-0	Protein
62	Chr1	29636782	29637991	ATMs0-1G72450	Ms-0	Pair
62	Chr1	29639089	29645366	ATMs0-1G72460	Ms-0	Pair
62	Chr1	29647362	29650204	ATMs0-1G72470	Ms-0	Protein
62	Chr1	29650722	29651366	ATMs0-1G72480	Ms-0	Protein
62	Chr1	29651976	29656664	ATMs0-1G72490	Ms-0	Protein
62	Chr1	29657588	29658217	ATMs0-1G72500	Ms-0	Protein
62	Chr1	29659283	29660676	ATMs0-1G72510	Ms-0	Protein
62	Chr1	29664206	29667673	ATMs0-1G72520	Ms-0	Protein
62	Chr1	29668446	29669356	ATMs0-1G72530	Ms-0	Protein
62	Chr1	29669667	29670284	ATMs0-1G72540	Ms-0	Protein
62	Chr1	29671071	29673040	ATMs0-1G72550	Ms-0	Protein
61	Chr1	29583913	29584479	ATShigu2-1G72260	Shigu-2	Protein
61	Chr1	29585407	29588607	ATShigu2-1G72270	Shigu-2	Protein
61	Chr1	29591332	29593186	ATShigu2-1G72280	Shigu-2	Protein
61	Chr1	29595189	29596853	ATShigu2-1G72290	Shigu-2	Protein
61	Chr1	29597520	29598662	ATShigu2-1G72300	Shigu-2	Protein
61	Chr1	29599158	29600791	ATShigu2-1G72310	Shigu-2	Protein
61	Chr1	29603864	29604913	ATShigu2-1G72320	Shigu-2	Protein
61	Chr1	29606106	29607495	ATShigu2-1G72330	Shigu-2	Protein
61	Chr1	29609886	29613867	ATShigu2-1G72340	Shigu-2	Cluster
61	Chr1	29614353	29615717	ATShigu2-1G72350	Shigu-2	Cluster
61	Chr1	29616903	29621161	ATShigu2-1G72360	Shigu-2	Cluster
61	Chr1	29621469	29623382	ATShigu2-1G72370	Shigu-2	Cluster
61	Chr1	29624061	29626311	ATShigu2-1G72380	Shigu-2	Protein
61	Chr1	29629433	29631130	ATShigu2-1G72390	Shigu-2	Cluster
61	Chr1	29631654	29632832	ATShigu2-1G72400	Shigu-2	Cluster
61	Chr1	29634011	29634688	ATShigu2-1G72410	Shigu-2	Protein
61	Chr1	29635080	29635627	ATShigu2-1G72420	Shigu-2	Protein
61	Chr1	29636781	29637990	ATShigu2-1G72430	Shigu-2	Pair
61	Chr1	29639088	29645365	ATShigu2-1G72440	Shigu-2	Pair
61	Chr1	29647361	29650125	ATShigu2-1G72450	Shigu-2	Protein
61	Chr1	29650646	29651290	ATShigu2-1G72460	Shigu-2	Protein
61	Chr1	29651900	29656588	ATShigu2-1G72470	Shigu-2	Protein
61	Chr1	29657512	29658141	ATShigu2-1G72480	Shigu-2	Protein
61	Chr1	29659207	29660603	ATShigu2-1G72490	Shigu-2	Protein
61	Chr1	29664152	29667619	ATShigu2-1G72500	Shigu-2	Protein
61	Chr1	29668392	29669302	ATShigu2-1G72510	Shigu-2	Protein
61	Chr1	29669613	29670231	ATShigu2-1G72520	Shigu-2	Protein
61	Chr1	29671019	29672988	ATShigu2-1G72530	Shigu-2	Protein
60	Chr1	29583913	29584479	ATRubezhnoe1-1G73140	Rubezhnoe-1	Protein
60	Chr1	29585407	29588609	ATRubezhnoe1-1G73150	Rubezhnoe-1	Protein
60	Chr1	29591335	29593188	ATRubezhnoe1-1G73160	Rubezhnoe-1	Protein
60	Chr1	29595186	29596871	ATRubezhnoe1-1G73170	Rubezhnoe-1	Protein
60	Chr1	29597604	29598611	ATRubezhnoe1-1G73180	Rubezhnoe-1	Protein
60	Chr1	29599098	29600731	ATRubezhnoe1-1G73190	Rubezhnoe-1	Protein
60	Chr1	29603800	29604849	ATRubezhnoe1-1G73200	Rubezhnoe-1	Protein
60	Chr1	29606027	29607509	ATRubezhnoe1-1G73210	Rubezhnoe-1	Protein
60	Chr1	29610632	29613576	ATRubezhnoe1-1G73220	Rubezhnoe-1	Cluster
60	Chr1	29616700	29618594	ATRubezhnoe1-1G73230	Rubezhnoe-1	Cluster
60	Chr1	29620569	29622822	ATRubezhnoe1-1G73240	Rubezhnoe-1	Protein
60	Chr1	29625970	29627684	ATRubezhnoe1-1G73250	Rubezhnoe-1	Cluster
60	Chr1	29628183	29629499	ATRubezhnoe1-1G73260	Rubezhnoe-1	Cluster
60	Chr1	29631592	29632845	ATRubezhnoe1-1G73270	Rubezhnoe-1	Cluster
60	Chr1	29633905	29634826	ATRubezhnoe1-1G73280	Rubezhnoe-1	Cluster
60	Chr1	29635434	29636105	ATRubezhnoe1-1G73290	Rubezhnoe-1	Protein
60	Chr1	29636501	29637229	ATRubezhnoe1-1G73300	Rubezhnoe-1	Cluster
60	Chr1	29638360	29639581	ATRubezhnoe1-1G73310	Rubezhnoe-1	Cluster
60	Chr1	29640677	29641906	ATRubezhnoe1-1G73320	Rubezhnoe-1	Cluster
60	Chr1	29642508	29646955	ATRubezhnoe1-1G73330	Rubezhnoe-1	Protein
60	Chr1	29648965	29651799	ATRubezhnoe1-1G73340	Rubezhnoe-1	Protein
60	Chr1	29652317	29652961	ATRubezhnoe1-1G73350	Rubezhnoe-1	Protein
60	Chr1	29653570	29658261	ATRubezhnoe1-1G73360	Rubezhnoe-1	Protein
60	Chr1	29659182	29659811	ATRubezhnoe1-1G73370	Rubezhnoe-1	Protein
60	Chr1	29660877	29662273	ATRubezhnoe1-1G73380	Rubezhnoe-1	Protein
60	Chr1	29665822	29669289	ATRubezhnoe1-1G73390	Rubezhnoe-1	Protein
60	Chr1	29670062	29670972	ATRubezhnoe1-1G73400	Rubezhnoe-1	Protein
60	Chr1	29671283	29671901	ATRubezhnoe1-1G73410	Rubezhnoe-1	Protein
60	Chr1	29672689	29674658	ATRubezhnoe1-1G73420	Rubezhnoe-1	Protein
59	Chr1	29583913	29584479	ATN13-1G75510	N13	Protein
59	Chr1	29585407	29588610	ATN13-1G75520	N13	Protein
59	Chr1	29591332	29593185	ATN13-1G75530	N13	Protein
59	Chr1	29595183	29596868	ATN13-1G75540	N13	Protein
59	Chr1	29597601	29598578	ATN13-1G75550	N13	Protein
59	Chr1	29599065	29600698	ATN13-1G75560	N13	Protein
59	Chr1	29603757	29604806	ATN13-1G75570	N13	Protein
59	Chr1	29605983	29607465	ATN13-1G75580	N13	Protein
59	Chr1	29610588	29613532	ATN13-1G75590	N13	Cluster
59	Chr1	29616690	29618584	ATN13-1G75600	N13	Cluster
59	Chr1	29620567	29622794	ATN13-1G75610	N13	Protein
59	Chr1	29625913	29627604	ATN13-1G75620	N13	Cluster
59	Chr1	29628126	29629440	ATN13-1G75630	N13	Cluster
59	Chr1	29631533	29632785	ATN13-1G75640	N13	Cluster
59	Chr1	29633876	29635097	ATN13-1G75650	N13	Cluster
59	Chr1	29636193	29637571	ATN13-1G75660	N13	Cluster
59	Chr1	29638024	29642472	ATN13-1G75670	N13	Protein
59	Chr1	29644483	29647317	ATN13-1G75680	N13	Protein
59	Chr1	29647838	29648482	ATN13-1G75690	N13	Protein
59	Chr1	29649091	29653779	ATN13-1G75700	N13	Protein
59	Chr1	29654703	29655332	ATN13-1G75710	N13	Protein
59	Chr1	29656398	29657792	ATN13-1G75720	N13	Protein
59	Chr1	29661341	29664808	ATN13-1G75730	N13	Protein
59	Chr1	29665581	29666491	ATN13-1G75740	N13	Protein
59	Chr1	29666802	29667420	ATN13-1G75750	N13	Protein
59	Chr1	29668208	29670177	ATN13-1G75760	N13	Protein
58	Chr1	29583913	29584479	ATGeg14-1G73000	Geg-14	Protein
58	Chr1	29585624	29588607	ATGeg14-1G73010	Geg-14	Protein
58	Chr1	29591735	29593595	ATGeg14-1G73020	Geg-14	Protein
58	Chr1	29595599	29597284	ATGeg14-1G73030	Geg-14	Protein
58	Chr1	29598020	29599027	ATGeg14-1G73040	Geg-14	Protein
58	Chr1	29599514	29601147	ATGeg14-1G73050	Geg-14	Protein
58	Chr1	29604217	29605266	ATGeg14-1G73060	Geg-14	Protein
58	Chr1	29606443	29607925	ATGeg14-1G73070	Geg-14	Protein
58	Chr1	29610717	29614525	ATGeg14-1G73080	Geg-14	Cluster
58	Chr1	29614901	29616300	ATGeg14-1G73090	Geg-14	Cluster
58	Chr1	29617349	29619616	ATGeg14-1G73100	Geg-14	Protein
58	Chr1	29622724	29624438	ATGeg14-1G73110	Geg-14	Cluster
58	Chr1	29624937	29626253	ATGeg14-1G73120	Geg-14	Cluster
58	Chr1	29628346	29629599	ATGeg14-1G73130	Geg-14	Cluster
58	Chr1	29630361	29631540	ATGeg14-1G73140	Geg-14	Cluster
58	Chr1	29632735	29633406	ATGeg14-1G73150	Geg-14	Protein
58	Chr1	29635605	29636826	ATGeg14-1G73160	Geg-14	Cluster
58	Chr1	29637922	29644201	ATGeg14-1G73170	Geg-14	Cluster
58	Chr1	29646198	29648962	ATGeg14-1G73180	Geg-14	Protein
58	Chr1	29649483	29650127	ATGeg14-1G73190	Geg-14	Protein
58	Chr1	29650736	29655424	ATGeg14-1G73200	Geg-14	Protein
58	Chr1	29656348	29656977	ATGeg14-1G73210	Geg-14	Protein
58	Chr1	29658043	29659437	ATGeg14-1G73220	Geg-14	Protein
58	Chr1	29662969	29666436	ATGeg14-1G73230	Geg-14	Protein
58	Chr1	29667208	29668118	ATGeg14-1G73240	Geg-14	Protein
58	Chr1	29668429	29669047	ATGeg14-1G73250	Geg-14	Protein
58	Chr1	29669835	29671804	ATGeg14-1G73260	Geg-14	Protein
57	Chr1	29583913	29584479	ATKz9-1G72050	Kz-9	Protein
57	Chr1	29585407	29588609	ATKz9-1G72060	Kz-9	Protein
57	Chr1	29591335	29593188	ATKz9-1G72070	Kz-9	Protein
57	Chr1	29595186	29596871	ATKz9-1G72080	Kz-9	Protein
57	Chr1	29597604	29598611	ATKz9-1G72090	Kz-9	Protein
57	Chr1	29599098	29600731	ATKz9-1G72100	Kz-9	Protein
57	Chr1	29603800	29604849	ATKz9-1G72110	Kz-9	Protein
57	Chr1	29606027	29607509	ATKz9-1G72120	Kz-9	Protein
57	Chr1	29610632	29613576	ATKz9-1G72130	Kz-9	Cluster
57	Chr1	29620586	29622789	ATKz9-1G72140	Kz-9	Protein
57	Chr1	29625906	29627620	ATKz9-1G72150	Kz-9	Cluster
57	Chr1	29628119	29629435	ATKz9-1G72160	Kz-9	Cluster
57	Chr1	29631528	29632781	ATKz9-1G72170	Kz-9	Cluster
57	Chr1	29633841	29634762	ATKz9-1G72180	Kz-9	Cluster
57	Chr1	29635370	29637100	ATKz9-1G72190	Kz-9	Cluster
57	Chr1	29638172	29639393	ATKz9-1G72200	Kz-9	Cluster
57	Chr1	29640490	29646769	ATKz9-1G72210	Kz-9	Cluster
57	Chr1	29648781	29651632	ATKz9-1G72220	Kz-9	Protein
57	Chr1	29652153	29652797	ATKz9-1G72230	Kz-9	Protein
57	Chr1	29653405	29658093	ATKz9-1G72240	Kz-9	Protein
57	Chr1	29659017	29659646	ATKz9-1G72250	Kz-9	Protein
57	Chr1	29660712	29662106	ATKz9-1G72260	Kz-9	Protein
57	Chr1	29665639	29669107	ATKz9-1G72270	Kz-9	Protein
57	Chr1	29669880	29670790	ATKz9-1G72280	Kz-9	Protein
57	Chr1	29671101	29671719	ATKz9-1G72290	Kz-9	Protein
57	Chr1	29672506	29674472	ATKz9-1G72300	Kz-9	Protein
56	Chr1	29583913	29584479	ATHiroshima-1G72980	Hiroshima	Protein
56	Chr1	29585624	29588609	ATHiroshima-1G72990	Hiroshima	Protein
56	Chr1	29591335	29593188	ATHiroshima-1G73000	Hiroshima	Protein
56	Chr1	29595186	29596871	ATHiroshima-1G73010	Hiroshima	Protein
56	Chr1	29597604	29598611	ATHiroshima-1G73020	Hiroshima	Protein
56	Chr1	29599098	29600731	ATHiroshima-1G73030	Hiroshima	Protein
56	Chr1	29603800	29604849	ATHiroshima-1G73040	Hiroshima	Protein
56	Chr1	29606027	29607509	ATHiroshima-1G73050	Hiroshima	Protein
56	Chr1	29610576	29613241	ATHiroshima-1G73060	Hiroshima	Cluster
56	Chr1	29620406	29622609	ATHiroshima-1G73070	Hiroshima	Protein
56	Chr1	29625726	29627440	ATHiroshima-1G73080	Hiroshima	Cluster
56	Chr1	29627939	29629255	ATHiroshima-1G73090	Hiroshima	Cluster
56	Chr1	29631348	29632601	ATHiroshima-1G73100	Hiroshima	Cluster
56	Chr1	29633661	29634582	ATHiroshima-1G73110	Hiroshima	Cluster
56	Chr1	29635191	29636921	ATHiroshima-1G73120	Hiroshima	Cluster
56	Chr1	29637993	29639214	ATHiroshima-1G73130	Hiroshima	Cluster
56	Chr1	29640311	29641540	ATHiroshima-1G73140	Hiroshima	Cluster
56	Chr1	29642142	29646590	ATHiroshima-1G73150	Hiroshima	Protein
56	Chr1	29648602	29651453	ATHiroshima-1G73160	Hiroshima	Protein
56	Chr1	29651974	29652618	ATHiroshima-1G73170	Hiroshima	Protein
56	Chr1	29653226	29657914	ATHiroshima-1G73180	Hiroshima	Protein
56	Chr1	29658838	29659467	ATHiroshima-1G73190	Hiroshima	Protein
56	Chr1	29660533	29661927	ATHiroshima-1G73200	Hiroshima	Protein
56	Chr1	29665460	29668928	ATHiroshima-1G73210	Hiroshima	Protein
56	Chr1	29669701	29670611	ATHiroshima-1G73220	Hiroshima	Protein
56	Chr1	29670922	29671540	ATHiroshima-1G73230	Hiroshima	Protein
56	Chr1	29672327	29674293	ATHiroshima-1G73240	Hiroshima	Protein
55	Chr1	29583913	29584479	ATIshikawa-1G73380	Ishikawa	Protein
55	Chr1	29585407	29588609	ATIshikawa-1G73390	Ishikawa	Protein
55	Chr1	29591335	29593188	ATIshikawa-1G73400	Ishikawa	Protein
55	Chr1	29595186	29596871	ATIshikawa-1G73410	Ishikawa	Protein
55	Chr1	29597604	29598611	ATIshikawa-1G73420	Ishikawa	Protein
55	Chr1	29599098	29600731	ATIshikawa-1G73430	Ishikawa	Protein
55	Chr1	29603800	29604849	ATIshikawa-1G73440	Ishikawa	Protein
55	Chr1	29606027	29607509	ATIshikawa-1G73450	Ishikawa	Protein
55	Chr1	29610576	29613241	ATIshikawa-1G73460	Ishikawa	Cluster
55	Chr1	29620406	29622609	ATIshikawa-1G73470	Ishikawa	Protein
55	Chr1	29625726	29627440	ATIshikawa-1G73480	Ishikawa	Cluster
55	Chr1	29627939	29629255	ATIshikawa-1G73490	Ishikawa	Cluster
55	Chr1	29631348	29632601	ATIshikawa-1G73500	Ishikawa	Cluster
55	Chr1	29633661	29634582	ATIshikawa-1G73510	Ishikawa	Cluster
55	Chr1	29635191	29636921	ATIshikawa-1G73520	Ishikawa	Cluster
55	Chr1	29637993	29639214	ATIshikawa-1G73530	Ishikawa	Cluster
55	Chr1	29640311	29641540	ATIshikawa-1G73540	Ishikawa	Cluster
55	Chr1	29642142	29646590	ATIshikawa-1G73550	Ishikawa	Protein
55	Chr1	29648602	29651453	ATIshikawa-1G73560	Ishikawa	Protein
55	Chr1	29651974	29652618	ATIshikawa-1G73570	Ishikawa	Protein
55	Chr1	29653226	29657914	ATIshikawa-1G73580	Ishikawa	Protein
55	Chr1	29658838	29659467	ATIshikawa-1G73590	Ishikawa	Protein
55	Chr1	29660533	29661927	ATIshikawa-1G73600	Ishikawa	Protein
55	Chr1	29665460	29668928	ATIshikawa-1G73610	Ishikawa	Protein
55	Chr1	29669701	29670611	ATIshikawa-1G73620	Ishikawa	Protein
55	Chr1	29670922	29671540	ATIshikawa-1G73630	Ishikawa	Protein
55	Chr1	29672327	29674293	ATIshikawa-1G73640	Ishikawa	Protein
54	Chr1	29583913	29584479	ATDog4-1G72100	Dog-4	Protein
54	Chr1	29585407	29588571	ATDog4-1G72110	Dog-4	Protein
54	Chr1	29591302	29593156	ATDog4-1G72120	Dog-4	Protein
54	Chr1	29595155	29596804	ATDog4-1G72130	Dog-4	Protein
54	Chr1	29597632	29598585	ATDog4-1G72140	Dog-4	Protein
54	Chr1	29599068	29600701	ATDog4-1G72150	Dog-4	Protein
54	Chr1	29603765	29604814	ATDog4-1G72160	Dog-4	Protein
54	Chr1	29605992	29607474	ATDog4-1G72170	Dog-4	Protein
54	Chr1	29609972	29614070	ATDog4-1G72180	Dog-4	Pair
54	Chr1	29614446	29615845	ATDog4-1G72190	Dog-4	Pair
54	Chr1	29616894	29619161	ATDog4-1G72200	Dog-4	Protein
54	Chr1	29621772	29622495	ATDog4-1G72210	Dog-4	Protein
54	Chr1	29624233	29625947	ATDog4-1G72220	Dog-4	Cluster
54	Chr1	29626446	29627762	ATDog4-1G72230	Dog-4	Cluster
54	Chr1	29629854	29631107	ATDog4-1G72240	Dog-4	Cluster
54	Chr1	29632155	29633076	ATDog4-1G72250	Dog-4	Cluster
54	Chr1	29633684	29634355	ATDog4-1G72260	Dog-4	Protein
54	Chr1	29636485	29637694	ATDog4-1G72270	Dog-4	Cluster
54	Chr1	29638792	29645070	ATDog4-1G72280	Dog-4	Cluster
54	Chr1	29647080	29649914	ATDog4-1G72290	Dog-4	Protein
54	Chr1	29650432	29651076	ATDog4-1G72300	Dog-4	Protein
54	Chr1	29651685	29656373	ATDog4-1G72310	Dog-4	Protein
54	Chr1	29657297	29657926	ATDog4-1G72320	Dog-4	Protein
54	Chr1	29658992	29660386	ATDog4-1G72330	Dog-4	Protein
54	Chr1	29663918	29667385	ATDog4-1G72340	Dog-4	Protein
54	Chr1	29668158	29669068	ATDog4-1G72350	Dog-4	Protein
54	Chr1	29669379	29669997	ATDog4-1G72360	Dog-4	Protein
54	Chr1	29670785	29672754	ATDog4-1G72370	Dog-4	Protein
53	Chr1	29583913	29584479	ATNemrut1-1G72780	Nemrut-1	Protein
53	Chr1	29585407	29588609	ATNemrut1-1G72790	Nemrut-1	Protein
53	Chr1	29591335	29593188	ATNemrut1-1G72800	Nemrut-1	Protein
53	Chr1	29595186	29596871	ATNemrut1-1G72810	Nemrut-1	Protein
53	Chr1	29597604	29598611	ATNemrut1-1G72820	Nemrut-1	Protein
53	Chr1	29599098	29600731	ATNemrut1-1G72830	Nemrut-1	Protein
53	Chr1	29603801	29604850	ATNemrut1-1G72840	Nemrut-1	Protein
53	Chr1	29606028	29607510	ATNemrut1-1G72850	Nemrut-1	Protein
53	Chr1	29610633	29613577	ATNemrut1-1G72860	Nemrut-1	Cluster
53	Chr1	29620587	29622790	ATNemrut1-1G72870	Nemrut-1	Protein
53	Chr1	29625907	29627621	ATNemrut1-1G72880	Nemrut-1	Cluster
53	Chr1	29628120	29629436	ATNemrut1-1G72890	Nemrut-1	Cluster
53	Chr1	29631529	29632782	ATNemrut1-1G72900	Nemrut-1	Cluster
53	Chr1	29633842	29634763	ATNemrut1-1G72910	Nemrut-1	Cluster
53	Chr1	29635371	29637101	ATNemrut1-1G72920	Nemrut-1	Cluster
53	Chr1	29638173	29639394	ATNemrut1-1G72930	Nemrut-1	Cluster
53	Chr1	29640491	29646770	ATNemrut1-1G72940	Nemrut-1	Cluster
53	Chr1	29648782	29651633	ATNemrut1-1G72950	Nemrut-1	Protein
53	Chr1	29652154	29652798	ATNemrut1-1G72960	Nemrut-1	Protein
53	Chr1	29653406	29658094	ATNemrut1-1G72970	Nemrut-1	Protein
53	Chr1	29659018	29659647	ATNemrut1-1G72980	Nemrut-1	Protein
53	Chr1	29660713	29662107	ATNemrut1-1G72990	Nemrut-1	Protein
53	Chr1	29665640	29669108	ATNemrut1-1G73000	Nemrut-1	Protein
53	Chr1	29669881	29670791	ATNemrut1-1G73010	Nemrut-1	Protein
53	Chr1	29671102	29671720	ATNemrut1-1G73020	Nemrut-1	Protein
53	Chr1	29672507	29674473	ATNemrut1-1G73030	Nemrut-1	Protein
52	Chr1	29583913	29584479	ATCt1-1G72380	Ct-1	Protein
52	Chr1	29585396	29588596	ATCt1-1G72390	Ct-1	Protein
52	Chr1	29591320	29593174	ATCt1-1G72400	Ct-1	Protein
52	Chr1	29595171	29596835	ATCt1-1G72410	Ct-1	Protein
52	Chr1	29597641	29598648	ATCt1-1G72420	Ct-1	Protein
52	Chr1	29599144	29600777	ATCt1-1G72430	Ct-1	Protein
52	Chr1	29603851	29604900	ATCt1-1G72440	Ct-1	Protein
52	Chr1	29606078	29607560	ATCt1-1G72450	Ct-1	Protein
52	Chr1	29609951	29614363	ATCt1-1G72460	Ct-1	Cluster
52	Chr1	29614752	29616204	ATCt1-1G72470	Ct-1	Cluster
52	Chr1	29616833	29619100	ATCt1-1G72480	Ct-1	Protein
52	Chr1	29622242	29623962	ATCt1-1G72490	Ct-1	Cluster
52	Chr1	29624462	29625653	ATCt1-1G72500	Ct-1	Cluster
52	Chr1	29626847	29628068	ATCt1-1G72510	Ct-1	Cluster
52	Chr1	29629165	29630543	ATCt1-1G72520	Ct-1	Cluster
52	Chr1	29630996	29635443	ATCt1-1G72530	Ct-1	Protein
52	Chr1	29637456	29640290	ATCt1-1G72540	Ct-1	Protein
52	Chr1	29640811	29641455	ATCt1-1G72550	Ct-1	Protein
52	Chr1	29642062	29646750	ATCt1-1G72560	Ct-1	Protein
52	Chr1	29647673	29648302	ATCt1-1G72570	Ct-1	Protein
52	Chr1	29649368	29650762	ATCt1-1G72580	Ct-1	Protein
52	Chr1	29654298	29657765	ATCt1-1G72590	Ct-1	Protein
52	Chr1	29658538	29659448	ATCt1-1G72600	Ct-1	Protein
52	Chr1	29659759	29660377	ATCt1-1G72610	Ct-1	Protein
52	Chr1	29661165	29663134	ATCt1-1G72620	Ct-1	Protein
51	Chr1	29583913	29584479	ATStw0-1G73120	Stw-0	Protein
51	Chr1	29585613	29588596	ATStw0-1G73130	Stw-0	Protein
51	Chr1	29591320	29593174	ATStw0-1G73140	Stw-0	Protein
51	Chr1	29595171	29596835	ATStw0-1G73150	Stw-0	Protein
51	Chr1	29597641	29598648	ATStw0-1G73160	Stw-0	Protein
51	Chr1	29599144	29600777	ATStw0-1G73170	Stw-0	Protein
51	Chr1	29603852	29604901	ATStw0-1G73180	Stw-0	Protein
51	Chr1	29606079	29607561	ATStw0-1G73190	Stw-0	Protein
51	Chr1	29609952	29614364	ATStw0-1G73200	Stw-0	Cluster
51	Chr1	29614753	29616205	ATStw0-1G73210	Stw-0	Cluster
51	Chr1	29616834	29619101	ATStw0-1G73220	Stw-0	Protein
51	Chr1	29622243	29623963	ATStw0-1G73230	Stw-0	Cluster
51	Chr1	29624463	29625654	ATStw0-1G73240	Stw-0	Cluster
51	Chr1	29626848	29628069	ATStw0-1G73250	Stw-0	Cluster
51	Chr1	29629166	29635444	ATStw0-1G73260	Stw-0	Cluster
51	Chr1	29637457	29640291	ATStw0-1G73270	Stw-0	Protein
51	Chr1	29640812	29641456	ATStw0-1G73280	Stw-0	Protein
51	Chr1	29642063	29646751	ATStw0-1G73290	Stw-0	Protein
51	Chr1	29647674	29648303	ATStw0-1G73300	Stw-0	Protein
51	Chr1	29649369	29650763	ATStw0-1G73310	Stw-0	Protein
51	Chr1	29654299	29657766	ATStw0-1G73320	Stw-0	Protein
51	Chr1	29658539	29659449	ATStw0-1G73330	Stw-0	Protein
51	Chr1	29659760	29660378	ATStw0-1G73340	Stw-0	Protein
51	Chr1	29661166	29663135	ATStw0-1G73350	Stw-0	Protein
50	Chr1	29583913	29584479	ATEst1-1G74200	Est-1	Protein
50	Chr1	29585407	29588608	ATEst1-1G74210	Est-1	Protein
50	Chr1	29591332	29593185	ATEst1-1G74220	Est-1	Protein
50	Chr1	29595182	29596867	ATEst1-1G74230	Est-1	Protein
50	Chr1	29597600	29598607	ATEst1-1G74240	Est-1	Protein
50	Chr1	29599094	29600727	ATEst1-1G74250	Est-1	Protein
50	Chr1	29603791	29604840	ATEst1-1G74260	Est-1	Protein
50	Chr1	29606018	29607500	ATEst1-1G74270	Est-1	Protein
50	Chr1	29609997	29613034	ATEst1-1G74280	Est-1	Cluster
50	Chr1	29613820	29614296	ATEst1-1G74290	Est-1	Protein
50	Chr1	29614685	29616125	ATEst1-1G74300	Est-1	Cluster
50	Chr1	29616650	29618671	ATEst1-1G74310	Est-1	Protein
50	Chr1	29618824	29619831	ATEst1-1G74320	Est-1	Cluster
50	Chr1	29620446	29620954	ATEst1-1G74330	Est-1	Protein
50	Chr1	29621782	29623297	ATEst1-1G74340	Est-1	Cluster
50	Chr1	29624174	29624392	ATEst1-1G74350	Est-1	Protein
50	Chr1	29624942	29627891	ATEst1-1G74360	Est-1	Cluster
50	Chr1	29633168	29635062	ATEst1-1G74370	Est-1	Cluster
50	Chr1	29640070	29642297	ATEst1-1G74380	Est-1	Protein
50	Chr1	29644913	29645636	ATEst1-1G74390	Est-1	Protein
50	Chr1	29647373	29649093	ATEst1-1G74400	Est-1	Cluster
50	Chr1	29649593	29650909	ATEst1-1G74410	Est-1	Cluster
50	Chr1	29653002	29654255	ATEst1-1G74420	Est-1	Cluster
50	Chr1	29655316	29656237	ATEst1-1G74430	Est-1	Cluster
50	Chr1	29656845	29657516	ATEst1-1G74440	Est-1	Protein
50	Chr1	29659648	29660857	ATEst1-1G74450	Est-1	Cluster
50	Chr1	29661955	29663333	ATEst1-1G74460	Est-1	Cluster
50	Chr1	29663786	29668233	ATEst1-1G74470	Est-1	Protein
50	Chr1	29670243	29673077	ATEst1-1G74480	Est-1	Protein
50	Chr1	29673595	29674239	ATEst1-1G74490	Est-1	Protein
50	Chr1	29674848	29679536	ATEst1-1G74500	Est-1	Protein
50	Chr1	29680460	29681089	ATEst1-1G74510	Est-1	Protein
50	Chr1	29682155	29683549	ATEst1-1G74520	Est-1	Protein
50	Chr1	29687077	29690544	ATEst1-1G74530	Est-1	Protein
50	Chr1	29691317	29692227	ATEst1-1G74540	Est-1	Protein
50	Chr1	29692538	29693156	ATEst1-1G74550	Est-1	Protein
50	Chr1	29693944	29695913	ATEst1-1G74560	Est-1	Protein
49	Chr1	29583913	29584479	ATRld2-1G73390	Rld-2	Protein
49	Chr1	29585407	29588607	ATRld2-1G73400	Rld-2	Protein
49	Chr1	29591343	29593197	ATRld2-1G73410	Rld-2	Protein
49	Chr1	29595194	29596858	ATRld2-1G73420	Rld-2	Protein
49	Chr1	29597664	29598671	ATRld2-1G73430	Rld-2	Protein
49	Chr1	29599167	29600800	ATRld2-1G73440	Rld-2	Protein
49	Chr1	29603867	29604916	ATRld2-1G73450	Rld-2	Protein
49	Chr1	29606092	29607574	ATRld2-1G73460	Rld-2	Protein
49	Chr1	29609963	29614375	ATRld2-1G73470	Rld-2	Cluster
49	Chr1	29614764	29616216	ATRld2-1G73480	Rld-2	Cluster
49	Chr1	29616845	29619112	ATRld2-1G73490	Rld-2	Protein
49	Chr1	29622255	29623975	ATRld2-1G73500	Rld-2	Cluster
49	Chr1	29624476	29625655	ATRld2-1G73510	Rld-2	Cluster
49	Chr1	29626844	29628638	ATRld2-1G73520	Rld-2	Cluster
49	Chr1	29629713	29630934	ATRld2-1G73530	Rld-2	Cluster
49	Chr1	29632030	29638309	ATRld2-1G73540	Rld-2	Cluster
49	Chr1	29640307	29643071	ATRld2-1G73550	Rld-2	Protein
49	Chr1	29643592	29644236	ATRld2-1G73560	Rld-2	Protein
49	Chr1	29644846	29649534	ATRld2-1G73570	Rld-2	Protein
49	Chr1	29650458	29651087	ATRld2-1G73580	Rld-2	Protein
49	Chr1	29652153	29653547	ATRld2-1G73590	Rld-2	Protein
49	Chr1	29657092	29660559	ATRld2-1G73600	Rld-2	Protein
49	Chr1	29661332	29662241	ATRld2-1G73610	Rld-2	Protein
49	Chr1	29662552	29663170	ATRld2-1G73620	Rld-2	Protein
49	Chr1	29663958	29665927	ATRld2-1G73630	Rld-2	Protein
48	Chr1	29583913	29584479	ATws4-1G73320	ws-4	Protein
48	Chr1	29585407	29588610	ATws4-1G73330	ws-4	Protein
48	Chr1	29591333	29593186	ATws4-1G73340	ws-4	Protein
48	Chr1	29595184	29596869	ATws4-1G73350	ws-4	Protein
48	Chr1	29597603	29598610	ATws4-1G73360	ws-4	Protein
48	Chr1	29599093	29600726	ATws4-1G73370	ws-4	Protein
48	Chr1	29603728	29604777	ATws4-1G73380	ws-4	Protein
48	Chr1	29605970	29607359	ATws4-1G73390	ws-4	Protein
48	Chr1	29609750	29613731	ATws4-1G73400	ws-4	Cluster
48	Chr1	29614217	29615581	ATws4-1G73410	ws-4	Cluster
48	Chr1	29616724	29621024	ATws4-1G73420	ws-4	Cluster
48	Chr1	29621332	29623290	ATws4-1G73430	ws-4	Cluster
48	Chr1	29623969	29626219	ATws4-1G73440	ws-4	Protein
48	Chr1	29629285	29630912	ATws4-1G73450	ws-4	Cluster
48	Chr1	29631410	29632601	ATws4-1G73460	ws-4	Cluster
48	Chr1	29634694	29635947	ATws4-1G73470	ws-4	Cluster
48	Chr1	29637007	29637928	ATws4-1G73480	ws-4	Cluster
48	Chr1	29638536	29640264	ATws4-1G73490	ws-4	Cluster
48	Chr1	29641339	29642560	ATws4-1G73500	ws-4	Cluster
48	Chr1	29643657	29644886	ATws4-1G73510	ws-4	Cluster
48	Chr1	29645488	29649936	ATws4-1G73520	ws-4	Protein
48	Chr1	29651933	29654696	ATws4-1G73530	ws-4	Protein
48	Chr1	29655217	29655861	ATws4-1G73540	ws-4	Protein
48	Chr1	29656472	29661160	ATws4-1G73550	ws-4	Protein
48	Chr1	29662084	29662713	ATws4-1G73560	ws-4	Protein
48	Chr1	29663779	29665173	ATws4-1G73570	ws-4	Protein
48	Chr1	29668704	29672171	ATws4-1G73580	ws-4	Protein
48	Chr1	29672944	29673854	ATws4-1G73590	ws-4	Protein
48	Chr1	29674165	29674783	ATws4-1G73600	ws-4	Protein
48	Chr1	29675571	29677540	ATws4-1G73610	ws-4	Protein
47	Chr1	29583913	29584479	ATBay0-1G72500	Bay-0	Protein
47	Chr1	29585406	29588608	ATBay0-1G72510	Bay-0	Protein
47	Chr1	29591338	29593192	ATBay0-1G72520	Bay-0	Protein
47	Chr1	29595195	29596859	ATBay0-1G72530	Bay-0	Protein
47	Chr1	29597526	29598668	ATBay0-1G72540	Bay-0	Protein
47	Chr1	29599164	29600797	ATBay0-1G72550	Bay-0	Protein
47	Chr1	29603875	29604924	ATBay0-1G72560	Bay-0	Protein
47	Chr1	29606102	29607584	ATBay0-1G72570	Bay-0	Protein
47	Chr1	29611133	29613907	ATBay0-1G72580	Bay-0	Cluster
47	Chr1	29614487	29614963	ATBay0-1G72590	Bay-0	Protein
47	Chr1	29615345	29616792	ATBay0-1G72600	Bay-0	Cluster
47	Chr1	29617818	29620077	ATBay0-1G72610	Bay-0	Protein
47	Chr1	29623140	29624767	ATBay0-1G72620	Bay-0	Cluster
47	Chr1	29625267	29626458	ATBay0-1G72630	Bay-0	Cluster
47	Chr1	29628551	29629804	ATBay0-1G72640	Bay-0	Cluster
47	Chr1	29630865	29631786	ATBay0-1G72650	Bay-0	Cluster
47	Chr1	29632394	29633066	ATBay0-1G72660	Bay-0	Protein
47	Chr1	29633490	29634004	ATBay0-1G72670	Bay-0	Protein
47	Chr1	29635153	29636362	ATBay0-1G72680	Bay-0	Pair
47	Chr1	29637459	29643736	ATBay0-1G72690	Bay-0	Pair
47	Chr1	29645746	29648580	ATBay0-1G72700	Bay-0	Protein
47	Chr1	29649098	29649742	ATBay0-1G72710	Bay-0	Protein
47	Chr1	29650351	29655042	ATBay0-1G72720	Bay-0	Protein
47	Chr1	29655963	29656592	ATBay0-1G72730	Bay-0	Protein
47	Chr1	29657658	29659052	ATBay0-1G72740	Bay-0	Protein
47	Chr1	29662596	29666063	ATBay0-1G72750	Bay-0	Protein
47	Chr1	29666836	29667747	ATBay0-1G72760	Bay-0	Protein
47	Chr1	29668058	29668676	ATBay0-1G72770	Bay-0	Protein
47	Chr1	29669469	29671435	ATBay0-1G72780	Bay-0	Protein
46	Chr1	29583913	29584479	ATEst0-1G72770	Est-0	Protein
46	Chr1	29585407	29588607	ATEst0-1G72780	Est-0	Protein
46	Chr1	29591326	29593180	ATEst0-1G72790	Est-0	Protein
46	Chr1	29595181	29596845	ATEst0-1G72800	Est-0	Protein
46	Chr1	29597629	29598771	ATEst0-1G72810	Est-0	Protein
46	Chr1	29599267	29600900	ATEst0-1G72820	Est-0	Protein
46	Chr1	29603977	29605026	ATEst0-1G72830	Est-0	Protein
46	Chr1	29606204	29607686	ATEst0-1G72840	Est-0	Protein
46	Chr1	29610183	29614265	ATEst0-1G72850	Est-0	Cluster
46	Chr1	29614641	29616058	ATEst0-1G72860	Est-0	Cluster
46	Chr1	29617084	29619328	ATEst0-1G72870	Est-0	Protein
46	Chr1	29622393	29624020	ATEst0-1G72880	Est-0	Cluster
46	Chr1	29624520	29625711	ATEst0-1G72890	Est-0	Cluster
46	Chr1	29627804	29629057	ATEst0-1G72900	Est-0	Cluster
46	Chr1	29630117	29631038	ATEst0-1G72910	Est-0	Cluster
46	Chr1	29631646	29632317	ATEst0-1G72920	Est-0	Protein
46	Chr1	29632713	29633441	ATEst0-1G72930	Est-0	Cluster
46	Chr1	29634573	29635794	ATEst0-1G72940	Est-0	Cluster
46	Chr1	29636890	29638268	ATEst0-1G72950	Est-0	Cluster
46	Chr1	29638721	29643168	ATEst0-1G72960	Est-0	Protein
46	Chr1	29645179	29648013	ATEst0-1G72970	Est-0	Protein
46	Chr1	29648534	29649178	ATEst0-1G72980	Est-0	Protein
46	Chr1	29649787	29654475	ATEst0-1G72990	Est-0	Protein
46	Chr1	29655399	29656028	ATEst0-1G73000	Est-0	Protein
46	Chr1	29657094	29658485	ATEst0-1G73010	Est-0	Protein
46	Chr1	29662018	29665485	ATEst0-1G73020	Est-0	Protein
46	Chr1	29666258	29667168	ATEst0-1G73030	Est-0	Protein
46	Chr1	29667479	29668097	ATEst0-1G73040	Est-0	Protein
46	Chr1	29668885	29670854	ATEst0-1G73050	Est-0	Protein
45	Chr1	29583913	29584479	ATBlh1-1G72180	Blh-1	Protein
45	Chr1	29585407	29588609	ATBlh1-1G72190	Blh-1	Protein
45	Chr1	29591661	29593514	ATBlh1-1G72200	Blh-1	Protein
45	Chr1	29595520	29597205	ATBlh1-1G72210	Blh-1	Protein
45	Chr1	29598003	29599010	ATBlh1-1G72220	Blh-1	Protein
45	Chr1	29599493	29601126	ATBlh1-1G72230	Blh-1	Protein
45	Chr1	29603994	29605043	ATBlh1-1G72240	Blh-1	Protein
45	Chr1	29606220	29607702	ATBlh1-1G72250	Blh-1	Protein
45	Chr1	29610353	29614529	ATBlh1-1G72260	Blh-1	Cluster
45	Chr1	29614843	29616382	ATBlh1-1G72270	Blh-1	Cluster
45	Chr1	29617162	29619425	ATBlh1-1G72280	Blh-1	Protein
45	Chr1	29622536	29624233	ATBlh1-1G72290	Blh-1	Cluster
45	Chr1	29624757	29625948	ATBlh1-1G72300	Blh-1	Cluster
45	Chr1	29627137	29627808	ATBlh1-1G72310	Blh-1	Protein
45	Chr1	29630018	29631239	ATBlh1-1G72320	Blh-1	Cluster
45	Chr1	29632335	29633564	ATBlh1-1G72330	Blh-1	Cluster
45	Chr1	29634166	29638614	ATBlh1-1G72340	Blh-1	Protein
45	Chr1	29640612	29643376	ATBlh1-1G72350	Blh-1	Protein
45	Chr1	29643897	29644541	ATBlh1-1G72360	Blh-1	Protein
45	Chr1	29645151	29649839	ATBlh1-1G72370	Blh-1	Protein
45	Chr1	29650763	29651392	ATBlh1-1G72380	Blh-1	Protein
45	Chr1	29652458	29653849	ATBlh1-1G72390	Blh-1	Protein
45	Chr1	29657402	29660869	ATBlh1-1G72400	Blh-1	Protein
45	Chr1	29661634	29662543	ATBlh1-1G72410	Blh-1	Protein
45	Chr1	29662854	29663472	ATBlh1-1G72420	Blh-1	Protein
45	Chr1	29664260	29666229	ATBlh1-1G72430	Blh-1	Protein
44	Chr1	29583913	29584479	ATNo0-1G73270	No-0	Protein
44	Chr1	29585407	29588607	ATNo0-1G73280	No-0	Protein
44	Chr1	29591339	29593193	ATNo0-1G73290	No-0	Protein
44	Chr1	29595192	29596877	ATNo0-1G73300	No-0	Protein
44	Chr1	29597610	29598617	ATNo0-1G73310	No-0	Protein
44	Chr1	29599100	29600733	ATNo0-1G73320	No-0	Protein
44	Chr1	29603788	29604837	ATNo0-1G73330	No-0	Protein
44	Chr1	29606030	29607419	ATNo0-1G73340	No-0	Protein
44	Chr1	29609810	29613790	ATNo0-1G73350	No-0	Cluster
44	Chr1	29614276	29615640	ATNo0-1G73360	No-0	Cluster
44	Chr1	29616783	29621083	ATNo0-1G73370	No-0	Cluster
44	Chr1	29621391	29623304	ATNo0-1G73380	No-0	Cluster
44	Chr1	29623984	29626234	ATNo0-1G73390	No-0	Protein
44	Chr1	29629351	29631124	ATNo0-1G73400	No-0	Cluster
44	Chr1	29631625	29632804	ATNo0-1G73410	No-0	Cluster
44	Chr1	29633994	29634665	ATNo0-1G73420	No-0	Protein
44	Chr1	29635128	29636198	ATNo0-1G73430	No-0	Cluster
44	Chr1	29638291	29639545	ATNo0-1G73440	No-0	Cluster
44	Chr1	29640605	29641826	ATNo0-1G73450	No-0	Cluster
44	Chr1	29642926	29649205	ATNo0-1G73460	No-0	Cluster
44	Chr1	29651216	29654071	ATNo0-1G73470	No-0	Protein
44	Chr1	29654592	29655236	ATNo0-1G73480	No-0	Protein
44	Chr1	29655844	29660534	ATNo0-1G73490	No-0	Protein
44	Chr1	29661458	29662087	ATNo0-1G73500	No-0	Protein
44	Chr1	29663153	29664547	ATNo0-1G73510	No-0	Protein
44	Chr1	29668085	29671553	ATNo0-1G73520	No-0	Protein
44	Chr1	29672326	29673236	ATNo0-1G73530	No-0	Protein
44	Chr1	29673547	29674165	ATNo0-1G73540	No-0	Protein
44	Chr1	29674952	29676918	ATNo0-1G73550	No-0	Protein
43	Chr1	29583913	29584479	ATIce1-1G72530	Ice-1	Protein
43	Chr1	29585407	29588607	ATIce1-1G72540	Ice-1	Protein
43	Chr1	29591331	29593185	ATIce1-1G72550	Ice-1	Protein
43	Chr1	29595188	29596873	ATIce1-1G72560	Ice-1	Protein
43	Chr1	29597607	29598614	ATIce1-1G72570	Ice-1	Protein
43	Chr1	29599097	29600730	ATIce1-1G72580	Ice-1	Protein
43	Chr1	29603808	29604857	ATIce1-1G72590	Ice-1	Protein
43	Chr1	29606031	29607513	ATIce1-1G72600	Ice-1	Protein
43	Chr1	29610635	29613579	ATIce1-1G72610	Ice-1	Pair
43	Chr1	29616703	29618597	ATIce1-1G72620	Ice-1	Pair
43	Chr1	29620572	29622825	ATIce1-1G72630	Ice-1	Protein
43	Chr1	29625475	29626198	ATIce1-1G72640	Ice-1	Protein
43	Chr1	29627936	29629633	ATIce1-1G72650	Ice-1	Cluster
43	Chr1	29630156	29631472	ATIce1-1G72660	Ice-1	Cluster
43	Chr1	29633565	29634818	ATIce1-1G72670	Ice-1	Cluster
43	Chr1	29635839	29636760	ATIce1-1G72680	Ice-1	Cluster
43	Chr1	29637368	29639095	ATIce1-1G72690	Ice-1	Cluster
43	Chr1	29640116	29641037	ATIce1-1G72700	Ice-1	Cluster
43	Chr1	29641645	29643372	ATIce1-1G72710	Ice-1	Cluster
43	Chr1	29644409	29645618	ATIce1-1G72720	Ice-1	Cluster
43	Chr1	29646716	29652994	ATIce1-1G72730	Ice-1	Cluster
43	Chr1	29654990	29657754	ATIce1-1G72740	Ice-1	Protein
43	Chr1	29658275	29658919	ATIce1-1G72750	Ice-1	Protein
43	Chr1	29659527	29664212	ATIce1-1G72760	Ice-1	Protein
43	Chr1	29665136	29665765	ATIce1-1G72770	Ice-1	Protein
43	Chr1	29666831	29668228	ATIce1-1G72780	Ice-1	Protein
43	Chr1	29671762	29675229	ATIce1-1G72790	Ice-1	Protein
43	Chr1	29676002	29676912	ATIce1-1G72800	Ice-1	Protein
43	Chr1	29677224	29677842	ATIce1-1G72810	Ice-1	Protein
43	Chr1	29678635	29680601	ATIce1-1G72820	Ice-1	Protein
42	Chr1	29583913	29584479	ATOy0-1G73160	Oy-0	Protein
42	Chr1	29585407	29588607	ATOy0-1G73170	Oy-0	Protein
42	Chr1	29591335	29593188	ATOy0-1G73180	Oy-0	Protein
42	Chr1	29595185	29596870	ATOy0-1G73190	Oy-0	Protein
42	Chr1	29597602	29598609	ATOy0-1G73200	Oy-0	Protein
42	Chr1	29599096	29600729	ATOy0-1G73210	Oy-0	Protein
42	Chr1	29603809	29604858	ATOy0-1G73220	Oy-0	Protein
42	Chr1	29606035	29607517	ATOy0-1G73230	Oy-0	Protein
42	Chr1	29610168	29614345	ATOy0-1G73240	Oy-0	Pair
42	Chr1	29614659	29616198	ATOy0-1G73250	Oy-0	Pair
42	Chr1	29616978	29619241	ATOy0-1G73260	Oy-0	Protein
42	Chr1	29621896	29622619	ATOy0-1G73270	Oy-0	Protein
42	Chr1	29624358	29626055	ATOy0-1G73280	Oy-0	Cluster
42	Chr1	29626578	29627894	ATOy0-1G73290	Oy-0	Cluster
42	Chr1	29629987	29631240	ATOy0-1G73300	Oy-0	Cluster
42	Chr1	29632299	29633220	ATOy0-1G73310	Oy-0	Cluster
42	Chr1	29633828	29635558	ATOy0-1G73320	Oy-0	Cluster
42	Chr1	29636629	29637838	ATOy0-1G73330	Oy-0	Cluster
42	Chr1	29638936	29645214	ATOy0-1G73340	Oy-0	Cluster
42	Chr1	29647225	29650059	ATOy0-1G73350	Oy-0	Protein
42	Chr1	29650577	29651221	ATOy0-1G73360	Oy-0	Protein
42	Chr1	29651830	29656518	ATOy0-1G73370	Oy-0	Protein
42	Chr1	29657442	29658071	ATOy0-1G73380	Oy-0	Protein
42	Chr1	29659137	29660531	ATOy0-1G73390	Oy-0	Protein
42	Chr1	29664083	29667550	ATOy0-1G73400	Oy-0	Protein
42	Chr1	29668323	29669233	ATOy0-1G73410	Oy-0	Protein
42	Chr1	29669545	29670163	ATOy0-1G73420	Oy-0	Protein
42	Chr1	29670956	29672922	ATOy0-1G73430	Oy-0	Protein
41	Chr1	29583913	29585117	ATCol0PEK-1G72750	Col-PEK	Protein
41	Chr1	29584123	29584443	ATCol0PEK-1G72755	Col-PEK	Protein
41	Chr1	29585723	29589127	ATCol0PEK-1G72760	Col-PEK	Protein
41	Chr1	29590541	29593920	ATCol0PEK-1G72770	Col-PEK	Protein
41	Chr1	29595191	29597392	ATCol0PEK-1G72790	Col-PEK	Protein
41	Chr1	29597682	29599093	ATCol0PEK-1G72800	Col-PEK	Protein
41	Chr1	29598470	29601067	ATCol0PEK-1G72810	Col-PEK	Protein
41	Chr1	29603407	29605267	ATCol0PEK-1G72820	Col-PEK	Protein
41	Chr1	29605738	29608814	ATCol0PEK-1G72830	Col-PEK	Protein
41	Chr1	29609789	29614444	ATCol0PEK-1G72840	Col-PEK	Cluster
41	Chr1	29614474	29616076	ATCol0PEK-1G72850	Col-PEK	Cluster
41	Chr1	29616821	29621539	ATCol0PEK-1G72860	Col-PEK	Cluster
41	Chr1	29621532	29623931	ATCol0PEK-1G72870	Col-PEK	Cluster
41	Chr1	29623978	29626808	ATCol0PEK-1G72880	Col-PEK	Protein
41	Chr1	29630509	29632596	ATCol0PEK-1G72890	Col-PEK	Cluster
41	Chr1	29632771	29634375	ATCol0PEK-1G72900	Col-PEK	Cluster
41	Chr1	29635899	29637785	ATCol0PEK-1G72910	Col-PEK	Cluster
41	Chr1	29638492	29639802	ATCol0PEK-1G72920	Col-PEK	Cluster
41	Chr1	29639833	29641057	ATCol0PEK-1G72930	Col-PEK	Protein
41	Chr1	29642574	29644452	ATCol0PEK-1G72940	Col-PEK	Cluster
41	Chr1	29645008	29646590	ATCol0PEK-1G72950	Col-PEK	Cluster
41	Chr1	29646662	29651661	ATCol0PEK-1G72960	Col-PEK	Protein
41	Chr1	29653342	29656558	ATCol0PEK-1G72970	Col-PEK	Protein
41	Chr1	29656637	29657543	ATCol0PEK-1G72980	Col-PEK	Protein
41	Chr1	29657860	29663081	ATCol0PEK-1G72990	Col-PEK	Protein
41	Chr1	29663577	29664562	ATCol0PEK-1G73000	Col-PEK	Protein
41	Chr1	29665122	29666942	ATCol0PEK-1G73010	Col-PEK	Protein
41	Chr1	29670090	29674254	ATCol0PEK-1G73020	Col-PEK	Protein
41	Chr1	29674357	29675716	ATCol0PEK-1G73030	Col-PEK	Protein
41	Chr1	29675654	29676556	ATCol0PEK-1G73040	Col-PEK	Protein
41	Chr1	29677159	29679128	ATCol0PEK-1G73050	Col-PEK	Protein
40	Chr1	29583913	29584479	ATCol0-1G72220	Col-0	Protein
40	Chr1	29585624	29588610	ATCol0-1G72230	Col-0	Protein
40	Chr1	29591334	29593187	ATCol0-1G72240	Col-0	Protein
40	Chr1	29595184	29596869	ATCol0-1G72250	Col-0	Protein
40	Chr1	29597602	29598609	ATCol0-1G72260	Col-0	Protein
40	Chr1	29599096	29600729	ATCol0-1G72270	Col-0	Protein
40	Chr1	29603793	29604842	ATCol0-1G72280	Col-0	Protein
40	Chr1	29606035	29607424	ATCol0-1G72290	Col-0	Protein
40	Chr1	29609840	29613821	ATCol0-1G72300	Col-0	Cluster
40	Chr1	29614307	29615671	ATCol0-1G72310	Col-0	Cluster
40	Chr1	29616814	29621114	ATCol0-1G72320	Col-0	Cluster
40	Chr1	29621422	29623335	ATCol0-1G72330	Col-0	Cluster
40	Chr1	29624014	29626264	ATCol0-1G72340	Col-0	Protein
40	Chr1	29630283	29632053	ATCol0-1G72350	Col-0	Cluster
40	Chr1	29632552	29633868	ATCol0-1G72360	Col-0	Cluster
40	Chr1	29635970	29637223	ATCol0-1G72370	Col-0	Cluster
40	Chr1	29638283	29639204	ATCol0-1G72380	Col-0	Cluster
40	Chr1	29639812	29641543	ATCol0-1G72390	Col-0	Cluster
40	Chr1	29642614	29643823	ATCol0-1G72400	Col-0	Cluster
40	Chr1	29644921	29646299	ATCol0-1G72410	Col-0	Cluster
40	Chr1	29646752	29651199	ATCol0-1G72420	Col-0	Protein
40	Chr1	29653209	29656043	ATCol0-1G72430	Col-0	Protein
40	Chr1	29656564	29657208	ATCol0-1G72440	Col-0	Protein
40	Chr1	29657817	29662505	ATCol0-1G72450	Col-0	Protein
40	Chr1	29663429	29664058	ATCol0-1G72460	Col-0	Protein
40	Chr1	29665117	29666517	ATCol0-1G72470	Col-0	Protein
40	Chr1	29670051	29673518	ATCol0-1G72480	Col-0	Protein
40	Chr1	29674275	29675185	ATCol0-1G72490	Col-0	Protein
40	Chr1	29675496	29676114	ATCol0-1G72500	Col-0	Protein
40	Chr1	29676902	29678871	ATCol0-1G72510	Col-0	Protein
39	Chr1	29583913	29584479	ATMh0-1G73020	Mh-0	Protein
39	Chr1	29585407	29588610	ATMh0-1G73030	Mh-0	Protein
39	Chr1	29591329	29593188	ATMh0-1G73040	Mh-0	Protein
39	Chr1	29595192	29596877	ATMh0-1G73050	Mh-0	Protein
39	Chr1	29597609	29598616	ATMh0-1G73060	Mh-0	Protein
39	Chr1	29599103	29600736	ATMh0-1G73070	Mh-0	Protein
39	Chr1	29603807	29604856	ATMh0-1G73080	Mh-0	Protein
39	Chr1	29606033	29607515	ATMh0-1G73090	Mh-0	Protein
39	Chr1	29610355	29614105	ATMh0-1G73100	Mh-0	Cluster
39	Chr1	29614481	29615898	ATMh0-1G73110	Mh-0	Cluster
39	Chr1	29616943	29619210	ATMh0-1G73120	Mh-0	Protein
39	Chr1	29622325	29624039	ATMh0-1G73130	Mh-0	Cluster
39	Chr1	29624529	29625720	ATMh0-1G73140	Mh-0	Cluster
39	Chr1	29626909	29627581	ATMh0-1G73150	Mh-0	Protein
39	Chr1	29629675	29631945	ATMh0-1G73160	Mh-0	Cluster
39	Chr1	29634038	29635291	ATMh0-1G73170	Mh-0	Cluster
39	Chr1	29636328	29637549	ATMh0-1G73180	Mh-0	Cluster
39	Chr1	29638650	29644930	ATMh0-1G73190	Mh-0	Cluster
39	Chr1	29646941	29649775	ATMh0-1G73200	Mh-0	Protein
39	Chr1	29650296	29650940	ATMh0-1G73210	Mh-0	Protein
39	Chr1	29651549	29656237	ATMh0-1G73220	Mh-0	Protein
39	Chr1	29657160	29657789	ATMh0-1G73230	Mh-0	Protein
39	Chr1	29658855	29660249	ATMh0-1G73240	Mh-0	Protein
39	Chr1	29663782	29667249	ATMh0-1G73250	Mh-0	Protein
39	Chr1	29668006	29668916	ATMh0-1G73260	Mh-0	Protein
39	Chr1	29669227	29669845	ATMh0-1G73270	Mh-0	Protein
39	Chr1	29670633	29672602	ATMh0-1G73280	Mh-0	Protein
38	Chr1	29583913	29584479	ATDb1-1G73700	Db-1	Protein
38	Chr1	29585624	29588607	ATDb1-1G73710	Db-1	Protein
38	Chr1	29591736	29593596	ATDb1-1G73720	Db-1	Protein
38	Chr1	29595597	29597246	ATDb1-1G73730	Db-1	Protein
38	Chr1	29598073	29599026	ATDb1-1G73740	Db-1	Protein
38	Chr1	29599510	29601143	ATDb1-1G73750	Db-1	Protein
38	Chr1	29604052	29605101	ATDb1-1G73760	Db-1	Protein
38	Chr1	29606278	29607760	ATDb1-1G73770	Db-1	Protein
38	Chr1	29610257	29614361	ATDb1-1G73780	Db-1	Cluster
38	Chr1	29614737	29616136	ATDb1-1G73790	Db-1	Cluster
38	Chr1	29617185	29619452	ATDb1-1G73800	Db-1	Protein
38	Chr1	29622565	29624285	ATDb1-1G73810	Db-1	Cluster
38	Chr1	29624786	29625965	ATDb1-1G73820	Db-1	Cluster
38	Chr1	29627154	29627825	ATDb1-1G73830	Db-1	Protein
38	Chr1	29630084	29631305	ATDb1-1G73840	Db-1	Cluster
38	Chr1	29632401	29633630	ATDb1-1G73850	Db-1	Cluster
38	Chr1	29634232	29638680	ATDb1-1G73860	Db-1	Protein
38	Chr1	29640678	29643442	ATDb1-1G73870	Db-1	Protein
38	Chr1	29643963	29644607	ATDb1-1G73880	Db-1	Protein
38	Chr1	29645217	29649905	ATDb1-1G73890	Db-1	Protein
38	Chr1	29650779	29651408	ATDb1-1G73900	Db-1	Protein
38	Chr1	29652474	29653875	ATDb1-1G73910	Db-1	Protein
38	Chr1	29657426	29660893	ATDb1-1G73920	Db-1	Protein
38	Chr1	29661664	29662574	ATDb1-1G73930	Db-1	Protein
38	Chr1	29662885	29663502	ATDb1-1G73940	Db-1	Protein
38	Chr1	29664290	29666259	ATDb1-1G73950	Db-1	Protein
37	Chr1	29583913	29584479	ATSt0-1G74870	St-0	Protein
37	Chr1	29585407	29588607	ATSt0-1G74880	St-0	Protein
37	Chr1	29591749	29593603	ATSt0-1G74890	St-0	Protein
37	Chr1	29595601	29597244	ATSt0-1G74900	St-0	Protein
37	Chr1	29598071	29599024	ATSt0-1G74910	St-0	Protein
37	Chr1	29599508	29601141	ATSt0-1G74920	St-0	Protein
37	Chr1	29604226	29605275	ATSt0-1G74930	St-0	Protein
37	Chr1	29606453	29607935	ATSt0-1G74940	St-0	Protein
37	Chr1	29611059	29614011	ATSt0-1G74950	St-0	Cluster
37	Chr1	29619246	29621139	ATSt0-1G74960	St-0	Cluster
37	Chr1	29626069	29628296	ATSt0-1G74970	St-0	Protein
37	Chr1	29631426	29633053	ATSt0-1G74980	St-0	Cluster
37	Chr1	29633553	29653757	ATSt0-1G74990	St-0	Cluster
37	Chr1	29654854	29661131	ATSt0-1G75000	St-0	Cluster
37	Chr1	29663140	29665963	ATSt0-1G75010	St-0	Protein
37	Chr1	29666484	29667128	ATSt0-1G75020	St-0	Protein
37	Chr1	29667737	29672425	ATSt0-1G75030	St-0	Protein
37	Chr1	29673349	29673978	ATSt0-1G75040	St-0	Protein
37	Chr1	29675044	29676438	ATSt0-1G75050	St-0	Protein
37	Chr1	29679972	29683439	ATSt0-1G75060	St-0	Protein
37	Chr1	29684212	29685122	ATSt0-1G75070	St-0	Protein
37	Chr1	29685434	29686052	ATSt0-1G75080	St-0	Protein
37	Chr1	29686845	29688811	ATSt0-1G75090	St-0	Protein
36	Chr1	29583913	29584479	ATTsu0-1G72350	Tsu-0	Protein
36	Chr1	29585407	29588610	ATTsu0-1G72360	Tsu-0	Protein
36	Chr1	29592613	29594466	ATTsu0-1G72370	Tsu-0	Protein
36	Chr1	29596465	29598150	ATTsu0-1G72380	Tsu-0	Protein
36	Chr1	29598882	29599889	ATTsu0-1G72390	Tsu-0	Protein
36	Chr1	29600376	29602009	ATTsu0-1G72400	Tsu-0	Protein
36	Chr1	29605087	29606136	ATTsu0-1G72410	Tsu-0	Protein
36	Chr1	29607314	29608796	ATTsu0-1G72420	Tsu-0	Protein
36	Chr1	29611918	29614862	ATTsu0-1G72430	Tsu-0	Cluster
36	Chr1	29617986	29619880	ATTsu0-1G72440	Tsu-0	Cluster
36	Chr1	29621855	29624108	ATTsu0-1G72450	Tsu-0	Protein
36	Chr1	29627256	29628970	ATTsu0-1G72460	Tsu-0	Cluster
36	Chr1	29629469	29630785	ATTsu0-1G72470	Tsu-0	Cluster
36	Chr1	29632878	29634131	ATTsu0-1G72480	Tsu-0	Cluster
36	Chr1	29635191	29636112	ATTsu0-1G72490	Tsu-0	Cluster
36	Chr1	29636720	29637391	ATTsu0-1G72500	Tsu-0	Protein
36	Chr1	29637820	29638515	ATTsu0-1G72510	Tsu-0	Cluster
36	Chr1	29639646	29640867	ATTsu0-1G72520	Tsu-0	Cluster
36	Chr1	29641962	29648240	ATTsu0-1G72530	Tsu-0	Cluster
36	Chr1	29650251	29653085	ATTsu0-1G72540	Tsu-0	Protein
36	Chr1	29653603	29654247	ATTsu0-1G72550	Tsu-0	Protein
36	Chr1	29654856	29659543	ATTsu0-1G72560	Tsu-0	Protein
36	Chr1	29660467	29661096	ATTsu0-1G72570	Tsu-0	Protein
36	Chr1	29662162	29663556	ATTsu0-1G72580	Tsu-0	Protein
36	Chr1	29667088	29670555	ATTsu0-1G72590	Tsu-0	Protein
36	Chr1	29671328	29672236	ATTsu0-1G72600	Tsu-0	Protein
36	Chr1	29672547	29673165	ATTsu0-1G72610	Tsu-0	Protein
36	Chr1	29673953	29675922	ATTsu0-1G72620	Tsu-0	Protein
35	Chr1	29583913	29584479	ATSf2-1G73670	Sf-2	Protein
35	Chr1	29585407	29588610	ATSf2-1G73680	Sf-2	Protein
35	Chr1	29591330	29593183	ATSf2-1G73690	Sf-2	Protein
35	Chr1	29595180	29596865	ATSf2-1G73700	Sf-2	Protein
35	Chr1	29597599	29598606	ATSf2-1G73710	Sf-2	Protein
35	Chr1	29599089	29600722	ATSf2-1G73720	Sf-2	Protein
35	Chr1	29603783	29604832	ATSf2-1G73730	Sf-2	Protein
35	Chr1	29606025	29607414	ATSf2-1G73740	Sf-2	Protein
35	Chr1	29609805	29613786	ATSf2-1G73750	Sf-2	Cluster
35	Chr1	29614272	29615635	ATSf2-1G73760	Sf-2	Cluster
35	Chr1	29616778	29621078	ATSf2-1G73770	Sf-2	Cluster
35	Chr1	29621386	29623344	ATSf2-1G73780	Sf-2	Cluster
35	Chr1	29624023	29626273	ATSf2-1G73790	Sf-2	Protein
35	Chr1	29629355	29630982	ATSf2-1G73800	Sf-2	Cluster
35	Chr1	29631482	29632673	ATSf2-1G73810	Sf-2	Cluster
35	Chr1	29633871	29635092	ATSf2-1G73820	Sf-2	Cluster
35	Chr1	29636189	29642467	ATSf2-1G73830	Sf-2	Cluster
35	Chr1	29644479	29647313	ATSf2-1G73840	Sf-2	Protein
35	Chr1	29647834	29648478	ATSf2-1G73850	Sf-2	Protein
35	Chr1	29649085	29653773	ATSf2-1G73860	Sf-2	Protein
35	Chr1	29654696	29655325	ATSf2-1G73870	Sf-2	Protein
35	Chr1	29656391	29657785	ATSf2-1G73880	Sf-2	Protein
35	Chr1	29661316	29664783	ATSf2-1G73890	Sf-2	Protein
35	Chr1	29665556	29666466	ATSf2-1G73900	Sf-2	Protein
35	Chr1	29666777	29667395	ATSf2-1G73910	Sf-2	Protein
35	Chr1	29668183	29670152	ATSf2-1G73920	Sf-2	Protein
34	Chr1	29583913	29584479	ATBla1-1G71880	Bla-1	Protein
34	Chr1	29585624	29588607	ATBla1-1G71890	Bla-1	Protein
34	Chr1	29591331	29593185	ATBla1-1G71900	Bla-1	Protein
34	Chr1	29595188	29596873	ATBla1-1G71910	Bla-1	Protein
34	Chr1	29597607	29598614	ATBla1-1G71920	Bla-1	Protein
34	Chr1	29599097	29600730	ATBla1-1G71930	Bla-1	Protein
34	Chr1	29603791	29604840	ATBla1-1G71940	Bla-1	Protein
34	Chr1	29606033	29607422	ATBla1-1G71950	Bla-1	Protein
34	Chr1	29609813	29613794	ATBla1-1G71960	Bla-1	Cluster
34	Chr1	29614280	29615643	ATBla1-1G71970	Bla-1	Cluster
34	Chr1	29616786	29621086	ATBla1-1G71980	Bla-1	Cluster
34	Chr1	29621394	29623352	ATBla1-1G71990	Bla-1	Cluster
34	Chr1	29624031	29626281	ATBla1-1G72000	Bla-1	Protein
34	Chr1	29629364	29630991	ATBla1-1G72010	Bla-1	Cluster
34	Chr1	29631491	29632682	ATBla1-1G72020	Bla-1	Cluster
34	Chr1	29633880	29635101	ATBla1-1G72030	Bla-1	Cluster
34	Chr1	29636198	29642476	ATBla1-1G72040	Bla-1	Cluster
34	Chr1	29644488	29647322	ATBla1-1G72050	Bla-1	Protein
34	Chr1	29647840	29648484	ATBla1-1G72060	Bla-1	Protein
34	Chr1	29649093	29653781	ATBla1-1G72070	Bla-1	Protein
34	Chr1	29654705	29655334	ATBla1-1G72080	Bla-1	Protein
34	Chr1	29656400	29657794	ATBla1-1G72090	Bla-1	Protein
34	Chr1	29661342	29664810	ATBla1-1G72100	Bla-1	Protein
34	Chr1	29665583	29666492	ATBla1-1G72110	Bla-1	Protein
34	Chr1	29666803	29667421	ATBla1-1G72120	Bla-1	Protein
34	Chr1	29668208	29670177	ATBla1-1G72130	Bla-1	Protein
33	Chr1	29583913	29584479	ATJea-1G71970	Jea	Protein
33	Chr1	29585407	29588609	ATJea-1G71980	Jea	Protein
33	Chr1	29591698	29593552	ATJea-1G71990	Jea	Protein
33	Chr1	29595556	29597241	ATJea-1G72000	Jea	Protein
33	Chr1	29597974	29598981	ATJea-1G72010	Jea	Protein
33	Chr1	29599468	29601101	ATJea-1G72020	Jea	Protein
33	Chr1	29604183	29605232	ATJea-1G72030	Jea	Protein
33	Chr1	29606409	29607891	ATJea-1G72040	Jea	Protein
33	Chr1	29610755	29614679	ATJea-1G72050	Jea	Cluster
33	Chr1	29615061	29616508	ATJea-1G72060	Jea	Cluster
33	Chr1	29617234	29619484	ATJea-1G72070	Jea	Protein
33	Chr1	29622633	29624347	ATJea-1G72080	Jea	Cluster
33	Chr1	29624916	29626094	ATJea-1G72090	Jea	Cluster
33	Chr1	29627316	29627988	ATJea-1G72100	Jea	Protein
33	Chr1	29631220	29632474	ATJea-1G72110	Jea	Cluster
33	Chr1	29633534	29634755	ATJea-1G72120	Jea	Cluster
33	Chr1	29635855	29642134	ATJea-1G72130	Jea	Cluster
33	Chr1	29644131	29646951	ATJea-1G72140	Jea	Protein
33	Chr1	29647469	29648113	ATJea-1G72150	Jea	Protein
33	Chr1	29648723	29653427	ATJea-1G72160	Jea	Protein
33	Chr1	29654351	29654980	ATJea-1G72170	Jea	Protein
33	Chr1	29656046	29657440	ATJea-1G72180	Jea	Protein
33	Chr1	29660970	29664437	ATJea-1G72190	Jea	Protein
33	Chr1	29665210	29666120	ATJea-1G72200	Jea	Protein
33	Chr1	29666431	29667049	ATJea-1G72210	Jea	Protein
33	Chr1	29667837	29669806	ATJea-1G72220	Jea	Protein
32	Chr1	29583913	29584479	ATValsi1-1G73890	Valsi-1	Protein
32	Chr1	29585624	29588607	ATValsi1-1G73900	Valsi-1	Protein
32	Chr1	29591338	29593192	ATValsi1-1G73910	Valsi-1	Protein
32	Chr1	29595191	29596876	ATValsi1-1G73920	Valsi-1	Protein
32	Chr1	29597609	29598616	ATValsi1-1G73930	Valsi-1	Protein
32	Chr1	29599103	29600736	ATValsi1-1G73940	Valsi-1	Protein
32	Chr1	29603599	29604648	ATValsi1-1G73950	Valsi-1	Protein
32	Chr1	29605825	29607307	ATValsi1-1G73960	Valsi-1	Protein
32	Chr1	29610059	29614651	ATValsi1-1G73970	Valsi-1	Cluster
32	Chr1	29615033	29616480	ATValsi1-1G73980	Valsi-1	Cluster
32	Chr1	29617206	29619459	ATValsi1-1G73990	Valsi-1	Protein
32	Chr1	29622365	29624085	ATValsi1-1G74000	Valsi-1	Cluster
32	Chr1	29624586	29625765	ATValsi1-1G74010	Valsi-1	Cluster
32	Chr1	29627858	29629111	ATValsi1-1G74020	Valsi-1	Cluster
32	Chr1	29630171	29631092	ATValsi1-1G74030	Valsi-1	Cluster
32	Chr1	29631700	29632371	ATValsi1-1G74040	Valsi-1	Protein
32	Chr1	29634627	29635848	ATValsi1-1G74050	Valsi-1	Cluster
32	Chr1	29636944	29643222	ATValsi1-1G74060	Valsi-1	Cluster
32	Chr1	29645232	29648066	ATValsi1-1G74070	Valsi-1	Protein
32	Chr1	29648584	29649228	ATValsi1-1G74080	Valsi-1	Protein
32	Chr1	29649837	29654525	ATValsi1-1G74090	Valsi-1	Protein
32	Chr1	29655449	29656078	ATValsi1-1G74100	Valsi-1	Protein
32	Chr1	29657144	29658538	ATValsi1-1G74110	Valsi-1	Protein
32	Chr1	29662069	29665542	ATValsi1-1G74120	Valsi-1	Protein
32	Chr1	29666314	29667223	ATValsi1-1G74130	Valsi-1	Protein
32	Chr1	29667534	29668152	ATValsi1-1G74140	Valsi-1	Protein
32	Chr1	29668939	29670908	ATValsi1-1G74150	Valsi-1	Protein
31	Chr1	29583913	29584479	ATAnz0-1G72560	Anz-0	Protein
31	Chr1	29585624	29588607	ATAnz0-1G72570	Anz-0	Protein
31	Chr1	29591735	29593595	ATAnz0-1G72580	Anz-0	Protein
31	Chr1	29595599	29597284	ATAnz0-1G72590	Anz-0	Protein
31	Chr1	29598020	29599027	ATAnz0-1G72600	Anz-0	Protein
31	Chr1	29599514	29601147	ATAnz0-1G72610	Anz-0	Protein
31	Chr1	29604217	29605266	ATAnz0-1G72620	Anz-0	Protein
31	Chr1	29606443	29607925	ATAnz0-1G72630	Anz-0	Protein
31	Chr1	29610717	29614525	ATAnz0-1G72640	Anz-0	Cluster
31	Chr1	29614901	29616300	ATAnz0-1G72650	Anz-0	Cluster
31	Chr1	29617349	29619616	ATAnz0-1G72660	Anz-0	Protein
31	Chr1	29622724	29624438	ATAnz0-1G72670	Anz-0	Cluster
31	Chr1	29624937	29626253	ATAnz0-1G72680	Anz-0	Cluster
31	Chr1	29628346	29629599	ATAnz0-1G72690	Anz-0	Cluster
31	Chr1	29630361	29631540	ATAnz0-1G72700	Anz-0	Cluster
31	Chr1	29632735	29633406	ATAnz0-1G72710	Anz-0	Protein
31	Chr1	29635605	29636826	ATAnz0-1G72720	Anz-0	Cluster
31	Chr1	29637922	29644201	ATAnz0-1G72730	Anz-0	Cluster
31	Chr1	29646198	29648962	ATAnz0-1G72740	Anz-0	Protein
31	Chr1	29649483	29650127	ATAnz0-1G72750	Anz-0	Protein
31	Chr1	29650736	29655424	ATAnz0-1G72760	Anz-0	Protein
31	Chr1	29656348	29656977	ATAnz0-1G72770	Anz-0	Protein
31	Chr1	29658043	29659437	ATAnz0-1G72780	Anz-0	Protein
31	Chr1	29662969	29666436	ATAnz0-1G72790	Anz-0	Protein
31	Chr1	29667208	29668118	ATAnz0-1G72800	Anz-0	Protein
31	Chr1	29668429	29669047	ATAnz0-1G72810	Anz-0	Protein
31	Chr1	29669835	29671804	ATAnz0-1G72820	Anz-0	Protein
30	Chr1	29583913	29584479	ATAbd0-1G72660	Abd-0	Protein
30	Chr1	29585407	29588607	ATAbd0-1G72670	Abd-0	Protein
30	Chr1	29591734	29593594	ATAbd0-1G72680	Abd-0	Protein
30	Chr1	29595626	29597290	ATAbd0-1G72690	Abd-0	Protein
30	Chr1	29598100	29599107	ATAbd0-1G72700	Abd-0	Protein
30	Chr1	29599603	29601231	ATAbd0-1G72710	Abd-0	Protein
30	Chr1	29604313	29605362	ATAbd0-1G72720	Abd-0	Protein
30	Chr1	29606538	29608020	ATAbd0-1G72730	Abd-0	Protein
30	Chr1	29610520	29614839	ATAbd0-1G72740	Abd-0	Cluster
30	Chr1	29615228	29616680	ATAbd0-1G72750	Abd-0	Cluster
30	Chr1	29617711	29619970	ATAbd0-1G72760	Abd-0	Protein
30	Chr1	29623043	29624803	ATAbd0-1G72770	Abd-0	Cluster
30	Chr1	29625293	29626484	ATAbd0-1G72780	Abd-0	Cluster
30	Chr1	29627673	29628344	ATAbd0-1G72790	Abd-0	Protein
30	Chr1	29628740	29629468	ATAbd0-1G72800	Abd-0	Cluster
30	Chr1	29629877	29631453	ATAbd0-1G72810	Abd-0	Cluster
30	Chr1	29631952	29633268	ATAbd0-1G72820	Abd-0	Cluster
30	Chr1	29635362	29636616	ATAbd0-1G72830	Abd-0	Cluster
30	Chr1	29637676	29638897	ATAbd0-1G72840	Abd-0	Cluster
30	Chr1	29639998	29646278	ATAbd0-1G72850	Abd-0	Cluster
30	Chr1	29648291	29651049	ATAbd0-1G72860	Abd-0	Protein
30	Chr1	29651570	29652214	ATAbd0-1G72870	Abd-0	Protein
30	Chr1	29652824	29657512	ATAbd0-1G72880	Abd-0	Protein
30	Chr1	29658436	29659065	ATAbd0-1G72890	Abd-0	Protein
30	Chr1	29660132	29661528	ATAbd0-1G72900	Abd-0	Protein
30	Chr1	29665068	29668535	ATAbd0-1G72910	Abd-0	Protein
30	Chr1	29669308	29670217	ATAbd0-1G72920	Abd-0	Protein
30	Chr1	29670528	29671146	ATAbd0-1G72930	Abd-0	Protein
30	Chr1	29671933	29673902	ATAbd0-1G72940	Abd-0	Protein
29	Chr1	29583913	29584479	ATEdi0-1G72760	Edi-0	Protein
29	Chr1	29585407	29588607	ATEdi0-1G72770	Edi-0	Protein
29	Chr1	29591749	29593603	ATEdi0-1G72780	Edi-0	Protein
29	Chr1	29595602	29597245	ATEdi0-1G72790	Edi-0	Protein
29	Chr1	29598072	29599025	ATEdi0-1G72800	Edi-0	Protein
29	Chr1	29599509	29601142	ATEdi0-1G72810	Edi-0	Protein
29	Chr1	29604229	29605278	ATEdi0-1G72820	Edi-0	Protein
29	Chr1	29606455	29607937	ATEdi0-1G72830	Edi-0	Protein
29	Chr1	29610686	29615307	ATEdi0-1G72840	Edi-0	Cluster
29	Chr1	29615689	29617136	ATEdi0-1G72850	Edi-0	Cluster
29	Chr1	29618162	29620421	ATEdi0-1G72860	Edi-0	Protein
29	Chr1	29623485	29625112	ATEdi0-1G72870	Edi-0	Cluster
29	Chr1	29625612	29626803	ATEdi0-1G72880	Edi-0	Cluster
29	Chr1	29628896	29630149	ATEdi0-1G72890	Edi-0	Cluster
29	Chr1	29631210	29636707	ATEdi0-1G72900	Edi-0	Cluster
29	Chr1	29637804	29644081	ATEdi0-1G72910	Edi-0	Cluster
29	Chr1	29646090	29648913	ATEdi0-1G72920	Edi-0	Protein
29	Chr1	29649434	29650078	ATEdi0-1G72930	Edi-0	Protein
29	Chr1	29650687	29655375	ATEdi0-1G72940	Edi-0	Protein
29	Chr1	29656299	29656928	ATEdi0-1G72950	Edi-0	Protein
29	Chr1	29657994	29659388	ATEdi0-1G72960	Edi-0	Protein
29	Chr1	29662922	29666389	ATEdi0-1G72970	Edi-0	Protein
29	Chr1	29667162	29668072	ATEdi0-1G72980	Edi-0	Protein
29	Chr1	29668384	29669002	ATEdi0-1G72990	Edi-0	Protein
29	Chr1	29669795	29671761	ATEdi0-1G73000	Edi-0	Protein
28	Chr1	29583913	29584479	ATGe0-1G72860	Ge-0	Protein
28	Chr1	29585407	29588607	ATGe0-1G72870	Ge-0	Protein
28	Chr1	29591747	29593607	ATGe0-1G72880	Ge-0	Protein
28	Chr1	29595615	29597279	ATGe0-1G72890	Ge-0	Protein
28	Chr1	29598089	29599096	ATGe0-1G72900	Ge-0	Protein
28	Chr1	29599592	29601225	ATGe0-1G72910	Ge-0	Protein
28	Chr1	29604297	29605346	ATGe0-1G72920	Ge-0	Protein
28	Chr1	29606527	29608009	ATGe0-1G72930	Ge-0	Protein
28	Chr1	29610411	29614392	ATGe0-1G72940	Ge-0	Cluster
28	Chr1	29614878	29616242	ATGe0-1G72950	Ge-0	Cluster
28	Chr1	29617384	29621684	ATGe0-1G72960	Ge-0	Cluster
28	Chr1	29621992	29623905	ATGe0-1G72970	Ge-0	Cluster
28	Chr1	29624583	29626813	ATGe0-1G72980	Ge-0	Protein
28	Chr1	29629958	29631672	ATGe0-1G72990	Ge-0	Cluster
28	Chr1	29632173	29633351	ATGe0-1G73000	Ge-0	Cluster
28	Chr1	29634552	29636345	ATGe0-1G73010	Ge-0	Cluster
28	Chr1	29637420	29638641	ATGe0-1G73020	Ge-0	Cluster
28	Chr1	29639736	29646015	ATGe0-1G73030	Ge-0	Cluster
28	Chr1	29648024	29650857	ATGe0-1G73040	Ge-0	Protein
28	Chr1	29651378	29652022	ATGe0-1G73050	Ge-0	Protein
28	Chr1	29652631	29657319	ATGe0-1G73060	Ge-0	Protein
28	Chr1	29658243	29658872	ATGe0-1G73070	Ge-0	Protein
28	Chr1	29659938	29661332	ATGe0-1G73080	Ge-0	Protein
28	Chr1	29664865	29668333	ATGe0-1G73090	Ge-0	Protein
28	Chr1	29669106	29670015	ATGe0-1G73100	Ge-0	Protein
28	Chr1	29670326	29670944	ATGe0-1G73110	Ge-0	Protein
28	Chr1	29671732	29673701	ATGe0-1G73120	Ge-0	Protein
27	Chr1	29583913	29584479	ATRi0-1G72140	Ri-0	Protein
27	Chr1	29585407	29588607	ATRi0-1G72150	Ri-0	Protein
27	Chr1	29591747	29593607	ATRi0-1G72160	Ri-0	Protein
27	Chr1	29595615	29597279	ATRi0-1G72170	Ri-0	Protein
27	Chr1	29598089	29599096	ATRi0-1G72180	Ri-0	Protein
27	Chr1	29599592	29601225	ATRi0-1G72190	Ri-0	Protein
27	Chr1	29604297	29605346	ATRi0-1G72200	Ri-0	Protein
27	Chr1	29606527	29608009	ATRi0-1G72210	Ri-0	Protein
27	Chr1	29610411	29614392	ATRi0-1G72220	Ri-0	Cluster
27	Chr1	29614878	29616242	ATRi0-1G72230	Ri-0	Cluster
27	Chr1	29617384	29621684	ATRi0-1G72240	Ri-0	Cluster
27	Chr1	29621992	29623905	ATRi0-1G72250	Ri-0	Cluster
27	Chr1	29624583	29626813	ATRi0-1G72260	Ri-0	Protein
27	Chr1	29629958	29631672	ATRi0-1G72270	Ri-0	Cluster
27	Chr1	29632173	29633351	ATRi0-1G72280	Ri-0	Cluster
27	Chr1	29634552	29635222	ATRi0-1G72290	Ri-0	Protein
27	Chr1	29635618	29636345	ATRi0-1G72300	Ri-0	Cluster
27	Chr1	29637420	29638641	ATRi0-1G72310	Ri-0	Cluster
27	Chr1	29639736	29646015	ATRi0-1G72320	Ri-0	Cluster
27	Chr1	29648013	29650777	ATRi0-1G72330	Ri-0	Protein
27	Chr1	29651298	29651942	ATRi0-1G72340	Ri-0	Protein
27	Chr1	29652552	29657240	ATRi0-1G72350	Ri-0	Protein
27	Chr1	29658164	29658793	ATRi0-1G72360	Ri-0	Protein
27	Chr1	29659859	29661253	ATRi0-1G72370	Ri-0	Protein
27	Chr1	29664784	29668251	ATRi0-1G72380	Ri-0	Protein
27	Chr1	29669024	29669934	ATRi0-1G72390	Ri-0	Protein
27	Chr1	29670245	29670863	ATRi0-1G72400	Ri-0	Protein
27	Chr1	29671651	29673620	ATRi0-1G72410	Ri-0	Protein
26	Chr1	29583913	29584479	ATRRS10-1G73120	RRS10	Protein
26	Chr1	29585624	29588607	ATRRS10-1G73130	RRS10	Protein
26	Chr1	29591336	29593190	ATRRS10-1G73140	RRS10	Protein
26	Chr1	29595189	29596832	ATRRS10-1G73150	RRS10	Protein
26	Chr1	29597659	29598612	ATRRS10-1G73160	RRS10	Protein
26	Chr1	29599096	29600729	ATRRS10-1G73170	RRS10	Protein
26	Chr1	29603814	29604863	ATRRS10-1G73180	RRS10	Protein
26	Chr1	29606041	29607523	ATRRS10-1G73190	RRS10	Protein
26	Chr1	29610647	29613599	ATRRS10-1G73200	RRS10	Cluster
26	Chr1	29618834	29620727	ATRRS10-1G73210	RRS10	Cluster
26	Chr1	29625657	29627884	ATRRS10-1G73220	RRS10	Protein
26	Chr1	29631014	29632641	ATRRS10-1G73230	RRS10	Cluster
26	Chr1	29633141	29634332	ATRRS10-1G73240	RRS10	Cluster
26	Chr1	29645527	29646780	ATRRS10-1G73250	RRS10	Cluster
26	Chr1	29647846	29653343	ATRRS10-1G73260	RRS10	Cluster
26	Chr1	29654440	29660717	ATRRS10-1G73270	RRS10	Cluster
26	Chr1	29662726	29665549	ATRRS10-1G73280	RRS10	Protein
26	Chr1	29666070	29666714	ATRRS10-1G73290	RRS10	Protein
26	Chr1	29667323	29672011	ATRRS10-1G73300	RRS10	Protein
26	Chr1	29672935	29673564	ATRRS10-1G73310	RRS10	Protein
26	Chr1	29674630	29676024	ATRRS10-1G73320	RRS10	Protein
26	Chr1	29679558	29683025	ATRRS10-1G73330	RRS10	Protein
26	Chr1	29683798	29684708	ATRRS10-1G73340	RRS10	Protein
26	Chr1	29685020	29685638	ATRRS10-1G73350	RRS10	Protein
26	Chr1	29686431	29688397	ATRRS10-1G73360	RRS10	Protein
25	Chr1	29583913	29584479	ATTul0-1G73100	Tul-0	Protein
25	Chr1	29585624	29588607	ATTul0-1G73110	Tul-0	Protein
25	Chr1	29591336	29593190	ATTul0-1G73120	Tul-0	Protein
25	Chr1	29595189	29596832	ATTul0-1G73130	Tul-0	Protein
25	Chr1	29597659	29598612	ATTul0-1G73140	Tul-0	Protein
25	Chr1	29599096	29600729	ATTul0-1G73150	Tul-0	Protein
25	Chr1	29603814	29604863	ATTul0-1G73160	Tul-0	Protein
25	Chr1	29606041	29607523	ATTul0-1G73170	Tul-0	Protein
25	Chr1	29610647	29613599	ATTul0-1G73180	Tul-0	Cluster
25	Chr1	29618834	29620727	ATTul0-1G73190	Tul-0	Cluster
25	Chr1	29625657	29627884	ATTul0-1G73200	Tul-0	Protein
25	Chr1	29631014	29632641	ATTul0-1G73210	Tul-0	Cluster
25	Chr1	29633141	29634332	ATTul0-1G73220	Tul-0	Cluster
25	Chr1	29645526	29646779	ATTul0-1G73230	Tul-0	Cluster
25	Chr1	29647845	29653342	ATTul0-1G73240	Tul-0	Cluster
25	Chr1	29654439	29660716	ATTul0-1G73250	Tul-0	Cluster
25	Chr1	29662725	29665548	ATTul0-1G73260	Tul-0	Protein
25	Chr1	29666069	29666713	ATTul0-1G73270	Tul-0	Protein
25	Chr1	29667322	29672010	ATTul0-1G73280	Tul-0	Protein
25	Chr1	29672934	29673563	ATTul0-1G73290	Tul-0	Protein
25	Chr1	29674629	29676023	ATTul0-1G73300	Tul-0	Protein
25	Chr1	29679557	29683024	ATTul0-1G73310	Tul-0	Protein
25	Chr1	29683797	29684707	ATTul0-1G73320	Tul-0	Protein
25	Chr1	29685019	29685637	ATTul0-1G73330	Tul-0	Protein
25	Chr1	29686430	29688396	ATTul0-1G73340	Tul-0	Protein
24	Chr1	29583913	29584479	ATYo0-1G72520	Yo-0	Protein
24	Chr1	29585407	29588607	ATYo0-1G72530	Yo-0	Protein
24	Chr1	29591336	29593190	ATYo0-1G72540	Yo-0	Protein
24	Chr1	29595189	29596832	ATYo0-1G72550	Yo-0	Protein
24	Chr1	29597659	29598612	ATYo0-1G72560	Yo-0	Protein
24	Chr1	29599096	29600729	ATYo0-1G72570	Yo-0	Protein
24	Chr1	29603814	29604863	ATYo0-1G72580	Yo-0	Protein
24	Chr1	29606041	29607523	ATYo0-1G72590	Yo-0	Protein
24	Chr1	29610647	29613599	ATYo0-1G72600	Yo-0	Cluster
24	Chr1	29618834	29620727	ATYo0-1G72610	Yo-0	Cluster
24	Chr1	29625657	29627884	ATYo0-1G72620	Yo-0	Protein
24	Chr1	29631014	29632641	ATYo0-1G72630	Yo-0	Cluster
24	Chr1	29633141	29634332	ATYo0-1G72640	Yo-0	Cluster
24	Chr1	29645527	29646780	ATYo0-1G72650	Yo-0	Cluster
24	Chr1	29647846	29653343	ATYo0-1G72660	Yo-0	Cluster
24	Chr1	29654440	29660717	ATYo0-1G72670	Yo-0	Cluster
24	Chr1	29662726	29665549	ATYo0-1G72680	Yo-0	Protein
24	Chr1	29666070	29666714	ATYo0-1G72690	Yo-0	Protein
24	Chr1	29667323	29672011	ATYo0-1G72700	Yo-0	Protein
24	Chr1	29672935	29673564	ATYo0-1G72710	Yo-0	Protein
24	Chr1	29674630	29676024	ATYo0-1G72720	Yo-0	Protein
24	Chr1	29679558	29683025	ATYo0-1G72730	Yo-0	Protein
24	Chr1	29683798	29684708	ATYo0-1G72740	Yo-0	Protein
24	Chr1	29685020	29685638	ATYo0-1G72750	Yo-0	Protein
24	Chr1	29686431	29688397	ATYo0-1G72760	Yo-0	Protein
23	Chr1	29583913	29584479	ATNok1-1G73230	Nok-1	Protein
23	Chr1	29585407	29588607	ATNok1-1G73240	Nok-1	Protein
23	Chr1	29591748	29593602	ATNok1-1G73250	Nok-1	Protein
23	Chr1	29595599	29597263	ATNok1-1G73260	Nok-1	Protein
23	Chr1	29598069	29599076	ATNok1-1G73270	Nok-1	Protein
23	Chr1	29599572	29601205	ATNok1-1G73280	Nok-1	Protein
23	Chr1	29604279	29605328	ATNok1-1G73290	Nok-1	Protein
23	Chr1	29606506	29607988	ATNok1-1G73300	Nok-1	Protein
23	Chr1	29610379	29614791	ATNok1-1G73310	Nok-1	Cluster
23	Chr1	29615180	29616632	ATNok1-1G73320	Nok-1	Cluster
23	Chr1	29617261	29619528	ATNok1-1G73330	Nok-1	Protein
23	Chr1	29622670	29624390	ATNok1-1G73340	Nok-1	Cluster
23	Chr1	29624890	29626081	ATNok1-1G73350	Nok-1	Cluster
23	Chr1	29627275	29628496	ATNok1-1G73360	Nok-1	Cluster
23	Chr1	29629593	29635871	ATNok1-1G73370	Nok-1	Cluster
23	Chr1	29637884	29640718	ATNok1-1G73380	Nok-1	Protein
23	Chr1	29641239	29641883	ATNok1-1G73390	Nok-1	Protein
23	Chr1	29642490	29647178	ATNok1-1G73400	Nok-1	Protein
23	Chr1	29648101	29648730	ATNok1-1G73410	Nok-1	Protein
23	Chr1	29649796	29651190	ATNok1-1G73420	Nok-1	Protein
23	Chr1	29654726	29658193	ATNok1-1G73430	Nok-1	Protein
23	Chr1	29658966	29659876	ATNok1-1G73440	Nok-1	Protein
23	Chr1	29660187	29660805	ATNok1-1G73450	Nok-1	Protein
23	Chr1	29661593	29663562	ATNok1-1G73460	Nok-1	Protein
22	Chr1	29583913	29584479	ATBur0-1G72190	Bur-0	Protein
22	Chr1	29585407	29588608	ATBur0-1G72200	Bur-0	Protein
22	Chr1	29591335	29593188	ATBur0-1G72210	Bur-0	Protein
22	Chr1	29595185	29596870	ATBur0-1G72220	Bur-0	Protein
22	Chr1	29597603	29598610	ATBur0-1G72230	Bur-0	Protein
22	Chr1	29599097	29600730	ATBur0-1G72240	Bur-0	Protein
22	Chr1	29603795	29604844	ATBur0-1G72250	Bur-0	Protein
22	Chr1	29606022	29607504	ATBur0-1G72260	Bur-0	Protein
22	Chr1	29610001	29614300	ATBur0-1G72270	Bur-0	Cluster
22	Chr1	29614689	29616129	ATBur0-1G72280	Bur-0	Cluster
22	Chr1	29616654	29619836	ATBur0-1G72290	Bur-0	Cluster
22	Chr1	29620199	29620959	ATBur0-1G72300	Bur-0	Protein
22	Chr1	29621787	29623303	ATBur0-1G72310	Bur-0	Cluster
22	Chr1	29624949	29627898	ATBur0-1G72320	Bur-0	Cluster
22	Chr1	29633550	29635444	ATBur0-1G72330	Bur-0	Cluster
22	Chr1	29640455	29642682	ATBur0-1G72340	Bur-0	Protein
22	Chr1	29645310	29646033	ATBur0-1G72350	Bur-0	Protein
22	Chr1	29647771	29649491	ATBur0-1G72360	Bur-0	Cluster
22	Chr1	29649991	29651337	ATBur0-1G72370	Bur-0	Cluster
22	Chr1	29653400	29654653	ATBur0-1G72380	Bur-0	Cluster
22	Chr1	29655713	29656634	ATBur0-1G72390	Bur-0	Cluster
22	Chr1	29657242	29658969	ATBur0-1G72400	Bur-0	Cluster
22	Chr1	29660047	29661256	ATBur0-1G72410	Bur-0	Cluster
22	Chr1	29662354	29668632	ATBur0-1G72420	Bur-0	Cluster
22	Chr1	29670642	29673476	ATBur0-1G72430	Bur-0	Protein
22	Chr1	29673994	29674638	ATBur0-1G72440	Bur-0	Protein
22	Chr1	29675247	29679935	ATBur0-1G72450	Bur-0	Protein
22	Chr1	29680859	29681488	ATBur0-1G72460	Bur-0	Protein
22	Chr1	29682554	29683948	ATBur0-1G72470	Bur-0	Protein
22	Chr1	29687477	29690944	ATBur0-1G72480	Bur-0	Protein
22	Chr1	29691716	29692626	ATBur0-1G72490	Bur-0	Protein
22	Chr1	29692937	29693555	ATBur0-1G72500	Bur-0	Protein
22	Chr1	29694343	29696312	ATBur0-1G72510	Bur-0	Protein
21	Chr1	29583913	29584479	ATPyl1-1G74090	Pyl-1	Protein
21	Chr1	29585407	29588610	ATPyl1-1G74100	Pyl-1	Protein
21	Chr1	29591329	29593188	ATPyl1-1G74110	Pyl-1	Protein
21	Chr1	29595192	29596877	ATPyl1-1G74120	Pyl-1	Protein
21	Chr1	29597609	29598616	ATPyl1-1G74130	Pyl-1	Protein
21	Chr1	29599103	29600736	ATPyl1-1G74140	Pyl-1	Protein
21	Chr1	29603807	29604856	ATPyl1-1G74150	Pyl-1	Protein
21	Chr1	29606033	29607515	ATPyl1-1G74160	Pyl-1	Protein
21	Chr1	29610355	29614105	ATPyl1-1G74170	Pyl-1	Cluster
21	Chr1	29614481	29615898	ATPyl1-1G74180	Pyl-1	Cluster
21	Chr1	29616943	29619210	ATPyl1-1G74190	Pyl-1	Protein
21	Chr1	29622325	29624039	ATPyl1-1G74200	Pyl-1	Cluster
21	Chr1	29624529	29625720	ATPyl1-1G74210	Pyl-1	Cluster
21	Chr1	29626909	29627581	ATPyl1-1G74220	Pyl-1	Protein
21	Chr1	29629675	29630896	ATPyl1-1G74230	Pyl-1	Cluster
21	Chr1	29631997	29638277	ATPyl1-1G74240	Pyl-1	Cluster
21	Chr1	29640288	29643122	ATPyl1-1G74250	Pyl-1	Protein
21	Chr1	29643643	29644287	ATPyl1-1G74260	Pyl-1	Protein
21	Chr1	29644896	29649584	ATPyl1-1G74270	Pyl-1	Protein
21	Chr1	29650507	29651136	ATPyl1-1G74280	Pyl-1	Protein
21	Chr1	29652202	29653596	ATPyl1-1G74290	Pyl-1	Protein
21	Chr1	29657390	29660858	ATPyl1-1G74300	Pyl-1	Protein
21	Chr1	29661620	29662530	ATPyl1-1G74310	Pyl-1	Protein
21	Chr1	29662841	29663459	ATPyl1-1G74320	Pyl-1	Protein
21	Chr1	29664246	29666215	ATPyl1-1G74330	Pyl-1	Protein
20	Chr1	29583913	29584479	ATCo4-1G72600	Co-4	Protein
20	Chr1	29585624	29588607	ATCo4-1G72610	Co-4	Protein
20	Chr1	29591329	29593182	ATCo4-1G72620	Co-4	Protein
20	Chr1	29595182	29596867	ATCo4-1G72630	Co-4	Protein
20	Chr1	29597600	29598607	ATCo4-1G72640	Co-4	Protein
20	Chr1	29599094	29600727	ATCo4-1G72650	Co-4	Protein
20	Chr1	29603805	29604854	ATCo4-1G72660	Co-4	Protein
20	Chr1	29606031	29607513	ATCo4-1G72670	Co-4	Protein
20	Chr1	29610350	29614305	ATCo4-1G72680	Co-4	Cluster
20	Chr1	29614687	29616131	ATCo4-1G72690	Co-4	Cluster
20	Chr1	29616857	29619110	ATCo4-1G72700	Co-4	Protein
20	Chr1	29627093	29628813	ATCo4-1G72710	Co-4	Cluster
20	Chr1	29629380	29630696	ATCo4-1G72720	Co-4	Cluster
20	Chr1	29632789	29634042	ATCo4-1G72730	Co-4	Cluster
20	Chr1	29635102	29636325	ATCo4-1G72740	Co-4	Cluster
20	Chr1	29637425	29643703	ATCo4-1G72750	Co-4	Cluster
20	Chr1	29645712	29648546	ATCo4-1G72760	Co-4	Protein
20	Chr1	29649067	29649711	ATCo4-1G72770	Co-4	Protein
20	Chr1	29650320	29655008	ATCo4-1G72780	Co-4	Protein
20	Chr1	29655932	29656561	ATCo4-1G72790	Co-4	Protein
20	Chr1	29657627	29659022	ATCo4-1G72800	Co-4	Protein
20	Chr1	29662591	29666058	ATCo4-1G72810	Co-4	Protein
20	Chr1	29666831	29667740	ATCo4-1G72820	Co-4	Protein
20	Chr1	29668051	29668669	ATCo4-1G72830	Co-4	Protein
20	Chr1	29669457	29671426	ATCo4-1G72840	Co-4	Protein
19	Chr1	29583913	29584479	ATCan0-1G72330	Can-0	Protein
19	Chr1	29585415	29588603	ATCan0-1G72340	Can-0	Protein
19	Chr1	29593129	29594983	ATCan0-1G72350	Can-0	Protein
19	Chr1	29596986	29598671	ATCan0-1G72360	Can-0	Protein
19	Chr1	29599404	29600411	ATCan0-1G72370	Can-0	Protein
19	Chr1	29600898	29602531	ATCan0-1G72380	Can-0	Protein
19	Chr1	29605589	29606638	ATCan0-1G72390	Can-0	Protein
19	Chr1	29607819	29609301	ATCan0-1G72400	Can-0	Protein
19	Chr1	29612557	29615140	ATCan0-1G72410	Can-0	Protein
19	Chr1	29620170	29621517	ATCan0-1G72420	Can-0	Cluster
19	Chr1	29621831	29623406	ATCan0-1G72430	Can-0	Cluster
19	Chr1	29624187	29626450	ATCan0-1G72440	Can-0	Protein
19	Chr1	29629559	29631273	ATCan0-1G72450	Can-0	Cluster
19	Chr1	29631841	29633156	ATCan0-1G72460	Can-0	Cluster
19	Chr1	29635817	29637612	ATCan0-1G72470	Can-0	Cluster
19	Chr1	29638744	29639965	ATCan0-1G72480	Can-0	Cluster
19	Chr1	29641060	29647339	ATCan0-1G72490	Can-0	Cluster
19	Chr1	29649350	29652183	ATCan0-1G72500	Can-0	Protein
19	Chr1	29652704	29653348	ATCan0-1G72510	Can-0	Protein
19	Chr1	29653957	29658645	ATCan0-1G72520	Can-0	Protein
19	Chr1	29659569	29660198	ATCan0-1G72530	Can-0	Protein
19	Chr1	29661264	29662656	ATCan0-1G72540	Can-0	Protein
19	Chr1	29666204	29669671	ATCan0-1G72550	Can-0	Protein
19	Chr1	29670444	29671353	ATCan0-1G72560	Can-0	Protein
19	Chr1	29671664	29672282	ATCan0-1G72570	Can-0	Protein
19	Chr1	29673069	29675038	ATCan0-1G72580	Can-0	Protein
18	Chr1	29583913	29584479	ATToufl1-1G73260	Toufl-1	Protein
18	Chr1	29585632	29588603	ATToufl1-1G73270	Toufl-1	Protein
18	Chr1	29593131	29594985	ATToufl1-1G73280	Toufl-1	Protein
18	Chr1	29596988	29598673	ATToufl1-1G73290	Toufl-1	Protein
18	Chr1	29599406	29600413	ATToufl1-1G73300	Toufl-1	Protein
18	Chr1	29600900	29602533	ATToufl1-1G73310	Toufl-1	Protein
18	Chr1	29605609	29606658	ATToufl1-1G73320	Toufl-1	Protein
18	Chr1	29607839	29609321	ATToufl1-1G73330	Toufl-1	Protein
18	Chr1	29612707	29615651	ATToufl1-1G73340	Toufl-1	Cluster
18	Chr1	29622325	29624219	ATToufl1-1G73350	Toufl-1	Cluster
18	Chr1	29626195	29628448	ATToufl1-1G73360	Toufl-1	Protein
18	Chr1	29631590	29633304	ATToufl1-1G73370	Toufl-1	Cluster
18	Chr1	29633872	29635043	ATToufl1-1G73380	Toufl-1	Cluster
18	Chr1	29637281	29638534	ATToufl1-1G73390	Toufl-1	Cluster
18	Chr1	29640125	29640797	ATToufl1-1G73400	Toufl-1	Protein
18	Chr1	29641189	29641736	ATToufl1-1G73410	Toufl-1	Protein
18	Chr1	29642891	29644100	ATToufl1-1G73420	Toufl-1	Pair
18	Chr1	29645200	29651478	ATToufl1-1G73430	Toufl-1	Pair
18	Chr1	29653466	29656230	ATToufl1-1G73440	Toufl-1	Protein
18	Chr1	29656750	29657394	ATToufl1-1G73450	Toufl-1	Protein
18	Chr1	29658003	29662696	ATToufl1-1G73460	Toufl-1	Protein
18	Chr1	29663620	29664249	ATToufl1-1G73470	Toufl-1	Protein
18	Chr1	29665315	29666707	ATToufl1-1G73480	Toufl-1	Protein
18	Chr1	29670253	29673720	ATToufl1-1G73490	Toufl-1	Protein
18	Chr1	29674493	29675402	ATToufl1-1G73500	Toufl-1	Protein
18	Chr1	29675713	29676331	ATToufl1-1G73510	Toufl-1	Protein
18	Chr1	29677119	29679088	ATToufl1-1G73520	Toufl-1	Protein
17	Chr1	29583913	29584479	ATElh2-1G73800	Elh-2	Protein
17	Chr1	29585415	29588603	ATElh2-1G73810	Elh-2	Protein
17	Chr1	29593129	29594983	ATElh2-1G73820	Elh-2	Protein
17	Chr1	29596986	29598671	ATElh2-1G73830	Elh-2	Protein
17	Chr1	29599404	29600411	ATElh2-1G73840	Elh-2	Protein
17	Chr1	29600898	29602531	ATElh2-1G73850	Elh-2	Protein
17	Chr1	29605607	29606656	ATElh2-1G73860	Elh-2	Protein
17	Chr1	29607834	29609316	ATElh2-1G73870	Elh-2	Protein
17	Chr1	29611960	29616095	ATElh2-1G73880	Elh-2	Cluster
17	Chr1	29616409	29617996	ATElh2-1G73890	Elh-2	Cluster
17	Chr1	29618777	29621040	ATElh2-1G73900	Elh-2	Protein
17	Chr1	29624146	29625860	ATElh2-1G73910	Elh-2	Cluster
17	Chr1	29626416	29627731	ATElh2-1G73920	Elh-2	Cluster
17	Chr1	29629824	29631077	ATElh2-1G73930	Elh-2	Cluster
17	Chr1	29632669	29633341	ATElh2-1G73940	Elh-2	Protein
17	Chr1	29635435	29636644	ATElh2-1G73950	Elh-2	Cluster
17	Chr1	29637745	29644025	ATElh2-1G73960	Elh-2	Cluster
17	Chr1	29646020	29648842	ATElh2-1G73970	Elh-2	Protein
17	Chr1	29649360	29650004	ATElh2-1G73980	Elh-2	Protein
17	Chr1	29650613	29655301	ATElh2-1G73990	Elh-2	Protein
17	Chr1	29656225	29656854	ATElh2-1G74000	Elh-2	Protein
17	Chr1	29657920	29659312	ATElh2-1G74010	Elh-2	Protein
17	Chr1	29662879	29666346	ATElh2-1G74020	Elh-2	Protein
17	Chr1	29667119	29668028	ATElh2-1G74030	Elh-2	Protein
17	Chr1	29668339	29668954	ATElh2-1G74040	Elh-2	Protein
17	Chr1	29669742	29671711	ATElh2-1G74050	Elh-2	Protein
16	Chr1	29583913	29584479	ATCvi0-1G73170	Cvi-0	Protein
16	Chr1	29585415	29588615	ATCvi0-1G73180	Cvi-0	Protein
16	Chr1	29593140	29594994	ATCvi0-1G73190	Cvi-0	Protein
16	Chr1	29596998	29598683	ATCvi0-1G73200	Cvi-0	Protein
16	Chr1	29599416	29600423	ATCvi0-1G73210	Cvi-0	Protein
16	Chr1	29600919	29602552	ATCvi0-1G73220	Cvi-0	Protein
16	Chr1	29605628	29606677	ATCvi0-1G73230	Cvi-0	Protein
16	Chr1	29607853	29609335	ATCvi0-1G73240	Cvi-0	Protein
16	Chr1	29612579	29614191	ATCvi0-1G73250	Cvi-0	Protein
16	Chr1	29614260	29616713	ATCvi0-1G73260	Cvi-0	Cluster
16	Chr1	29617027	29618602	ATCvi0-1G73270	Cvi-0	Cluster
16	Chr1	29619383	29621646	ATCvi0-1G73280	Cvi-0	Protein
16	Chr1	29624756	29626470	ATCvi0-1G73290	Cvi-0	Cluster
16	Chr1	29627038	29628353	ATCvi0-1G73300	Cvi-0	Cluster
16	Chr1	29632521	29633774	ATCvi0-1G73310	Cvi-0	Cluster
16	Chr1	29635365	29636037	ATCvi0-1G73320	Cvi-0	Protein
16	Chr1	29636106	29636961	ATCvi0-1G73330	Cvi-0	Protein
16	Chr1	29638129	29639338	ATCvi0-1G73340	Cvi-0	Pair
16	Chr1	29640438	29646717	ATCvi0-1G73350	Cvi-0	Pair
16	Chr1	29648728	29651561	ATCvi0-1G73360	Cvi-0	Protein
16	Chr1	29652082	29652726	ATCvi0-1G73370	Cvi-0	Protein
16	Chr1	29653281	29658013	ATCvi0-1G73380	Cvi-0	Protein
16	Chr1	29658937	29659566	ATCvi0-1G73390	Cvi-0	Protein
16	Chr1	29660632	29662024	ATCvi0-1G73400	Cvi-0	Protein
16	Chr1	29665589	29669056	ATCvi0-1G73410	Cvi-0	Protein
16	Chr1	29669829	29670738	ATCvi0-1G73420	Cvi-0	Protein
16	Chr1	29671049	29671667	ATCvi0-1G73430	Cvi-0	Protein
16	Chr1	29672455	29674424	ATCvi0-1G73440	Cvi-0	Protein
15	Chr1	29583913	29584479	ATAre10-1G73570	Are-10	Protein
15	Chr1	29585407	29588607	ATAre10-1G73580	Are-10	Protein
15	Chr1	29591763	29593623	ATAre10-1G73590	Are-10	Protein
15	Chr1	29595655	29597319	ATAre10-1G73600	Are-10	Protein
15	Chr1	29598128	29599135	ATAre10-1G73610	Are-10	Protein
15	Chr1	29599631	29601264	ATAre10-1G73620	Are-10	Protein
15	Chr1	29604338	29605387	ATAre10-1G73630	Are-10	Protein
15	Chr1	29606568	29608050	ATAre10-1G73640	Are-10	Protein
15	Chr1	29611434	29614378	ATAre10-1G73650	Are-10	Pair
15	Chr1	29630963	29632857	ATAre10-1G73660	Are-10	Pair
15	Chr1	29633629	29633951	ATAre10-1G73670	Are-10	Protein
15	Chr1	29637789	29640323	ATAre10-1G73680	Are-10	Protein
15	Chr1	29643158	29644878	ATAre10-1G73690	Are-10	Cluster
15	Chr1	29645379	29646558	ATAre10-1G73700	Are-10	Cluster
15	Chr1	29647748	29649544	ATAre10-1G73710	Are-10	Cluster
15	Chr1	29650676	29651279	ATAre10-1G73720	Are-10	Protein
15	Chr1	29651289	29651897	ATAre10-1G73730	Are-10	Cluster
15	Chr1	29652993	29659272	ATAre10-1G73740	Are-10	Cluster
15	Chr1	29661283	29664119	ATAre10-1G73750	Are-10	Protein
15	Chr1	29664637	29665281	ATAre10-1G73760	Are-10	Protein
15	Chr1	29665889	29670591	ATAre10-1G73770	Are-10	Protein
15	Chr1	29671515	29672144	ATAre10-1G73780	Are-10	Protein
15	Chr1	29673210	29674604	ATAre10-1G73790	Are-10	Protein
15	Chr1	29678167	29681635	ATAre10-1G73800	Are-10	Protein
15	Chr1	29682408	29683318	ATAre10-1G73810	Are-10	Protein
15	Chr1	29683629	29684247	ATAre10-1G73820	Are-10	Protein
15	Chr1	29685034	29687000	ATAre10-1G73830	Are-10	Protein
14	Chr1	29583913	29584479	ATAre1-1G72850	Are-1	Protein
14	Chr1	29585407	29588607	ATAre1-1G72860	Are-1	Protein
14	Chr1	29591745	29593605	ATAre1-1G72870	Are-1	Protein
14	Chr1	29595612	29597276	ATAre1-1G72880	Are-1	Protein
14	Chr1	29598085	29599092	ATAre1-1G72890	Are-1	Protein
14	Chr1	29599588	29601221	ATAre1-1G72900	Are-1	Protein
14	Chr1	29604310	29605359	ATAre1-1G72910	Are-1	Protein
14	Chr1	29606540	29608022	ATAre1-1G72920	Are-1	Protein
14	Chr1	29611406	29614350	ATAre1-1G72930	Are-1	Cluster
14	Chr1	29630952	29632846	ATAre1-1G72940	Are-1	Cluster
14	Chr1	29637778	29640005	ATAre1-1G72950	Are-1	Protein
14	Chr1	29643147	29644867	ATAre1-1G72960	Are-1	Cluster
14	Chr1	29645368	29646547	ATAre1-1G72970	Are-1	Cluster
14	Chr1	29647737	29649533	ATAre1-1G72980	Are-1	Cluster
14	Chr1	29650665	29651268	ATAre1-1G72990	Are-1	Protein
14	Chr1	29651278	29651886	ATAre1-1G73000	Are-1	Cluster
14	Chr1	29652982	29659261	ATAre1-1G73010	Are-1	Cluster
14	Chr1	29661272	29664108	ATAre1-1G73020	Are-1	Protein
14	Chr1	29664626	29665270	ATAre1-1G73030	Are-1	Protein
14	Chr1	29665878	29670571	ATAre1-1G73040	Are-1	Protein
14	Chr1	29671495	29672124	ATAre1-1G73050	Are-1	Protein
14	Chr1	29673190	29674584	ATAre1-1G73060	Are-1	Protein
14	Chr1	29678154	29681621	ATAre1-1G73070	Are-1	Protein
14	Chr1	29682393	29683302	ATAre1-1G73080	Are-1	Protein
14	Chr1	29683613	29684227	ATAre1-1G73090	Are-1	Protein
14	Chr1	29685015	29686984	ATAre1-1G73100	Are-1	Protein
13	Chr1	29583913	29584479	ATAre2-1G74030	Are-2	Protein
13	Chr1	29585407	29588607	ATAre2-1G74040	Are-2	Protein
13	Chr1	29591763	29593623	ATAre2-1G74050	Are-2	Protein
13	Chr1	29595656	29597320	ATAre2-1G74060	Are-2	Protein
13	Chr1	29598128	29599135	ATAre2-1G74070	Are-2	Protein
13	Chr1	29599631	29601264	ATAre2-1G74080	Are-2	Protein
13	Chr1	29604340	29605389	ATAre2-1G74090	Are-2	Protein
13	Chr1	29606570	29608052	ATAre2-1G74100	Are-2	Protein
13	Chr1	29611436	29614380	ATAre2-1G74110	Are-2	Cluster
13	Chr1	29621054	29622948	ATAre2-1G74120	Are-2	Cluster
13	Chr1	29624924	29627484	ATAre2-1G74130	Are-2	Protein
13	Chr1	29630319	29632033	ATAre2-1G74140	Are-2	Cluster
13	Chr1	29632601	29633916	ATAre2-1G74150	Are-2	Cluster
13	Chr1	29636009	29637262	ATAre2-1G74160	Are-2	Cluster
13	Chr1	29638853	29639495	ATAre2-1G74170	Are-2	Protein
13	Chr1	29639564	29640434	ATAre2-1G74180	Are-2	Protein
13	Chr1	29641588	29642797	ATAre2-1G74190	Are-2	Pair
13	Chr1	29643894	29650173	ATAre2-1G74200	Are-2	Pair
13	Chr1	29652171	29654935	ATAre2-1G74210	Are-2	Protein
13	Chr1	29655456	29656100	ATAre2-1G74220	Are-2	Protein
13	Chr1	29656710	29661398	ATAre2-1G74230	Are-2	Protein
13	Chr1	29662322	29662951	ATAre2-1G74240	Are-2	Protein
13	Chr1	29664018	29665412	ATAre2-1G74250	Are-2	Protein
13	Chr1	29668963	29672430	ATAre2-1G74260	Are-2	Protein
13	Chr1	29673202	29674111	ATAre2-1G74270	Are-2	Protein
13	Chr1	29674422	29675039	ATAre2-1G74280	Are-2	Protein
13	Chr1	29675827	29677796	ATAre2-1G74290	Are-2	Protein
12	Chr1	29583913	29584479	ATAre6-1G72340	Are-6	Protein
12	Chr1	29585407	29588607	ATAre6-1G72350	Are-6	Protein
12	Chr1	29591763	29593623	ATAre6-1G72360	Are-6	Protein
12	Chr1	29595656	29597320	ATAre6-1G72370	Are-6	Protein
12	Chr1	29598128	29599135	ATAre6-1G72380	Are-6	Protein
12	Chr1	29599631	29601264	ATAre6-1G72390	Are-6	Protein
12	Chr1	29604340	29605389	ATAre6-1G72400	Are-6	Protein
12	Chr1	29606570	29608052	ATAre6-1G72410	Are-6	Protein
12	Chr1	29611436	29614380	ATAre6-1G72420	Are-6	Cluster
12	Chr1	29621054	29622948	ATAre6-1G72430	Are-6	Cluster
12	Chr1	29624924	29627484	ATAre6-1G72440	Are-6	Protein
12	Chr1	29630319	29632033	ATAre6-1G72450	Are-6	Cluster
12	Chr1	29632601	29633916	ATAre6-1G72460	Are-6	Cluster
12	Chr1	29636009	29637262	ATAre6-1G72470	Are-6	Cluster
12	Chr1	29638853	29639495	ATAre6-1G72480	Are-6	Protein
12	Chr1	29639564	29640434	ATAre6-1G72490	Are-6	Protein
12	Chr1	29641588	29642797	ATAre6-1G72500	Are-6	Pair
12	Chr1	29643894	29650173	ATAre6-1G72510	Are-6	Pair
12	Chr1	29652171	29654935	ATAre6-1G72520	Are-6	Protein
12	Chr1	29655456	29656100	ATAre6-1G72530	Are-6	Protein
12	Chr1	29656710	29661398	ATAre6-1G72540	Are-6	Protein
12	Chr1	29662322	29662951	ATAre6-1G72550	Are-6	Protein
12	Chr1	29664018	29665412	ATAre6-1G72560	Are-6	Protein
12	Chr1	29668963	29672430	ATAre6-1G72570	Are-6	Protein
12	Chr1	29673202	29674111	ATAre6-1G72580	Are-6	Protein
12	Chr1	29674422	29675039	ATAre6-1G72590	Are-6	Protein
12	Chr1	29675827	29677796	ATAre6-1G72600	Are-6	Protein
11	Chr1	29583913	29584479	ATRabR1-1G74670	Rab-R1	Protein
11	Chr1	29585407	29588607	ATRabR1-1G74680	Rab-R1	Protein
11	Chr1	29591763	29593623	ATRabR1-1G74690	Rab-R1	Protein
11	Chr1	29595656	29597320	ATRabR1-1G74700	Rab-R1	Protein
11	Chr1	29598128	29599135	ATRabR1-1G74710	Rab-R1	Protein
11	Chr1	29599631	29601264	ATRabR1-1G74720	Rab-R1	Protein
11	Chr1	29604340	29605389	ATRabR1-1G74730	Rab-R1	Protein
11	Chr1	29606570	29608052	ATRabR1-1G74740	Rab-R1	Protein
11	Chr1	29611436	29614380	ATRabR1-1G74750	Rab-R1	Cluster
11	Chr1	29621054	29622948	ATRabR1-1G74760	Rab-R1	Cluster
11	Chr1	29624924	29627483	ATRabR1-1G74770	Rab-R1	Protein
11	Chr1	29630318	29632032	ATRabR1-1G74780	Rab-R1	Cluster
11	Chr1	29632600	29633915	ATRabR1-1G74790	Rab-R1	Cluster
11	Chr1	29636008	29637261	ATRabR1-1G74800	Rab-R1	Cluster
11	Chr1	29638852	29639494	ATRabR1-1G74810	Rab-R1	Protein
11	Chr1	29639563	29640433	ATRabR1-1G74820	Rab-R1	Protein
11	Chr1	29641587	29642796	ATRabR1-1G74830	Rab-R1	Pair
11	Chr1	29643896	29645125	ATRabR1-1G74840	Rab-R1	Pair
11	Chr1	29645236	29650174	ATRabR1-1G74850	Rab-R1	Protein
11	Chr1	29652162	29654926	ATRabR1-1G74860	Rab-R1	Protein
11	Chr1	29655446	29656090	ATRabR1-1G74870	Rab-R1	Protein
11	Chr1	29656660	29661403	ATRabR1-1G74880	Rab-R1	Protein
11	Chr1	29662327	29662956	ATRabR1-1G74890	Rab-R1	Protein
11	Chr1	29664022	29665416	ATRabR1-1G74900	Rab-R1	Protein
11	Chr1	29668986	29672453	ATRabR1-1G74910	Rab-R1	Protein
11	Chr1	29673225	29674134	ATRabR1-1G74920	Rab-R1	Protein
11	Chr1	29674445	29675059	ATRabR1-1G74930	Rab-R1	Protein
11	Chr1	29675847	29677816	ATRabR1-1G74940	Rab-R1	Protein
10	Chr1	29583913	29584479	ATSah0-1G74180	Sah-0	Protein
10	Chr1	29585407	29588607	ATSah0-1G74190	Sah-0	Protein
10	Chr1	29591746	29593606	ATSah0-1G74200	Sah-0	Protein
10	Chr1	29595614	29597278	ATSah0-1G74210	Sah-0	Protein
10	Chr1	29598079	29599086	ATSah0-1G74220	Sah-0	Protein
10	Chr1	29599582	29601215	ATSah0-1G74230	Sah-0	Protein
10	Chr1	29604291	29605340	ATSah0-1G74240	Sah-0	Protein
10	Chr1	29606521	29608003	ATSah0-1G74250	Sah-0	Protein
10	Chr1	29610400	29614381	ATSah0-1G74260	Sah-0	Cluster
10	Chr1	29614867	29616231	ATSah0-1G74270	Sah-0	Cluster
10	Chr1	29617351	29621624	ATSah0-1G74280	Sah-0	Cluster
10	Chr1	29621932	29623850	ATSah0-1G74290	Sah-0	Cluster
10	Chr1	29624547	29626797	ATSah0-1G74300	Sah-0	Protein
10	Chr1	29629903	29631617	ATSah0-1G74310	Sah-0	Cluster
10	Chr1	29632185	29633501	ATSah0-1G74320	Sah-0	Cluster
10	Chr1	29635595	29636848	ATSah0-1G74330	Sah-0	Cluster
10	Chr1	29637908	29639129	ATSah0-1G74340	Sah-0	Cluster
10	Chr1	29640223	29646503	ATSah0-1G74350	Sah-0	Cluster
10	Chr1	29648498	29651332	ATSah0-1G74360	Sah-0	Protein
10	Chr1	29651850	29652494	ATSah0-1G74370	Sah-0	Protein
10	Chr1	29653082	29657774	ATSah0-1G74380	Sah-0	Protein
10	Chr1	29658698	29659327	ATSah0-1G74390	Sah-0	Protein
10	Chr1	29660393	29661787	ATSah0-1G74400	Sah-0	Protein
10	Chr1	29665337	29668804	ATSah0-1G74410	Sah-0	Protein
10	Chr1	29669575	29670485	ATSah0-1G74420	Sah-0	Protein
10	Chr1	29670796	29671413	ATSah0-1G74430	Sah-0	Protein
10	Chr1	29672201	29674170	ATSah0-1G74440	Sah-0	Protein
9	Chr1	29583913	29584479	ATZin9-1G73170	Zin9	Protein
9	Chr1	29585407	29588607	ATZin9-1G73180	Zin9	Protein
9	Chr1	29591737	29593597	ATZin9-1G73190	Zin9	Protein
9	Chr1	29595603	29597267	ATZin9-1G73200	Zin9	Protein
9	Chr1	29598075	29599082	ATZin9-1G73210	Zin9	Protein
9	Chr1	29599578	29601211	ATZin9-1G73220	Zin9	Protein
9	Chr1	29604290	29605339	ATZin9-1G73230	Zin9	Protein
9	Chr1	29606517	29607999	ATZin9-1G73240	Zin9	Protein
9	Chr1	29611657	29614609	ATZin9-1G73250	Zin9	Cluster
9	Chr1	29619862	29621756	ATZin9-1G73260	Zin9	Cluster
9	Chr1	29626687	29628914	ATZin9-1G73270	Zin9	Protein
9	Chr1	29632055	29633752	ATZin9-1G73280	Zin9	Cluster
9	Chr1	29634276	29635455	ATZin9-1G73290	Zin9	Cluster
9	Chr1	29636645	29638441	ATZin9-1G73300	Zin9	Cluster
9	Chr1	29639573	29640794	ATZin9-1G73310	Zin9	Cluster
9	Chr1	29641887	29648166	ATZin9-1G73320	Zin9	Cluster
9	Chr1	29650164	29652928	ATZin9-1G73330	Zin9	Protein
9	Chr1	29653449	29654093	ATZin9-1G73340	Zin9	Protein
9	Chr1	29654703	29659391	ATZin9-1G73350	Zin9	Protein
9	Chr1	29660315	29660944	ATZin9-1G73360	Zin9	Protein
9	Chr1	29662010	29663404	ATZin9-1G73370	Zin9	Protein
9	Chr1	29666954	29670421	ATZin9-1G73380	Zin9	Protein
9	Chr1	29671193	29672102	ATZin9-1G73390	Zin9	Protein
9	Chr1	29672413	29673030	ATZin9-1G73400	Zin9	Protein
9	Chr1	29673818	29675787	ATZin9-1G73410	Zin9	Protein
8	Chr1	29583913	29584479	ATCant1-1G73110	Cant-1	Protein
8	Chr1	29585407	29588607	ATCant1-1G73120	Cant-1	Protein
8	Chr1	29591756	29593616	ATCant1-1G73130	Cant-1	Protein
8	Chr1	29595614	29597278	ATCant1-1G73140	Cant-1	Protein
8	Chr1	29598079	29599086	ATCant1-1G73150	Cant-1	Protein
8	Chr1	29599582	29601215	ATCant1-1G73160	Cant-1	Protein
8	Chr1	29604303	29605352	ATCant1-1G73170	Cant-1	Protein
8	Chr1	29606529	29608011	ATCant1-1G73180	Cant-1	Protein
8	Chr1	29611675	29614619	ATCant1-1G73190	Cant-1	Cluster
8	Chr1	29621413	29623307	ATCant1-1G73200	Cant-1	Cluster
8	Chr1	29625283	29627843	ATCant1-1G73210	Cant-1	Protein
8	Chr1	29630678	29632392	ATCant1-1G73220	Cant-1	Cluster
8	Chr1	29632960	29634276	ATCant1-1G73230	Cant-1	Cluster
8	Chr1	29636369	29637622	ATCant1-1G73240	Cant-1	Cluster
8	Chr1	29638682	29639903	ATCant1-1G73250	Cant-1	Cluster
8	Chr1	29641003	29647282	ATCant1-1G73260	Cant-1	Cluster
8	Chr1	29649279	29652113	ATCant1-1G73270	Cant-1	Protein
8	Chr1	29652631	29653275	ATCant1-1G73280	Cant-1	Protein
8	Chr1	29653882	29658551	ATCant1-1G73290	Cant-1	Protein
8	Chr1	29659481	29660110	ATCant1-1G73300	Cant-1	Protein
8	Chr1	29661176	29662570	ATCant1-1G73310	Cant-1	Protein
8	Chr1	29666122	29669589	ATCant1-1G73320	Cant-1	Protein
8	Chr1	29670361	29671270	ATCant1-1G73330	Cant-1	Protein
8	Chr1	29671581	29672198	ATCant1-1G73340	Cant-1	Protein
8	Chr1	29672986	29674955	ATCant1-1G73350	Cant-1	Protein
7	Chr1	29583913	29584479	ATIta0-1G72870	Ita-0	Protein
7	Chr1	29585624	29588639	ATIta0-1G72880	Ita-0	Protein
7	Chr1	29591769	29593623	ATIta0-1G72890	Ita-0	Protein
7	Chr1	29595624	29597309	ATIta0-1G72900	Ita-0	Protein
7	Chr1	29598041	29599048	ATIta0-1G72910	Ita-0	Protein
7	Chr1	29599535	29601168	ATIta0-1G72920	Ita-0	Protein
7	Chr1	29604246	29605295	ATIta0-1G72930	Ita-0	Protein
7	Chr1	29606473	29607955	ATIta0-1G72940	Ita-0	Protein
7	Chr1	29610780	29614698	ATIta0-1G72950	Ita-0	Cluster
7	Chr1	29615080	29616530	ATIta0-1G72960	Ita-0	Cluster
7	Chr1	29617561	29619830	ATIta0-1G72970	Ita-0	Protein
7	Chr1	29622940	29624685	ATIta0-1G72980	Ita-0	Cluster
7	Chr1	29625184	29626500	ATIta0-1G72990	Ita-0	Cluster
7	Chr1	29628594	29629847	ATIta0-1G73000	Ita-0	Cluster
7	Chr1	29631438	29632110	ATIta0-1G73010	Ita-0	Protein
7	Chr1	29632179	29633049	ATIta0-1G73020	Ita-0	Protein
7	Chr1	29634205	29635414	ATIta0-1G73030	Ita-0	Pair
7	Chr1	29636512	29642791	ATIta0-1G73040	Ita-0	Pair
7	Chr1	29644795	29647559	ATIta0-1G73050	Ita-0	Protein
7	Chr1	29648080	29648724	ATIta0-1G73060	Ita-0	Protein
7	Chr1	29649333	29654025	ATIta0-1G73070	Ita-0	Protein
7	Chr1	29654949	29655575	ATIta0-1G73080	Ita-0	Protein
7	Chr1	29656641	29658035	ATIta0-1G73090	Ita-0	Protein
7	Chr1	29661581	29665050	ATIta0-1G73100	Ita-0	Protein
7	Chr1	29665822	29666731	ATIta0-1G73110	Ita-0	Protein
7	Chr1	29667042	29667660	ATIta0-1G73120	Ita-0	Protein
7	Chr1	29668448	29670417	ATIta0-1G73130	Ita-0	Protein
6	Chr1	29583913	29584479	ATTaz0-1G74250	Taz-0	Protein
6	Chr1	29585415	29588615	ATTaz0-1G74260	Taz-0	Protein
6	Chr1	29593143	29594997	ATTaz0-1G74270	Taz-0	Protein
6	Chr1	29596995	29598659	ATTaz0-1G74280	Taz-0	Protein
6	Chr1	29599467	29600435	ATTaz0-1G74290	Taz-0	Protein
6	Chr1	29600922	29602555	ATTaz0-1G74300	Taz-0	Protein
6	Chr1	29605623	29606672	ATTaz0-1G74310	Taz-0	Protein
6	Chr1	29607850	29609332	ATTaz0-1G74320	Taz-0	Protein
6	Chr1	29612169	29616120	ATTaz0-1G74330	Taz-0	Cluster
6	Chr1	29616509	29617956	ATTaz0-1G74340	Taz-0	Cluster
6	Chr1	29618987	29621256	ATTaz0-1G74350	Taz-0	Protein
6	Chr1	29624366	29626111	ATTaz0-1G74360	Taz-0	Cluster
6	Chr1	29626610	29627926	ATTaz0-1G74370	Taz-0	Cluster
6	Chr1	29630020	29631273	ATTaz0-1G74380	Taz-0	Cluster
6	Chr1	29632864	29633536	ATTaz0-1G74390	Taz-0	Protein
6	Chr1	29633928	29634485	ATTaz0-1G74400	Taz-0	Cluster
6	Chr1	29635641	29636850	ATTaz0-1G74410	Taz-0	Cluster
6	Chr1	29637947	29639176	ATTaz0-1G74420	Taz-0	Cluster
6	Chr1	29639778	29644226	ATTaz0-1G74430	Taz-0	Protein
6	Chr1	29646225	29648929	ATTaz0-1G74440	Taz-0	Protein
6	Chr1	29649450	29650094	ATTaz0-1G74450	Taz-0	Protein
6	Chr1	29650703	29655395	ATTaz0-1G74460	Taz-0	Protein
6	Chr1	29656319	29656948	ATTaz0-1G74470	Taz-0	Protein
6	Chr1	29658014	29659408	ATTaz0-1G74480	Taz-0	Protein
6	Chr1	29662977	29666444	ATTaz0-1G74490	Taz-0	Protein
6	Chr1	29667217	29668126	ATTaz0-1G74500	Taz-0	Protein
6	Chr1	29668437	29669055	ATTaz0-1G74510	Taz-0	Protein
6	Chr1	29669843	29671812	ATTaz0-1G74520	Taz-0	Protein
5	Chr1	29583913	29584479	ATEtna2-1G75250	Etna-2	Protein
5	Chr1	29585407	29588610	ATEtna2-1G75260	Etna-2	Protein
5	Chr1	29591338	29593198	ATEtna2-1G75270	Etna-2	Protein
5	Chr1	29595235	29596920	ATEtna2-1G75280	Etna-2	Protein
5	Chr1	29597653	29598621	ATEtna2-1G75290	Etna-2	Protein
5	Chr1	29599104	29600737	ATEtna2-1G75300	Etna-2	Protein
5	Chr1	29603816	29604865	ATEtna2-1G75310	Etna-2	Protein
5	Chr1	29606046	29607528	ATEtna2-1G75320	Etna-2	Protein
5	Chr1	29609930	29613911	ATEtna2-1G75330	Etna-2	Cluster
5	Chr1	29614397	29615761	ATEtna2-1G75340	Etna-2	Cluster
5	Chr1	29616903	29621203	ATEtna2-1G75350	Etna-2	Cluster
5	Chr1	29621511	29623424	ATEtna2-1G75360	Etna-2	Cluster
5	Chr1	29624102	29626333	ATEtna2-1G75370	Etna-2	Protein
5	Chr1	29629486	29631206	ATEtna2-1G75380	Etna-2	Cluster
5	Chr1	29631773	29633091	ATEtna2-1G75390	Etna-2	Cluster
5	Chr1	29634292	29635903	ATEtna2-1G75400	Etna-2	Cluster
5	Chr1	29637055	29638264	ATEtna2-1G75410	Etna-2	Cluster
5	Chr1	29639361	29645641	ATEtna2-1G75420	Etna-2	Cluster
5	Chr1	29647638	29650472	ATEtna2-1G75430	Etna-2	Protein
5	Chr1	29650993	29651637	ATEtna2-1G75440	Etna-2	Protein
5	Chr1	29652249	29656934	ATEtna2-1G75450	Etna-2	Protein
5	Chr1	29657858	29658487	ATEtna2-1G75460	Etna-2	Protein
5	Chr1	29659550	29660955	ATEtna2-1G75470	Etna-2	Protein
5	Chr1	29664504	29667972	ATEtna2-1G75480	Etna-2	Protein
5	Chr1	29668745	29669654	ATEtna2-1G75490	Etna-2	Protein
5	Chr1	29669965	29670583	ATEtna2-1G75500	Etna-2	Protein
5	Chr1	29671370	29673339	ATEtna2-1G75510	Etna-2	Protein
4	Chr1	29583913	29584479	ATMr0-1G73440	Mr-0	Protein
4	Chr1	29585407	29588610	ATMr0-1G73450	Mr-0	Protein
4	Chr1	29591341	29593201	ATMr0-1G73460	Mr-0	Protein
4	Chr1	29595240	29596925	ATMr0-1G73470	Mr-0	Protein
4	Chr1	29597658	29598665	ATMr0-1G73480	Mr-0	Protein
4	Chr1	29599148	29600781	ATMr0-1G73490	Mr-0	Protein
4	Chr1	29603781	29604830	ATMr0-1G73500	Mr-0	Protein
4	Chr1	29606011	29607490	ATMr0-1G73510	Mr-0	Protein
4	Chr1	29609892	29613873	ATMr0-1G73520	Mr-0	Cluster
4	Chr1	29614359	29615723	ATMr0-1G73530	Mr-0	Cluster
4	Chr1	29616865	29621165	ATMr0-1G73540	Mr-0	Cluster
4	Chr1	29621473	29623386	ATMr0-1G73550	Mr-0	Cluster
4	Chr1	29624064	29626295	ATMr0-1G73560	Mr-0	Protein
4	Chr1	29629448	29631168	ATMr0-1G73570	Mr-0	Cluster
4	Chr1	29631735	29633051	ATMr0-1G73580	Mr-0	Cluster
4	Chr1	29634252	29635863	ATMr0-1G73590	Mr-0	Cluster
4	Chr1	29637014	29638223	ATMr0-1G73600	Mr-0	Cluster
4	Chr1	29639320	29645599	ATMr0-1G73610	Mr-0	Cluster
4	Chr1	29647596	29650360	ATMr0-1G73620	Mr-0	Protein
4	Chr1	29650881	29651525	ATMr0-1G73630	Mr-0	Protein
4	Chr1	29652137	29656822	ATMr0-1G73640	Mr-0	Protein
4	Chr1	29657746	29658375	ATMr0-1G73650	Mr-0	Protein
4	Chr1	29659438	29660843	ATMr0-1G73660	Mr-0	Protein
4	Chr1	29664387	29667854	ATMr0-1G73670	Mr-0	Protein
4	Chr1	29668627	29669537	ATMr0-1G73680	Mr-0	Protein
4	Chr1	29669878	29670496	ATMr0-1G73690	Mr-0	Protein
4	Chr1	29671284	29673253	ATMr0-1G73700	Mr-0	Protein
3	Chr1	29583913	29584479	ATQar8a-1G73070	Qar-8a	Protein
3	Chr1	29585407	29588610	ATQar8a-1G73080	Qar-8a	Protein
3	Chr1	29591752	29593606	ATQar8a-1G73090	Qar-8a	Protein
3	Chr1	29595541	29597226	ATQar8a-1G73100	Qar-8a	Protein
3	Chr1	29597960	29598967	ATQar8a-1G73110	Qar-8a	Protein
3	Chr1	29599464	29601097	ATQar8a-1G73120	Qar-8a	Protein
3	Chr1	29604193	29605242	ATQar8a-1G73130	Qar-8a	Protein
3	Chr1	29606419	29607901	ATQar8a-1G73140	Qar-8a	Protein
3	Chr1	29611562	29614514	ATQar8a-1G73150	Qar-8a	Cluster
3	Chr1	29619757	29621651	ATQar8a-1G73160	Qar-8a	Cluster
3	Chr1	29623633	29625869	ATQar8a-1G73170	Qar-8a	Protein
3	Chr1	29628988	29630702	ATQar8a-1G73180	Qar-8a	Cluster
3	Chr1	29631202	29632518	ATQar8a-1G73190	Qar-8a	Cluster
3	Chr1	29634611	29635864	ATQar8a-1G73200	Qar-8a	Cluster
3	Chr1	29636924	29638145	ATQar8a-1G73210	Qar-8a	Cluster
3	Chr1	29639241	29645520	ATQar8a-1G73220	Qar-8a	Cluster
3	Chr1	29647517	29650281	ATQar8a-1G73230	Qar-8a	Protein
3	Chr1	29650802	29651446	ATQar8a-1G73240	Qar-8a	Protein
3	Chr1	29652056	29656744	ATQar8a-1G73250	Qar-8a	Protein
3	Chr1	29657668	29658297	ATQar8a-1G73260	Qar-8a	Protein
3	Chr1	29659363	29660757	ATQar8a-1G73270	Qar-8a	Protein
3	Chr1	29664303	29667770	ATQar8a-1G73280	Qar-8a	Protein
3	Chr1	29668543	29669453	ATQar8a-1G73290	Qar-8a	Protein
3	Chr1	29669764	29670382	ATQar8a-1G73300	Qar-8a	Protein
3	Chr1	29671170	29673139	ATQar8a-1G73310	Qar-8a	Protein
2	Chr1	29583913	29584479	ATHad6b-1G73330	Had-6b	Protein
2	Chr1	29585407	29588610	ATHad6b-1G73340	Had-6b	Protein
2	Chr1	29591326	29593186	ATHad6b-1G73350	Had-6b	Protein
2	Chr1	29595194	29596858	ATHad6b-1G73360	Had-6b	Protein
2	Chr1	29597664	29598668	ATHad6b-1G73370	Had-6b	Protein
2	Chr1	29599152	29600785	ATHad6b-1G73380	Had-6b	Protein
2	Chr1	29603874	29604923	ATHad6b-1G73390	Had-6b	Protein
2	Chr1	29606101	29607583	ATHad6b-1G73400	Had-6b	Protein
2	Chr1	29610422	29614172	ATHad6b-1G73410	Had-6b	Cluster
2	Chr1	29614548	29615947	ATHad6b-1G73420	Had-6b	Cluster
2	Chr1	29616996	29619255	ATHad6b-1G73430	Had-6b	Protein
2	Chr1	29622342	29624102	ATHad6b-1G73440	Had-6b	Cluster
2	Chr1	29624602	29625793	ATHad6b-1G73450	Had-6b	Cluster
2	Chr1	29626989	29628210	ATHad6b-1G73460	Had-6b	Cluster
2	Chr1	29629306	29630684	ATHad6b-1G73470	Had-6b	Cluster
2	Chr1	29631137	29635585	ATHad6b-1G73480	Had-6b	Protein
2	Chr1	29637582	29640416	ATHad6b-1G73490	Had-6b	Protein
2	Chr1	29640937	29641581	ATHad6b-1G73500	Had-6b	Protein
2	Chr1	29642190	29646878	ATHad6b-1G73510	Had-6b	Protein
2	Chr1	29647802	29648431	ATHad6b-1G73520	Had-6b	Protein
2	Chr1	29649497	29650891	ATHad6b-1G73530	Had-6b	Protein
2	Chr1	29654413	29657880	ATHad6b-1G73540	Had-6b	Protein
2	Chr1	29658652	29659561	ATHad6b-1G73550	Had-6b	Protein
2	Chr1	29659872	29660490	ATHad6b-1G73560	Had-6b	Protein
2	Chr1	29661278	29663247	ATHad6b-1G73570	Had-6b	Protein
1	Chr1	29583913	29584479	ATTanz1-1G74270	Tanz-1	Protein
1	Chr1	29585407	29588610	ATTanz1-1G74280	Tanz-1	Protein
1	Chr1	29591328	29593182	ATTanz1-1G74290	Tanz-1	Protein
1	Chr1	29595329	29596993	ATTanz1-1G74300	Tanz-1	Protein
1	Chr1	29597802	29598807	ATTanz1-1G74310	Tanz-1	Protein
1	Chr1	29599303	29600937	ATTanz1-1G74320	Tanz-1	Protein
1	Chr1	29604014	29605063	ATTanz1-1G74330	Tanz-1	Protein
1	Chr1	29606240	29607722	ATTanz1-1G74340	Tanz-1	Protein
1	Chr1	29610560	29614484	ATTanz1-1G74350	Tanz-1	Cluster
1	Chr1	29614866	29616313	ATTanz1-1G74360	Tanz-1	Cluster
1	Chr1	29617039	29619289	ATTanz1-1G74370	Tanz-1	Protein
1	Chr1	29623316	29625057	ATTanz1-1G74380	Tanz-1	Cluster
1	Chr1	29625624	29626940	ATTanz1-1G74390	Tanz-1	Cluster
1	Chr1	29628156	29628840	ATTanz1-1G74400	Tanz-1	Protein
1	Chr1	29633627	29634094	ATTanz1-1G74410	Tanz-1	Cluster
1	Chr1	29635310	29635768	ATTanz1-1G74420	Tanz-1	Protein
1	Chr1	29636296	29636643	ATTanz1-1G74430	Tanz-1	Protein
1	Chr1	29643031	29643732	ATTanz1-1G74440	Tanz-1	Protein
1	Chr1	29648504	29648971	ATTanz1-1G74450	Tanz-1	Singleton
1	Chr1	29650187	29650646	ATTanz1-1G74460	Tanz-1	Protein
1	Chr1	29651174	29651521	ATTanz1-1G74470	Tanz-1	Protein
1	Chr1	29657912	29662822	ATTanz1-1G74480	Tanz-1	Pair
1	Chr1	29663913	29665142	ATTanz1-1G74490	Tanz-1	Pair
1	Chr1	29665744	29670192	ATTanz1-1G74500	Tanz-1	Protein
1	Chr1	29672162	29674926	ATTanz1-1G74510	Tanz-1	Protein
1	Chr1	29675447	29676091	ATTanz1-1G74520	Tanz-1	Protein
1	Chr1	29676701	29681389	ATTanz1-1G74530	Tanz-1	Protein
1	Chr1	29682313	29682942	ATTanz1-1G74540	Tanz-1	Protein
1	Chr1	29684008	29685401	ATTanz1-1G74550	Tanz-1	Protein
1	Chr1	29688949	29692416	ATTanz1-1G74560	Tanz-1	Protein
1	Chr1	29693189	29694099	ATTanz1-1G74570	Tanz-1	Protein
1	Chr1	29694410	29695028	ATTanz1-1G74580	Tanz-1	Protein
1	Chr1	29695816	29697785	ATTanz1-1G74590	Tanz-1	Protein

## Sheet: Figure4cde
	Kar-1	Sus-1	Altai-5	Kyr-1	Zal-1	Shahdara	Nov-02	Kas-1	Ms-0	Shigu-2	Rubezhnoe-1	N13	Geg-14	Kz-9	Hiroshima	Ishikawa	Dog-4	Nemrut-1	Ct-1	Stw-0	Est-1	Rld-2	ws-4	Bay-0	Est-0	Blh-1	No-0	Ice-1	Oy-0	Col-PEK	Col-0	Mh-0	Db-1	St-0	Tsu-0	Sf-2	Bla-1	Jea	Valsi-1	Anz-0	Abd-0	Edi-0	Ge-0	Ri-0	RRS10	Tul-0	Yo-0	Nok-1	Bur-0
Kar-1	1	0.882212100341168	0.834184741639957	0.871756186813402	0.819210730542904	0.81979555330521	0.813504252376368	0.795630649634351	0.79488230283064	0.797214733511837	0.790431417978397	0.757891893908487	0.810332100627947	0.817198264335475	0.781293278973002	0.76631345502344	0.746612761976011	0.759395044332875	0.745490855683229	0.747663857936976	0.75079022810552	0.756148639189333	0.73826988473165	0.753493007039691	0.747236900915035	0.73777285579047	0.744010613221166	0.746643534890917	0.744811361559383	0.744574537190257	0.745670684904713	0.745189351523927	0.737757589539716	0.737056020314245	0.750911482319891	0.737389714110262	0.753776849400454	0.724609063130025	0.73832260395529	0.740227416477702	0.747450027392102	0.746886266560673	0.739894066129397	0.746016416543	0.738608567105669	0.736329679922618	0.737542745824094	0.727172488155454	0.731414033041645
Sus-1	0.891278163952805	1	0.849535517227078	0.879081323192729	0.821599453353539	0.832695924182287	0.829289718319646	0.802474539676657	0.80063418409818	0.807725576561901	0.804768051054773	0.766661437913052	0.823002462382526	0.815806631501292	0.801036102895312	0.781055055547094	0.757246709164938	0.762164316921846	0.750792444001774	0.745946366482572	0.754789229129689	0.776580781527334	0.749456857026095	0.754366726705945	0.756975466503556	0.746093381405753	0.748046255115757	0.757291847947777	0.752881032992632	0.745042249900737	0.746098915924443	0.752001821744905	0.750418351534725	0.74886749911294	0.754407236308028	0.740113333960579	0.754285288996509	0.7284454496998	0.747055653138458	0.743771608110434	0.747862633792719	0.750837719439396	0.742496789808341	0.753207928314181	0.739377405252286	0.742332248909307	0.751875484398499	0.742109655350489	0.742333478802349
Altai-5	0.841600316728876	0.848134816530522	1	0.85776718029408	0.853353580803413	0.843730253613564	0.8364292218985	0.79541924902139	0.790769000466228	0.780853869055386	0.797695304617095	0.768873806908018	0.789009970312559	0.795501990420158	0.787958807987382	0.769480504965472	0.75710519885262	0.765506543882936	0.75708729898562	0.756162310795547	0.762154607510673	0.774178267010774	0.752516369541004	0.758022675336648	0.760010271023394	0.750826062400427	0.749065905924052	0.760815245197161	0.746786991201479	0.749446048501258	0.749171684954162	0.750364504019638	0.747882357360846	0.749245346459117	0.752073083580111	0.748116459203223	0.757373081712148	0.735673305143382	0.749056748054052	0.746585379437153	0.754637815685295	0.758375171023439	0.743016660600119	0.747600118218831	0.736519060863117	0.737627934230933	0.746309820255185	0.748216953180637	0.743473427777398
Kyr-1	0.867732377178699	0.866740771310889	0.845768446523312	1	0.850718007433597	0.862966091249559	0.825220780608315	0.791200560054401	0.788017331557017	0.789195848947946	0.789919402949845	0.753561155280224	0.789618335996848	0.803021030307429	0.795160678502634	0.769315858873685	0.74053139171623	0.748591475538186	0.741181987594779	0.742749732827807	0.74812761440641	0.763105832109241	0.738737305417015	0.742587544739357	0.744470355928398	0.729357687187589	0.738768897875413	0.741670142847241	0.739908869605003	0.734018934295549	0.730788590693008	0.739231176437996	0.728342317528131	0.740776067014869	0.740300277688702	0.731329728341728	0.733467888753534	0.712576813741724	0.732661367719936	0.732517808491181	0.738107021982408	0.740000145124962	0.728542495695117	0.730337617398644	0.724073749609977	0.720103479148733	0.73167660562209	0.725376692294691	0.728305076644584
Zal-1	0.83814929141993	0.83133530141684	0.864775118276454	0.87468275833046	1	0.856241934099287	0.837896651398907	0.791951645392141	0.793889003122373	0.78665641174101	0.787720236865347	0.765405962042739	0.783758596794353	0.795866617066233	0.78933420974703	0.772750503117028	0.750504425816262	0.757568385561313	0.745811120498372	0.748301577347018	0.750786386204095	0.763258504296413	0.748139445732107	0.755814943301499	0.747010919043384	0.749960092942928	0.748098557083965	0.751994652344555	0.744331856168335	0.73946179418738	0.739051036753853	0.746641340123818	0.744344135938496	0.753428539498157	0.750940181980748	0.738174825085083	0.755608866271625	0.715280124702735	0.73866672738038	0.735019161316468	0.752311115548693	0.756425646663633	0.739435908291339	0.74693719650335	0.743993626676313	0.743973125257459	0.743444216759235	0.731425940701763	0.742257848663849
Shahdara	0.836044079068796	0.840703952791445	0.8517021766785	0.883741896943953	0.855935498009707	1	0.85714999790359	0.798474470699756	0.797213858435715	0.797131316082835	0.788364545344911	0.763469804567061	0.800188201405762	0.802958271935903	0.804756282637534	0.78187304920425	0.736674834740233	0.744293040913706	0.740238411500601	0.743490431510292	0.73336453886117	0.762051732477364	0.730097606245832	0.73902510461517	0.739415555533463	0.722295166716447	0.741682349396731	0.73352658053088	0.726638763524545	0.723745432744365	0.724222739864939	0.740463310883738	0.729079209277456	0.728659045532724	0.72888508605438	0.72287439825475	0.73385981891342	0.7122744749358	0.722093833572727	0.71962463458713	0.730276064749237	0.726844082008093	0.721489661241792	0.72779871353922	0.718420819899381	0.718541728712472	0.72276348304869	0.719075556769696	0.726260545265377
Nov-02	0.838321536451231	0.843039580411306	0.852434320819529	0.85362940685251	0.84084280209369	0.862072709983217	1	0.825170160176984	0.818761722899922	0.835123414478929	0.822906209583984	0.795751030663433	0.818957190996464	0.844875831783121	0.812083498336983	0.79097169755836	0.76898921962986	0.769158139555801	0.767662447349469	0.773055796236114	0.77444654211211	0.796077165264785	0.764658120049956	0.763123093669651	0.766169613908717	0.771334601463151	0.764768644459473	0.759744468541359	0.757958751080622	0.76399538323304	0.760578844597817	0.764053020479325	0.762336209727968	0.76085669395126	0.760352487887811	0.754383463798214	0.767828369057851	0.743981435594679	0.749781391590606	0.746585866911423	0.758796726741301	0.756442812190014	0.741898049167909	0.748645659806408	0.759239260166808	0.758432879095238	0.754157168098449	0.741473600920997	0.756846438513234
Kas-1	0.801092413242008	0.79879772935444	0.793162590642187	0.798975640628558	0.778535726273093	0.785212920436894	0.808417078289904	1	0.824774546711841	0.822745157134581	0.815604253090409	0.785378743421916	0.805108075482595	0.820427515002461	0.772591078972257	0.757179745989533	0.773687864390307	0.789683703737722	0.769841196258471	0.765912856569426	0.781595057090812	0.797000635391236	0.754975702668527	0.788696162236073	0.76595438360116	0.75466740377292	0.768150252853914	0.767440102592333	0.752311811844009	0.781540370327631	0.774125237526456	0.766672733852986	0.768267947339818	0.759210725448989	0.772135534519475	0.752984375216692	0.752438121072035	0.745403091085258	0.761548483047168	0.74905423826951	0.762267628240092	0.765999738447097	0.756628506181682	0.751332098784047	0.755046875818838	0.755103947405314	0.750065204611574	0.7467793328621	0.752443746144374
Ms-0	0.800830412713406	0.797474225462491	0.789139141818086	0.800955509874046	0.781178917302104	0.784453156271318	0.806516552956256	0.825512825290881	1	0.818470444012341	0.813094180167409	0.785803508652388	0.806672390450487	0.822070504576419	0.774625415416048	0.761349776486213	0.780690643204514	0.792903920417211	0.771091600054684	0.771060090131869	0.78511731177123	0.796889795947309	0.75767765124136	0.787396255697662	0.764106739085301	0.755079102963342	0.769767180236326	0.770211120806398	0.753989131151925	0.780016560868325	0.776167421454989	0.761434561006851	0.767096281924226	0.761700622701447	0.772849021899656	0.75282035859226	0.752151084026951	0.745391894288532	0.764359000056292	0.75015067951702	0.766180297806818	0.762435934939792	0.755169378373384	0.751507179964808	0.758518258850211	0.758905509229839	0.750494046016766	0.747028706802157	0.752630979113781
Shigu-2	0.815924083319918	0.818280542947314	0.789794872404356	0.810758706529478	0.786236642136869	0.79652476551552	0.829777213543214	0.83611837833224	0.831422478312684	1	0.832628631254585	0.80707655306464	0.807886855363512	0.834036767685062	0.788137325088786	0.766843141470772	0.785334907907915	0.782707480273699	0.769253174089533	0.768333426612111	0.76341223133281	0.793213154252486	0.759474875775357	0.765316682891412	0.767339007132045	0.764983161199774	0.773030139129439	0.765049578570803	0.75369742021153	0.757425695890296	0.758838223266176	0.754885266022791	0.757580519933747	0.761972684084227	0.759623450500842	0.751959859152647	0.756567680956327	0.743159410550154	0.74426953317033	0.750375851528998	0.758090466008529	0.753849011551082	0.75687099328933	0.761264255176162	0.75553200560537	0.755633317162611	0.753491106282704	0.737787339512782	0.75849797685894
Rubezhnoe-1	0.805710909152584	0.810188271139343	0.803464816506791	0.806965555396827	0.780006910762602	0.782594042837834	0.813926734471451	0.820546038151188	0.815910988950226	0.829994231666054	1	0.79100277795627	0.804638925667538	0.79451988280902	0.802861120181288	0.778199450048496	0.776232837026106	0.776403563577637	0.759883524675769	0.761315395594707	0.768668289117598	0.79537197290879	0.765166929717127	0.760400754595845	0.764752807947608	0.752951811228591	0.755780261535496	0.767465567531254	0.753690796065247	0.752784937012675	0.749072078354197	0.751968310807885	0.757018559053427	0.751322514573032	0.761347860355919	0.744773087262796	0.757571416614291	0.732253591169668	0.749120952169125	0.748512541687959	0.743513278716465	0.756869739967518	0.744775345231322	0.756620561937007	0.752294923369719	0.74979329246146	0.750492917976518	0.737733517036597	0.750904014757669
N13	0.776808677878741	0.779471347002113	0.779311459533989	0.776535227692636	0.764833427448659	0.764123938865745	0.793562111892659	0.797719361436775	0.797570154177941	0.808270347208255	0.796431563196206	1	0.774656335110384	0.790571372695119	0.764806525246607	0.75567780488273	0.76437663366976	0.760370625710057	0.750362392741828	0.75611030951571	0.754739577433223	0.770655562031589	0.744651295507195	0.757957862961673	0.772735651167318	0.755608313373194	0.753509231352966	0.751927402917095	0.75310739067063	0.747887469070907	0.746137957841742	0.747432051969232	0.746669714764492	0.745174178561472	0.752866980737892	0.746941586594545	0.753095219791736	0.730868432807923	0.743532363826959	0.746591498453443	0.747166063899797	0.74914306007936	0.749223477320238	0.749154380399715	0.741884682869117	0.740914353411229	0.742759039510364	0.731407064348147	0.737435823275647
Geg-14	0.818476816208803	0.820400293671471	0.789394114819282	0.799084878427466	0.77448071201197	0.790522361962837	0.807451872010124	0.809040964204701	0.810065989124233	0.799967654495902	0.802383840960103	0.765046800079876	1	0.809731984941715	0.780429310566311	0.765956061595623	0.757791718927356	0.781132733906514	0.768346594071944	0.772650435954967	0.758721195300536	0.777302434152917	0.754414486614681	0.760744794336431	0.757633949500203	0.762653444105902	0.757342496986306	0.774880566049266	0.753586179800053	0.760326492292995	0.756834787070861	0.760136754982902	0.754531817665935	0.760870032913322	0.759918488221061	0.748287496707074	0.74929852539284	0.742698140593415	0.762965154782409	0.759576230071476	0.762822420913311	0.764590043037726	0.75128980144333	0.757233012833438	0.755572111991488	0.753393211923627	0.76187052977962	0.748859973847829	0.75324573180694
Kz-9	0.842103271929705	0.826005174625644	0.804999218749858	0.826226824382972	0.795774423102549	0.804442679370528	0.840689243424251	0.833919330917243	0.834858721454031	0.836278542457349	0.799961904788002	0.789032172374261	0.820328483362164	1	0.797396695374766	0.775052351650509	0.758937891407123	0.780633050471846	0.75654186975709	0.759007704880628	0.761941969247577	0.788579949984903	0.757407813502103	0.769475606989391	0.766152421482193	0.763338013261161	0.763459777115955	0.757968549840963	0.758621168376475	0.752635887859288	0.750740232233553	0.74875466281987	0.749210180342744	0.753391609388213	0.751528540898664	0.752097220243576	0.763789533266797	0.732773828911933	0.749599222882649	0.751365232347365	0.746303222226952	0.75843316366662	0.749074663641225	0.755523786229115	0.749909520402942	0.748584191688877	0.750679905276011	0.73531731645818	0.738963000151082
Hiroshima	0.778058268055323	0.787689797242823	0.774610906481399	0.791990904969747	0.76594506194501	0.781133961917037	0.787069589969156	0.762438377583974	0.76381255590839	0.765682226825826	0.78670906154356	0.740715761366966	0.769672114468955	0.772493392732565	1	0.923909186827376	0.73894197057892	0.738732766885639	0.722308791165288	0.726952144449501	0.738418155489264	0.749687646680565	0.730864157818391	0.728720017229211	0.735006402697416	0.719095044019741	0.733909951047914	0.731499004817645	0.719827282129237	0.733012562731308	0.728626898837045	0.745895747895061	0.730591434168965	0.729424520445737	0.724052202843874	0.730703951876401	0.728065686971306	0.712979449753826	0.726509678890043	0.737738608639809	0.733375819316775	0.730281582362273	0.723011288135016	0.721025154171252	0.726383411256854	0.723736743619354	0.722034615295377	0.709862480931841	0.72190039822404
Ishikawa	0.765372948474102	0.777129490572121	0.760185004930293	0.775648464275246	0.752853853305375	0.768464202677807	0.775696780097859	0.749644650645582	0.752966453304302	0.753550633189295	0.772800149832107	0.737355795860737	0.757027455530381	0.759292736797742	0.936847668469319	1	0.74050020089233	0.74073347919988	0.721566765231458	0.72837939035273	0.736816277732424	0.744263726209859	0.725405870666827	0.724780905586903	0.731207252295684	0.727665598096271	0.739056545335333	0.730839107292353	0.725096173603355	0.735582384386531	0.732272151510341	0.742838862991945	0.733731390332124	0.732348852664801	0.727223661499176	0.72993990755932	0.725000876933036	0.714265684772084	0.726830639751895	0.731832157472887	0.734419073560104	0.728024090204118	0.725155374605982	0.721688453328794	0.725741300227393	0.724849622564513	0.723416552673929	0.718189099007379	0.719669423586674
Dog-4	0.747579165686203	0.756637382935844	0.750864521086317	0.750897711094034	0.734214607225685	0.722910853546647	0.755209946259166	0.768724766186147	0.77508375858872	0.772125826953572	0.773929797952842	0.747642813518758	0.750897427565622	0.746083381478749	0.751227574921695	0.742944988305398	1	0.815258566054886	0.747507080735454	0.748671231210615	0.782063085380921	0.763695401749965	0.739909069173475	0.766159547176602	0.750283141782111	0.75872193536975	0.754225002923779	0.751611257596972	0.749500345612542	0.763373975040496	0.753828200615631	0.745449867313858	0.771778384364381	0.753734155100626	0.764609583267191	0.746723906528003	0.751429747862823	0.737878455871964	0.7487910176687	0.765935035633335	0.756514640908861	0.759589205822484	0.746349167885352	0.749552514840307	0.754111522824914	0.756832020894635	0.748352897538365	0.744110461913147	0.747978270588725
Nemrut-1	0.764977917557011	0.768276706358251	0.763226695127721	0.767031566939685	0.744818813132383	0.741140118307833	0.764477421272392	0.788841099222781	0.791395106519149	0.780363086691426	0.779401650910427	0.747014777011622	0.777574004489514	0.777273938490042	0.756494102094981	0.746175150885711	0.818014256494794	1	0.752100219847185	0.752071084119249	0.763292724003588	0.772317768691343	0.748958620416969	0.761118147080476	0.761027116308062	0.763411852722	0.762739984046524	0.763595142308789	0.761511059970755	0.751690425704032	0.75052587870121	0.757541500813258	0.755419011895299	0.75770477850499	0.749228175627435	0.747182231775658	0.760679122079375	0.737452334243134	0.763145307079157	0.76194048548892	0.76390270628277	0.762973415797331	0.754794422835326	0.757117108537496	0.757612623468809	0.760729878264373	0.75277606668676	0.740442962345777	0.760635440107927
Ct-1	0.748821348618625	0.752753469067978	0.754110990206225	0.756064098782518	0.731061183484209	0.736497596148371	0.759860348947635	0.770184906381033	0.770769747162073	0.76369330900804	0.75858161664693	0.737640929133872	0.764317188840308	0.749540972173591	0.737150958642051	0.727469136928355	0.75272645257168	0.749305376337567	1	0.864679113984285	0.7642965603967	0.762715560171166	0.765666446612809	0.796283055882051	0.779931918771851	0.772768642491364	0.786215296454197	0.792569191045265	0.77154475667522	0.762887361111018	0.765534977748255	0.772427660912093	0.771013169647104	0.775104229300196	0.77724395293317	0.758949109501173	0.767670317087693	0.756079469499112	0.769335509450028	0.758484922423094	0.7728388340033	0.777441588665204	0.762791840028227	0.765489516392043	0.762126574862643	0.763315797358021	0.770913572541416	0.764331754628011	0.769944806368447
Stw-0	0.741903065828288	0.738558932478583	0.74209860213141	0.746765088419891	0.7240376494965	0.729277981605506	0.756195999209556	0.755093246225748	0.759536306183525	0.752831356485911	0.754116457531141	0.732845847395973	0.757941226188464	0.741867608079809	0.732401129001921	0.722807945868858	0.743133985393108	0.741569108257183	0.851517999781641	1	0.754255763117071	0.753525452541207	0.782148579700345	0.770673984624432	0.755988762699741	0.752096301204135	0.769983085718639	0.758540844775331	0.758375375282429	0.7393014279354	0.739881276914302	0.752383457948471	0.740670462658144	0.764458207303854	0.749266126643173	0.74212343956146	0.745519160959131	0.731715425464071	0.749041271798863	0.744863456207045	0.75816470353751	0.749743836899119	0.749677581077501	0.741757799599268	0.748571843520619	0.75086551768823	0.743910280502252	0.744276847297677	0.733620577942593
Est-1	0.759668451521134	0.760037463338329	0.762623088693561	0.763329194884128	0.741189692085356	0.730276633813857	0.768365373541005	0.783713290340299	0.786904583469895	0.758868276518432	0.766819243271598	0.743389557209423	0.758950057375033	0.757313286077698	0.757137158715052	0.745896065834006	0.786997359269759	0.766506559928533	0.764357599569408	0.76454880918256	1	0.872183350667219	0.786852941080503	0.789669165194484	0.773973141722684	0.770427988449877	0.798566460726549	0.771998868189045	0.784994873770415	0.804682686458097	0.799615579641954	0.774091916614906	0.80912555471962	0.787021171522573	0.79285037456396	0.767444497144578	0.776944405817993	0.739769374513211	0.773936321245757	0.773653142880667	0.782414845683064	0.771525755867204	0.769717586681633	0.769923939290835	0.777414506896494	0.775598492857956	0.776669488846736	0.776799874815585	0.754973584713894
Rld-2	0.762598067421224	0.772839156180694	0.771888835902585	0.769749635908452	0.750518887964684	0.750803142612849	0.780446915760102	0.797518521780357	0.796849412109155	0.77993702155368	0.786502309424165	0.756464211864165	0.774512868649827	0.77549635341153	0.758416177377391	0.751400483822685	0.765833009846297	0.772393204136382	0.762230854000932	0.761451285412145	0.870875721896114	1	0.791321830985282	0.765514328129245	0.767716916823441	0.769438892912635	0.802150800212723	0.769037823181191	0.793065011589149	0.764981162573319	0.763603128554913	0.766173501427136	0.786336659963088	0.76739285614712	0.766883143545432	0.75232083931966	0.759654228737147	0.738029887158082	0.765203905103674	0.757596128228578	0.769830026270768	0.762433343279508	0.763923280405527	0.759683778421746	0.765403333045303	0.766284219780056	0.766927187017385	0.769480264200643	0.751573475303728
ws-4	0.732290810731404	0.740663009801705	0.73689038853764	0.741704162369168	0.724858328439807	0.714937644939976	0.745257456350286	0.743956138825122	0.746215387394576	0.744216456701097	0.759315233326016	0.721033451603159	0.739354989358842	0.740561862858576	0.735821523780652	0.719934903709996	0.732132650758261	0.742337031639148	0.751099240273128	0.781742303924833	0.775040898417291	0.78076716957466	1	0.753559194077876	0.753937802734644	0.75007493420224	0.784182429326653	0.744282466422927	0.76438511128551	0.770015468702922	0.764929194506217	0.766478570959015	0.762553422211587	0.753960952862313	0.731865519523611	0.732173182596466	0.731615030894504	0.710524593446803	0.740558762015787	0.740415435115272	0.747699034475714	0.745619702751681	0.748272061727602	0.733407318026361	0.762316211985982	0.758336683801046	0.749152216838385	0.73973082000029	0.731888278860134
Bay-0	0.763832617997148	0.762406353871348	0.761276125681861	0.761668132176335	0.748529071984514	0.739583078001976	0.757250427955267	0.795991947996313	0.794064377815051	0.766130263510476	0.761750304522966	0.750482796206524	0.763006106864246	0.767984515487141	0.748642099147987	0.736147080037334	0.776002544988013	0.770000583643494	0.802035164950624	0.787115405591086	0.79310106627765	0.771923157620959	0.771673451699686	1	0.782255541678467	0.791247144484887	0.765634813874769	0.781963337613241	0.774043529134502	0.791646936368235	0.791143527562653	0.780653176574644	0.790832815820751	0.79400849853397	0.820859383720955	0.767109085002275	0.763071526722318	0.7590275385453	0.780870715632511	0.765830039452024	0.765921413502692	0.780382312816421	0.781613342675916	0.761881013903358	0.777497052913161	0.777358488631494	0.777174028787292	0.766049281563706	0.76548439772879
Est-0	0.749349656111762	0.75351929030849	0.755280558921113	0.752606827192798	0.731843948479068	0.727934016050264	0.752788396668724	0.76442686770624	0.762073512756764	0.755567086968831	0.759523168162843	0.756572621201987	0.751230263419885	0.751257141272149	0.746224605103366	0.735622671948868	0.750849787522713	0.761443606608603	0.775683642298127	0.763224077370876	0.770099074410831	0.765882225617849	0.764295143022536	0.774800876329724	1	0.765612896988865	0.770588746417744	0.774629896400964	0.758370007734409	0.765607842886808	0.763329895483834	0.769598168200877	0.766436466357159	0.767574713746361	0.760065951218409	0.757053087523011	0.756616861785806	0.740330009312871	0.754692374901154	0.751805820780114	0.767871212471605	0.782786452128744	0.771402044269103	0.766787133366691	0.759100084810067	0.764340793253867	0.753993327261592	0.755240736378888	0.758244669441569
Blh-1	0.758933814064168	0.765599897581746	0.764885399639659	0.762349507502946	0.753641784818677	0.73602597093548	0.780281279963394	0.768940551412274	0.76941437850877	0.777730394083512	0.767910307570145	0.760377422644847	0.777224966698515	0.77521876487162	0.75225243551071	0.749775791699547	0.779371508898091	0.77839282155582	0.794336000089892	0.786857064283042	0.789263577784841	0.78608212170611	0.78570062310257	0.799761023482834	0.787902115775783	1	0.807985375180894	0.79370535899864	0.7804644393473	0.770866760024281	0.770332355369684	0.784427377827113	0.795158263345621	0.77949232727538	0.792547189815853	0.76860449483886	0.77709632357228	0.764344295653008	0.772441741088699	0.77400154231739	0.778892107886433	0.776956319938512	0.777744359886842	0.777848350180041	0.772884295774057	0.773293513307049	0.779687538367744	0.770272052519644	0.765334051071649
No-0	0.750113942322277	0.751593893875882	0.747643122846255	0.752814680972579	0.735486097807307	0.736896987898652	0.755127352557025	0.769027216363008	0.770254626503284	0.766873757551655	0.757077167929079	0.739932999732793	0.75609040369641	0.756381904189614	0.750523809157718	0.745715851795089	0.757416362993625	0.764064842522897	0.785134804649823	0.779644907553047	0.79584653440111	0.80270363547433	0.797487231118283	0.759427032448446	0.7726852315513	0.784328325723673	1	0.768212304960457	0.783424968552231	0.774501226812768	0.773665026437458	0.767314012469399	0.779871761946378	0.773237809825113	0.7706386851127	0.755568014380714	0.768021197687306	0.73896490122817	0.769601533803391	0.760825680731137	0.775454745963943	0.768532591884903	0.753387396761901	0.755393598908896	0.776408749939224	0.779995920205155	0.77350957105118	0.752182617518246	0.760137446941196
Ice-1	0.743807133422836	0.751835638270971	0.748439657795636	0.74852953808511	0.731200822065422	0.721389172092232	0.743086401340618	0.759410784731264	0.761935338226195	0.750999059538844	0.759703216218198	0.731788376777766	0.76353339873437	0.742945581811035	0.738624883028254	0.72906402326287	0.748252925868775	0.750463106387117	0.783200123130477	0.760806370463576	0.766888451198815	0.762548298873929	0.748034088379845	0.772107069782326	0.76924727172351	0.764438247426571	0.761935423139081	1	0.766498191576309	0.772670101653291	0.770582119268707	0.757161247090418	0.767413892135297	0.772445923143853	0.764532084656517	0.751256184247919	0.760235696432901	0.738961146546768	0.75832081745703	0.757577481564648	0.756144075633062	0.769780507662895	0.758468718721277	0.759196362712388	0.762182748901151	0.763720894877202	0.761816969663581	0.761511886156683	0.776181419301222
Oy-0	0.758302023199518	0.762057313601454	0.750962250687792	0.760167216987464	0.73822764426123	0.726119625351708	0.752926045028405	0.758560854006956	0.759695483572757	0.755368578337307	0.757046896369416	0.747786521717464	0.756343413317092	0.757464798552736	0.741838963566338	0.738672714748122	0.760432216864474	0.770287610475467	0.775298933898515	0.774996910890692	0.789922059818174	0.800026804084492	0.782710827015969	0.774853018214239	0.769087491182391	0.765607682847715	0.789028904016605	0.782698053208068	1	0.773127595676322	0.775112772639438	0.77551227217454	0.793258559272529	0.796511575880022	0.782769703291541	0.768654244745515	0.78198242371085	0.744776294593845	0.776220974538551	0.764252360917303	0.785079453477247	0.790504644790943	0.771210975548518	0.79090500695018	0.784318436009117	0.78373006535528	0.779577837150522	0.787508481054739	0.773252658749177
Col-PEK	0.73007549742417	0.726679594076832	0.726923578750528	0.726891805746402	0.707373548484929	0.697773309873251	0.732902003205832	0.759045910932695	0.757108040996558	0.731570995148655	0.729848020046874	0.715141193880671	0.737412053232856	0.724912246762366	0.727487959964648	0.721996221604013	0.74612041453596	0.729082334811335	0.742928498374827	0.730096279452046	0.779385524932609	0.74349504611952	0.761658021848594	0.764700139086263	0.749976089002009	0.730866056097243	0.752277519433821	0.75833571387824	0.745012659121463	1	0.979078905860064	0.786864155149987	0.766813056359843	0.771965449370355	0.762296506741101	0.743373903729281	0.73119643534392	0.720113639861523	0.741313774806379	0.734604012957919	0.74079336583007	0.73827014933012	0.743640311994402	0.747161749122793	0.771584973270596	0.771870671990621	0.76435534407847	0.720923289002062	0.740547472942908
Col-0	0.745545994567641	0.742280292599101	0.741113617609812	0.738159297653732	0.72088021476125	0.712630249436956	0.74406824365929	0.766196305127878	0.767735487280837	0.747385615894056	0.73940834577766	0.728110897570342	0.748592134040748	0.737727076769525	0.737522640389546	0.732952972039788	0.751667743506078	0.742544247139946	0.760829067914736	0.745544634152536	0.789977653566399	0.757080792697897	0.771945045249575	0.782037828875782	0.762391691720482	0.745341711234362	0.766088288168501	0.771771099173147	0.762774112909233	0.997208190130867	1	0.798249445050542	0.779587899825256	0.789255409186888	0.777991614248243	0.755937805936632	0.747745547720594	0.735202435421924	0.756702469759651	0.748559135471845	0.753471619925595	0.747459316382397	0.760047619970353	0.763043049970402	0.782275127783153	0.78275520977129	0.780415533862471	0.73835324183221	0.756891575961911
Mh-0	0.740691263924162	0.743414001602703	0.737830800481456	0.742100701202146	0.725559469965292	0.721414079288896	0.743923923096965	0.757253862713271	0.751606952412998	0.738690592120791	0.742633769452374	0.725368333874351	0.748807212850785	0.729449117216002	0.750839559612524	0.739551299023574	0.739749671683454	0.748695670464306	0.765618446804602	0.753050066253526	0.761258131741498	0.755931307031872	0.76902316695164	0.765055636769267	0.762795474947781	0.755408229694788	0.75613331508395	0.7571490180023	0.757716934694439	0.799826957042179	0.795372070458759	1	0.776100308973266	0.769510078551758	0.76461589117521	0.756370684809777	0.746961117923646	0.737188756003946	0.767411439344067	0.757405317429145	0.770357603950127	0.767227223329097	0.75063569537196	0.756529136586398	0.776729351577505	0.771885349721008	0.770708731513207	0.739243590874125	0.742701900979085
Db-1	0.741365652424774	0.75430127323637	0.741185851387976	0.741404405557145	0.728491764946393	0.719726444935069	0.75067541111761	0.766262701384559	0.764325806158164	0.748946540352393	0.759714910189378	0.733939552069856	0.750880675532075	0.73984991956151	0.747000906420106	0.739830953974067	0.771756717127415	0.754002599842873	0.768707912424047	0.749018085262325	0.805395405070772	0.785274327099314	0.772741474107552	0.780481614134845	0.767108988811117	0.77252129332778	0.779254959392964	0.770221300545432	0.778053439245757	0.783524656483634	0.78181951000709	0.781587916996553	1	0.802643647150298	0.785126193056148	0.763126068360872	0.773393208523502	0.736455814844784	0.780047118756089	0.770745899768912	0.795258713887103	0.781652938159708	0.761444715390472	0.768500138876206	0.775428132995213	0.770407417676588	0.774284322915637	0.786262536300887	0.768322682581286
St-0	0.747810608607201	0.757422225520082	0.744641117016523	0.7586346845032	0.73996554854346	0.727506694049219	0.755693742964762	0.764036080594824	0.765196229791478	0.760450943905719	0.753733068921659	0.734091356804184	0.76098507036631	0.751555481776653	0.745623948291059	0.740689907420716	0.758046284140555	0.764014501395656	0.776100903952914	0.777780144566034	0.785018510181649	0.770809263683396	0.768459103780487	0.785950500411026	0.773674673679359	0.76399747616361	0.772123283085955	0.778498637168849	0.788722415028557	0.791363064151031	0.793253577551813	0.780542421111927	0.807593446427631	1	0.795430538960879	0.770703462164802	0.778781965188206	0.745854132209366	0.780594765661499	0.774131104594013	0.783843343322425	0.778405654546257	0.774823238070338	0.773870068417533	0.764508728499268	0.766582330498063	0.772727726622851	0.797832452440527	0.767708394467517
Tsu-0	0.763505261482555	0.763212484774807	0.754678034234282	0.757699825981741	0.744472536384634	0.728454237364916	0.754420201229738	0.776549654250125	0.778890674881175	0.75864877834929	0.762260169443244	0.743599661352117	0.764570914753012	0.74888688052409	0.743654341936671	0.737568950488092	0.771261933659354	0.753986430742782	0.782035832943509	0.763158642769969	0.794455604855013	0.772123933091021	0.747907929480114	0.817415148052113	0.769153822060473	0.779121413980265	0.776477579620334	0.776857603199121	0.778741667046333	0.785443328134427	0.785566417804448	0.779803663417617	0.793936688268884	0.796627949931085	1	0.764267495863511	0.775952689234374	0.751136063708544	0.774158266965224	0.76046582498046	0.788254610437793	0.779307206935625	0.77998330102496	0.772887127083817	0.775544179880709	0.775876974995714	0.777312753146252	0.773042515040619	0.765170386862758
Sf-2	0.735167689927681	0.73762367876331	0.739368047536955	0.741069507984239	0.719070126992406	0.712563780192781	0.740547214501715	0.745811143018837	0.745239009207426	0.73954237329714	0.736904579660376	0.726483660090496	0.738691745643202	0.738682668224359	0.741147546434374	0.729714922037195	0.743302723969283	0.740687136673533	0.752220014409334	0.742869854174087	0.757060073622824	0.745929935831538	0.73599621381031	0.754543483186817	0.752290060969997	0.740873907557857	0.745349245997281	0.75128760451105	0.752942062391271	0.754960403392972	0.753094634826637	0.759338864746545	0.758368127968698	0.760783704340776	0.752225142894556	1	0.799307432260617	0.752700818446409	0.756034829594539	0.751550063289781	0.760956200941231	0.76078184953862	0.762045747626729	0.772594486143303	0.759475991893916	0.756092242986604	0.744765658568874	0.745382102492606	0.758443465416615
Bla-1	0.771106984994974	0.769097167040439	0.765046464425917	0.758004418091799	0.753100825836739	0.738310263327455	0.767940825386325	0.762472087029225	0.761636341867063	0.761009806624119	0.765029713972836	0.750277923552543	0.755681980468499	0.766124972950164	0.754176830111336	0.741540789157012	0.76464835878045	0.771015921371324	0.77716328511532	0.764944219240017	0.78443183470103	0.768329570742014	0.750530642620406	0.767344279846361	0.770322112876409	0.768357196293227	0.775820823424254	0.778218826342948	0.780528856547526	0.761154510224545	0.762952990523271	0.766015031136842	0.784222458415577	0.787659295889407	0.779270856367395	0.817573573672652	1	0.771080830471528	0.78702944207787	0.77038373843249	0.794572066902413	0.78515322496657	0.782596666269314	0.785587029303731	0.789165882249866	0.791962253497557	0.779516369150425	0.777828986472551	0.781938854174093
Jea	0.730148040985276	0.731670120878548	0.732602572291082	0.725591877470378	0.701980968837948	0.706922204315761	0.733280561652	0.744548712683515	0.743880436538179	0.738865219887239	0.730013101606889	0.720793929205695	0.739363436985039	0.725386301237752	0.729293459488762	0.721826139835911	0.741697443186114	0.739582450984772	0.758225257246824	0.742422538185943	0.735294144080344	0.737140104406698	0.721335371841163	0.753054810621246	0.744107521839828	0.749192035889122	0.738646516986936	0.746579396938937	0.738755194388319	0.738911392227855	0.738930464351332	0.75157365758651	0.738670463001506	0.74381474270824	0.746980732488796	0.758307577613043	0.762235856058787	1	0.748826649606896	0.745975967741754	0.738709834362885	0.754080799262833	0.75033361525279	0.744617327391449	0.740954511818883	0.742793265008409	0.748411815798372	0.742103618060463	0.747166752665496
Valsi-1	0.740755319447153	0.745124430221502	0.74242789423848	0.742410616374484	0.72199790154525	0.713967581229249	0.736240885032688	0.758692499839523	0.761223254502066	0.735580887862811	0.744552778518801	0.728334181155104	0.756682554287372	0.738455338449356	0.738097897790654	0.730213021758208	0.751532871842879	0.761197833205912	0.766642885259549	0.757083676488516	0.76731344734776	0.762313354150703	0.749315281696787	0.772600034243779	0.755744853154831	0.756974476941105	0.766580331636233	0.762173287117589	0.765734181639401	0.758105836646008	0.758675739018838	0.773811078940389	0.780573212656459	0.775506489811313	0.765978484604135	0.761661069543558	0.775169360337368	0.746526651682579	1	0.773448278266023	0.771084640619179	0.788028882418551	0.763257492472474	0.770257448877106	0.77443976052036	0.770303000392858	0.768848393826927	0.754735170975925	0.760829474315947
Anz-0	0.73510260850544	0.736034398318798	0.732831341068453	0.735709139377377	0.712314768396523	0.70284846938257	0.726513243113751	0.736472388859124	0.737036199940696	0.73478460418898	0.736833487178726	0.723319830347236	0.744409782041044	0.733020361044739	0.742599187541538	0.727403053057461	0.75784218367103	0.750813515187702	0.74850503058913	0.743305224992668	0.758537539048359	0.745858606338918	0.740536994483721	0.747800447464927	0.743058559239137	0.744392168526044	0.748232433591159	0.755707350810402	0.746259201116107	0.744049142982577	0.743042102381809	0.753946467076313	0.763100315431604	0.758982324952512	0.742905557242584	0.747473462041833	0.749297579230306	0.733460988084172	0.764922323420791	1	0.755690179546865	0.760838233217312	0.751225948696364	0.746473225309728	0.74756423415463	0.746664669164225	0.74935418741758	0.745719441710258	0.738611678253726
Abd-0	0.740558580722127	0.73980162140152	0.741028414019826	0.741347092072346	0.728668742671622	0.71384730656146	0.741683618683296	0.750667307977769	0.753900024921592	0.741576723096596	0.73228911464341	0.724683237028856	0.749149465547601	0.728544858185245	0.738593171007064	0.730413620126841	0.750341718609348	0.753679713960041	0.764165252627321	0.759173027006563	0.766695245355119	0.757776924171629	0.74914292022503	0.749643250129715	0.761841305632688	0.748351217072516	0.763507298758142	0.753480162480611	0.767438543761908	0.753533342162568	0.751145746374453	0.771093599985292	0.786071391850503	0.773577162629051	0.772254343574791	0.757037421881703	0.777344331971952	0.729738183692563	0.766212483130261	0.757328922801623	1	0.801070155984655	0.760896813032222	0.797005493644994	0.78075925401367	0.778875809781521	0.779439499089613	0.778731565852244	0.771753775348868
Edi-0	0.741173049793215	0.741824665559669	0.746594774057903	0.740102185326242	0.73434993939175	0.710686469869672	0.738627718103491	0.760457307221936	0.756659543311832	0.740450753319191	0.750218101773627	0.728541684627831	0.749961609165327	0.744773921795028	0.736560548749463	0.724900945471656	0.757105170083726	0.755899945305291	0.765647447152778	0.75660520431086	0.76342732325168	0.757795705029013	0.745228123831799	0.766881328622666	0.772756846164036	0.748906616765699	0.758304150399501	0.763345118988366	0.77592932019692	0.749945015245055	0.741896850852253	0.76951776163044	0.780738573996591	0.769776132795752	0.766459836090161	0.755844127810375	0.763803512990322	0.748058796155787	0.780147811301488	0.76055596625315	0.809702513885863	1	0.776642432614442	0.795750714475676	0.78496741455877	0.781644299386988	0.774938068280347	0.788111562387083	0.768382669647113
Ge-0	0.752085333695087	0.755719500610019	0.747156981432405	0.752666253169859	0.733654337541228	0.724107167434951	0.739603050209782	0.762584747813058	0.760579292070681	0.759225704208013	0.750540049202571	0.744168251554288	0.754542255521944	0.748269037989734	0.747612691176085	0.737213730658227	0.757265055232793	0.765013410529473	0.774242942308952	0.766374588180977	0.77313987847502	0.76980422292191	0.768030852639753	0.782908485681062	0.780196334330669	0.771980810539081	0.76059026284467	0.776139518129971	0.772699940852802	0.771757404102604	0.772961766782938	0.766811092534767	0.768762792355986	0.778413178362103	0.782224925422482	0.776381432845997	0.781918266583551	0.757872639178101	0.774685311103484	0.770190631183832	0.779748371225652	0.793403647425954	1	0.788360237101518	0.788921349928731	0.790328371299023	0.785185099918263	0.769797513234879	0.764196127079764
Ri-0	0.746895888154885	0.752467503745527	0.741997346805695	0.741360661664962	0.732522869621028	0.719519291676182	0.736044831235123	0.748910856496025	0.748579519652571	0.75427255208739	0.752050873794672	0.734873386388203	0.750868626067227	0.745531626442829	0.735108618683604	0.726796906376879	0.752688141024055	0.753700538707637	0.763812137599525	0.750748381960477	0.765922474317778	0.758172888443892	0.743248828841917	0.755512760436092	0.770047582494245	0.756571956335065	0.753154804918382	0.765741393387031	0.783578267391563	0.766093437178177	0.766688862505816	0.76537555923097	0.76585828192392	0.774663425642721	0.767389620198627	0.779420065763348	0.775215160081141	0.740730978708276	0.773717574387976	0.755691350369824	0.806805521973701	0.801027256352372	0.775759455769027	1	0.784930998612284	0.784643481059957	0.785548637470002	0.779708721812593	0.767410849314078
RRS10	0.725345280736023	0.722733716757474	0.717270968388253	0.718709264276961	0.71530432871711	0.693909057577372	0.732655381390763	0.738191122239129	0.741271226088133	0.72940985546882	0.732138826365936	0.713627592978555	0.735676465558445	0.722651735139841	0.724749999072415	0.718036908761762	0.740884996706231	0.741121800634063	0.747078538423423	0.74294450446573	0.758755353428302	0.750119481335142	0.758057868801753	0.756447683045338	0.745184494899802	0.736500843764725	0.759197448703726	0.754332343122668	0.759148269852251	0.775626625592094	0.770632560447318	0.769201676803199	0.763599132995063	0.745922337891091	0.7506833937725	0.748912221484277	0.763648075734082	0.723707452957123	0.760587552353721	0.741814748528429	0.773457106293443	0.774684916360536	0.768552004948917	0.770602844008259	1	0.835949597074094	0.866890414137874	0.770706657595451	0.776271726983842
Tul-0	0.730338828087641	0.732692801987004	0.725398880264189	0.721676389758441	0.722316133211218	0.700949124217575	0.736694549101221	0.745311033595744	0.748635845048574	0.736765961888221	0.741150896036342	0.719725697584447	0.74067030083703	0.728708024669435	0.729123405783182	0.724079272093302	0.750954874620067	0.751379136565677	0.755672341853139	0.752738167796515	0.764413072846756	0.758284319670337	0.761370796161808	0.76353502849142	0.757540024219042	0.743978542684101	0.770241793547259	0.763321318041807	0.766025765498544	0.782257133323842	0.777211518076201	0.772204559565532	0.765783377540094	0.755367294219056	0.759917294336985	0.752895664198224	0.773117965469027	0.732250386701476	0.764323591866837	0.748195030526604	0.77918492746919	0.782026691489174	0.774658700393029	0.777662379943904	0.841962540208435	1	0.87395064094956	0.777728632822841	0.783870524181011
Yo-0	0.749411641382234	0.758256077582236	0.749237211370351	0.747541107300305	0.737076324813694	0.719375181480359	0.744325861683867	0.755018535418852	0.75492345744251	0.749794581530061	0.750593697779183	0.735899594523978	0.764866220500752	0.745650783074832	0.740407587318243	0.73616185308847	0.758174950177617	0.760050157657561	0.780923641854622	0.760696226648838	0.781978889904359	0.771471777049151	0.767459843261889	0.777590630089364	0.762333395427737	0.7642845434497	0.778671960399522	0.777696760608494	0.775044672506848	0.793159650891076	0.79372363517088	0.786326716558889	0.78397969604376	0.778271492833449	0.776316063039005	0.75727564741466	0.776316045633425	0.753177590821551	0.775057474310344	0.767005870945376	0.792329222004986	0.786990922163686	0.784202644107644	0.79069176603403	0.890167157525757	0.88884573465621	1	0.788635035768683	0.776562360687376
Nok-1	0.740475304484791	0.753951381658574	0.753638546869115	0.747776356521157	0.725641861428193	0.724490962659806	0.740073438019279	0.756356364669864	0.75606793840746	0.742090017721098	0.742122206903268	0.726134289473853	0.753703563422021	0.734453400891567	0.733518970439237	0.732776835818255	0.758337642927465	0.74805914399418	0.772588271204438	0.76204302693536	0.785266612671251	0.774130659317415	0.761001494454032	0.768791643716284	0.76695164991633	0.762535280134838	0.75891342889056	0.778090024889791	0.782030725632201	0.750118307483709	0.753197270074101	0.756761806739805	0.796879301625881	0.80168372502448	0.775840925992376	0.76159398696985	0.778326180885981	0.750734141964872	0.76393289560883	0.765067455001477	0.79142329644414	0.799713706861021	0.769790959586884	0.781989068529256	0.788590893197789	0.788281686466613	0.785740944137038	1	0.775508377295856
Bur-0	0.734787968269453	0.744148712353922	0.738584802479242	0.741574777370362	0.72759706716137	0.721053677301363	0.745114518061268	0.75199075694017	0.752336989658639	0.752766866226231	0.747321640537999	0.724021850265528	0.748524455668444	0.729931642455303	0.738118646342884	0.726491040279757	0.752004251743252	0.759913274652334	0.769798170904647	0.744878585487561	0.752283608695972	0.752376166465054	0.742141849678218	0.761606133173486	0.760310435509857	0.747506559508415	0.75847027082916	0.782566946743798	0.764553905824188	0.758627516479513	0.759539693377904	0.754695870981683	0.771305358370093	0.773582501696508	0.759636720926601	0.76837784074365	0.772066519961036	0.74796221209	0.768192212420063	0.748245739697504	0.782105217654935	0.78151173689773	0.755937127926101	0.769242157669109	0.790379736921591	0.79118643385821	0.771671504255871	0.776227508739872	1
Pyl-1	0.704850911953346	0.707958550267713	0.705349306004211	0.706327974411024	0.693425014236376	0.686179406352901	0.716064274090028	0.722665776400408	0.724251647175333	0.719267641104686	0.718803494998218	0.704378849236615	0.726674383968481	0.707012998860975	0.705491231321533	0.698741247494856	0.717523380757763	0.721748293720533	0.724359037714551	0.713882584147462	0.732689040908567	0.721555672594634	0.716623263809924	0.729467267365285	0.73298319297085	0.727077680353207	0.726781118887801	0.74140103284064	0.733123995539097	0.72972896624264	0.724437892397728	0.743260428236821	0.738458561568961	0.728092752054832	0.73463647786174	0.727929617433825	0.730525126460473	0.714853106477048	0.732266641399076	0.731170559663861	0.744314214293396	0.748277961069979	0.733815436868795	0.725800319716321	0.745157685682086	0.743733236721185	0.737413380523542	0.731565488699645	0.750325970115435
Co-4	0.727010946542943	0.731580503139381	0.735376260926136	0.733015736511942	0.714632362246818	0.695814478571246	0.737189791553296	0.744171185140935	0.744196841429438	0.729458075947059	0.733004186891766	0.714924646579692	0.734086444650989	0.729481089380425	0.72769115567413	0.718605397264502	0.747962849934507	0.74322735979055	0.757406449213519	0.745210788247934	0.747375140733109	0.753498078339701	0.742586458839174	0.748993589179959	0.758331851804232	0.741227576521833	0.748592166942912	0.755289127536801	0.758460974155202	0.74409241432874	0.742359190458806	0.770811791310994	0.763870855716765	0.751066265482401	0.752951856815532	0.744352152072218	0.759143817560827	0.739192209096452	0.76084024739561	0.750005785535961	0.78531846606045	0.775505939649596	0.749219158582025	0.769175623721749	0.777675483457361	0.773829022323193	0.766483807119318	0.754237417064224	0.760827144669006
[truncated: 19 more rows]
[truncated: 21 more columns]
