# Supplementary material for: A pan-genome of 69 Arabidopsis thaliana accessions reveals a conserved genome structure throughout the global species range
Source: Nat Genet. 2024 Apr 11;56(5):982–91. doi: 10.1038/s41588-024-01715-9 (PMC11096106; doi:10.1038/s41588-024-01715-9)
Supplement: Supplementary file 9 — Statistical source data. [file 41588_2024_1715_MOESM9_ESM.xlsx]

## Sheet: Figure5a
Accessions	Group	gene_cnt
Kar-1	core	24070
Kar-1	dispensable	1711
Kar-1	private	57
Kar-1	soft_core	1981
Sus-1	core	24147
Sus-1	dispensable	1637
Sus-1	private	64
Sus-1	soft_core	1852
Altai-5	core	24325
Altai-5	dispensable	1608
Altai-5	private	67
Altai-5	soft_core	1935
Kyr-1	core	24060
Kyr-1	dispensable	1640
Kyr-1	private	79
Kyr-1	soft_core	2011
Zal-1	core	24167
Zal-1	dispensable	1578
Zal-1	private	495
Zal-1	soft_core	1800
Shahdara	core	24334
Shahdara	dispensable	1538
Shahdara	private	37
Shahdara	soft_core	1782
Nov-02	core	25301
Nov-02	dispensable	1659
Nov-02	private	115
Nov-02	soft_core	1856
Kas-1	core	23879
Kas-1	dispensable	1712
Kas-1	private	15
Kas-1	soft_core	1880
Ms-0	core	23909
Ms-0	dispensable	1631
Ms-0	private	15
Ms-0	soft_core	1829
Shigu-2	core	24719
Shigu-2	dispensable	1686
Shigu-2	private	19
Shigu-2	soft_core	1814
Rubezhnoe-1	core	24459
Rubezhnoe-1	dispensable	1675
Rubezhnoe-1	private	347
Rubezhnoe-1	soft_core	1933
N13	core	24969
N13	dispensable	1605
N13	private	172
N13	soft_core	1822
Geg-14	core	24044
Geg-14	dispensable	1670
Geg-14	private	206
Geg-14	soft_core	1858
Kz-9	core	23834
Kz-9	dispensable	1569
Kz-9	private	32
Kz-9	soft_core	1811
Hiroshima	core	24333
Hiroshima	dispensable	1793
Hiroshima	private	295
Hiroshima	soft_core	1943
Ishikawa	core	24779
Ishikawa	dispensable	1846
Ishikawa	private	212
Ishikawa	soft_core	1915
Dog-4	core	23837
Dog-4	dispensable	1536
Dog-4	private	36
Dog-4	soft_core	1876
Nemrut-1	core	24098
Nemrut-1	dispensable	1622
Nemrut-1	private	67
Nemrut-1	soft_core	1817
Ct-1	core	23821
Ct-1	dispensable	1684
Ct-1	private	44
Ct-1	soft_core	1809
Stw-0	core	24108
Stw-0	dispensable	1695
Stw-0	private	61
Stw-0	soft_core	1849
Est-1	core	24333
Est-1	dispensable	1668
Est-1	private	103
Est-1	soft_core	1887
Rld-2	core	24232
Rld-2	dispensable	1784
Rld-2	private	63
Rld-2	soft_core	1827
ws-4	core	24148
ws-4	dispensable	1702
ws-4	private	85
ws-4	soft_core	1892
Bay-0	core	24453
Bay-0	dispensable	1672
Bay-0	private	99
Bay-0	soft_core	1825
Est-0	core	24156
Est-0	dispensable	1645
Est-0	private	43
Est-0	soft_core	1850
Blh-1	core	23855
Blh-1	dispensable	1619
Blh-1	private	32
Blh-1	soft_core	1783
No-0	core	24113
No-0	dispensable	1673
No-0	private	60
No-0	soft_core	1835
Ice-1	core	24124
Ice-1	dispensable	1628
Ice-1	private	69
Ice-1	soft_core	1859
Oy-0	core	23943
Oy-0	dispensable	1698
Oy-0	private	14
Oy-0	soft_core	1801
Col-0	core	23981
Col-0	dispensable	1584
Col-0	private	31
Col-0	soft_core	1785
Mh-0	core	24048
Mh-0	dispensable	1611
Mh-0	private	93
Mh-0	soft_core	1933
Db-1	core	24172
Db-1	dispensable	1709
Db-1	private	90
Db-1	soft_core	1923
St-0	core	24365
St-0	dispensable	1562
St-0	private	71
St-0	soft_core	1782
Tsu-0	core	24362
Tsu-0	dispensable	1597
Tsu-0	private	84
Tsu-0	soft_core	1794
Sf-2	core	24423
Sf-2	dispensable	1696
Sf-2	private	134
Sf-2	soft_core	1886
Bla-1	core	23832
Bla-1	dispensable	1688
Bla-1	private	28
Bla-1	soft_core	1797
Jea	core	24057
Jea	dispensable	1676
Jea	private	65
Jea	soft_core	1806
Valsi-1	core	24260
Valsi-1	dispensable	1749
Valsi-1	private	155
Valsi-1	soft_core	1963
Anz-0	core	24513
Anz-0	dispensable	1649
Anz-0	private	212
Anz-0	soft_core	2075
Abd-0	core	23983
Abd-0	dispensable	1744
Abd-0	private	38
Abd-0	soft_core	1872
Edi-0	core	24281
Edi-0	dispensable	1640
Edi-0	private	64
Edi-0	soft_core	1960
Ge-0	core	24326
Ge-0	dispensable	1696
Ge-0	private	59
Ge-0	soft_core	1809
Ri-0	core	24088
Ri-0	dispensable	1587
Ri-0	private	33
Ri-0	soft_core	1801
RRS10	core	24502
RRS10	dispensable	1766
RRS10	private	52
RRS10	soft_core	1917
Tul-0	core	24530
Tul-0	dispensable	1723
Tul-0	private	20
Tul-0	soft_core	1854
Yo-0	core	24046
Yo-0	dispensable	1670
Yo-0	private	13
Yo-0	soft_core	1804
Nok-1	core	24140
Nok-1	dispensable	1697
Nok-1	private	60
Nok-1	soft_core	1818
Bur-0	core	24194
Bur-0	dispensable	1645
Bur-0	private	58
Bur-0	soft_core	1805
Pyl-1	core	24745
Pyl-1	dispensable	1797
Pyl-1	private	188
Pyl-1	soft_core	1898
Co-4	core	24115
Co-4	dispensable	1759
Co-4	private	112
Co-4	soft_core	1817
Can-0	core	23951
Can-0	dispensable	1648
Can-0	private	35
Can-0	soft_core	1757
Toufl-1	core	24506
Toufl-1	dispensable	1639
Toufl-1	private	125
Toufl-1	soft_core	1983
Elh-2	core	24130
Elh-2	dispensable	1668
Elh-2	private	105
Elh-2	soft_core	1932
Cvi-0	core	24139
Cvi-0	dispensable	1735
Cvi-0	private	84
Cvi-0	soft_core	1790
Are-10	core	24428
Are-10	dispensable	1876
Are-10	private	60
Are-10	soft_core	1834
Are-1	core	24478
Are-1	dispensable	1784
Are-1	private	77
Are-1	soft_core	1819
Are-2	core	24611
Are-2	dispensable	1920
Are-2	private	79
Are-2	soft_core	1856
Are-6	core	24668
Are-6	dispensable	1860
Are-6	private	60
Are-6	soft_core	1826
Rab-R1	core	24682
Rab-R1	dispensable	2152
Rab-R1	private	279
Rab-R1	soft_core	1876
Sah-0	core	24467
Sah-0	dispensable	1820
Sah-0	private	256
Sah-0	soft_core	2137
Zin9	core	24210
Zin9	dispensable	1752
Zin9	private	200
Zin9	soft_core	2041
Cant-1	core	24334
Cant-1	dispensable	1733
Cant-1	private	77
Cant-1	soft_core	1801
Ita-0	core	24109
Ita-0	dispensable	1935
Ita-0	private	67
Ita-0	soft_core	1776
Taz-0	core	24236
Taz-0	dispensable	1702
Taz-0	private	106
Taz-0	soft_core	1855
Etna-2	core	24813
Etna-2	dispensable	1849
Etna-2	private	212
Etna-2	soft_core	1896
Mr-0	core	24357
Mr-0	dispensable	1948
Mr-0	private	173
Mr-0	soft_core	1884
Qar-8a	core	24230
Qar-8a	dispensable	1766
Qar-8a	private	108
Qar-8a	soft_core	1825
Had-6b	core	24203
Had-6b	dispensable	1744
Had-6b	private	123
Had-6b	soft_core	1865
Tanz-1	core	24427
Tanz-1	dispensable	1842
Tanz-1	private	163
Tanz-1	soft_core	1875

## Sheet: Figure5b
cnt	flt	freq	group	class
1	1split_merge	4789	private	private,1split_merge
1	2good	1281	private	private,2good
2	1split_merge	458	dispensable	dispensable,1split_merge
2	2good	481	dispensable	dispensable,2good
3	1split_merge	217	dispensable	dispensable,1split_merge
3	2good	319	dispensable	dispensable,2good
4	1split_merge	129	dispensable	dispensable,1split_merge
4	2good	233	dispensable	dispensable,2good
5	1split_merge	101	dispensable	dispensable,1split_merge
5	2good	190	dispensable	dispensable,2good
6	1split_merge	54	dispensable	dispensable,1split_merge
6	2good	186	dispensable	dispensable,2good
7	1split_merge	50	dispensable	dispensable,1split_merge
7	2good	146	dispensable	dispensable,2good
8	1split_merge	36	dispensable	dispensable,1split_merge
8	2good	109	dispensable	dispensable,2good
9	1split_merge	39	dispensable	dispensable,1split_merge
9	2good	104	dispensable	dispensable,2good
10	1split_merge	17	dispensable	dispensable,1split_merge
10	2good	88	dispensable	dispensable,2good
11	1split_merge	18	dispensable	dispensable,1split_merge
11	2good	83	dispensable	dispensable,2good
12	1split_merge	17	dispensable	dispensable,1split_merge
12	2good	69	dispensable	dispensable,2good
13	1split_merge	17	dispensable	dispensable,1split_merge
13	2good	83	dispensable	dispensable,2good
14	1split_merge	19	dispensable	dispensable,1split_merge
14	2good	72	dispensable	dispensable,2good
15	1split_merge	8	dispensable	dispensable,1split_merge
15	2good	60	dispensable	dispensable,2good
16	1split_merge	6	dispensable	dispensable,1split_merge
16	2good	61	dispensable	dispensable,2good
17	1split_merge	13	dispensable	dispensable,1split_merge
17	2good	50	dispensable	dispensable,2good
18	1split_merge	9	dispensable	dispensable,1split_merge
18	2good	57	dispensable	dispensable,2good
19	1split_merge	7	dispensable	dispensable,1split_merge
19	2good	49	dispensable	dispensable,2good
20	1split_merge	9	dispensable	dispensable,1split_merge
20	2good	54	dispensable	dispensable,2good
21	1split_merge	7	dispensable	dispensable,1split_merge
21	2good	41	dispensable	dispensable,2good
22	1split_merge	7	dispensable	dispensable,1split_merge
22	2good	39	dispensable	dispensable,2good
23	1split_merge	9	dispensable	dispensable,1split_merge
23	2good	38	dispensable	dispensable,2good
24	1split_merge	5	dispensable	dispensable,1split_merge
24	2good	35	dispensable	dispensable,2good
25	1split_merge	9	dispensable	dispensable,1split_merge
25	2good	34	dispensable	dispensable,2good
26	1split_merge	11	dispensable	dispensable,1split_merge
26	2good	29	dispensable	dispensable,2good
27	1split_merge	4	dispensable	dispensable,1split_merge
27	2good	35	dispensable	dispensable,2good
28	1split_merge	4	dispensable	dispensable,1split_merge
28	2good	40	dispensable	dispensable,2good
29	1split_merge	4	dispensable	dispensable,1split_merge
29	2good	35	dispensable	dispensable,2good
30	1split_merge	6	dispensable	dispensable,1split_merge
30	2good	36	dispensable	dispensable,2good
31	1split_merge	7	dispensable	dispensable,1split_merge
31	2good	37	dispensable	dispensable,2good
32	1split_merge	6	dispensable	dispensable,1split_merge
32	2good	39	dispensable	dispensable,2good
33	1split_merge	6	dispensable	dispensable,1split_merge
33	2good	28	dispensable	dispensable,2good
34	1split_merge	3	dispensable	dispensable,1split_merge
34	2good	28	dispensable	dispensable,2good
35	1split_merge	3	dispensable	dispensable,1split_merge
35	2good	38	dispensable	dispensable,2good
36	1split_merge	4	dispensable	dispensable,1split_merge
36	2good	38	dispensable	dispensable,2good
37	1split_merge	8	dispensable	dispensable,1split_merge
37	2good	26	dispensable	dispensable,2good
38	1split_merge	3	dispensable	dispensable,1split_merge
38	2good	28	dispensable	dispensable,2good
39	1split_merge	6	dispensable	dispensable,1split_merge
39	2good	28	dispensable	dispensable,2good
40	1split_merge	4	dispensable	dispensable,1split_merge
40	2good	23	dispensable	dispensable,2good
41	1split_merge	5	dispensable	dispensable,1split_merge
41	2good	33	dispensable	dispensable,2good
42	1split_merge	4	dispensable	dispensable,1split_merge
42	2good	33	dispensable	dispensable,2good
43	1split_merge	2	dispensable	dispensable,1split_merge
43	2good	30	dispensable	dispensable,2good
44	1split_merge	4	dispensable	dispensable,1split_merge
44	2good	34	dispensable	dispensable,2good
45	1split_merge	8	dispensable	dispensable,1split_merge
45	2good	40	dispensable	dispensable,2good
46	1split_merge	7	dispensable	dispensable,1split_merge
46	2good	33	dispensable	dispensable,2good
47	1split_merge	6	dispensable	dispensable,1split_merge
47	2good	30	dispensable	dispensable,2good
48	1split_merge	10	dispensable	dispensable,1split_merge
48	2good	42	dispensable	dispensable,2good
49	1split_merge	4	dispensable	dispensable,1split_merge
49	2good	31	dispensable	dispensable,2good
50	1split_merge	2	dispensable	dispensable,1split_merge
50	2good	43	dispensable	dispensable,2good
51	1split_merge	3	dispensable	dispensable,1split_merge
51	2good	36	dispensable	dispensable,2good
52	1split_merge	3	dispensable	dispensable,1split_merge
52	2good	40	dispensable	dispensable,2good
53	1split_merge	3	dispensable	dispensable,1split_merge
53	2good	38	dispensable	dispensable,2good
54	1split_merge	2	dispensable	dispensable,1split_merge
54	2good	41	dispensable	dispensable,2good
55	1split_merge	7	dispensable	dispensable,1split_merge
55	2good	45	dispensable	dispensable,2good
56	1split_merge	4	dispensable	dispensable,1split_merge
56	2good	40	dispensable	dispensable,2good
57	1split_merge	6	dispensable	dispensable,1split_merge
57	2good	52	dispensable	dispensable,2good
58	1split_merge	5	dispensable	dispensable,1split_merge
58	2good	40	dispensable	dispensable,2good
59	1split_merge	6	dispensable	dispensable,1split_merge
59	2good	49	dispensable	dispensable,2good
60	1split_merge	6	dispensable	dispensable,1split_merge
60	2good	65	dispensable	dispensable,2good
61	1split_merge	13	dispensable	dispensable,1split_merge
61	2good	81	dispensable	dispensable,2good
62	1split_merge	12	dispensable	dispensable,1split_merge
62	2good	75	dispensable	dispensable,2good
63	1split_merge	10	soft_core	soft_core,1split_merge
63	2good	99	soft_core	soft_core,2good
64	1split_merge	15	soft_core	soft_core,1split_merge
64	2good	91	soft_core	soft_core,2good
65	1split_merge	16	soft_core	soft_core,1split_merge
65	2good	127	soft_core	soft_core,2good
66	1split_merge	26	soft_core	soft_core,1split_merge
66	2good	171	soft_core	soft_core,2good
67	1split_merge	28	soft_core	soft_core,1split_merge
67	2good	307	soft_core	soft_core,2good
68	1split_merge	83	soft_core	soft_core,1split_merge
68	2good	640	soft_core	soft_core,2good
69	1split_merge	525	core	core,1split_merge
69	2good	19196	core	core,2good

## Sheet: Figure5c
gene_name	pro_len	grp	class	idx
ATCol0-1G44910	83663	Core	Observed	Core_Observed
ATCol0-1G44930	5191	Core	Observed	Core_Observed
ATCol0-1G44940	3964	Core	Observed	Core_Observed
ATCol0-1G44950	16211	Core	Observed	Core_Observed
ATCol0-1G44960	3426	Core	Observed	Core_Observed
ATCol0-1G44970	1829	Core	Observed	Core_Observed
ATCol0-1G45100	29266	Core	Observed	Core_Observed
ATCol0-1G45110	69350	Core	Observed	Core_Observed
ATCol0-1G45300	81308	Core	Observed	Core_Observed
ATCol0-1G45350	3321	Core	Observed	Core_Observed
ATCol0-1G45360	2091	Core	Observed	Core_Observed
ATCol0-1G45400	1630	Core	Observed	Core_Observed
ATCol0-2G15710	1638	Core	Observed	Core_Observed
ATCol0-2G15730	1835	Core	Observed	Core_Observed
ATCol0-2G15760	82589	Core	Observed	Core_Observed
ATCol0-2G15780	3347	Core	Observed	Core_Observed
ATCol0-2G15790	2012	Core	Observed	Core_Observed
ATCol0-2G15800	340	Core	Observed	Core_Observed
ATCol0-2G15830	1686	Core	Observed	Core_Observed
ATCol0-2G15840	2279	Core	Observed	Core_Observed
ATCol0-2G15860	2543	Core	Observed	Core_Observed
ATCol0-2G15870	2011	Core	Observed	Core_Observed
ATCol0-2G16060	409	Core	Observed	Core_Observed
ATCol0-2G16070	587	Core	Observed	Core_Observed
ATCol0-2G16090	409	Core	Observed	Core_Observed
ATCol0-2G16110	21196	Core	Observed	Core_Observed
ATCol0-2G16150	1832	Core	Observed	Core_Observed
ATCol0-2G16240	1654	Core	Observed	Core_Observed
ATCol0-2G16270	3077	Core	Observed	Core_Observed
ATCol0-2G16290	52892	Core	Observed	Core_Observed
ATCol0-2G16300	3701	Core	Observed	Core_Observed
ATCol0-2G16310	3275	Core	Observed	Core_Observed
ATCol0-2G16320	11261	Core	Observed	Core_Observed
ATCol0-2G16330	404	Core	Observed	Core_Observed
ATCol0-2G16370	1476	Core	Observed	Core_Observed
ATCol0-2G16440	2189	Core	Observed	Core_Observed
ATCol0-2G16500	1832	Core	Observed	Core_Observed
ATCol0-2G16510	943	Core	Observed	Core_Observed
ATCol0-2G16530	26357	Core	Observed	Core_Observed
ATCol0-2G16550	765	Core	Observed	Core_Observed
ATCol0-2G16570	3611	Core	Observed	Core_Observed
ATCol0-2G16630	2009	Core	Observed	Core_Observed
ATCol0-2G16660	4675	Core	Observed	Core_Observed
ATCol0-2G16670	2186	Core	Observed	Core_Observed
ATCol0-2G16690	55142	Core	Observed	Core_Observed
ATCol0-2G16700	409	Core	Observed	Core_Observed
ATCol0-2G16720	2096	Core	Observed	Core_Observed
ATCol0-2G16740	1478	Core	Observed	Core_Observed
ATCol0-2G16800	2369	Core	Observed	Core_Observed
ATCol0-2G16810	322	Core	Observed	Core_Observed
ATCol0-2G16830	2189	Core	Observed	Core_Observed
ATCol0-2G16920	409	Core	Observed	Core_Observed
ATCol0-2G16950	409	Core	Observed	Core_Observed
ATCol0-2G16970	56606	Core	Observed	Core_Observed
ATCol0-2G16980	13411	Core	Observed	Core_Observed
ATCol0-2G16990	2368	Core	Observed	Core_Observed
ATCol0-2G17000	59023	Core	Observed	Core_Observed
ATCol0-2G17010	4882	Core	Observed	Core_Observed
ATCol0-2G17020	2211	Core	Observed	Core_Observed
ATCol0-2G17030	81790	Core	Observed	Core_Observed
ATCol0-2G17040	27623	Core	Observed	Core_Observed
ATCol0-2G17050	38926	Core	Observed	Core_Observed
ATCol0-2G17060	77942	Core	Observed	Core_Observed
ATCol0-2G17100	2883	Core	Observed	Core_Observed
ATCol0-2G17370	588	Core	Observed	Core_Observed
ATCol0-3G42550	16928	Core	Observed	Core_Observed
ATCol0-3G42560	25861	Core	Observed	Core_Observed
ATCol0-3G42630	950	Core	Observed	Core_Observed
ATCol0-3G42640	60121	Core	Observed	Core_Observed
ATCol0-3G42650	3413	Core	Observed	Core_Observed
ATCol0-3G42830	472	Core	Observed	Core_Observed
ATCol0-3G42840	1839	Core	Observed	Core_Observed
ATCol0-3G43130	765	Core	Observed	Core_Observed
ATCol0-3G43300	50216	Core	Observed	Core_Observed
ATCol0-3G43610	391	Core	Observed	Core_Observed
ATCol0-3G43620	2346	Core	Observed	Core_Observed
ATCol0-3G43630	391	Core	Observed	Core_Observed
ATCol0-3G43640	59808	Core	Observed	Core_Observed
ATCol0-3G43670	1656	Core	Observed	Core_Observed
ATCol0-3G43700	81351	Core	Observed	Core_Observed
ATCol0-3G43730	766	Core	Observed	Core_Observed
ATCol0-3G43740	1300	Core	Observed	Core_Observed
ATCol0-3G43750	766	Core	Observed	Core_Observed
ATCol0-4G15950	61237	Core	Observed	Core_Observed
ATCol0-4G16330	392	Core	Observed	Core_Observed
ATCol0-4G16340	34389	Core	Observed	Core_Observed
ATCol0-4G16350	2335	Core	Observed	Core_Observed
ATCol0-4G16370	3767	Core	Observed	Core_Observed
ATCol0-4G16380	392	Core	Observed	Core_Observed
ATCol0-4G16410	70896	Core	Observed	Core_Observed
ATCol0-4G16500	60842	Core	Observed	Core_Observed
ATCol0-4G16510	1671	Core	Observed	Core_Observed
ATCol0-4G16530	1629	Core	Observed	Core_Observed
ATCol0-4G16540	13014	Core	Observed	Core_Observed
ATCol0-4G16620	4181	Core	Observed	Core_Observed
ATCol0-4G16630	392	Core	Observed	Core_Observed
ATCol0-4G16640	554	Core	Observed	Core_Observed
ATCol0-4G16650	555	Core	Observed	Core_Observed
ATCol0-4G16660	8160	Core	Observed	Core_Observed
ATCol0-4G16680	583	Core	Observed	Core_Observed
ATCol0-4G16730	99677	Core	Observed	Core_Observed
ATCol0-5G37550	43507	Core	Observed	Core_Observed
ATCol0-5G37560	41277	Core	Observed	Core_Observed
ATCol0-5G37580	5044	Core	Observed	Core_Observed
ATCol0-5G37590	95343	Core	Observed	Core_Observed
ATCol0-5G37600	2328	Core	Observed	Core_Observed
ATCol0-5G37610	84330	Core	Observed	Core_Observed
ATCol0-5G37630	46090	Core	Observed	Core_Observed
ATCol0-5G37770	402	Core	Observed	Core_Observed
ATCol0-5G37930	10721	Core	Observed	Core_Observed
ATCol0-5G37990	587	Core	Observed	Core_Observed
ATCol0-5G38030	80954	Core	Observed	Core_Observed
ATCol0-5G38210	14096	Core	Observed	Core_Observed
ATCol0-5G38230	2186	Core	Observed	Core_Observed
ATCol0-5G38250	1468	Core	Observed	Core_Observed
ATCol0-5G38400	409	Core	Observed	Core_Observed
ATCol0-5G38410	1652	Core	Observed	Core_Observed
ATCol0-5G38490	3232	Core	Observed	Core_Observed
ATCol0-5G38520	23172	Core	Observed	Core_Observed
ATCol0-5G38540	4196	Core	Observed	Core_Observed
ATCol0-5G38570	26218	Core	Observed	Core_Observed
ATCol0-5G38630	1261	Core	Observed	Core_Observed
ATCol0-5G38650	1041	Core	Observed	Core_Observed
ATCol0-5G38670	9228	Core	Observed	Core_Observed
ATCol0-UG10010	954	Core	Observed	Core_Observed
ATCol0-UG10030	404	Core	Observed	Core_Observed
ATCol0-UG10050	3650	Core	Observed	Core_Observed
ATCol0-1G44840	459	Core	Observed	Core_Observed
ATCol0-1G44850	1252	Core	Observed	Core_Observed
ATCol0-1G44990	934	Core	Observed	Core_Observed
ATCol0-1G45040	2214	Core	Observed	Core_Observed
ATCol0-1G45050	40794	Core	Observed	Core_Observed
ATCol0-1G45060	29260	Core	Observed	Core_Observed
ATCol0-1G45080	34367	Core	Observed	Core_Observed
ATCol0-1G45130	612	Core	Observed	Core_Observed
ATCol0-1G45140	1324	Core	Observed	Core_Observed
ATCol0-1G45150	1676	Core	Observed	Core_Observed
ATCol0-1G45160	1324	Core	Observed	Core_Observed
ATCol0-1G45170	1678	Core	Observed	Core_Observed
ATCol0-1G45190	790	Core	Observed	Core_Observed
ATCol0-1G45200	789	Core	Observed	Core_Observed
ATCol0-1G45210	2390	Core	Observed	Core_Observed
ATCol0-1G45230	1680	Core	Observed	Core_Observed
ATCol0-1G45240	8792	Core	Observed	Core_Observed
ATCol0-1G45260	44870	Core	Observed	Core_Observed
ATCol0-1G45280	5565	Core	Observed	Core_Observed
ATCol0-1G45310	9294	Core	Observed	Core_Observed
ATCol0-1G45330	10364	Core	Observed	Core_Observed
ATCol0-1G45340	2304	Core	Observed	Core_Observed
ATCol0-1G45370	2721	Core	Observed	Core_Observed
ATCol0-1G45380	25297	Core	Observed	Core_Observed
ATCol0-1G45390	66149	Core	Observed	Core_Observed
ATCol0-2G15740	5927	Core	Observed	Core_Observed
ATCol0-2G15810	738	Core	Observed	Core_Observed
ATCol0-2G15850	627	Core	Observed	Core_Observed
ATCol0-2G15960	1478	Core	Observed	Core_Observed
ATCol0-2G15970	574	Core	Observed	Core_Observed
ATCol0-2G15980	3419	Core	Observed	Core_Observed
ATCol0-2G15990	1641	Core	Observed	Core_Observed
ATCol0-2G16000	944	Core	Observed	Core_Observed
ATCol0-2G16010	1300	Core	Observed	Core_Observed
ATCol0-2G16020	944	Core	Observed	Core_Observed
ATCol0-2G16050	1478	Core	Observed	Core_Observed
ATCol0-2G16080	11267	Core	Observed	Core_Observed
ATCol0-2G16130	939	Core	Observed	Core_Observed
ATCol0-2G16140	410	Core	Observed	Core_Observed
ATCol0-2G16180	2010	Core	Observed	Core_Observed
ATCol0-2G16200	410	Core	Observed	Core_Observed
ATCol0-2G16210	410	Core	Observed	Core_Observed
ATCol0-2G16220	410	Core	Observed	Core_Observed
ATCol0-2G16230	4860	Core	Observed	Core_Observed
ATCol0-2G16250	3080	Core	Observed	Core_Observed
ATCol0-2G16260	2546	Core	Observed	Core_Observed
ATCol0-2G16280	588	Core	Observed	Core_Observed
ATCol0-2G16340	1120	Core	Observed	Core_Observed
ATCol0-2G16380	410	Core	Observed	Core_Observed
ATCol0-2G16420	2012	Core	Observed	Core_Observed
ATCol0-2G16430	944	Core	Observed	Core_Observed
ATCol0-2G16450	410	Core	Observed	Core_Observed
ATCol0-2G16520	410	Core	Observed	Core_Observed
ATCol0-2G16540	603	Core	Observed	Core_Observed
ATCol0-2G16580	573	Core	Observed	Core_Observed
ATCol0-2G16600	573	Core	Observed	Core_Observed
ATCol0-2G16610	3254	Core	Observed	Core_Observed
ATCol0-2G16750	766	Core	Observed	Core_Observed
ATCol0-2G16760	766	Core	Observed	Core_Observed
ATCol0-2G16770	766	Core	Observed	Core_Observed
ATCol0-2G16780	766	Core	Observed	Core_Observed
ATCol0-2G16840	2010	Core	Observed	Core_Observed
ATCol0-2G16850	19081	Core	Observed	Core_Observed
ATCol0-2G16870	410	Core	Observed	Core_Observed
ATCol0-2G16890	410	Core	Observed	Core_Observed
ATCol0-2G16900	410	Core	Observed	Core_Observed
ATCol0-2G16910	410	Core	Observed	Core_Observed
ATCol0-2G16940	763	Core	Observed	Core_Observed
ATCol0-2G16960	763	Core	Observed	Core_Observed
ATCol0-2G17070	15729	Core	Observed	Core_Observed
ATCol0-2G17080	9118	Core	Observed	Core_Observed
ATCol0-2G17090	3432	Core	Observed	Core_Observed
ATCol0-2G17110	588	Core	Observed	Core_Observed
ATCol0-2G17140	47943	Core	Observed	Core_Observed
ATCol0-2G17290	409	Core	Observed	Core_Observed
ATCol0-2G17300	1655	Core	Observed	Core_Observed
ATCol0-2G17310	766	Core	Observed	Core_Observed
ATCol0-2G17330	410	Core	Observed	Core_Observed
ATCol0-2G17340	3965	Core	Observed	Core_Observed
ATCol0-2G17350	410	Core	Observed	Core_Observed
ATCol0-2G17380	37585	Core	Observed	Core_Observed
ATCol0-2G17390	57677	Core	Observed	Core_Observed
ATCol0-2G17400	942	Core	Observed	Core_Observed
ATCol0-3G42590	409	Core	Observed	Core_Observed
ATCol0-3G42970	588	Core	Observed	Core_Observed
ATCol0-3G42990	588	Core	Observed	Core_Observed
ATCol0-3G43080	410	Core	Observed	Core_Observed
ATCol0-3G43210	45979	Core	Observed	Core_Observed
ATCol0-3G43230	15791	Core	Observed	Core_Observed
ATCol0-3G43240	1478	Core	Observed	Core_Observed
ATCol0-3G43280	2190	Core	Observed	Core_Observed
ATCol0-3G43290	2190	Core	Observed	Core_Observed
ATCol0-3G43350	766	Core	Observed	Core_Observed
ATCol0-3G43360	766	Core	Observed	Core_Observed
ATCol0-3G43370	410	Core	Observed	Core_Observed
ATCol0-3G43380	1122	Core	Observed	Core_Observed
ATCol0-3G43390	1652	Core	Observed	Core_Observed
ATCol0-3G43410	410	Core	Observed	Core_Observed
ATCol0-3G43420	1122	Core	Observed	Core_Observed
ATCol0-3G43430	1653	Core	Observed	Core_Observed
ATCol0-3G43440	4681	Core	Observed	Core_Observed
ATCol0-3G43470	410	Core	Observed	Core_Observed
ATCol0-3G43490	944	Core	Observed	Core_Observed
ATCol0-3G43510	410	Core	Observed	Core_Observed
ATCol0-3G43530	85808	Core	Observed	Core_Observed
ATCol0-3G43540	56853	Core	Observed	Core_Observed
ATCol0-3G43550	32098	Core	Observed	Core_Observed
ATCol0-3G43590	587	Core	Observed	Core_Observed
ATCol0-3G43760	410	Core	Observed	Core_Observed
ATCol0-3G43780	588	Core	Observed	Core_Observed
ATCol0-4G16420	395	Core	Observed	Core_Observed
ATCol0-4G16430	395	Core	Observed	Core_Observed
ATCol0-4G16480	410	Core	Observed	Core_Observed
ATCol0-4G16520	9438	Core	Observed	Core_Observed
ATCol0-4G16570	766	Core	Observed	Core_Observed
ATCol0-4G16580	410	Core	Observed	Core_Observed
ATCol0-4G16590	10556	Core	Observed	Core_Observed
ATCol0-4G16600	4860	Core	Observed	Core_Observed
ATCol0-5G37570	17102	Core	Observed	Core_Observed
ATCol0-5G37790	88047	Core	Observed	Core_Observed
ATCol0-5G37810	28462	Core	Observed	Core_Observed
ATCol0-5G37820	587	Core	Observed	Core_Observed
ATCol0-5G37830	612	Core	Observed	Core_Observed
ATCol0-5G37840	1121	Core	Observed	Core_Observed
ATCol0-5G37860	43448	Core	Observed	Core_Observed
ATCol0-5G37880	763	Core	Observed	Core_Observed
ATCol0-5G37920	410	Core	Observed	Core_Observed
ATCol0-5G37950	766	Core	Observed	Core_Observed
ATCol0-5G38000	7151	Core	Observed	Core_Observed
ATCol0-5G38010	1653	Core	Observed	Core_Observed
ATCol0-5G38100	765	Core	Observed	Core_Observed
ATCol0-5G38170	587	Core	Observed	Core_Observed
ATCol0-5G38180	587	Core	Observed	Core_Observed
ATCol0-5G38190	587	Core	Observed	Core_Observed
ATCol0-5G38320	73581	Core	Observed	Core_Observed
ATCol0-5G38330	14802	Core	Observed	Core_Observed
ATCol0-5G38350	56886	Core	Observed	Core_Observed
ATCol0-5G38420	394	Core	Observed	Core_Observed
ATCol0-5G38430	93465	Core	Observed	Core_Observed
ATCol0-5G38440	586	Core	Observed	Core_Observed
ATCol0-5G38460	766	Core	Observed	Core_Observed
ATCol0-5G38470	766	Core	Observed	Core_Observed
ATCol0-5G38530	9446	Core	Observed	Core_Observed
ATCol0-5G38550	588	Core	Observed	Core_Observed
ATCol0-5G38640	10460	Core	Observed	Core_Observed
ATCol0-5G38680	6263	Core	Observed	Core_Observed
ATCol0-UG10020	765	Core	Observed	Core_Observed
ATCol0-1G44860	447	Core	Observed	Core_Observed
ATCol0-1G44920	410	Core	Observed	Core_Observed
ATCol0-1G44980	60347	Core	Observed	Core_Observed
ATCol0-2G15750	2013	Core	Observed	Core_Observed
ATCol0-2G15770	11792	Core	Observed	Core_Observed
ATCol0-2G15890	52731	Core	Observed	Core_Observed
ATCol0-2G15910	1834	Core	Observed	Core_Observed
ATCol0-2G15920	1122	Core	Observed	Core_Observed
ATCol0-2G15930	14468	Core	Observed	Core_Observed
ATCol0-2G15940	2719	Core	Observed	Core_Observed
ATCol0-2G16030	2531	Core	Observed	Core_Observed
ATCol0-2G16040	1832	Core	Observed	Core_Observed
ATCol0-2G16190	6104	Core	Observed	Core_Observed
ATCol0-2G16350	410	Core	Observed	Core_Observed
ATCol0-2G16360	1121	Core	Observed	Core_Observed
ATCol0-2G16390	588	Core	Observed	Core_Observed
ATCol0-2G16400	410	Core	Observed	Core_Observed
ATCol0-2G16410	588	Core	Observed	Core_Observed
ATCol0-2G16590	2157	Core	Observed	Core_Observed
ATCol0-2G16620	410	Core	Observed	Core_Observed
ATCol0-2G16640	410	Core	Observed	Core_Observed
ATCol0-2G16650	944	Core	Observed	Core_Observed
ATCol0-2G16680	1980	Core	Observed	Core_Observed
ATCol0-2G16710	408	Core	Observed	Core_Observed
ATCol0-2G16730	766	Core	Observed	Core_Observed
ATCol0-2G16880	1656	Core	Observed	Core_Observed
ATCol0-2G16930	2363	Core	Observed	Core_Observed
ATCol0-2G17130	588	Core	Observed	Core_Observed
ATCol0-2G17150	68271	Core	Observed	Core_Observed
ATCol0-2G17360	2721	Core	Observed	Core_Observed
ATCol0-3G42570	940	Core	Observed	Core_Observed
ATCol0-3G42580	766	Core	Observed	Core_Observed
ATCol0-3G42600	766	Core	Observed	Core_Observed
ATCol0-3G42610	94906	Core	Observed	Core_Observed
ATCol0-3G42620	2215	Core	Observed	Core_Observed
ATCol0-3G42660	2724	Core	Observed	Core_Observed
ATCol0-3G42690	983	Core	Observed	Core_Observed
ATCol0-3G42700	1483	Core	Observed	Core_Observed
ATCol0-3G42710	588	Core	Observed	Core_Observed
ATCol0-3G42720	1305	Core	Observed	Core_Observed
ATCol0-3G42730	2056	Core	Observed	Core_Observed
ATCol0-3G42740	588	Core	Observed	Core_Observed
ATCol0-3G42750	1661	Core	Observed	Core_Observed
ATCol0-3G42760	766	Core	Observed	Core_Observed
ATCol0-3G42770	1656	Core	Observed	Core_Observed
ATCol0-3G42780	2532	Core	Observed	Core_Observed
ATCol0-3G42790	1212	Core	Observed	Core_Observed
ATCol0-3G42800	771	Core	Observed	Core_Observed
ATCol0-3G42810	770	Core	Observed	Core_Observed
ATCol0-3G42820	99130	Core	Observed	Core_Observed
ATCol0-3G42850	5356	Core	Observed	Core_Observed
ATCol0-3G42860	7889	Core	Observed	Core_Observed
ATCol0-3G42870	5575	Core	Observed	Core_Observed
ATCol0-3G42880	588	Core	Observed	Core_Observed
ATCol0-3G42890	410	Core	Observed	Core_Observed
ATCol0-3G42900	410	Core	Observed	Core_Observed
ATCol0-3G42910	1657	Core	Observed	Core_Observed
ATCol0-3G42920	588	Core	Observed	Core_Observed
ATCol0-3G42930	589	Core	Observed	Core_Observed
ATCol0-3G42940	588	Core	Observed	Core_Observed
ATCol0-3G42950	766	Core	Observed	Core_Observed
ATCol0-3G42960	1821	Core	Observed	Core_Observed
ATCol0-3G43000	3081	Core	Observed	Core_Observed
ATCol0-3G43010	1479	Core	Observed	Core_Observed
ATCol0-3G43020	8067	Core	Observed	Core_Observed
ATCol0-3G43040	813	Core	Observed	Core_Observed
ATCol0-3G43050	2728	Core	Observed	Core_Observed
ATCol0-3G43070	956	Core	Observed	Core_Observed
ATCol0-3G43090	813	Core	Observed	Core_Observed
ATCol0-3G43100	1660	Core	Observed	Core_Observed
ATCol0-3G43110	49874	Core	Observed	Core_Observed
ATCol0-3G43120	57871	Core	Observed	Core_Observed
ATCol0-3G43140	766	Core	Observed	Core_Observed
ATCol0-3G43150	3301	Core	Observed	Core_Observed
ATCol0-3G43170	6666	Core	Observed	Core_Observed
ATCol0-3G43180	7173	Core	Observed	Core_Observed
ATCol0-3G43250	942	Core	Observed	Core_Observed
ATCol0-3G43260	410	Core	Observed	Core_Observed
ATCol0-3G43270	942	Core	Observed	Core_Observed
ATCol0-3G43310	2901	Core	Observed	Core_Observed
ATCol0-3G43320	1300	Core	Observed	Core_Observed
ATCol0-3G43330	2011	Core	Observed	Core_Observed
ATCol0-3G43340	1300	Core	Observed	Core_Observed
ATCol0-3G43400	944	Core	Observed	Core_Observed
ATCol0-3G43450	1300	Core	Observed	Core_Observed
ATCol0-3G43480	766	Core	Observed	Core_Observed
ATCol0-3G43500	766	Core	Observed	Core_Observed
ATCol0-3G43520	1478	Core	Observed	Core_Observed
ATCol0-3G43560	766	Core	Observed	Core_Observed
ATCol0-3G43570	587	Core	Observed	Core_Observed
ATCol0-3G43580	1121	Core	Observed	Core_Observed
ATCol0-3G43600	2010	Core	Observed	Core_Observed
ATCol0-3G43650	401	Core	Observed	Core_Observed
ATCol0-3G43660	1122	Core	Observed	Core_Observed
ATCol0-3G43680	944	Core	Observed	Core_Observed
ATCol0-3G43690	943	Core	Observed	Core_Observed
ATCol0-3G43710	1834	Core	Observed	Core_Observed
ATCol0-3G43770	1122	Core	Observed	Core_Observed
ATCol0-3G43790	5748	Core	Observed	Core_Observed
ATCol0-3G43800	588	Core	Observed	Core_Observed
ATCol0-3G43810	1121	Core	Observed	Core_Observed
ATCol0-3G43820	1831	Core	Observed	Core_Observed
ATCol0-3G43830	1123	Core	Observed	Core_Observed
ATCol0-4G16390	38504	Core	Observed	Core_Observed
ATCol0-4G16400	766	Core	Observed	Core_Observed
ATCol0-4G16450	410	Core	Observed	Core_Observed
ATCol0-4G16460	410	Core	Observed	Core_Observed
ATCol0-4G16470	766	Core	Observed	Core_Observed
ATCol0-4G16490	410	Core	Observed	Core_Observed
ATCol0-4G16550	588	Core	Observed	Core_Observed
ATCol0-4G16560	588	Core	Observed	Core_Observed
ATCol0-4G16700	410	Core	Observed	Core_Observed
ATCol0-4G16710	410	Core	Observed	Core_Observed
ATCol0-5G37640	587	Core	Observed	Core_Observed
ATCol0-5G37760	3433	Core	Observed	Core_Observed
ATCol0-5G37870	409	Core	Observed	Core_Observed
ATCol0-5G37890	409	Core	Observed	Core_Observed
ATCol0-5G37940	1828	Core	Observed	Core_Observed
ATCol0-5G37960	941	Core	Observed	Core_Observed
ATCol0-5G37970	1118	Core	Observed	Core_Observed
ATCol0-5G38020	45750	Core	Observed	Core_Observed
ATCol0-5G38040	1477	Core	Observed	Core_Observed
ATCol0-5G38050	1654	Core	Observed	Core_Observed
ATCol0-5G38060	1299	Core	Observed	Core_Observed
ATCol0-5G38070	2543	Core	Observed	Core_Observed
ATCol0-5G38080	2365	Core	Observed	Core_Observed
ATCol0-5G38090	1475	Core	Observed	Core_Observed
ATCol0-5G38110	16583	Core	Observed	Core_Observed
ATCol0-5G38120	410	Core	Observed	Core_Observed
ATCol0-5G38130	2543	Core	Observed	Core_Observed
ATCol0-5G38140	943	Core	Observed	Core_Observed
ATCol0-5G38150	7338	Core	Observed	Core_Observed
ATCol0-5G38160	943	Core	Observed	Core_Observed
ATCol0-5G38200	52954	Core	Observed	Core_Observed
ATCol0-5G38220	1475	Core	Observed	Core_Observed
ATCol0-5G38240	1475	Core	Observed	Core_Observed
ATCol0-5G38270	1119	Core	Observed	Core_Observed
ATCol0-5G38290	1119	Core	Observed	Core_Observed
ATCol0-5G38300	8229	Core	Observed	Core_Observed
ATCol0-5G38310	587	Core	Observed	Core_Observed
ATCol0-5G38360	409	Core	Observed	Core_Observed
ATCol0-5G38370	587	Core	Observed	Core_Observed
ATCol0-5G38380	584	Core	Observed	Core_Observed
ATCol0-5G38480	410	Core	Observed	Core_Observed
ATCol0-5G38500	3018	Core	Observed	Core_Observed
ATCol0-1G45010	573	Core	Observed	Core_Observed
ATCol0-1G45020	61624	Core	Observed	Core_Observed
ATCol0-1G45070	25315	Core	Observed	Core_Observed
ATCol0-1G45090	60565	Core	Observed	Core_Observed
ATCol0-1G45120	27835	Core	Observed	Core_Observed
ATCol0-1G45220	970	Core	Observed	Core_Observed
ATCol0-2G16100	2366	Core	Observed	Core_Observed
ATCol0-2G17410	91072	Core	Observed	Core_Observed
ATCol0-3G42670	1127	Core	Observed	Core_Observed
ATCol0-3G42680	1161	Core	Observed	Core_Observed
ATCol0-3G43060	8954	Core	Observed	Core_Observed
ATCol0-5G38260	430	Core	Observed	Core_Observed
ATCol0-5G38280	410	Core	Observed	Core_Observed
ATCol0-5G38510	18823	Core	Observed	Core_Observed
ATCol0-1G19240	912	Core	Observed	Core_Observed
ATCol0-2G14600	459	Core	Observed	Core_Observed
ATCol0-2G26890	354	Core	Observed	Core_Observed
ATCol0-1G45000	69699	Core	Observed	Core_Observed
ATCol0-2G15720	69735	Core	Observed	Core_Observed
ATCol0-2G15880	943	Core	Observed	Core_Observed
ATCol0-2G16160	410	Core	Observed	Core_Observed
ATCol0-2G16170	2091	Core	Observed	Core_Observed
ATCol0-2G17180	315	Core	Observed	Core_Observed
ATCol0-2G17210	315	Core	Observed	Core_Observed
ATCol0-2G17250	315	Core	Observed	Core_Observed
ATCol0-2G17280	30471	Core	Observed	Core_Observed
ATCol0-2G17320	765	Core	Observed	Core_Observed
ATCol0-3G42540	1299	Core	Observed	Core_Observed
ATCol0-3G42980	2371	Core	Observed	Core_Observed
ATCol0-3G43030	8482	Core	Observed	Core_Observed
ATCol0-3G43160	2012	Core	Observed	Core_Observed
ATCol0-3G43190	63381	Core	Observed	Core_Observed
ATCol0-4G16690	237	Core	Observed	Core_Observed
ATCol0-5G37650	424	Core	Observed	Core_Observed
ATCol0-5G37680	424	Core	Observed	Core_Observed
ATCol0-5G37800	59896	Core	Observed	Core_Observed
ATCol0-5G38660	1695	Core	Observed	Core_Observed
ATCol0-2G10010	2065	Core	Observed	Core_Observed
ATCol0-2G10020	279	Core	Observed	Core_Observed
ATCol0-2G10060	2075	Core	Observed	Core_Observed
ATCol0-3G44420	802	Core	Observed	Core_Observed
ATCol0-4G10010	2205	Core	Observed	Core_Observed
ATCol0-2G16120	39657	Core	Observed	Core_Observed
ATCol0-2G16460	425	Core	Observed	Core_Observed
ATCol0-2G16470	1670	Core	Observed	Core_Observed
ATCol0-2G16480	425	Core	Observed	Core_Observed
ATCol0-2G16490	425	Core	Observed	Core_Observed
ATCol0-2G16860	14653	Core	Observed	Core_Observed
ATCol0-2G17440	1058	Core	Observed	Core_Observed
ATCol0-3G43200	91020	Core	Observed	Core_Observed
ATCol0-3G43220	58809	Core	Observed	Core_Observed
ATCol0-3G43460	963	Core	Observed	Core_Observed
ATCol0-4G16360	67704	Core	Observed	Core_Observed
ATCol0-4G16440	45031	Core	Observed	Core_Observed
ATCol0-4G16610	89539	Core	Observed	Core_Observed
ATCol0-4G16670	8963	Core	Observed	Core_Observed
ATCol0-4G16720	53119	Core	Observed	Core_Observed
ATCol0-5G37620	1848	Core	Observed	Core_Observed
ATCol0-5G37660	958	Core	Observed	Core_Observed
ATCol0-5G37670	958	Core	Observed	Core_Observed
ATCol0-5G37690	958	Core	Observed	Core_Observed
ATCol0-5G37700	958	Core	Observed	Core_Observed
ATCol0-5G37710	425	Core	Observed	Core_Observed
ATCol0-5G37720	588	Core	Observed	Core_Observed
ATCol0-5G37730	603	Core	Observed	Core_Observed
ATCol0-5G37780	78656	Core	Observed	Core_Observed
ATCol0-5G37910	424	Core	Observed	Core_Observed
ATCol0-5G38390	64520	Core	Observed	Core_Observed
ATCol0-5G38450	91533	Core	Observed	Core_Observed
ATCol0-5G38560	286	Core	Observed	Core_Observed
ATCol0-5G38580	958	Core	Observed	Core_Observed
ATCol0-5G38590	2758	Core	Observed	Core_Observed
ATCol0-5G38600	1846	Core	Observed	Core_Observed
ATCol0-5G38610	943	Core	Observed	Core_Observed
ATCol0-5G38620	3446	Core	Observed	Core_Observed
ATCol0-5G38690	1939	Core	Observed	Core_Observed
ATCol0-1G16660	4359	Core	Observed	Core_Observed
ATCol0-1G16670	3777	Core	Observed	Core_Observed
ATCol0-1G49550	3959	Core	Observed	Core_Observed
ATCol0-1G52260	4404	Core	Observed	Core_Observed
ATCol0-1G52270	5241	Core	Observed	Core_Observed
ATCol0-1G52280	4477	Core	Observed	Core_Observed
ATCol0-1G52290	7146	Core	Observed	Core_Observed
ATCol0-1G52300	3820	Core	Observed	Core_Observed
ATCol0-2G13270	3906	Core	Observed	Core_Observed
ATCol0-2G19190	4347	Core	Observed	Core_Observed
ATCol0-2G19220	3944	Core	Observed	Core_Observed
ATCol0-2G33440	4290	Core	Observed	Core_Observed
ATCol0-2G33460	20605	Core	Observed	Core_Observed
ATCol0-3G31990	4090	Core	Observed	Core_Observed
ATCol0-3G47570	3998	Core	Observed	Core_Observed
ATCol0-3G47580	5185	Core	Observed	Core_Observed
ATCol0-3G47590	5254	Core	Observed	Core_Observed
ATCol0-3G47600	5943	Core	Observed	Core_Observed
ATCol0-3G47630	4133	Core	Observed	Core_Observed
ATCol0-3G47650	4427	Core	Observed	Core_Observed
ATCol0-4G30600	4955	Core	Observed	Core_Observed
ATCol0-5G25660	4462	Core	Observed	Core_Observed
ATCol0-5G64680	8226	Core	Observed	Core_Observed
ATCol0-5G64700	3941	Core	Observed	Core_Observed
ATCol0-5G64710	4010	Core	Observed	Core_Observed
ATCol0-1G47190	348	Core	Observed	Core_Observed
ATCol0-1G47200	348	Core	Observed	Core_Observed
ATCol0-1G47210	348	Core	Observed	Core_Observed
ATCol0-1G47220	348	Core	Observed	Core_Observed
ATCol0-1G47230	348	Core	Observed	Core_Observed
ATCol0-1G47240	348	Core	Observed	Core_Observed
ATCol0-1G47250	348	Core	Observed	Core_Observed
ATCol0-1G47260	348	Core	Observed	Core_Observed
ATCol0-1G47270	288	Core	Observed	Core_Observed
ATCol0-1G47280	348	Core	Observed	Core_Observed
ATCol0-1G57720	348	Core	Observed	Core_Observed
ATCol0-1G57750	348	Core	Observed	Core_Observed
ATCol0-1G57760	348	Core	Observed	Core_Observed
ATCol0-3G41620	348	Core	Observed	Core_Observed
ATCol0-3G41630	348	Core	Observed	Core_Observed
ATCol0-3G41640	348	Core	Observed	Core_Observed
ATCol0-3G45340	348	Core	Observed	Core_Observed
ATCol0-3G45350	237	Core	Observed	Core_Observed
ATCol0-4G16870	312	Core	Observed	Core_Observed
ATCol0-4G17120	348	Core	Observed	Core_Observed
ATCol0-5G39220	348	Core	Observed	Core_Observed
ATCol0-5G39230	348	Core	Observed	Core_Observed
ATCol0-5G39240	348	Core	Observed	Core_Observed
ATCol0-5G39250	348	Core	Observed	Core_Observed
ATCol0-5G39260	348	Core	Observed	Core_Observed
ATCol0-5G39270	348	Core	Observed	Core_Observed
ATCol0-5G39280	713	Core	Observed	Core_Observed
ATCol0-5G46580	348	Core	Observed	Core_Observed
ATCol0-5G47050	381	Core	Observed	Core_Observed
ATCol0-5G47060	387	Core	Observed	Core_Observed
ATCol0-1G44640	297	Core	Observed	Core_Observed
ATCol0-1G45480	797	Core	Observed	Core_Observed
ATCol0-1G45540	282	Core	Observed	Core_Observed
ATCol0-1G55520	282	Core	Observed	Core_Observed
ATCol0-2G10100	282	Core	Observed	Core_Observed
ATCol0-2G10120	282	Core	Observed	Core_Observed
ATCol0-2G18190	330	Core	Observed	Core_Observed
ATCol0-2G18200	330	Core	Observed	Core_Observed
ATCol0-3G40970	351	Core	Observed	Core_Observed
ATCol0-3G42050	261	Core	Observed	Core_Observed
ATCol0-3G43860	315	Core	Observed	Core_Observed
ATCol0-3G46330	291	Core	Observed	Core_Observed
ATCol0-3G48530	285	Core	Observed	Core_Observed
ATCol0-4G10160	282	Core	Observed	Core_Observed
ATCol0-4G14900	276	Core	Observed	Core_Observed
ATCol0-4G15630	276	Core	Observed	Core_Observed
ATCol0-4G15940	2550	Core	Observed	Core_Observed
ATCol0-4G16000	201	Core	Observed	Core_Observed
ATCol0-4G17170	282	Core	Observed	Core_Observed
ATCol0-4G17180	282	Core	Observed	Core_Observed
ATCol0-4G17770	810	Core	Observed	Core_Observed
ATCol0-4G17780	282	Core	Observed	Core_Observed
ATCol0-5G36340	285	Core	Observed	Core_Observed
ATCol0-5G36350	285	Core	Observed	Core_Observed
ATCol0-1G45420	285	Core	Observed	Core_Observed
ATCol0-2G17830	809	Core	Observed	Core_Observed
ATCol0-2G18460	465	Core	Observed	Core_Observed
ATCol0-2G19160	222	Core	Observed	Core_Observed
ATCol0-2G19170	391	Core	Observed	Core_Observed
ATCol0-3G41460	189	Core	Observed	Core_Observed
ATCol0-3G42210	514	Core	Observed	Core_Observed
ATCol0-3G42230	370	Core	Observed	Core_Observed
ATCol0-3G44390	615	Core	Observed	Core_Observed
ATCol0-4G15980	464	Core	Observed	Core_Observed
ATCol0-4G16070	183	Core	Observed	Core_Observed
ATCol0-4G16130	615	Core	Observed	Core_Observed
ATCol0-4G16170	622	Core	Observed	Core_Observed
ATCol0-4G16260	739	Core	Observed	Core_Observed
ATCol0-4G16320	201	Core	Observed	Core_Observed
ATCol0-4G16770	613	Core	Observed	Core_Observed
ATCol0-4G16940	279	Core	Observed	Core_Observed
ATCol0-4G16960	1045	Core	Observed	Core_Observed
ATCol0-4G17040	754	Core	Observed	Core_Observed
ATCol0-5G37450	285	Core	Observed	Core_Observed
ATCol0-5G38920	613	Core	Observed	Core_Observed
ATCol0-5G39100	571	Core	Observed	Core_Observed
ATCol0-5G39770	1034	Core	Observed	Core_Observed
ATCol0-2G25670	261	Core	Observed	Core_Observed
ATCol0-2G25680	297	Core	Observed	Core_Observed
ATCol0-3G13330	291	Core	Observed	Core_Observed
ATCol0-3G13340	279	Core	Observed	Core_Observed
ATCol0-3G13350	288	Core	Observed	Core_Observed
ATCol0-3G13370	282	Core	Observed	Core_Observed
ATCol0-4G22980	279	Core	Observed	Core_Observed
ATCol0-4G46060	315	Core	Observed	Core_Observed
ATCol0-4G46070	198	Core	Observed	Core_Observed
ATCol0-4G46080	327	Core	Observed	Core_Observed
ATCol0-4G46090	285	Core	Observed	Core_Observed
ATCol0-4G46100	318	Core	Observed	Core_Observed
ATCol0-4G50160	270	Core	Observed	Core_Observed
ATCol0-4G50180	300	Core	Observed	Core_Observed
ATCol0-4G50190	270	Core	Observed	Core_Observed
ATCol0-5G26770	273	Core	Observed	Core_Observed
ATCol0-5G26780	276	Core	Observed	Core_Observed
ATCol0-5G26790	267	Core	Observed	Core_Observed
ATCol0-5G26840	273	Core	Observed	Core_Observed
ATCol0-2G22350	303	Core	Observed	Core_Observed
ATCol0-3G44100	360	Core	Observed	Core_Observed
ATCol0-4G18590	369	Core	Observed	Core_Observed
ATCol0-5G40490	348	Core	Observed	Core_Observed
ATCol0-5G40500	1121	Core	Observed	Core_Observed
ATCol0-5G40510	1112	Core	Observed	Core_Observed
ATCol0-5G40520	357	Core	Observed	Core_Observed
ATCol0-5G40530	357	Core	Observed	Core_Observed
ATCol0-5G40540	357	Core	Observed	Core_Observed
ATCol0-5G40550	357	Core	Observed	Core_Observed
ATCol0-5G40560	357	Core	Observed	Core_Observed
ATCol0-5G40570	357	Core	Observed	Core_Observed
ATCol0-5G40580	348	Core	Observed	Core_Observed
ATCol0-5G40590	357	Core	Observed	Core_Observed
ATCol0-5G40600	357	Core	Observed	Core_Observed
ATCol0-5G40610	357	Core	Observed	Core_Observed
ATCol0-5G40620	300	Core	Observed	Core_Observed
ATCol0-5G40630	357	Core	Observed	Core_Observed
ATCol0-5G46970	369	Core	Observed	Core_Observed
ATCol0-5G48760	895	Core	Observed	Core_Observed
ATCol0-5G55670	372	Core	Observed	Core_Observed
ATCol0-1G57260	4824	Core	Observed	Core_Observed
ATCol0-1G57280	4041	Core	Observed	Core_Observed
ATCol0-1G57300	3643	Core	Observed	Core_Observed
ATCol0-1G62950	3363	Core	Observed	Core_Observed
ATCol0-1G62960	3409	Core	Observed	Core_Observed
ATCol0-1G62970	4394	Core	Observed	Core_Observed
ATCol0-1G63080	3697	Core	Observed	Core_Observed
ATCol0-1G63090	8917	Core	Observed	Core_Observed
ATCol0-1G63270	3501	Core	Observed	Core_Observed
ATCol0-2G21100	3610	Core	Observed	Core_Observed
ATCol0-4G23780	3447	Core	Observed	Core_Observed
ATCol0-5G42710	3244	Core	Observed	Core_Observed
ATCol0-5G44870	4815	Core	Observed	Core_Observed
ATCol0-5G44880	4820	Core	Observed	Core_Observed
ATCol0-5G44900	2814	Core	Observed	Core_Observed
ATCol0-5G45510	3405	Core	Observed	Core_Observed
ATCol0-5G45520	3554	Core	Observed	Core_Observed
ATCol0-5G45710	3549	Core	Observed	Core_Observed
ATCol0-5G45730	3481	Core	Observed	Core_Observed
ATCol0-5G63090	3436	Core	Observed	Core_Observed
ATCol0-1G29710	650	Core	Observed	Core_Observed
ATCol0-1G75360	740	Core	Observed	Core_Observed
ATCol0-2G12290	450	Core	Observed	Core_Observed
ATCol0-2G12310	513	Core	Observed	Core_Observed
ATCol0-2G24420	453	Core	Observed	Core_Observed
ATCol0-2G30130	638	Core	Observed	Core_Observed
ATCol0-3G32520	459	Core	Observed	Core_Observed
ATCol0-3G32530	378	Core	Observed	Core_Observed
ATCol0-3G32540	462	Core	Observed	Core_Observed
ATCol0-3G32550	459	Core	Observed	Core_Observed
ATCol0-3G36600	584	Core	Observed	Core_Observed
ATCol0-3G54530	258	Core	Observed	Core_Observed
ATCol0-3G61700	465	Core	Observed	Core_Observed
ATCol0-3G61710	462	Core	Observed	Core_Observed
ATCol0-4G45450	459	Core	Observed	Core_Observed
ATCol0-4G45750	459	Core	Observed	Core_Observed
ATCol0-5G46160	1022	Core	Observed	Core_Observed
ATCol0-1G38040	717	Core	Observed	Core_Observed
ATCol0-1G38050	1223	Core	Observed	Core_Observed
ATCol0-1G46540	671	Core	Observed	Core_Observed
ATCol0-1G46550	1965	Core	Observed	Core_Observed
ATCol0-1G46560	504	Core	Observed	Core_Observed
ATCol0-1G46570	1881	Core	Observed	Core_Observed
ATCol0-1G47290	759	Core	Observed	Core_Observed
ATCol0-1G65830	2181	Core	Observed	Core_Observed
ATCol0-1G65840	2178	Core	Observed	Core_Observed
ATCol0-3G37320	2769	Core	Observed	Core_Observed
ATCol0-3G51420	2310	Core	Observed	Core_Observed
ATCol0-4G13010	2469	Core	Observed	Core_Observed
ATCol0-4G19650	1850	Core	Observed	Core_Observed
ATCol0-4G22290	2304	Core	Observed	Core_Observed
ATCol0-4G24650	2718	Core	Observed	Core_Observed
ATCol0-5G12400	2055	Core	Observed	Core_Observed
ATCol0-5G41020	2136	Core	Observed	Core_Observed
ATCol0-5G52850	2934	Core	Observed	Core_Observed
ATCol0-1G65170	3752	Core	Observed	Core_Observed
ATCol0-1G69120	4533	Core	Observed	Core_Observed
ATCol0-2G18950	4376	Core	Observed	Core_Observed
ATCol0-3G13770	3071	Core	Observed	Core_Observed
ATCol0-3G36400	7960	Core	Observed	Core_Observed
ATCol0-3G45660	49713	Core	Observed	Core_Observed
ATCol0-3G45800	24983	Core	Observed	Core_Observed
ATCol0-5G20140	3983	Core	Observed	Core_Observed
ATCol0-5G42130	11022	Core	Observed	Core_Observed
ATCol0-5G48780	6769	Core	Observed	Core_Observed
ATCol0-3G35260	1959	Core	Observed	Core_Observed
ATCol0-3G64350	1197	Core	Observed	Core_Observed
ATCol0-2G13920	1405	Core	Observed	Core_Observed
ATCol0-2G18970	1639	Core	Observed	Core_Observed
ATCol0-2G31460	1621	Core	Observed	Core_Observed
ATCol0-2G31470	1090	Core	Observed	Core_Observed
ATCol0-3G30630	1651	Core	Observed	Core_Observed
ATCol0-3G30650	1222	Core	Observed	Core_Observed
ATCol0-3G30680	2054	Core	Observed	Core_Observed
ATCol0-3G30690	1636	Core	Observed	Core_Observed
ATCol0-3G30720	1632	Core	Observed	Core_Observed
ATCol0-3G31600	1137	Core	Observed	Core_Observed
ATCol0-3G31610	5013	Core	Observed	Core_Observed
ATCol0-3G31620	1652	Core	Observed	Core_Observed
ATCol0-3G42120	1800	Core	Observed	Core_Observed
ATCol0-4G24950	1612	Core	Observed	Core_Observed
ATCol0-4G24970	8871	Core	Observed	Core_Observed
ATCol0-5G52530	1618	Core	Observed	Core_Observed
ATCol0-1G12060	309	Core	Observed	Core_Observed
ATCol0-1G15930	300	Core	Observed	Core_Observed
ATCol0-2G34940	309	Core	Observed	Core_Observed
ATCol0-2G53160	312	Core	Observed	Core_Observed
ATCol0-2G53170	309	Core	Observed	Core_Observed
ATCol0-3G32120	309	Core	Observed	Core_Observed
ATCol0-3G64550	309	Core	Observed	Core_Observed
ATCol0-3G64570	312	Core	Observed	Core_Observed
ATCol0-3G64580	309	Core	Observed	Core_Observed
ATCol0-4G25320	309	Core	Observed	Core_Observed
ATCol0-4G25330	309	Core	Observed	Core_Observed
ATCol0-4G25340	309	Core	Observed	Core_Observed
ATCol0-4G25350	309	Core	Observed	Core_Observed
ATCol0-4G25360	309	Core	Observed	Core_Observed
ATCol0-5G27390	309	Core	Observed	Core_Observed
ATCol0-1G45430	408	Core	Observed	Core_Observed
ATCol0-2G17840	441	Core	Observed	Core_Observed
ATCol0-2G19150	258	Core	Observed	Core_Observed
ATCol0-3G41450	279	Core	Observed	Core_Observed
ATCol0-3G42220	309	Core	Observed	Core_Observed
ATCol0-3G44400	258	Core	Observed	Core_Observed
ATCol0-4G15990	585	Core	Observed	Core_Observed
ATCol0-4G16060	579	Core	Observed	Core_Observed
ATCol0-4G16140	438	Core	Observed	Core_Observed
ATCol0-4G16220	261	Core	Observed	Core_Observed
ATCol0-4G16950	246	Core	Observed	Core_Observed
ATCol0-4G16970	258	Core	Observed	Core_Observed
ATCol0-5G37260	592	Core	Observed	Core_Observed
ATCol0-5G38770	408	Core	Observed	Core_Observed
ATCol0-5G38910	438	Core	Observed	Core_Observed
ATCol0-5G39110	315	Core	Observed	Core_Observed
ATCol0-5G39760	315	Core	Observed	Core_Observed
ATCol0-1G24690	5022	Core	Observed	Core_Observed
ATCol0-1G25010	6183	Core	Observed	Core_Observed
ATCol0-1G58950	5184	Core	Observed	Core_Observed
ATCol0-1G66350	6223	Core	Observed	Core_Observed
ATCol0-2G31360	6252	Core	Observed	Core_Observed
ATCol0-2G34360	6317	Core	Observed	Core_Observed
ATCol0-2G41130	6045	Core	Observed	Core_Observed
ATCol0-2G42080	6018	Core	Observed	Core_Observed
ATCol0-3G26650	6367	Core	Observed	Core_Observed
ATCol0-3G41890	6474	Core	Observed	Core_Observed
ATCol0-3G55050	6279	Core	Observed	Core_Observed
ATCol0-4G24830	6805	Core	Observed	Core_Observed
ATCol0-4G24840	6586	Core	Observed	Core_Observed
ATCol0-4G24850	6111	Core	Observed	Core_Observed
ATCol0-4G24860	6051	Core	Observed	Core_Observed
ATCol0-3G41690	249	Core	Observed	Core_Observed
ATCol0-1G44360	564	Core	Observed	Core_Observed
ATCol0-2G17810	964	Core	Observed	Core_Observed
ATCol0-2G19180	549	Core	Observed	Core_Observed
ATCol0-3G41480	516	Core	Observed	Core_Observed
ATCol0-4G16150	441	Core	Observed	Core_Observed
ATCol0-4G16200	267	Core	Observed	Core_Observed
ATCol0-4G16290	180	Core	Observed	Core_Observed
ATCol0-4G16300	441	Core	Observed	Core_Observed
ATCol0-5G37240	183	Core	Observed	Core_Observed
ATCol0-5G37460	1112	Core	Observed	Core_Observed
ATCol0-5G38750	441	Core	Observed	Core_Observed
ATCol0-1G45750	1019	Core	Observed	Core_Observed
ATCol0-1G45770	255	Core	Observed	Core_Observed
ATCol0-3G42040	1738	Core	Observed	Core_Observed
ATCol0-3G42490	2166	Core	Observed	Core_Observed
ATCol0-3G42500	591	Core	Observed	Core_Observed
ATCol0-4G17460	3299	Core	Observed	Core_Observed
ATCol0-5G36430	3046	Core	Observed	Core_Observed
ATCol0-5G37040	2143	Core	Observed	Core_Observed
ATCol0-5G38870	600	Core	Observed	Core_Observed
ATCol0-5G49980	4778	Core	Observed	Core_Observed
ATCol0-1G61710	1905	Core	Observed	Core_Observed
ATCol0-1G61780	1893	Core	Observed	Core_Observed
ATCol0-1G61830	1317	Core	Observed	Core_Observed
ATCol0-1G62010	324	Core	Observed	Core_Observed
ATCol0-1G62030	1899	Core	Observed	Core_Observed
ATCol0-1G62040	1728	Core	Observed	Core_Observed
ATCol0-1G62060	1890	Core	Observed	Core_Observed
ATCol0-1G62240	747	Core	Observed	Core_Observed
ATCol0-1G62250	1083	Core	Observed	Core_Observed
ATCol0-1G62260	1845	Core	Observed	Core_Observed
ATCol0-1G62320	1893	Core	Observed	Core_Observed
ATCol0-1G62330	3771	Core	Observed	Core_Observed
ATCol0-1G62540	648	Core	Observed	Core_Observed
ATCol0-1G62550	1892	Core	Observed	Core_Observed
ATCol0-1G62620	1734	Core	Observed	Core_Observed
ATCol0-2G17460	2343	Core	Observed	Core_Observed
ATCol0-3G19660	2573	Core	Observed	Core_Observed
ATCol0-3G64110	183	Core	Observed	Core_Observed
ATCol0-3G64120	2233	Core	Observed	Core_Observed
ATCol0-4G30630	549	Core	Observed	Core_Observed
ATCol0-4G30640	638	Core	Observed	Core_Observed
ATCol0-4G30940	198	Core	Observed	Core_Observed
ATCol0-4G30960	2991	Core	Observed	Core_Observed
ATCol0-4G43260	6123	Core	Observed	Core_Observed
ATCol0-5G23510	216	Core	Observed	Core_Observed
ATCol0-5G37400	599	Core	Observed	Core_Observed
ATCol0-5G37410	267	Core	Observed	Core_Observed
ATCol0-1G13180	9136	Core	Observed	Core_Observed
ATCol0-1G13620	10047	Core	Observed	Core_Observed
ATCol0-1G17880	8363	Core	Observed	Core_Observed
ATCol0-1G27110	9857	Core	Observed	Core_Observed
ATCol0-1G55230	7943	Core	Observed	Core_Observed
ATCol0-2G24540	8810	Core	Observed	Core_Observed
ATCol0-2G36400	8864	Core	Observed	Core_Observed
ATCol0-2G37780	9973	Core	Observed	Core_Observed
ATCol0-3G59870	7081	Core	Observed	Core_Observed
ATCol0-4G39550	10025	Core	Observed	Core_Observed
ATCol0-4G44320	12025	Core	Observed	Core_Observed
ATCol0-5G29400	9762	Core	Observed	Core_Observed
ATCol0-5G48050	9340	Core	Observed	Core_Observed
ATCol0-1G66230	333	Core	Observed	Core_Observed
ATCol0-1G66240	336	Core	Observed	Core_Observed
ATCol0-1G66260	336	Core	Observed	Core_Observed
ATCol0-2G34150	354	Core	Observed	Core_Observed
ATCol0-4G18180	351	Core	Observed	Core_Observed
ATCol0-4G18470	345	Core	Observed	Core_Observed
ATCol0-4G18480	351	Core	Observed	Core_Observed
ATCol0-4G18490	351	Core	Observed	Core_Observed
ATCol0-4G18500	351	Core	Observed	Core_Observed
ATCol0-4G18510	351	Core	Observed	Core_Observed
ATCol0-4G25990	336	Core	Observed	Core_Observed
ATCol0-5G58310	336	Core	Observed	Core_Observed
ATCol0-5G58320	333	Core	Observed	Core_Observed
ATCol0-5G68360	333	Core	Observed	Core_Observed
ATCol0-5G68370	336	Core	Observed	Core_Observed
ATCol0-1G18340	411	Core	Observed	Core_Observed
ATCol0-1G22740	597	Core	Observed	Core_Observed
ATCol0-1G29440	759	Core	Observed	Core_Observed
ATCol0-1G75050	2560	Core	Observed	Core_Observed
ATCol0-3G38630	411	Core	Observed	Core_Observed
ATCol0-4G51440	2397	Core	Observed	Core_Observed
ATCol0-5G19330	411	Core	Observed	Core_Observed
ATCol0-5G19340	411	Core	Observed	Core_Observed
ATCol0-5G19910	759	Core	Observed	Core_Observed
ATCol0-5G21540	396	Core	Observed	Core_Observed
ATCol0-5G70580	420	Core	Observed	Core_Observed
ATCol0-5G70590	411	Core	Observed	Core_Observed
ATCol0-1G40500	4710	Core	Observed	Core_Observed
ATCol0-4G17480	5527	Core	Observed	Core_Observed
ATCol0-5G30910	3520	Core	Observed	Core_Observed
ATCol0-5G43950	4046	Core	Observed	Core_Observed
ATCol0-5G50690	4257	Core	Observed	Core_Observed
ATCol0-5G50700	4009	Core	Observed	Core_Observed
ATCol0-5G50910	3929	Core	Observed	Core_Observed
ATCol0-5G50930	5946	Core	Observed	Core_Observed
ATCol0-5G50950	7111	Core	Observed	Core_Observed
ATCol0-5G50970	4759	Core	Observed	Core_Observed
ATCol0-5G50980	4137	Core	Observed	Core_Observed
ATCol0-1G14640	10798	Core	Observed	Core_Observed
ATCol0-1G15610	10285	Core	Observed	Core_Observed
ATCol0-2G18690	11011	Core	Observed	Core_Observed
ATCol0-2G36490	10522	Core	Observed	Core_Observed
ATCol0-2G41600	14732	Core	Observed	Core_Observed
ATCol0-3G17040	14242	Core	Observed	Core_Observed
ATCol0-3G24800	9986	Core	Observed	Core_Observed
ATCol0-3G60770	10454	Core	Observed	Core_Observed
ATCol0-4G14130	5683	Core	Observed	Core_Observed
ATCol0-4G15270	5396	Core	Observed	Core_Observed
ATCol0-5G21630	10758	Core	Observed	Core_Observed
ATCol0-5G40710	15640	Core	Observed	Core_Observed
ATCol0-1G26780	4842	Core	Observed	Core_Observed
ATCol0-1G80240	3722	Core	Observed	Core_Observed
ATCol0-2G15100	3559	Core	Observed	Core_Observed
ATCol0-2G23230	5411	Core	Observed	Core_Observed
ATCol0-2G28880	4506	Core	Observed	Core_Observed
ATCol0-3G44140	3754	Core	Observed	Core_Observed
ATCol0-3G49210	4787	Core	Observed	Core_Observed
ATCol0-3G62010	4747	Core	Observed	Core_Observed
ATCol0-4G20850	3934	Core	Observed	Core_Observed
ATCol0-4G41160	5101	Core	Observed	Core_Observed
ATCol0-5G62280	5174	Core	Observed	Core_Observed
ATCol0-5G67760	5463	Core	Observed	Core_Observed
ATCol0-1G21450	414	Core	Observed	Core_Observed
ATCol0-1G61640	450	Core	Observed	Core_Observed
ATCol0-2G50430	405	Core	Observed	Core_Observed
ATCol0-4G21620	486	Core	Observed	Core_Observed
ATCol0-4G21630	507	Core	Observed	Core_Observed
ATCol0-4G21640	549	Core	Observed	Core_Observed
ATCol0-4G21650	534	Core	Observed	Core_Observed
ATCol0-4G21660	390	Core	Observed	Core_Observed
ATCol0-4G21670	390	Core	Observed	Core_Observed
ATCol0-4G21700	327	Core	Observed	Core_Observed
ATCol0-4G21710	336	Core	Observed	Core_Observed
ATCol0-4G32930	402	Core	Observed	Core_Observed
ATCol0-1G20640	3166	Core	Observed	Core_Observed
ATCol0-1G60510	3108	Core	Observed	Core_Observed
ATCol0-1G60520	3052	Core	Observed	Core_Observed
ATCol0-1G60530	3125	Core	Observed	Core_Observed
ATCol0-1G60540	3239	Core	Observed	Core_Observed
ATCol0-1G60550	8958	Core	Observed	Core_Observed
ATCol0-1G60560	3101	Core	Observed	Core_Observed
ATCol0-1G60580	3079	Core	Observed	Core_Observed
ATCol0-1G60600	2921	Core	Observed	Core_Observed
ATCol0-1G60630	2985	Core	Observed	Core_Observed
ATCol0-1G60640	3114	Core	Observed	Core_Observed
ATCol0-1G60650	18091	Core	Observed	Core_Observed
ATCol0-1G29640	1381	Core	Observed	Core_Observed
ATCol0-1G75270	1414	Core	Observed	Core_Observed
ATCol0-2G22090	1630	Core	Observed	Core_Observed
ATCol0-2G49940	1361	Core	Observed	Core_Observed
ATCol0-3G49290	1519	Core	Observed	Core_Observed
ATCol0-3G52730	1019	Core	Observed	Core_Observed
ATCol0-4G39800	1417	Core	Observed	Core_Observed
ATCol0-4G46300	1365	Core	Observed	Core_Observed
ATCol0-4G47290	1464	Core	Observed	Core_Observed
ATCol0-5G50390	1998	Core	Observed	Core_Observed
ATCol0-5G67980	1704	Core	Observed	Core_Observed
ATCol0-3G11300	213	Core	Observed	Core_Observed
ATCol0-3G11310	213	Core	Observed	Core_Observed
ATCol0-3G38210	210	Core	Observed	Core_Observed
ATCol0-3G38220	210	Core	Observed	Core_Observed
ATCol0-3G49960	475	Core	Observed	Core_Observed
ATCol0-5G17650	210	Core	Observed	Core_Observed
ATCol0-5G22760	213	Core	Observed	Core_Observed
ATCol0-5G44960	207	Core	Observed	Core_Observed
ATCol0-5G44970	210	Core	Observed	Core_Observed
ATCol0-5G55260	204	Core	Observed	Core_Observed
ATCol0-5G68600	210	Core	Observed	Core_Observed
ATCol0-1G10790	599	Core	Observed	Core_Observed
ATCol0-2G20950	751	Core	Observed	Core_Observed
ATCol0-2G35630	778	Core	Observed	Core_Observed
ATCol0-3G47220	1026	Core	Observed	Core_Observed
ATCol0-3G47230	2936	Core	Observed	Core_Observed
ATCol0-4G10850	829	Core	Observed	Core_Observed
ATCol0-4G36200	493	Core	Observed	Core_Observed
ATCol0-4G46250	810	Core	Observed	Core_Observed
ATCol0-5G56970	1073	Core	Observed	Core_Observed
ATCol0-5G64920	1247	Core	Observed	Core_Observed
ATCol0-5G64930	822	Core	Observed	Core_Observed
ATCol0-1G46100	384	Core	Observed	Core_Observed
ATCol0-2G10180	1551	Core	Observed	Core_Observed
ATCol0-4G17860	249	Core	Observed	Core_Observed
ATCol0-4G17870	483	Core	Observed	Core_Observed
ATCol0-5G39600	288	Core	Observed	Core_Observed
ATCol0-1G47480	2324	Core	Observed	Core_Observed
ATCol0-1G51590	2367	Core	Observed	Core_Observed
ATCol0-2G18050	3013	Core	Observed	Core_Observed
ATCol0-2G19690	2322	Core	Observed	Core_Observed
ATCol0-3G43930	333	Core	Observed	Core_Observed
ATCol0-4G14340	2019	Core	Observed	Core_Observed
ATCol0-4G14550	1095	Core	Observed	Core_Observed
ATCol0-1G16920	447	Core	Observed	Core_Observed
ATCol0-2G33210	456	Core	Observed	Core_Observed
ATCol0-2G42270	417	Core	Observed	Core_Observed
ATCol0-3G19020	381	Core	Observed	Core_Observed
ATCol0-3G47210	453	Core	Observed	Core_Observed
ATCol0-3G47250	438	Core	Observed	Core_Observed
ATCol0-3G55230	417	Core	Observed	Core_Observed
ATCol0-5G11600	399	Core	Observed	Core_Observed
ATCol0-5G31130	438	Core	Observed	Core_Observed
ATCol0-5G64950	453	Core	Observed	Core_Observed
ATCol0-1G24410	571	Core	Observed	Core_Observed
ATCol0-1G24420	3370	Core	Observed	Core_Observed
ATCol0-1G24430	659	Core	Observed	Core_Observed
ATCol0-1G39960	934	Core	Observed	Core_Observed
ATCol0-2G10650	4358	Core	Observed	Core_Observed
ATCol0-3G37540	1707	Core	Observed	Core_Observed
ATCol0-3G37550	555	Core	Observed	Core_Observed
ATCol0-4G23280	754	Core	Observed	Core_Observed
ATCol0-4G34190	811	Core	Observed	Core_Observed
ATCol0-4G34200	1002	Core	Observed	Core_Observed
ATCol0-1G49690	1409	Core	Observed	Core_Observed
ATCol0-2G42420	1481	Core	Observed	Core_Observed
ATCol0-2G47170	1626	Core	Observed	Core_Observed
ATCol0-2G47180	1735	Core	Observed	Core_Observed
ATCol0-3G21900	1494	Core	Observed	Core_Observed
ATCol0-3G29280	1298	Core	Observed	Core_Observed
ATCol0-3G47740	1415	Core	Observed	Core_Observed
ATCol0-3G55320	1448	Core	Observed	Core_Observed
ATCol0-5G18710	1412	Core	Observed	Core_Observed
ATCol0-5G64420	1478	Core	Observed	Core_Observed
ATCol0-2G26240	4659	Core	Observed	Core_Observed
ATCol0-2G29930	5008	Core	Observed	Core_Observed
ATCol0-4G28850	3874	Core	Observed	Core_Observed
ATCol0-4G43520	5380	Core	Observed	Core_Observed
ATCol0-4G50710	4813	Core	Observed	Core_Observed
ATCol0-5G14330	4690	Core	Observed	Core_Observed
ATCol0-5G18770	4619	Core	Observed	Core_Observed
ATCol0-5G26190	4549	Core	Observed	Core_Observed
ATCol0-5G48210	4852	Core	Observed	Core_Observed
ATCol0-5G69900	4779	Core	Observed	Core_Observed
ATCol0-1G29370	354	Core	Observed	Core_Observed
ATCol0-1G75030	327	Core	Observed	Core_Observed
ATCol0-2G20820	327	Core	Observed	Core_Observed
ATCol0-2G22310	339	Core	Observed	Core_Observed
ATCol0-2G25690	315	Core	Observed	Core_Observed
ATCol0-3G52640	321	Core	Observed	Core_Observed
ATCol0-4G46050	324	Core	Observed	Core_Observed
ATCol0-4G47470	315	Core	Observed	Core_Observed
ATCol0-4G50200	318	Core	Observed	Core_Observed
ATCol0-5G71540	390	Core	Observed	Core_Observed
ATCol0-1G28800	2310	Core	Observed	Core_Observed
ATCol0-1G45570	1179	Core	Observed	Core_Observed
ATCol0-1G45580	981	Core	Observed	Core_Observed
ATCol0-2G14700	2105	Core	Observed	Core_Observed
ATCol0-3G40890	1914	Core	Observed	Core_Observed
ATCol0-3G41180	5791	Core	Observed	Core_Observed
ATCol0-3G41190	498	Core	Observed	Core_Observed
ATCol0-3G41980	2739	Core	Observed	Core_Observed
ATCol0-3G42190	522	Core	Observed	Core_Observed
ATCol0-4G18730	2162	Core	Observed	Core_Observed
ATCol0-5G53670	372	Core	Observed	Core_Observed
ATCol0-3G48110	3103	Core	Observed	Core_Observed
ATCol0-3G48120	3105	Core	Observed	Core_Observed
ATCol0-5G63850	2899	Core	Observed	Core_Observed
ATCol0-5G63860	2818	Core	Observed	Core_Observed
ATCol0-5G63870	2628	Core	Observed	Core_Observed
ATCol0-5G63880	2905	Core	Observed	Core_Observed
ATCol0-5G64130	3111	Core	Observed	Core_Observed
ATCol0-5G64140	3137	Core	Observed	Core_Observed
ATCol0-5G64170	3124	Core	Observed	Core_Observed
ATCol0-5G64180	3500	Core	Observed	Core_Observed
ATCol0-1G43700	1092	Core	Observed	Core_Observed
ATCol0-4G12070	2035	Core	Observed	Core_Observed
ATCol0-4G12090	2004	Core	Observed	Core_Observed
ATCol0-4G12280	1956	Core	Observed	Core_Observed
ATCol0-4G12300	1977	Core	Observed	Core_Observed
ATCol0-4G12310	1462	Core	Observed	Core_Observed
ATCol0-4G12320	1959	Core	Observed	Core_Observed
ATCol0-4G12590	3572	Core	Observed	Core_Observed
ATCol0-4G12600	1980	Core	Observed	Core_Observed
ATCol0-4G20500	2900	Core	Observed	Core_Observed
ATCol0-4G20630	1578	Core	Observed	Core_Observed
ATCol0-4G20650	237	Core	Observed	Core_Observed
ATCol0-4G20660	2007	Core	Observed	Core_Observed
ATCol0-1G52930	4606	Core	Observed	Core_Observed
ATCol0-1G52950	4583	Core	Observed	Core_Observed
ATCol0-1G64370	3824	Core	Observed	Core_Observed
ATCol0-1G64390	4451	Core	Observed	Core_Observed
ATCol0-1G64410	4551	Core	Observed	Core_Observed
ATCol0-1G64480	4320	Core	Observed	Core_Observed
ATCol0-2G32150	9675	Core	Observed	Core_Observed
ATCol0-5G56100	4385	Core	Observed	Core_Observed
ATCol0-5G67020	4773	Core	Observed	Core_Observed
ATCol0-5G67030	4528	Core	Observed	Core_Observed
ATCol0-1G20280	351	Core	Observed	Core_Observed
ATCol0-1G53950	882	Core	Observed	Core_Observed
ATCol0-1G58290	2930	Core	Observed	Core_Observed
ATCol0-1G58300	2954	Core	Observed	Core_Observed
ATCol0-1G58310	2970	Core	Observed	Core_Observed
ATCol0-1G58400	3599	Core	Observed	Core_Observed
ATCol0-1G58480	3691	Core	Observed	Core_Observed
ATCol0-1G58500	3316	Core	Observed	Core_Observed
ATCol0-1G58670	2901	Core	Observed	Core_Observed
ATCol0-1G58850	4111	Core	Observed	Core_Observed
ATCol0-1G38310	426	Core	Observed	Core_Observed
ATCol0-1G38320	426	Core	Observed	Core_Observed
ATCol0-1G38330	429	Core	Observed	Core_Observed
ATCol0-1G38340	426	Core	Observed	Core_Observed
ATCol0-1G38350	447	Core	Observed	Core_Observed
ATCol0-1G38380	309	Core	Observed	Core_Observed
ATCol0-1G38390	408	Core	Observed	Core_Observed
ATCol0-1G38400	432	Core	Observed	Core_Observed
ATCol0-5G35940	429	Core	Observed	Core_Observed
ATCol0-3G38740	1989	Core	Observed	Core_Observed
ATCol0-3G38750	2034	Core	Observed	Core_Observed
ATCol0-3G38760	2049	Core	Observed	Core_Observed
ATCol0-3G38780	2079	Core	Observed	Core_Observed
ATCol0-3G38790	1239	Core	Observed	Core_Observed
ATCol0-3G39960	1998	Core	Observed	Core_Observed
ATCol0-3G46740	2064	Core	Observed	Core_Observed
ATCol0-5G46910	2016	Core	Observed	Core_Observed
ATCol0-1G18010	533	Core	Observed	Core_Observed
ATCol0-1G51470	496	Core	Observed	Core_Observed
ATCol0-1G55340	600	Core	Observed	Core_Observed
ATCol0-3G31310	492	Core	Observed	Core_Observed
ATCol0-4G37900	811	Core	Observed	Core_Observed
ATCol0-5G11590	1020	Core	Observed	Core_Observed
ATCol0-5G35810	559	Core	Observed	Core_Observed
ATCol0-5G59460	740	Core	Observed	Core_Observed
ATCol0-1G29560	2449	Core	Observed	Core_Observed
ATCol0-1G75210	2225	Core	Observed	Core_Observed
ATCol0-2G33960	1675	Core	Observed	Core_Observed
ATCol0-4G31120	1623	Core	Observed	Core_Observed
ATCol0-5G21200	1655	Core	Observed	Core_Observed
ATCol0-5G32110	1567	Core	Observed	Core_Observed
ATCol0-5G48560	1553	Core	Observed	Core_Observed
ATCol0-5G67780	1942	Core	Observed	Core_Observed
ATCol0-5G67790	1926	Core	Observed	Core_Observed
ATCol0-1G15520	1598	Core	Observed	Core_Observed
ATCol0-1G26410	1659	Core	Observed	Core_Observed
ATCol0-1G37660	733	Core	Observed	Core_Observed
ATCol0-2G38530	886	Core	Observed	Core_Observed
ATCol0-3G25260	787	Core	Observed	Core_Observed
ATCol0-4G28480	1321	Core	Observed	Core_Observed
ATCol0-4G28870	1184	Core	Observed	Core_Observed
ATCol0-5G50170	1322	Core	Observed	Core_Observed
ATCol0-5G65930	816	Core	Observed	Core_Observed
ATCol0-1G61140	1038	Core	Observed	Core_Observed
ATCol0-2G14230	1565	Core	Observed	Core_Observed
ATCol0-2G50420	982	Core	Observed	Core_Observed
ATCol0-3G16180	1056	Core	Observed	Core_Observed
ATCol0-3G25850	1233	Core	Observed	Core_Observed
ATCol0-3G62340	854	Core	Observed	Core_Observed
ATCol0-4G14850	1264	Core	Observed	Core_Observed
ATCol0-4G26400	1232	Core	Observed	Core_Observed
ATCol0-4G32390	897	Core	Observed	Core_Observed
ATCol0-1G22590	4523	Core	Observed	Core_Observed
ATCol0-1G27030	4445	Core	Observed	Core_Observed
ATCol0-1G35120	4647	Core	Observed	Core_Observed
ATCol0-1G54950	4528	Core	Observed	Core_Observed
ATCol0-1G68260	4478	Core	Observed	Core_Observed
ATCol0-1G72170	4582	Core	Observed	Core_Observed
ATCol0-3G24030	4531	Core	Observed	Core_Observed
ATCol0-3G36570	4412	Core	Observed	Core_Observed
ATCol0-3G39140	4339	Core	Observed	Core_Observed
ATCol0-1G65800	1355	Core	Observed	Core_Observed
ATCol0-2G31500	2108	Core	Observed	Core_Observed
ATCol0-2G46110	814	Core	Observed	Core_Observed
ATCol0-3G33790	1550	Core	Observed	Core_Observed
ATCol0-3G45040	1737	Core	Observed	Core_Observed
ATCol0-3G58500	940	Core	Observed	Core_Observed
ATCol0-4G24080	2197	Core	Observed	Core_Observed
ATCol0-5G30070	1211	Core	Observed	Core_Observed
ATCol0-5G41620	1349	Core	Observed	Core_Observed
ATCol0-1G44890	201	Core	Observed	Core_Observed
ATCol0-1G44900	195	Core	Observed	Core_Observed
ATCol0-2G14570	201	Core	Observed	Core_Observed
ATCol0-2G17660	231	Core	Observed	Core_Observed
ATCol0-2G17890	231	Core	Observed	Core_Observed
ATCol0-3G41130	201	Core	Observed	Core_Observed
ATCol0-3G42390	201	Core	Observed	Core_Observed
ATCol0-4G14310	210	Core	Observed	Core_Observed
ATCol0-5G37430	2387	Core	Observed	Core_Observed
ATCol0-1G42390	633	Core	Observed	Core_Observed
ATCol0-1G59740	870	Core	Observed	Core_Observed
ATCol0-3G36670	1436	Core	Observed	Core_Observed
ATCol0-3G37710	807	Core	Observed	Core_Observed
ATCol0-2G11290	1212	Core	Observed	Core_Observed
ATCol0-2G18500	1185	Core	Observed	Core_Observed
ATCol0-2G18540	1164	Core	Observed	Core_Observed
ATCol0-2G22210	1165	Core	Observed	Core_Observed
ATCol0-2G46620	1104	Core	Observed	Core_Observed
ATCol0-3G44870	1183	Core	Observed	Core_Observed
ATCol0-3G59300	1095	Core	Observed	Core_Observed
ATCol0-4G12400	945	Core	Observed	Core_Observed
ATCol0-5G27430	1101	Core	Observed	Core_Observed
ATCol0-5G33510	1104	Core	Observed	Core_Observed
ATCol0-1G45410	2214	Core	Observed	Core_Observed
ATCol0-3G42200	1199	Core	Observed	Core_Observed
ATCol0-3G42240	1325	Core	Observed	Core_Observed
ATCol0-3G44380	4604	Core	Observed	Core_Observed
ATCol0-5G38780	2734	Core	Observed	Core_Observed
ATCol0-5G38930	2963	Core	Observed	Core_Observed
ATCol0-1G33610	508	Core	Observed	Core_Observed
ATCol0-1G44340	447	Core	Observed	Core_Observed
ATCol0-2G13820	575	Core	Observed	Core_Observed
ATCol0-2G28100	337	Core	Observed	Core_Observed
ATCol0-3G40120	576	Core	Observed	Core_Observed
ATCol0-3G48580	506	Core	Observed	Core_Observed
ATCol0-4G18410	508	Core	Observed	Core_Observed
ATCol0-4G39810	508	Core	Observed	Core_Observed
ATCol0-5G38840	509	Core	Observed	Core_Observed
ATCol0-5G41200	508	Core	Observed	Core_Observed
ATCol0-5G48650	508	Core	Observed	Core_Observed
ATCol0-2G19660	372	Core	Observed	Core_Observed
ATCol0-2G43370	468	Core	Observed	Core_Observed
ATCol0-2G43380	476	Core	Observed	Core_Observed
ATCol0-3G53030	827	Core	Observed	Core_Observed
ATCol0-3G53040	464	Core	Observed	Core_Observed
ATCol0-5G64360	333	Core	Observed	Core_Observed
ATCol0-5G64370	442	Core	Observed	Core_Observed
ATCol0-5G64380	264	Core	Observed	Core_Observed
ATCol0-1G16760	312	Core	Observed	Core_Observed
ATCol0-1G16950	312	Core	Observed	Core_Observed
ATCol0-2G33230	312	Core	Observed	Core_Observed
ATCol0-3G47160	312	Core	Observed	Core_Observed
ATCol0-3G47560	312	Core	Observed	Core_Observed
ATCol0-3G55300	312	Core	Observed	Core_Observed
ATCol0-5G64720	312	Core	Observed	Core_Observed
ATCol0-5G65010	312	Core	Observed	Core_Observed
ATCol0-1G63450	1429	Core	Observed	Core_Observed
ATCol0-2G20990	858	Core	Observed	Core_Observed
ATCol0-3G18160	1003	Core	Observed	Core_Observed
ATCol0-3G18170	1064	Core	Observed	Core_Observed
ATCol0-4G38700	1139	Core	Observed	Core_Observed
ATCol0-5G45680	1152	Core	Observed	Core_Observed
ATCol0-5G58000	1188	Core	Observed	Core_Observed
ATCol0-5G61010	1209	Core	Observed	Core_Observed
ATCol0-1G26690	797	Core	Observed	Core_Observed
ATCol0-1G26700	751	Core	Observed	Core_Observed
ATCol0-1G26710	924	Core	Observed	Core_Observed
ATCol0-1G77810	778	Core	Observed	Core_Observed
ATCol0-1G77840	752	Core	Observed	Core_Observed
ATCol0-1G77850	897	Core	Observed	Core_Observed
ATCol0-1G77860	777	Core	Observed	Core_Observed
ATCol0-1G77870	1161	Core	Observed	Core_Observed
ATCol0-3G32700	1019	Core	Observed	Core_Observed
ATCol0-3G32710	1007	Core	Observed	Core_Observed
ATCol0-4G30660	603	Core	Observed	Core_Observed
ATCol0-4G30680	1011	Core	Observed	Core_Observed
ATCol0-4G30700	1043	Core	Observed	Core_Observed
ATCol0-4G30720	1010	Core	Observed	Core_Observed
ATCol0-4G30750	351	Core	Observed	Core_Observed
ATCol0-4G30780	1011	Core	Observed	Core_Observed
ATCol0-4G30800	919	Core	Observed	Core_Observed
ATCol0-4G30820	1013	Core	Observed	Core_Observed
ATCol0-4G30850	935	Core	Observed	Core_Observed
ATCol0-4G30870	1012	Core	Observed	Core_Observed
ATCol0-4G30890	1012	Core	Observed	Core_Observed
ATCol0-4G30910	9396	Core	Observed	Core_Observed
ATCol0-1G11530	4612	Core	Observed	Core_Observed
ATCol0-1G11540	4707	Core	Observed	Core_Observed
ATCol0-2G52320	4743	Core	Observed	Core_Observed
ATCol0-3G63790	4825	Core	Observed	Core_Observed
ATCol0-4G12160	4596	Core	Observed	Core_Observed
ATCol0-4G12170	4801	Core	Observed	Core_Observed
ATCol0-4G28050	5073	Core	Observed	Core_Observed
ATCol0-5G51010	5156	Core	Observed	Core_Observed
ATCol0-1G47150	519	Core	Observed	Core_Observed
ATCol0-1G47830	510	Core	Observed	Core_Observed
ATCol0-1G47840	522	Core	Observed	Core_Observed
ATCol0-3G21780	519	Core	Observed	Core_Observed
ATCol0-4G18530	315	Core	Observed	Core_Observed
ATCol0-4G22440	450	Core	Observed	Core_Observed
ATCol0-4G22450	450	Core	Observed	Core_Observed
ATCol0-5G39570	450	Core	Observed	Core_Observed
ATCol0-1G45960	691	Core	Observed	Core_Observed
ATCol0-1G45980	5156	Core	Observed	Core_Observed
ATCol0-1G45990	5004	Core	Observed	Core_Observed
ATCol0-2G19970	1721	Core	Observed	Core_Observed
ATCol0-2G19980	5118	Core	Observed	Core_Observed
ATCol0-2G31060	1673	Core	Observed	Core_Observed
ATCol0-2G45220	1647	Core	Observed	Core_Observed
ATCol0-4G22950	1591	Core	Observed	Core_Observed
ATCol0-3G49000	4315	Core	Observed	Core_Observed
ATCol0-3G49010	10213	Core	Observed	Core_Observed
ATCol0-3G49020	4624	Core	Observed	Core_Observed
ATCol0-3G49030	4473	Core	Observed	Core_Observed
ATCol0-3G49040	4128	Core	Observed	Core_Observed
ATCol0-5G66800	4079	Core	Observed	Core_Observed
ATCol0-5G66840	4114	Core	Observed	Core_Observed
ATCol0-3G47090	2641	Core	Observed	Core_Observed
ATCol0-4G33640	6906	Core	Observed	Core_Observed
ATCol0-4G33650	4602	Core	Observed	Core_Observed
ATCol0-4G33670	2577	Core	Observed	Core_Observed
ATCol0-4G33720	2453	Core	Observed	Core_Observed
ATCol0-4G33750	2662	Core	Observed	Core_Observed
ATCol0-4G33760	2732	Core	Observed	Core_Observed
ATCol0-2G19650	1278	Core	Observed	Core_Observed
ATCol0-2G19670	2952	Core	Observed	Core_Observed
ATCol0-3G15290	2607	Core	Observed	Core_Observed
ATCol0-3G20740	2874	Core	Observed	Core_Observed
ATCol0-3G20810	2832	Core	Observed	Core_Observed
ATCol0-3G40250	2136	Core	Observed	Core_Observed
ATCol0-5G35240	2877	Core	Observed	Core_Observed
ATCol0-4G15070	1244	Core	Observed	Core_Observed
ATCol0-4G15080	1156	Core	Observed	Core_Observed
ATCol0-4G15090	971	Core	Observed	Core_Observed
ATCol0-4G15100	1548	Core	Observed	Core_Observed
ATCol0-4G32190	692	Core	Observed	Core_Observed
ATCol0-4G32200	948	Core	Observed	Core_Observed
ATCol0-4G32210	761	Core	Observed	Core_Observed
ATCol0-4G32220	1270	Core	Observed	Core_Observed
ATCol0-1G57510	269	Core	Observed	Core_Observed
ATCol0-2G28370	504	Core	Observed	Core_Observed
ATCol0-2G43750	255	Core	Observed	Core_Observed
ATCol0-3G15600	274	Core	Observed	Core_Observed
ATCol0-4G38860	317	Core	Observed	Core_Observed
ATCol0-4G41620	296	Core	Observed	Core_Observed
ATCol0-4G41630	475	Core	Observed	Core_Observed
ATCol0-1G46590	2205	Core	Observed	Core_Observed
ATCol0-3G37640	2046	Core	Observed	Core_Observed
ATCol0-4G19450	1956	Core	Observed	Core_Observed
ATCol0-5G51130	918	Core	Observed	Core_Observed
ATCol0-5G51140	1398	Core	Observed	Core_Observed
ATCol0-5G60630	1875	Core	Observed	Core_Observed
ATCol0-5G60640	2058	Core	Observed	Core_Observed
ATCol0-5G60660	1877	Core	Observed	Core_Observed
ATCol0-1G19950	901	Core	Observed	Core_Observed
ATCol0-1G33190	1142	Core	Observed	Core_Observed
ATCol0-1G70040	991	Core	Observed	Core_Observed
ATCol0-2G29180	2140	Core	Observed	Core_Observed
ATCol0-2G52470	1255	Core	Observed	Core_Observed
ATCol0-3G63930	1259	Core	Observed	Core_Observed
ATCol0-5G23350	1252	Core	Observed	Core_Observed
ATCol0-2G29820	2457	Core	Observed	Core_Observed
ATCol0-2G37150	2673	Core	Observed	Core_Observed
ATCol0-2G37540	2157	Core	Observed	Core_Observed
ATCol0-2G37550	447	Core	Observed	Core_Observed
ATCol0-2G37610	2537	Core	Observed	Core_Observed
ATCol0-3G35930	2655	Core	Observed	Core_Observed
ATCol0-3G35950	2652	Core	Observed	Core_Observed
ATCol0-3G35960	2646	Core	Observed	Core_Observed
ATCol0-3G35980	2673	Core	Observed	Core_Observed
ATCol0-2G20860	522	Core	Observed	Core_Observed
ATCol0-2G25580	525	Core	Observed	Core_Observed
ATCol0-2G34380	1346	Core	Observed	Core_Observed
ATCol0-3G57770	531	Core	Observed	Core_Observed
ATCol0-4G46150	519	Core	Observed	Core_Observed
ATCol0-4G50090	519	Core	Observed	Core_Observed
ATCol0-5G63720	1656	Core	Observed	Core_Observed
ATCol0-1G78000	3532	Core	Observed	Core_Observed
ATCol0-3G40680	3917	Core	Observed	Core_Observed
ATCol0-4G24960	5920	Core	Observed	Core_Observed
ATCol0-4G24980	5903	Core	Observed	Core_Observed
ATCol0-5G40290	4686	Core	Observed	Core_Observed
ATCol0-5G46620	4408	Core	Observed	Core_Observed
ATCol0-5G52550	4538	Core	Observed	Core_Observed
ATCol0-1G32410	1248	Core	Observed	Core_Observed
ATCol0-1G49740	2127	Core	Observed	Core_Observed
ATCol0-1G52740	1300	Core	Observed	Core_Observed
ATCol0-3G26390	1287	Core	Observed	Core_Observed
ATCol0-3G29320	1740	Core	Observed	Core_Observed
ATCol0-4G18780	1859	Core	Observed	Core_Observed
ATCol0-5G43480	974	Core	Observed	Core_Observed
ATCol0-2G13360	1029	Core	Observed	Core_Observed
ATCol0-2G21910	210	Core	Observed	Core_Observed
ATCol0-3G49760	557	Core	Observed	Core_Observed
ATCol0-4G46940	207	Core	Observed	Core_Observed
ATCol0-5G44580	474	Core	Observed	Core_Observed
ATCol0-5G60710	1234	Core	Observed	Core_Observed
ATCol0-5G68410	452	Core	Observed	Core_Observed
ATCol0-1G41830	10796	Core	Observed	Core_Observed
ATCol0-1G41840	3274	Core	Observed	Core_Observed
ATCol0-4G19590	3111	Core	Observed	Core_Observed
ATCol0-4G19600	3073	Core	Observed	Core_Observed
ATCol0-4G19610	2281	Core	Observed	Core_Observed
ATCol0-4G19630	3253	Core	Observed	Core_Observed
ATCol0-4G19640	3155	Core	Observed	Core_Observed
ATCol0-2G33610	1250	Core	Observed	Core_Observed
ATCol0-2G33620	3591	Core	Observed	Core_Observed
ATCol0-2G33700	1187	Core	Observed	Core_Observed
ATCol0-2G33760	1187	Core	Observed	Core_Observed
ATCol0-2G33770	1273	Core	Observed	Core_Observed
ATCol0-2G33780	1305	Core	Observed	Core_Observed
ATCol0-2G23290	222	Core	Observed	Core_Observed
ATCol0-2G23300	219	Core	Observed	Core_Observed
ATCol0-2G23310	219	Core	Observed	Core_Observed
ATCol0-2G23320	219	Core	Observed	Core_Observed
ATCol0-3G36130	225	Core	Observed	Core_Observed
ATCol0-3G36140	231	Core	Observed	Core_Observed
ATCol0-4G22230	231	Core	Observed	Core_Observed
ATCol0-3G15690	835	Core	Observed	Core_Observed
ATCol0-5G42940	765	Core	Observed	Core_Observed
ATCol0-5G42950	783	Core	Observed	Core_Observed
ATCol0-5G42960	8085	Core	Observed	Core_Observed
ATCol0-5G42970	776	Core	Observed	Core_Observed
ATCol0-5G42990	782	Core	Observed	Core_Observed
ATCol0-5G43000	776	Core	Observed	Core_Observed
ATCol0-5G43010	782	Core	Observed	Core_Observed
ATCol0-5G43020	775	Core	Observed	Core_Observed
ATCol0-2G26600	396	Core	Observed	Core_Observed
ATCol0-4G18250	318	Core	Observed	Core_Observed
ATCol0-4G40130	373	Core	Observed	Core_Observed
ATCol0-4G40140	365	Core	Observed	Core_Observed
ATCol0-4G40160	344	Core	Observed	Core_Observed
ATCol0-4G40170	347	Core	Observed	Core_Observed
ATCol0-4G40180	348	Core	Observed	Core_Observed
ATCol0-1G29160	351	Core	Observed	Core_Observed
ATCol0-1G75260	350	Core	Observed	Core_Observed
ATCol0-2G30450	345	Core	Observed	Core_Observed
ATCol0-2G30460	317	Core	Observed	Core_Observed
ATCol0-5G48680	335	Core	Observed	Core_Observed
ATCol0-5G48690	353	Core	Observed	Core_Observed
ATCol0-1G25580	2090	Core	Observed	Core_Observed
ATCol0-1G25600	2345	Core	Observed	Core_Observed
ATCol0-1G25610	2414	Core	Observed	Core_Observed
ATCol0-1G25620	2291	Core	Observed	Core_Observed
ATCol0-1G25630	2463	Core	Observed	Core_Observed
ATCol0-1G25640	2357	Core	Observed	Core_Observed
ATCol0-1G79200	2451	Core	Observed	Core_Observed
ATCol0-2G33710	1159	Core	Observed	Core_Observed
ATCol0-2G33720	1193	Core	Observed	Core_Observed
ATCol0-2G33730	1198	Core	Observed	Core_Observed
ATCol0-2G33740	1593	Core	Observed	Core_Observed
ATCol0-2G33750	3426	Core	Observed	Core_Observed
ATCol0-2G35070	1592	Core	Observed	Core_Observed
ATCol0-3G42060	1320	Core	Observed	Core_Observed
ATCol0-4G15970	615	Core	Observed	Core_Observed
ATCol0-4G16040	534	Core	Observed	Core_Observed
ATCol0-5G37280	1342	Core	Observed	Core_Observed
ATCol0-5G39210	1128	Core	Observed	Core_Observed
ATCol0-1G56040	1986	Core	Observed	Core_Observed
ATCol0-1G56050	2055	Core	Observed	Core_Observed
ATCol0-1G56060	2178	Core	Observed	Core_Observed
ATCol0-1G56070	1974	Core	Observed	Core_Observed
ATCol0-1G56080	1962	Core	Observed	Core_Observed
ATCol0-5G46270	2523	Core	Observed	Core_Observed
ATCol0-1G70400	189	Core	Observed	Core_Observed
ATCol0-1G70410	429	Core	Observed	Core_Observed
ATCol0-1G70430	3404	Core	Observed	Core_Observed
ATCol0-5G36240	573	Core	Observed	Core_Observed
ATCol0-5G36250	570	Core	Observed	Core_Observed
ATCol0-1G14420	568	Core	Observed	Core_Observed
ATCol0-2G36700	505	Core	Observed	Core_Observed
ATCol0-2G36710	486	Core	Observed	Core_Observed
ATCol0-2G36720	478	Core	Observed	Core_Observed
ATCol0-3G33010	484	Core	Observed	Core_Observed
ATCol0-3G33020	519	Core	Observed	Core_Observed
ATCol0-3G33040	919	Core	Observed	Core_Observed
ATCol0-3G33050	519	Core	Observed	Core_Observed
ATCol0-3G33060	888	Core	Observed	Core_Observed
ATCol0-5G35060	381	Core	Observed	Core_Observed
ATCol0-5G35140	870	Core	Observed	Core_Observed
ATCol0-5G35230	378	Core	Observed	Core_Observed
ATCol0-5G35250	864	Core	Observed	Core_Observed
ATCol0-5G35270	849	Core	Observed	Core_Observed
ATCol0-5G35710	672	Core	Observed	Core_Observed
ATCol0-5G36160	663	Core	Observed	Core_Observed
ATCol0-1G43020	2973	Core	Observed	Core_Observed
ATCol0-1G43130	24820	Core	Observed	Core_Observed
ATCol0-1G43660	3067	Core	Observed	Core_Observed
ATCol0-1G43960	3012	Core	Observed	Core_Observed
ATCol0-1G43990	3065	Core	Observed	Core_Observed
ATCol0-1G46470	2071	Core	Observed	Core_Observed
ATCol0-2G32770	3122	Core	Observed	Core_Observed
ATCol0-2G40710	2578	Core	Observed	Core_Observed
ATCol0-2G42010	2582	Core	Observed	Core_Observed
ATCol0-3G55020	2454	Core	Observed	Core_Observed
ATCol0-5G12300	2208	Core	Observed	Core_Observed
ATCol0-5G15490	3237	Core	Observed	Core_Observed
ATCol0-1G11750	3777	Core	Observed	Core_Observed
ATCol0-1G41120	3136	Core	Observed	Core_Observed
ATCol0-2G37630	3551	Core	Observed	Core_Observed
ATCol0-3G12490	3757	Core	Observed	Core_Observed
ATCol0-4G49550	3546	Core	Observed	Core_Observed
ATCol0-5G25670	3612	Core	Observed	Core_Observed
ATCol0-3G49550	315	Core	Observed	Core_Observed
ATCol0-1G16900	653	Core	Observed	Core_Observed
ATCol0-2G23970	1036	Core	Observed	Core_Observed
ATCol0-2G44430	660	Core	Observed	Core_Observed
ATCol0-3G47260	639	Core	Observed	Core_Observed
ATCol0-4G40300	944	Core	Observed	Core_Observed
ATCol0-5G64890	586	Core	Observed	Core_Observed
ATCol0-1G16500	474	Core	Observed	Core_Observed
ATCol0-1G54140	474	Core	Observed	Core_Observed
ATCol0-1G58940	468	Core	Observed	Core_Observed
ATCol0-2G33910	462	Core	Observed	Core_Observed
ATCol0-3G47470	471	Core	Observed	Core_Observed
ATCol0-5G64750	486	Core	Observed	Core_Observed
ATCol0-1G29070	808	Core	Observed	Core_Observed
ATCol0-1G74720	991	Core	Observed	Core_Observed
ATCol0-2G22630	234	Core	Observed	Core_Observed
ATCol0-2G26130	766	Core	Observed	Core_Observed
ATCol0-4G47850	246	Core	Observed	Core_Observed
ATCol0-4G50620	401	Core	Observed	Core_Observed
ATCol0-1G21310	3273	Core	Observed	Core_Observed
ATCol0-1G61440	3188	Core	Observed	Core_Observed
ATCol0-3G32300	2998	Core	Observed	Core_Observed
ATCol0-4G14610	3390	Core	Observed	Core_Observed
ATCol0-4G25080	3141	Core	Observed	Core_Observed
ATCol0-4G32540	3169	Core	Observed	Core_Observed
ATCol0-1G43550	1251	Core	Observed	Core_Observed
ATCol0-1G77790	1170	Core	Observed	Core_Observed
ATCol0-3G11910	1116	Core	Observed	Core_Observed
ATCol0-4G18080	1771	Core	Observed	Core_Observed
ATCol0-5G24770	1395	Core	Observed	Core_Observed
ATCol0-5G42300	1009	Core	Observed	Core_Observed
ATCol0-1G25520	1941	Core	Observed	Core_Observed
ATCol0-1G57170	2095	Core	Observed	Core_Observed
ATCol0-3G18990	2199	Core	Observed	Core_Observed
ATCol0-3G22420	2203	Core	Observed	Core_Observed
ATCol0-5G11520	2270	Core	Observed	Core_Observed
ATCol0-5G11530	2280	Core	Observed	Core_Observed
ATCol0-1G13850	1846	Core	Observed	Core_Observed
ATCol0-1G50450	1993	Core	Observed	Core_Observed
ATCol0-1G64000	2183	Core	Observed	Core_Observed
ATCol0-4G24510	1551	Core	Observed	Core_Observed
ATCol0-5G28680	1714	Core	Observed	Core_Observed
ATCol0-5G28690	1715	Core	Observed	Core_Observed
ATCol0-1G13770	1570	Core	Observed	Core_Observed
ATCol0-1G13780	1311	Core	Observed	Core_Observed
ATCol0-2G37140	1211	Core	Observed	Core_Observed
ATCol0-2G37640	1596	Core	Observed	Core_Observed
ATCol0-2G37650	1553	Core	Observed	Core_Observed
ATCol0-3G35920	578	Core	Observed	Core_Observed
ATCol0-1G36010	904	Core	Observed	Core_Observed
ATCol0-1G74000	371	Core	Observed	Core_Observed
ATCol0-3G40200	533	Core	Observed	Core_Observed
ATCol0-3G48970	685	Core	Observed	Core_Observed
ATCol0-5G23860	1067	Core	Observed	Core_Observed
ATCol0-5G43730	615	Core	Observed	Core_Observed
ATCol0-3G24850	6845	Core	Observed	Core_Observed
ATCol0-3G24860	1932	Core	Observed	Core_Observed
ATCol0-3G24870	1960	Core	Observed	Core_Observed
ATCol0-3G24890	11499	Core	Observed	Core_Observed
ATCol0-3G24900	1901	Core	Observed	Core_Observed
ATCol0-2G11740	1884	Core	Observed	Core_Observed
ATCol0-2G11750	1929	Core	Observed	Core_Observed
ATCol0-2G11770	1018	Core	Observed	Core_Observed
ATCol0-2G11780	1884	Core	Observed	Core_Observed
ATCol0-2G11810	1947	Core	Observed	Core_Observed
ATCol0-2G11820	1524	Core	Observed	Core_Observed
ATCol0-2G11830	1913	Core	Observed	Core_Observed
ATCol0-1G47930	445	Core	Observed	Core_Observed
ATCol0-2G48670	410	Core	Observed	Core_Observed
ATCol0-2G48680	427	Core	Observed	Core_Observed
ATCol0-2G48690	431	Core	Observed	Core_Observed
ATCol0-2G48710	389	Core	Observed	Core_Observed
ATCol0-2G14990	714	Core	Observed	Core_Observed
ATCol0-3G42000	1011	Core	Observed	Core_Observed
ATCol0-5G32220	675	Core	Observed	Core_Observed
ATCol0-5G39500	186	Core	Observed	Core_Observed
ATCol0-2G37330	1904	Core	Observed	Core_Observed
ATCol0-2G43780	1605	Core	Observed	Core_Observed
ATCol0-3G56280	1608	Core	Observed	Core_Observed
ATCol0-5G47500	1726	Core	Observed	Core_Observed
ATCol0-5G47510	1691	Core	Observed	Core_Observed
ATCol0-5G47520	1725	Core	Observed	Core_Observed
ATCol0-1G60150	451	Core	Observed	Core_Observed
ATCol0-2G11280	489	Core	Observed	Core_Observed
ATCol0-2G11300	524	Core	Observed	Core_Observed
ATCol0-2G11310	337	Core	Observed	Core_Observed
ATCol0-2G11320	415	Core	Observed	Core_Observed
ATCol0-5G68790	371	Core	Observed	Core_Observed
ATCol0-1G55660	1411	Core	Observed	Core_Observed
ATCol0-1G64660	1295	Core	Observed	Core_Observed
ATCol0-4G13420	918	Core	Observed	Core_Observed
ATCol0-5G12270	921	Core	Observed	Core_Observed
ATCol0-5G29520	1149	Core	Observed	Core_Observed
ATCol0-4G15900	2290	Core	Observed	Core_Observed
ATCol0-5G40870	2326	Core	Observed	Core_Observed
ATCol0-5G40940	2416	Core	Observed	Core_Observed
ATCol0-5G40950	3233	Core	Observed	Core_Observed
ATCol0-5G40970	1355	Core	Observed	Core_Observed
ATCol0-5G56690	2031	Core	Observed	Core_Observed
ATCol0-3G50940	294	Core	Observed	Core_Observed
ATCol0-3G50950	285	Core	Observed	Core_Observed
ATCol0-5G33010	279	Core	Observed	Core_Observed
ATCol0-5G33020	285	Core	Observed	Core_Observed
ATCol0-2G18820	1986	Core	Observed	Core_Observed
ATCol0-2G18840	1645	Core	Observed	Core_Observed
ATCol0-5G11360	1971	Core	Observed	Core_Observed
ATCol0-5G11370	1896	Core	Observed	Core_Observed
ATCol0-5G11380	1956	Core	Observed	Core_Observed
ATCol0-1G67080	916	Core	Observed	Core_Observed
ATCol0-5G38990	1503	Core	Observed	Core_Observed
ATCol0-5G46990	927	Core	Observed	Core_Observed
ATCol0-3G49590	4615	Core	Observed	Core_Observed
ATCol0-3G49600	1539	Core	Observed	Core_Observed
ATCol0-3G49610	1601	Core	Observed	Core_Observed
ATCol0-3G49620	1558	Core	Observed	Core_Observed
ATCol0-3G49630	1564	Core	Observed	Core_Observed
ATCol0-1G20270	2546	Core	Observed	Core_Observed
ATCol0-1G53960	1994	Core	Observed	Core_Observed
ATCol0-5G39620	2877	Core	Observed	Core_Observed
ATCol0-5G47620	4514	Core	Observed	Core_Observed
ATCol0-5G53220	4466	Core	Observed	Core_Observed
ATCol0-1G76520	4167	Core	Observed	Core_Observed
ATCol0-5G70240	3700	Core	Observed	Core_Observed
ATCol0-5G70250	3539	Core	Observed	Core_Observed
ATCol0-5G70260	3621	Core	Observed	Core_Observed
ATCol0-5G70270	201	Core	Observed	Core_Observed
ATCol0-5G70280	1944	Core	Observed	Core_Observed
ATCol0-1G47160	3033	Core	Observed	Core_Observed
ATCol0-1G59160	2484	Core	Observed	Core_Observed
ATCol0-1G59310	2516	Core	Observed	Core_Observed
ATCol0-1G59320	2532	Core	Observed	Core_Observed
ATCol0-4G32510	3239	Core	Observed	Core_Observed
ATCol0-2G19120	363	Core	Observed	Core_Observed
ATCol0-2G31830	363	Core	Observed	Core_Observed
ATCol0-3G49980	360	Core	Observed	Core_Observed
ATCol0-4G46450	363	Core	Observed	Core_Observed
ATCol0-5G57640	363	Core	Observed	Core_Observed
ATCol0-5G57660	366	Core	Observed	Core_Observed
ATCol0-4G26840	1040	Core	Observed	Core_Observed
ATCol0-4G26850	7117	Core	Observed	Core_Observed
ATCol0-4G26870	8013	Core	Observed	Core_Observed
ATCol0-4G26890	3902	Core	Observed	Core_Observed
ATCol0-4G26900	222	Core	Observed	Core_Observed
ATCol0-4G26910	31512	Core	Observed	Core_Observed
ATCol0-5G56220	4598	Core	Observed	Core_Observed
ATCol0-2G29120	3670	Core	Observed	Core_Observed
ATCol0-2G29130	3058	Core	Observed	Core_Observed
ATCol0-4G42730	3773	Core	Observed	Core_Observed
ATCol0-5G35280	3152	Core	Observed	Core_Observed
ATCol0-2G17530	765	Core	Observed	Core_Observed
ATCol0-4G16160	685	Core	Observed	Core_Observed
ATCol0-4G16210	324	Core	Observed	Core_Observed
ATCol0-5G39090	2195	Core	Observed	Core_Observed
ATCol0-1G24280	759	Core	Observed	Core_Observed
ATCol0-1G44300	243	Core	Observed	Core_Observed
ATCol0-2G39930	492	Core	Observed	Core_Observed
ATCol0-3G41650	345	Core	Observed	Core_Observed
ATCol0-5G25920	417	Core	Observed	Core_Observed
ATCol0-1G61730	924	Core	Observed	Core_Observed
ATCol0-1G62600	923	Core	Observed	Core_Observed
ATCol0-2G22130	849	Core	Observed	Core_Observed
ATCol0-3G47390	867	Core	Observed	Core_Observed
ATCol0-3G56930	1078	Core	Observed	Core_Observed
ATCol0-3G56940	1086	Core	Observed	Core_Observed
ATCol0-3G41230	363	Core	Observed	Core_Observed
ATCol0-3G41920	210	Core	Observed	Core_Observed
ATCol0-3G42410	444	Core	Observed	Core_Observed
ATCol0-3G45240	411	Core	Observed	Core_Observed
ATCol0-1G61100	447	Core	Observed	Core_Observed
ATCol0-1G61180	453	Core	Observed	Core_Observed
ATCol0-1G61200	453	Core	Observed	Core_Observed
ATCol0-1G61320	462	Core	Observed	Core_Observed
ATCol0-2G20940	1208	Core	Observed	Core_Observed
ATCol0-2G22200	1145	Core	Observed	Core_Observed
ATCol0-1G55720	2613	Core	Observed	Core_Observed
ATCol0-2G28490	2588	Core	Observed	Core_Observed
ATCol0-3G23860	2683	Core	Observed	Core_Observed
ATCol0-5G19780	2888	Core	Observed	Core_Observed
ATCol0-5G33410	2642	Core	Observed	Core_Observed
ATCol0-2G24010	994	Core	Observed	Core_Observed
ATCol0-2G24020	1235	Core	Observed	Core_Observed
ATCol0-4G40210	750	Core	Observed	Core_Observed
ATCol0-4G40220	985	Core	Observed	Core_Observed
ATCol0-5G61490	829	Core	Observed	Core_Observed
ATCol0-3G19450	1693	Core	Observed	Core_Observed
ATCol0-3G47280	1833	Core	Observed	Core_Observed
ATCol0-3G55190	1734	Core	Observed	Core_Observed
ATCol0-5G12620	1480	Core	Observed	Core_Observed
ATCol0-5G64870	1600	Core	Observed	Core_Observed
ATCol0-1G12820	851	Core	Observed	Core_Observed
ATCol0-1G19910	668	Core	Observed	Core_Observed
ATCol0-1G33440	534	Core	Observed	Core_Observed
ATCol0-2G38480	932	Core	Observed	Core_Observed
ATCol0-4G39250	917	Core	Observed	Core_Observed
ATCol0-1G30780	4335	Core	Observed	Core_Observed
ATCol0-1G76150	4791	Core	Observed	Core_Observed
ATCol0-1G76250	4945	Core	Observed	Core_Observed
ATCol0-1G76260	4548	Core	Observed	Core_Observed
ATCol0-2G32200	2054	Core	Observed	Core_Observed
ATCol0-1G25230	5274	Core	Observed	Core_Observed
ATCol0-1G80060	5353	Core	Observed	Core_Observed
ATCol0-3G26150	7078	Core	Observed	Core_Observed
ATCol0-3G27160	5823	Core	Observed	Core_Observed
ATCol0-5G35220	6353	Core	Observed	Core_Observed
ATCol0-2G26750	1121	Core	Observed	Core_Observed
ATCol0-2G49860	2106	Core	Observed	Core_Observed
ATCol0-4G51260	1348	Core	Observed	Core_Observed
ATCol0-5G19200	1311	Core	Observed	Core_Observed
ATCol0-5G70170	1231	Core	Observed	Core_Observed
ATCol0-2G33430	1643	Core	Observed	Core_Observed
ATCol0-2G42440	1736	Core	Observed	Core_Observed
ATCol0-2G44510	1189	Core	Observed	Core_Observed
ATCol0-3G57140	1030	Core	Observed	Core_Observed
ATCol0-5G11300	1617	Core	Observed	Core_Observed
ATCol0-1G35350	1608	Core	Observed	Core_Observed
ATCol0-1G35360	1593	Core	Observed	Core_Observed
ATCol0-1G35370	1584	Core	Observed	Core_Observed
ATCol0-1G35380	1659	Core	Observed	Core_Observed
ATCol0-1G35390	1590	Core	Observed	Core_Observed
ATCol0-1G10050	1289	Core	Observed	Core_Observed
ATCol0-2G22540	1422	Core	Observed	Core_Observed
ATCol0-2G52170	1218	Core	Observed	Core_Observed
ATCol0-3G55200	1818	Core	Observed	Core_Observed
ATCol0-4G11790	1220	Core	Observed	Core_Observed
ATCol0-1G52020	2331	Core	Observed	Core_Observed
ATCol0-3G59590	2322	Core	Observed	Core_Observed
ATCol0-4G20720	3891	Core	Observed	Core_Observed
ATCol0-5G16060	2385	Core	Observed	Core_Observed
ATCol0-5G21600	2310	Core	Observed	Core_Observed
ATCol0-2G28290	1552	Core	Observed	Core_Observed
ATCol0-2G28300	1384	Core	Observed	Core_Observed
ATCol0-4G41500	1682	Core	Observed	Core_Observed
ATCol0-4G41510	1749	Core	Observed	Core_Observed
ATCol0-4G41520	1096	Core	Observed	Core_Observed
ATCol0-1G49100	1296	Core	Observed	Core_Observed
ATCol0-1G65760	1177	Core	Observed	Core_Observed
ATCol0-1G73010	678	Core	Observed	Core_Observed
ATCol0-3G28390	699	Core	Observed	Core_Observed
ATCol0-5G41580	1284	Core	Observed	Core_Observed
ATCol0-1G55830	564	Core	Observed	Core_Observed
ATCol0-3G23680	561	Core	Observed	Core_Observed
ATCol0-3G23690	378	Core	Observed	Core_Observed
ATCol0-3G23700	561	Core	Observed	Core_Observed
ATCol0-5G53710	576	Core	Observed	Core_Observed
ATCol0-1G10630	1191	Core	Observed	Core_Observed
ATCol0-2G51230	1254	Core	Observed	Core_Observed
ATCol0-3G63040	1457	Core	Observed	Core_Observed
ATCol0-4G10570	1389	Core	Observed	Core_Observed
ATCol0-4G33900	1364	Core	Observed	Core_Observed
ATCol0-4G24070	761	Core	Observed	Core_Observed
ATCol0-5G42780	774	Core	Observed	Core_Observed
ATCol0-5G42800	769	Core	Observed	Core_Observed
ATCol0-5G42810	756	Core	Observed	Core_Observed
ATCol0-5G42820	798	Core	Observed	Core_Observed
ATCol0-1G16510	885	Core	Observed	Core_Observed
ATCol0-1G18820	1222	Core	Observed	Core_Observed
ATCol0-1G47990	922	Core	Observed	Core_Observed
ATCol0-3G48100	1664	Core	Observed	Core_Observed
ATCol0-5G64200	1387	Core	Observed	Core_Observed
ATCol0-1G66360	4510	Core	Observed	Core_Observed
ATCol0-1G78500	4143	Core	Observed	Core_Observed
ATCol0-1G78510	5103	Core	Observed	Core_Observed
ATCol0-1G78520	4303	Core	Observed	Core_Observed
ATCol0-1G78530	4302	Core	Observed	Core_Observed
ATCol0-1G67400	5092	Core	Observed	Core_Observed
ATCol0-3G16420	4306	Core	Observed	Core_Observed
ATCol0-3G16430	3732	Core	Observed	Core_Observed
ATCol0-3G16450	3536	Core	Observed	Core_Observed
ATCol0-5G54140	4696	Core	Observed	Core_Observed
ATCol0-2G47100	4973	Core	Observed	Core_Observed
ATCol0-4G10330	4339	Core	Observed	Core_Observed
ATCol0-4G20970	3699	Core	Observed	Core_Observed
ATCol0-4G20990	3731	Core	Observed	Core_Observed
ATCol0-4G21010	3586	Core	Observed	Core_Observed
ATCol0-1G36630	1242	Core	Observed	Core_Observed
ATCol0-1G36650	1133	Core	Observed	Core_Observed
ATCol0-1G36670	1143	Core	Observed	Core_Observed
ATCol0-2G28410	1176	Core	Observed	Core_Observed
ATCol0-3G11870	474	Core	Observed	Core_Observed
ATCol0-5G24690	482	Core	Observed	Core_Observed
ATCol0-5G24700	476	Core	Observed	Core_Observed
ATCol0-5G42610	495	Core	Observed	Core_Observed
ATCol0-5G58540	392	Core	Observed	Core_Observed
ATCol0-1G38800	804	Core	Observed	Core_Observed
ATCol0-1G38810	804	Core	Observed	Core_Observed
ATCol0-1G38820	804	Core	Observed	Core_Observed
ATCol0-2G39040	798	Core	Observed	Core_Observed
ATCol0-2G39050	801	Core	Observed	Core_Observed
ATCol0-1G41230	3197	Core	Observed	Core_Observed
ATCol0-2G52050	2274	Core	Observed	Core_Observed
ATCol0-2G52060	2467	Core	Observed	Core_Observed
ATCol0-2G52070	2139	Core	Observed	Core_Observed
ATCol0-5G61380	1914	Core	Observed	Core_Observed
ATCol0-3G39660	4855	Core	Observed	Core_Observed
ATCol0-3G39680	5231	Core	Observed	Core_Observed
ATCol0-3G39700	4460	Core	Observed	Core_Observed
ATCol0-3G39710	4543	Core	Observed	Core_Observed
ATCol0-3G39730	4418	Core	Observed	Core_Observed
ATCol0-4G18070	5716	Core	Observed	Core_Observed
ATCol0-4G22800	6210	Core	Observed	Core_Observed
ATCol0-4G23400	5787	Core	Observed	Core_Observed
ATCol0-5G53820	5686	Core	Observed	Core_Observed
ATCol0-1G18650	1302	Core	Observed	Core_Observed
ATCol0-1G18770	1058	Core	Observed	Core_Observed
ATCol0-1G18890	1024	Core	Observed	Core_Observed
ATCol0-1G40310	288	Core	Observed	Core_Observed
ATCol0-1G57630	798	Core	Observed	Core_Observed
ATCol0-1G53290	813	Core	Observed	Core_Observed
ATCol0-2G43660	1236	Core	Observed	Core_Observed
ATCol0-3G56140	935	Core	Observed	Core_Observed
ATCol0-4G14670	1150	Core	Observed	Core_Observed
ATCol0-4G22760	1149	Core	Observed	Core_Observed
ATCol0-3G37370	1670	Core	Observed	Core_Observed
ATCol0-3G37380	1648	Core	Observed	Core_Observed
ATCol0-3G37390	1668	Core	Observed	Core_Observed
ATCol0-3G37400	4976	Core	Observed	Core_Observed
ATCol0-5G62190	1580	Core	Observed	Core_Observed
ATCol0-2G45000	1199	Core	Observed	Core_Observed
ATCol0-3G18470	1120	Core	Observed	Core_Observed
ATCol0-3G20940	1412	Core	Observed	Core_Observed
ATCol0-3G57590	961	Core	Observed	Core_Observed
ATCol0-5G58690	1426	Core	Observed	Core_Observed
ATCol0-1G32020	1627	Core	Observed	Core_Observed
ATCol0-1G32050	2460	Core	Observed	Core_Observed
ATCol0-1G32060	1764	Core	Observed	Core_Observed
ATCol0-1G32070	1811	Core	Observed	Core_Observed
ATCol0-1G32080	2757	Core	Observed	Core_Observed
ATCol0-3G61380	1986	Core	Observed	Core_Observed
ATCol0-3G61400	393	Core	Observed	Core_Observed
ATCol0-3G61410	1572	Core	Observed	Core_Observed
ATCol0-3G61420	1980	Core	Observed	Core_Observed
ATCol0-3G61430	1443	Core	Observed	Core_Observed
ATCol0-3G61440	444	Core	Observed	Core_Observed
ATCol0-1G30820	2389	Core	Observed	Core_Observed
ATCol0-1G30830	2367	Core	Observed	Core_Observed
ATCol0-1G30840	2400	Core	Observed	Core_Observed
ATCol0-1G30870	2381	Core	Observed	Core_Observed
ATCol0-1G30890	2349	Core	Observed	Core_Observed
ATCol0-1G48220	693	Core	Observed	Core_Observed
ATCol0-3G10660	1401	Core	Observed	Core_Observed
ATCol0-4G16980	195	Core	Observed	Core_Observed
ATCol0-5G37370	687	Core	Observed	Core_Observed
ATCol0-5G40000	675	Core	Observed	Core_Observed
ATCol0-3G43880	437	Core	Observed	Core_Observed
ATCol0-5G38760	467	Core	Observed	Core_Observed
ATCol0-5G39780	1141	Core	Observed	Core_Observed
ATCol0-1G29460	1006	Core	Observed	Core_Observed
ATCol0-1G75070	1371	Core	Observed	Core_Observed
ATCol0-2G20770	805	Core	Observed	Core_Observed
ATCol0-4G46010	943	Core	Observed	Core_Observed
ATCol0-4G50270	1524	Core	Observed	Core_Observed
ATCol0-1G53130	273	Core	Observed	Core_Observed
ATCol0-1G66660	506	Core	Observed	Core_Observed
ATCol0-5G34650	260	Core	Observed	Core_Observed
ATCol0-5G39040	456	Core	Observed	Core_Observed
ATCol0-4G26410	1833	Core	Observed	Core_Observed
ATCol0-5G41220	1878	Core	Observed	Core_Observed
ATCol0-5G41250	1879	Core	Observed	Core_Observed
ATCol0-5G41760	1830	Core	Observed	Core_Observed
ATCol0-3G37200	1586	Core	Observed	Core_Observed
ATCol0-3G37210	1592	Core	Observed	Core_Observed
ATCol0-3G37220	1338	Core	Observed	Core_Observed
ATCol0-3G37230	1588	Core	Observed	Core_Observed
ATCol0-3G37240	1587	Core	Observed	Core_Observed
ATCol0-3G54810	986	Core	Observed	Core_Observed
ATCol0-3G54820	441	Core	Observed	Core_Observed
ATCol0-3G54830	1710	Core	Observed	Core_Observed
ATCol0-3G54840	1039	Core	Observed	Core_Observed
ATCol0-3G54850	582	Core	Observed	Core_Observed
ATCol0-5G39910	1523	Core	Observed	Core_Observed
ATCol0-1G65200	1159	Core	Observed	Core_Observed
ATCol0-1G65230	2105	Core	Observed	Core_Observed
ATCol0-1G65240	2014	Core	Observed	Core_Observed
ATCol0-1G65480	2051	Core	Observed	Core_Observed
ATCol0-1G11630	1681	Core	Observed	Core_Observed
ATCol0-1G18310	795	Core	Observed	Core_Observed
ATCol0-1G57090	1634	Core	Observed	Core_Observed
ATCol0-3G64180	1342	Core	Observed	Core_Observed
ATCol0-4G12490	994	Core	Observed	Core_Observed
ATCol0-1G35790	456	Core	Observed	Core_Observed
ATCol0-1G35800	456	Core	Observed	Core_Observed
ATCol0-1G35810	456	Core	Observed	Core_Observed
ATCol0-1G35820	456	Core	Observed	Core_Observed
ATCol0-1G35830	456	Core	Observed	Core_Observed
ATCol0-1G52310	3846	Core	Observed	Core_Observed
ATCol0-1G52320	4123	Core	Observed	Core_Observed
ATCol0-1G52330	3876	Core	Observed	Core_Observed
ATCol0-1G52340	3727	Core	Observed	Core_Observed
ATCol0-1G52370	4109	Core	Observed	Core_Observed
ATCol0-1G57790	9156	Core	Observed	Core_Observed
ATCol0-1G65390	2861	Core	Observed	Core_Observed
ATCol0-1G65410	3083	Core	Observed	Core_Observed
ATCol0-5G43410	3096	Core	Observed	Core_Observed
ATCol0-2G18280	1584	Core	Observed	Core_Observed
ATCol0-2G18300	1577	Core	Observed	Core_Observed
ATCol0-2G18330	983	Core	Observed	Core_Observed
ATCol0-2G18340	793	Core	Observed	Core_Observed
ATCol0-2G18380	231	Core	Observed	Core_Observed
ATCol0-2G18390	925	Core	Observed	Core_Observed
ATCol0-1G40880	2388	Core	Observed	Core_Observed
ATCol0-3G24720	3086	Core	Observed	Core_Observed
ATCol0-3G24750	6090	Core	Observed	Core_Observed
ATCol0-3G24770	2323	Core	Observed	Core_Observed
ATCol0-3G41990	2570	Core	Observed	Core_Observed
ATCol0-3G42100	2891	Core	Observed	Core_Observed
ATCol0-3G46920	1914	Core	Observed	Core_Observed
ATCol0-3G46930	1659	Core	Observed	Core_Observed
ATCol0-3G46940	2304	Core	Observed	Core_Observed
ATCol0-3G46950	1899	Core	Observed	Core_Observed
ATCol0-3G46960	1900	Core	Observed	Core_Observed
ATCol0-1G42940	3675	Core	Observed	Core_Observed
ATCol0-1G71280	3268	Core	Observed	Core_Observed
ATCol0-2G18740	4588	Core	Observed	Core_Observed
ATCol0-2G18750	3790	Core	Observed	Core_Observed
ATCol0-4G44550	3635	Core	Observed	Core_Observed
ATCol0-1G59340	969	Core	Observed	Core_Observed
ATCol0-1G59360	1666	Core	Observed	Core_Observed
ATCol0-1G59370	963	Core	Observed	Core_Observed
ATCol0-1G59400	957	Core	Observed	Core_Observed
ATCol0-1G64160	1521	Core	Observed	Core_Observed
ATCol0-1G64190	1536	Core	Observed	Core_Observed
ATCol0-1G64200	1536	Core	Observed	Core_Observed
ATCol0-1G64210	1533	Core	Observed	Core_Observed
ATCol0-2G18080	1539	Core	Observed	Core_Observed
ATCol0-2G29330	1773	Core	Observed	Core_Observed
ATCol0-4G17440	1542	Core	Observed	Core_Observed
ATCol0-4G17450	2070	Core	Observed	Core_Observed
ATCol0-5G15820	1398	Core	Observed	Core_Observed
ATCol0-5G15830	2022	Core	Observed	Core_Observed
ATCol0-5G53750	1830	Core	Observed	Core_Observed
ATCol0-1G72740	12645	Core	Observed	Core_Observed
ATCol0-1G72750	2364	Core	Observed	Core_Observed
ATCol0-5G40320	2665	Core	Observed	Core_Observed
ATCol0-5G40330	649	Core	Observed	Core_Observed
ATCol0-3G23150	387	Core	Observed	Core_Observed
ATCol0-3G23160	2369	Core	Observed	Core_Observed
ATCol0-3G52530	1239	Core	Observed	Core_Observed
ATCol0-5G45770	2916	Core	Observed	Core_Observed
ATCol0-5G50410	2599	Core	Observed	Core_Observed
ATCol0-1G58990	399	Core	Observed	Core_Observed
ATCol0-1G59000	399	Core	Observed	Core_Observed
ATCol0-1G59010	399	Core	Observed	Core_Observed
ATCol0-5G39390	324	Core	Observed	Core_Observed
ATCol0-1G21670	2546	Core	Observed	Core_Observed
ATCol0-1G21980	1866	Core	Observed	Core_Observed
ATCol0-1G22070	2476	Core	Observed	Core_Observed
ATCol0-1G22140	1935	Core	Observed	Core_Observed
ATCol0-1G43430	189	Core	Observed	Core_Observed
ATCol0-1G43440	7283	Core	Observed	Core_Observed
ATCol0-1G43450	548	Core	Observed	Core_Observed
ATCol0-1G43460	521	Core	Observed	Core_Observed
ATCol0-1G43470	521	Core	Observed	Core_Observed
ATCol0-1G43480	222	Core	Observed	Core_Observed
ATCol0-1G43500	530	Core	Observed	Core_Observed
ATCol0-1G43510	369	Core	Observed	Core_Observed
ATCol0-3G43990	860	Core	Observed	Core_Observed
ATCol0-4G18800	2298	Core	Observed	Core_Observed
ATCol0-4G34080	2156	Core	Observed	Core_Observed
ATCol0-2G44520	264	Core	Observed	Core_Observed
ATCol0-3G54730	174	Core	Observed	Core_Observed
ATCol0-3G57170	240	Core	Observed	Core_Observed
ATCol0-1G25370	2556	Core	Observed	Core_Observed
ATCol0-1G51910	2565	Core	Observed	Core_Observed
ATCol0-5G47860	2547	Core	Observed	Core_Observed
ATCol0-5G47870	2589	Core	Observed	Core_Observed
ATCol0-4G38370	213	Core	Observed	Core_Observed
ATCol0-4G38380	189	Core	Observed	Core_Observed
ATCol0-4G38390	189	Core	Observed	Core_Observed
ATCol0-5G58930	192	Core	Observed	Core_Observed
ATCol0-1G36880	4099	Core	Observed	Core_Observed
ATCol0-2G46610	4924	Core	Observed	Core_Observed
ATCol0-3G59050	4721	Core	Observed	Core_Observed
ATCol0-4G48960	3584	Core	Observed	Core_Observed
ATCol0-2G37060	4205	Core	Observed	Core_Observed
ATCol0-2G37070	24824	Core	Observed	Core_Observed
ATCol0-2G37080	3581	Core	Observed	Core_Observed
ATCol0-4G24940	26290	Core	Observed	Core_Observed
ATCol0-4G24540	1638	Core	Observed	Core_Observed
ATCol0-5G58770	1671	Core	Observed	Core_Observed
ATCol0-5G58790	1260	Core	Observed	Core_Observed
ATCol0-5G58800	1791	Core	Observed	Core_Observed
ATCol0-5G58810	2308	Core	Observed	Core_Observed
ATCol0-3G40310	839	Core	Observed	Core_Observed
ATCol0-3G40320	988	Core	Observed	Core_Observed
ATCol0-3G40330	1012	Core	Observed	Core_Observed
ATCol0-5G43590	845	Core	Observed	Core_Observed
ATCol0-5G43600	885	Core	Observed	Core_Observed
ATCol0-1G66220	309	Core	Observed	Core_Observed
ATCol0-5G41950	312	Core	Observed	Core_Observed
ATCol0-5G41960	312	Core	Observed	Core_Observed
ATCol0-5G41990	288	Core	Observed	Core_Observed
ATCol0-2G27940	976	Core	Observed	Core_Observed
ATCol0-2G27960	715	Core	Observed	Core_Observed
ATCol0-2G27970	210	Core	Observed	Core_Observed
ATCol0-2G27980	951	Core	Observed	Core_Observed
ATCol0-2G33870	912	Core	Observed	Core_Observed
ATCol0-2G33880	825	Core	Observed	Core_Observed
ATCol0-2G33890	851	Core	Observed	Core_Observed
ATCol0-2G33900	768	Core	Observed	Core_Observed
ATCol0-1G13290	1109	Core	Observed	Core_Observed
ATCol0-1G42530	298	Core	Observed	Core_Observed
ATCol0-5G18400	806	Core	Observed	Core_Observed
ATCol0-5G18410	807	Core	Observed	Core_Observed
ATCol0-1G58280	971	Core	Observed	Core_Observed
ATCol0-1G58440	1197	Core	Observed	Core_Observed
ATCol0-1G58530	1196	Core	Observed	Core_Observed
ATCol0-2G46900	1383	Core	Observed	Core_Observed
ATCol0-3G59200	1064	Core	Observed	Core_Observed
ATCol0-2G14030	853	Core	Observed	Core_Observed
ATCol0-2G45380	864	Core	Observed	Core_Observed
ATCol0-2G45390	767	Core	Observed	Core_Observed
ATCol0-5G53080	803	Core	Observed	Core_Observed
ATCol0-1G56870	6865	Core	Observed	Core_Observed
ATCol0-1G56880	5957	Core	Observed	Core_Observed
ATCol0-1G56890	6018	Core	Observed	Core_Observed
ATCol0-1G56900	5710	Core	Observed	Core_Observed
ATCol0-3G56820	1026	Core	Observed	Core_Observed
ATCol0-3G58210	1135	Core	Observed	Core_Observed
ATCol0-3G58240	1464	Core	Observed	Core_Observed
ATCol0-5G43550	1812	Core	Observed	Core_Observed
ATCol0-1G30760	603	Core	Observed	Core_Observed
ATCol0-1G76240	591	Core	Observed	Core_Observed
ATCol0-3G44880	603	Core	Observed	Core_Observed
ATCol0-3G44890	597	Core	Observed	Core_Observed
ATCol0-1G54960	2037	Core	Observed	Core_Observed
ATCol0-4G37820	712	Core	Observed	Core_Observed
ATCol0-5G59600	786	Core	Observed	Core_Observed
ATCol0-5G59800	339	Core	Observed	Core_Observed
ATCol0-1G45460	1514	Core	Observed	Core_Observed
ATCol0-1G45470	387	Core	Observed	Core_Observed
ATCol0-1G46310	5824	Core	Observed	Core_Observed
ATCol0-4G16030	312	Core	Observed	Core_Observed
ATCol0-1G11940	363	Core	Observed	Core_Observed
ATCol0-3G15110	360	Core	Observed	Core_Observed
ATCol0-3G26900	417	Core	Observed	Core_Observed
ATCol0-4G25520	351	Core	Observed	Core_Observed
ATCol0-1G46300	1062	Core	Observed	Core_Observed
ATCol0-4G14890	891	Core	Observed	Core_Observed
ATCol0-3G45100	1061	Core	Observed	Core_Observed
ATCol0-3G45450	448	Core	Observed	Core_Observed
ATCol0-1G35540	1446	Core	Observed	Core_Observed
ATCol0-3G40800	1443	Core	Observed	Core_Observed
ATCol0-5G24190	1443	Core	Observed	Core_Observed
ATCol0-5G43150	1443	Core	Observed	Core_Observed
ATCol0-1G11140	1439	Core	Observed	Core_Observed
ATCol0-3G21480	1908	Core	Observed	Core_Observed
ATCol0-4G27460	1704	Core	Observed	Core_Observed
ATCol0-5G51720	1690	Core	Observed	Core_Observed
ATCol0-1G32960	1340	Core	Observed	Core_Observed
ATCol0-1G32970	1365	Core	Observed	Core_Observed
ATCol0-1G70220	1195	Core	Observed	Core_Observed
ATCol0-2G40770	987	Core	Observed	Core_Observed
ATCol0-3G54000	1277	Core	Observed	Core_Observed
ATCol0-1G55980	177	Core	Observed	Core_Observed
ATCol0-3G23550	183	Core	Observed	Core_Observed
ATCol0-4G36930	180	Core	Observed	Core_Observed
ATCol0-5G61430	183	Core	Observed	Core_Observed
ATCol0-1G13600	5299	Core	Observed	Core_Observed
ATCol0-2G31630	5063	Core	Observed	Core_Observed
ATCol0-3G44840	4598	Core	Observed	Core_Observed
ATCol0-5G29830	5556	Core	Observed	Core_Observed
ATCol0-1G64600	1058	Core	Observed	Core_Observed
[truncated: 29,382 more rows]

## Sheet: Figure5d
gene_name	pfam_cnt	grp	class	idx	fill
ATCol0-1G44910	0	Core	Observed	Core_Observed	Core
ATCol0-1G44930	0	Core	Observed	Core_Observed	Core
ATCol0-1G44940	0	Core	Observed	Core_Observed	Core
ATCol0-1G44950	0	Core	Observed	Core_Observed	Core
ATCol0-1G44960	0	Core	Observed	Core_Observed	Core
ATCol0-1G44970	0	Core	Observed	Core_Observed	Core
ATCol0-1G45100	0	Core	Observed	Core_Observed	Core
ATCol0-1G45110	0	Core	Observed	Core_Observed	Core
ATCol0-1G45300	0	Core	Observed	Core_Observed	Core
ATCol0-1G45350	0	Core	Observed	Core_Observed	Core
ATCol0-1G45360	0	Core	Observed	Core_Observed	Core
ATCol0-1G45400	0	Core	Observed	Core_Observed	Core
ATCol0-2G15710	0	Core	Observed	Core_Observed	Core
ATCol0-2G15730	0	Core	Observed	Core_Observed	Core
ATCol0-2G15760	0	Core	Observed	Core_Observed	Core
ATCol0-2G15780	0	Core	Observed	Core_Observed	Core
ATCol0-2G15790	0	Core	Observed	Core_Observed	Core
ATCol0-2G15800	0	Core	Observed	Core_Observed	Core
ATCol0-2G15830	0	Core	Observed	Core_Observed	Core
ATCol0-2G15840	0	Core	Observed	Core_Observed	Core
ATCol0-2G15860	0	Core	Observed	Core_Observed	Core
ATCol0-2G15870	0	Core	Observed	Core_Observed	Core
ATCol0-2G16060	0	Core	Observed	Core_Observed	Core
ATCol0-2G16070	0	Core	Observed	Core_Observed	Core
ATCol0-2G16090	0	Core	Observed	Core_Observed	Core
ATCol0-2G16110	0	Core	Observed	Core_Observed	Core
ATCol0-2G16150	0	Core	Observed	Core_Observed	Core
ATCol0-2G16240	0	Core	Observed	Core_Observed	Core
ATCol0-2G16270	0	Core	Observed	Core_Observed	Core
ATCol0-2G16290	0	Core	Observed	Core_Observed	Core
ATCol0-2G16300	0	Core	Observed	Core_Observed	Core
ATCol0-2G16310	0	Core	Observed	Core_Observed	Core
ATCol0-2G16320	0	Core	Observed	Core_Observed	Core
ATCol0-2G16330	0	Core	Observed	Core_Observed	Core
ATCol0-2G16370	0	Core	Observed	Core_Observed	Core
ATCol0-2G16440	0	Core	Observed	Core_Observed	Core
ATCol0-2G16500	0	Core	Observed	Core_Observed	Core
ATCol0-2G16510	0	Core	Observed	Core_Observed	Core
ATCol0-2G16530	0	Core	Observed	Core_Observed	Core
ATCol0-2G16550	0	Core	Observed	Core_Observed	Core
ATCol0-2G16570	0	Core	Observed	Core_Observed	Core
ATCol0-2G16630	0	Core	Observed	Core_Observed	Core
ATCol0-2G16660	0	Core	Observed	Core_Observed	Core
ATCol0-2G16670	0	Core	Observed	Core_Observed	Core
ATCol0-2G16690	0	Core	Observed	Core_Observed	Core
ATCol0-2G16700	0	Core	Observed	Core_Observed	Core
ATCol0-2G16720	0	Core	Observed	Core_Observed	Core
ATCol0-2G16740	0	Core	Observed	Core_Observed	Core
ATCol0-2G16800	0	Core	Observed	Core_Observed	Core
ATCol0-2G16810	0	Core	Observed	Core_Observed	Core
ATCol0-2G16830	0	Core	Observed	Core_Observed	Core
ATCol0-2G16920	0	Core	Observed	Core_Observed	Core
ATCol0-2G16950	0	Core	Observed	Core_Observed	Core
ATCol0-2G16970	0	Core	Observed	Core_Observed	Core
ATCol0-2G16980	0	Core	Observed	Core_Observed	Core
ATCol0-2G16990	0	Core	Observed	Core_Observed	Core
ATCol0-2G17000	0	Core	Observed	Core_Observed	Core
ATCol0-2G17010	0	Core	Observed	Core_Observed	Core
ATCol0-2G17020	0	Core	Observed	Core_Observed	Core
ATCol0-2G17030	0	Core	Observed	Core_Observed	Core
ATCol0-2G17040	0	Core	Observed	Core_Observed	Core
ATCol0-2G17050	0	Core	Observed	Core_Observed	Core
ATCol0-2G17060	0	Core	Observed	Core_Observed	Core
ATCol0-2G17100	0	Core	Observed	Core_Observed	Core
ATCol0-2G17370	0	Core	Observed	Core_Observed	Core
ATCol0-3G42550	0	Core	Observed	Core_Observed	Core
ATCol0-3G42560	0	Core	Observed	Core_Observed	Core
ATCol0-3G42630	0	Core	Observed	Core_Observed	Core
ATCol0-3G42640	0	Core	Observed	Core_Observed	Core
ATCol0-3G42650	0	Core	Observed	Core_Observed	Core
ATCol0-3G42830	0	Core	Observed	Core_Observed	Core
ATCol0-3G42840	0	Core	Observed	Core_Observed	Core
ATCol0-3G43130	0	Core	Observed	Core_Observed	Core
ATCol0-3G43300	0	Core	Observed	Core_Observed	Core
ATCol0-3G43610	0	Core	Observed	Core_Observed	Core
ATCol0-3G43620	0	Core	Observed	Core_Observed	Core
ATCol0-3G43630	0	Core	Observed	Core_Observed	Core
ATCol0-3G43640	0	Core	Observed	Core_Observed	Core
ATCol0-3G43670	0	Core	Observed	Core_Observed	Core
ATCol0-3G43700	0	Core	Observed	Core_Observed	Core
ATCol0-3G43730	0	Core	Observed	Core_Observed	Core
ATCol0-3G43740	0	Core	Observed	Core_Observed	Core
ATCol0-3G43750	0	Core	Observed	Core_Observed	Core
ATCol0-4G15950	0	Core	Observed	Core_Observed	Core
ATCol0-4G16330	0	Core	Observed	Core_Observed	Core
ATCol0-4G16340	0	Core	Observed	Core_Observed	Core
ATCol0-4G16350	0	Core	Observed	Core_Observed	Core
ATCol0-4G16370	0	Core	Observed	Core_Observed	Core
ATCol0-4G16380	0	Core	Observed	Core_Observed	Core
ATCol0-4G16410	0	Core	Observed	Core_Observed	Core
ATCol0-4G16500	0	Core	Observed	Core_Observed	Core
ATCol0-4G16510	0	Core	Observed	Core_Observed	Core
ATCol0-4G16530	0	Core	Observed	Core_Observed	Core
ATCol0-4G16540	0	Core	Observed	Core_Observed	Core
ATCol0-4G16620	0	Core	Observed	Core_Observed	Core
ATCol0-4G16630	0	Core	Observed	Core_Observed	Core
ATCol0-4G16640	0	Core	Observed	Core_Observed	Core
ATCol0-4G16650	0	Core	Observed	Core_Observed	Core
ATCol0-4G16660	0	Core	Observed	Core_Observed	Core
ATCol0-4G16680	0	Core	Observed	Core_Observed	Core
ATCol0-4G16730	0	Core	Observed	Core_Observed	Core
ATCol0-5G37550	0	Core	Observed	Core_Observed	Core
ATCol0-5G37560	0	Core	Observed	Core_Observed	Core
ATCol0-5G37580	0	Core	Observed	Core_Observed	Core
ATCol0-5G37590	0	Core	Observed	Core_Observed	Core
ATCol0-5G37600	0	Core	Observed	Core_Observed	Core
ATCol0-5G37610	0	Core	Observed	Core_Observed	Core
ATCol0-5G37630	0	Core	Observed	Core_Observed	Core
ATCol0-5G37770	0	Core	Observed	Core_Observed	Core
ATCol0-5G37930	0	Core	Observed	Core_Observed	Core
ATCol0-5G37990	0	Core	Observed	Core_Observed	Core
ATCol0-5G38030	0	Core	Observed	Core_Observed	Core
ATCol0-5G38210	0	Core	Observed	Core_Observed	Core
ATCol0-5G38230	0	Core	Observed	Core_Observed	Core
ATCol0-5G38250	0	Core	Observed	Core_Observed	Core
ATCol0-5G38400	0	Core	Observed	Core_Observed	Core
ATCol0-5G38410	0	Core	Observed	Core_Observed	Core
ATCol0-5G38490	0	Core	Observed	Core_Observed	Core
ATCol0-5G38520	0	Core	Observed	Core_Observed	Core
ATCol0-5G38540	0	Core	Observed	Core_Observed	Core
ATCol0-5G38570	0	Core	Observed	Core_Observed	Core
ATCol0-5G38630	0	Core	Observed	Core_Observed	Core
ATCol0-5G38650	0	Core	Observed	Core_Observed	Core
ATCol0-5G38670	0	Core	Observed	Core_Observed	Core
ATCol0-UG10010	0	Core	Observed	Core_Observed	Core
ATCol0-UG10030	0	Core	Observed	Core_Observed	Core
ATCol0-UG10050	0	Core	Observed	Core_Observed	Core
ATCol0-1G44840	0	Core	Observed	Core_Observed	Core
ATCol0-1G44850	0	Core	Observed	Core_Observed	Core
ATCol0-1G44990	0	Core	Observed	Core_Observed	Core
ATCol0-1G45040	0	Core	Observed	Core_Observed	Core
ATCol0-1G45050	0	Core	Observed	Core_Observed	Core
ATCol0-1G45060	0	Core	Observed	Core_Observed	Core
ATCol0-1G45080	0	Core	Observed	Core_Observed	Core
ATCol0-1G45130	0	Core	Observed	Core_Observed	Core
ATCol0-1G45140	0	Core	Observed	Core_Observed	Core
ATCol0-1G45150	0	Core	Observed	Core_Observed	Core
ATCol0-1G45160	0	Core	Observed	Core_Observed	Core
ATCol0-1G45170	0	Core	Observed	Core_Observed	Core
ATCol0-1G45190	0	Core	Observed	Core_Observed	Core
ATCol0-1G45200	0	Core	Observed	Core_Observed	Core
ATCol0-1G45210	0	Core	Observed	Core_Observed	Core
ATCol0-1G45230	0	Core	Observed	Core_Observed	Core
ATCol0-1G45240	0	Core	Observed	Core_Observed	Core
ATCol0-1G45260	0	Core	Observed	Core_Observed	Core
ATCol0-1G45280	0	Core	Observed	Core_Observed	Core
ATCol0-1G45310	0	Core	Observed	Core_Observed	Core
ATCol0-1G45330	0	Core	Observed	Core_Observed	Core
ATCol0-1G45340	0	Core	Observed	Core_Observed	Core
ATCol0-1G45370	0	Core	Observed	Core_Observed	Core
ATCol0-1G45380	0	Core	Observed	Core_Observed	Core
ATCol0-1G45390	0	Core	Observed	Core_Observed	Core
ATCol0-2G15740	0	Core	Observed	Core_Observed	Core
ATCol0-2G15810	0	Core	Observed	Core_Observed	Core
ATCol0-2G15850	0	Core	Observed	Core_Observed	Core
ATCol0-2G15960	0	Core	Observed	Core_Observed	Core
ATCol0-2G15970	0	Core	Observed	Core_Observed	Core
ATCol0-2G15980	0	Core	Observed	Core_Observed	Core
ATCol0-2G15990	0	Core	Observed	Core_Observed	Core
ATCol0-2G16000	0	Core	Observed	Core_Observed	Core
ATCol0-2G16010	0	Core	Observed	Core_Observed	Core
ATCol0-2G16020	0	Core	Observed	Core_Observed	Core
ATCol0-2G16050	0	Core	Observed	Core_Observed	Core
ATCol0-2G16080	0	Core	Observed	Core_Observed	Core
ATCol0-2G16130	0	Core	Observed	Core_Observed	Core
ATCol0-2G16140	0	Core	Observed	Core_Observed	Core
ATCol0-2G16180	0	Core	Observed	Core_Observed	Core
ATCol0-2G16200	0	Core	Observed	Core_Observed	Core
ATCol0-2G16210	0	Core	Observed	Core_Observed	Core
ATCol0-2G16220	0	Core	Observed	Core_Observed	Core
ATCol0-2G16230	0	Core	Observed	Core_Observed	Core
ATCol0-2G16250	0	Core	Observed	Core_Observed	Core
ATCol0-2G16260	0	Core	Observed	Core_Observed	Core
ATCol0-2G16280	0	Core	Observed	Core_Observed	Core
ATCol0-2G16340	0	Core	Observed	Core_Observed	Core
ATCol0-2G16380	0	Core	Observed	Core_Observed	Core
ATCol0-2G16420	0	Core	Observed	Core_Observed	Core
ATCol0-2G16430	0	Core	Observed	Core_Observed	Core
ATCol0-2G16450	0	Core	Observed	Core_Observed	Core
ATCol0-2G16520	0	Core	Observed	Core_Observed	Core
ATCol0-2G16540	0	Core	Observed	Core_Observed	Core
ATCol0-2G16580	0	Core	Observed	Core_Observed	Core
ATCol0-2G16600	0	Core	Observed	Core_Observed	Core
ATCol0-2G16610	0	Core	Observed	Core_Observed	Core
ATCol0-2G16750	0	Core	Observed	Core_Observed	Core
ATCol0-2G16760	0	Core	Observed	Core_Observed	Core
ATCol0-2G16770	0	Core	Observed	Core_Observed	Core
ATCol0-2G16780	0	Core	Observed	Core_Observed	Core
ATCol0-2G16840	0	Core	Observed	Core_Observed	Core
ATCol0-2G16850	0	Core	Observed	Core_Observed	Core
ATCol0-2G16870	0	Core	Observed	Core_Observed	Core
ATCol0-2G16890	0	Core	Observed	Core_Observed	Core
ATCol0-2G16900	0	Core	Observed	Core_Observed	Core
ATCol0-2G16910	0	Core	Observed	Core_Observed	Core
ATCol0-2G16940	0	Core	Observed	Core_Observed	Core
ATCol0-2G16960	0	Core	Observed	Core_Observed	Core
ATCol0-2G17070	0	Core	Observed	Core_Observed	Core
ATCol0-2G17080	0	Core	Observed	Core_Observed	Core
ATCol0-2G17090	0	Core	Observed	Core_Observed	Core
ATCol0-2G17110	0	Core	Observed	Core_Observed	Core
ATCol0-2G17140	0	Core	Observed	Core_Observed	Core
ATCol0-2G17290	0	Core	Observed	Core_Observed	Core
ATCol0-2G17300	0	Core	Observed	Core_Observed	Core
ATCol0-2G17310	0	Core	Observed	Core_Observed	Core
ATCol0-2G17330	0	Core	Observed	Core_Observed	Core
ATCol0-2G17340	0	Core	Observed	Core_Observed	Core
ATCol0-2G17350	0	Core	Observed	Core_Observed	Core
ATCol0-2G17380	0	Core	Observed	Core_Observed	Core
ATCol0-2G17390	0	Core	Observed	Core_Observed	Core
ATCol0-2G17400	0	Core	Observed	Core_Observed	Core
ATCol0-3G42590	0	Core	Observed	Core_Observed	Core
ATCol0-3G42970	0	Core	Observed	Core_Observed	Core
ATCol0-3G42990	0	Core	Observed	Core_Observed	Core
ATCol0-3G43080	0	Core	Observed	Core_Observed	Core
ATCol0-3G43210	0	Core	Observed	Core_Observed	Core
ATCol0-3G43230	0	Core	Observed	Core_Observed	Core
ATCol0-3G43240	0	Core	Observed	Core_Observed	Core
ATCol0-3G43280	0	Core	Observed	Core_Observed	Core
ATCol0-3G43290	0	Core	Observed	Core_Observed	Core
ATCol0-3G43350	0	Core	Observed	Core_Observed	Core
ATCol0-3G43360	0	Core	Observed	Core_Observed	Core
ATCol0-3G43370	0	Core	Observed	Core_Observed	Core
ATCol0-3G43380	0	Core	Observed	Core_Observed	Core
ATCol0-3G43390	0	Core	Observed	Core_Observed	Core
ATCol0-3G43410	0	Core	Observed	Core_Observed	Core
ATCol0-3G43420	0	Core	Observed	Core_Observed	Core
ATCol0-3G43430	0	Core	Observed	Core_Observed	Core
ATCol0-3G43440	0	Core	Observed	Core_Observed	Core
ATCol0-3G43470	0	Core	Observed	Core_Observed	Core
ATCol0-3G43490	0	Core	Observed	Core_Observed	Core
ATCol0-3G43510	0	Core	Observed	Core_Observed	Core
ATCol0-3G43530	0	Core	Observed	Core_Observed	Core
ATCol0-3G43540	0	Core	Observed	Core_Observed	Core
ATCol0-3G43550	0	Core	Observed	Core_Observed	Core
ATCol0-3G43590	0	Core	Observed	Core_Observed	Core
ATCol0-3G43760	0	Core	Observed	Core_Observed	Core
ATCol0-3G43780	0	Core	Observed	Core_Observed	Core
ATCol0-4G16420	0	Core	Observed	Core_Observed	Core
ATCol0-4G16430	0	Core	Observed	Core_Observed	Core
ATCol0-4G16480	0	Core	Observed	Core_Observed	Core
ATCol0-4G16520	0	Core	Observed	Core_Observed	Core
ATCol0-4G16570	0	Core	Observed	Core_Observed	Core
ATCol0-4G16580	0	Core	Observed	Core_Observed	Core
ATCol0-4G16590	0	Core	Observed	Core_Observed	Core
ATCol0-4G16600	0	Core	Observed	Core_Observed	Core
ATCol0-5G37570	0	Core	Observed	Core_Observed	Core
ATCol0-5G37790	0	Core	Observed	Core_Observed	Core
ATCol0-5G37810	0	Core	Observed	Core_Observed	Core
ATCol0-5G37820	0	Core	Observed	Core_Observed	Core
ATCol0-5G37830	0	Core	Observed	Core_Observed	Core
ATCol0-5G37840	0	Core	Observed	Core_Observed	Core
ATCol0-5G37860	0	Core	Observed	Core_Observed	Core
ATCol0-5G37880	0	Core	Observed	Core_Observed	Core
ATCol0-5G37920	0	Core	Observed	Core_Observed	Core
ATCol0-5G37950	0	Core	Observed	Core_Observed	Core
ATCol0-5G38000	0	Core	Observed	Core_Observed	Core
ATCol0-5G38010	0	Core	Observed	Core_Observed	Core
ATCol0-5G38100	0	Core	Observed	Core_Observed	Core
ATCol0-5G38170	0	Core	Observed	Core_Observed	Core
ATCol0-5G38180	0	Core	Observed	Core_Observed	Core
ATCol0-5G38190	0	Core	Observed	Core_Observed	Core
ATCol0-5G38320	0	Core	Observed	Core_Observed	Core
ATCol0-5G38330	0	Core	Observed	Core_Observed	Core
ATCol0-5G38350	0	Core	Observed	Core_Observed	Core
ATCol0-5G38420	0	Core	Observed	Core_Observed	Core
ATCol0-5G38430	0	Core	Observed	Core_Observed	Core
ATCol0-5G38440	0	Core	Observed	Core_Observed	Core
ATCol0-5G38460	0	Core	Observed	Core_Observed	Core
ATCol0-5G38470	0	Core	Observed	Core_Observed	Core
ATCol0-5G38530	0	Core	Observed	Core_Observed	Core
ATCol0-5G38550	0	Core	Observed	Core_Observed	Core
ATCol0-5G38640	0	Core	Observed	Core_Observed	Core
ATCol0-5G38680	0	Core	Observed	Core_Observed	Core
ATCol0-UG10020	0	Core	Observed	Core_Observed	Core
ATCol0-1G44860	0	Core	Observed	Core_Observed	Core
ATCol0-1G44920	0	Core	Observed	Core_Observed	Core
ATCol0-1G44980	0	Core	Observed	Core_Observed	Core
ATCol0-2G15750	0	Core	Observed	Core_Observed	Core
ATCol0-2G15770	0	Core	Observed	Core_Observed	Core
ATCol0-2G15890	0	Core	Observed	Core_Observed	Core
ATCol0-2G15910	0	Core	Observed	Core_Observed	Core
ATCol0-2G15920	0	Core	Observed	Core_Observed	Core
ATCol0-2G15930	0	Core	Observed	Core_Observed	Core
ATCol0-2G15940	0	Core	Observed	Core_Observed	Core
ATCol0-2G16030	0	Core	Observed	Core_Observed	Core
ATCol0-2G16040	0	Core	Observed	Core_Observed	Core
ATCol0-2G16190	0	Core	Observed	Core_Observed	Core
ATCol0-2G16350	0	Core	Observed	Core_Observed	Core
ATCol0-2G16360	0	Core	Observed	Core_Observed	Core
ATCol0-2G16390	0	Core	Observed	Core_Observed	Core
ATCol0-2G16400	0	Core	Observed	Core_Observed	Core
ATCol0-2G16410	0	Core	Observed	Core_Observed	Core
ATCol0-2G16590	0	Core	Observed	Core_Observed	Core
ATCol0-2G16620	0	Core	Observed	Core_Observed	Core
ATCol0-2G16640	0	Core	Observed	Core_Observed	Core
ATCol0-2G16650	0	Core	Observed	Core_Observed	Core
ATCol0-2G16680	0	Core	Observed	Core_Observed	Core
ATCol0-2G16710	0	Core	Observed	Core_Observed	Core
ATCol0-2G16730	0	Core	Observed	Core_Observed	Core
ATCol0-2G16880	0	Core	Observed	Core_Observed	Core
ATCol0-2G16930	0	Core	Observed	Core_Observed	Core
ATCol0-2G17130	0	Core	Observed	Core_Observed	Core
ATCol0-2G17150	0	Core	Observed	Core_Observed	Core
ATCol0-2G17360	0	Core	Observed	Core_Observed	Core
ATCol0-3G42570	0	Core	Observed	Core_Observed	Core
ATCol0-3G42580	0	Core	Observed	Core_Observed	Core
ATCol0-3G42600	0	Core	Observed	Core_Observed	Core
ATCol0-3G42610	0	Core	Observed	Core_Observed	Core
ATCol0-3G42620	0	Core	Observed	Core_Observed	Core
ATCol0-3G42660	0	Core	Observed	Core_Observed	Core
ATCol0-3G42690	0	Core	Observed	Core_Observed	Core
ATCol0-3G42700	0	Core	Observed	Core_Observed	Core
ATCol0-3G42710	0	Core	Observed	Core_Observed	Core
ATCol0-3G42720	0	Core	Observed	Core_Observed	Core
ATCol0-3G42730	0	Core	Observed	Core_Observed	Core
ATCol0-3G42740	0	Core	Observed	Core_Observed	Core
ATCol0-3G42750	0	Core	Observed	Core_Observed	Core
ATCol0-3G42760	0	Core	Observed	Core_Observed	Core
ATCol0-3G42770	0	Core	Observed	Core_Observed	Core
ATCol0-3G42780	0	Core	Observed	Core_Observed	Core
ATCol0-3G42790	0	Core	Observed	Core_Observed	Core
ATCol0-3G42800	0	Core	Observed	Core_Observed	Core
ATCol0-3G42810	0	Core	Observed	Core_Observed	Core
ATCol0-3G42820	0	Core	Observed	Core_Observed	Core
ATCol0-3G42850	0	Core	Observed	Core_Observed	Core
ATCol0-3G42860	0	Core	Observed	Core_Observed	Core
ATCol0-3G42870	0	Core	Observed	Core_Observed	Core
ATCol0-3G42880	0	Core	Observed	Core_Observed	Core
ATCol0-3G42890	0	Core	Observed	Core_Observed	Core
ATCol0-3G42900	0	Core	Observed	Core_Observed	Core
ATCol0-3G42910	0	Core	Observed	Core_Observed	Core
ATCol0-3G42920	0	Core	Observed	Core_Observed	Core
ATCol0-3G42930	0	Core	Observed	Core_Observed	Core
ATCol0-3G42940	0	Core	Observed	Core_Observed	Core
ATCol0-3G42950	0	Core	Observed	Core_Observed	Core
ATCol0-3G42960	0	Core	Observed	Core_Observed	Core
ATCol0-3G43000	0	Core	Observed	Core_Observed	Core
ATCol0-3G43010	0	Core	Observed	Core_Observed	Core
ATCol0-3G43020	0	Core	Observed	Core_Observed	Core
ATCol0-3G43040	0	Core	Observed	Core_Observed	Core
ATCol0-3G43050	0	Core	Observed	Core_Observed	Core
ATCol0-3G43070	0	Core	Observed	Core_Observed	Core
ATCol0-3G43090	0	Core	Observed	Core_Observed	Core
ATCol0-3G43100	0	Core	Observed	Core_Observed	Core
ATCol0-3G43110	0	Core	Observed	Core_Observed	Core
ATCol0-3G43120	0	Core	Observed	Core_Observed	Core
ATCol0-3G43140	0	Core	Observed	Core_Observed	Core
ATCol0-3G43150	0	Core	Observed	Core_Observed	Core
ATCol0-3G43170	0	Core	Observed	Core_Observed	Core
ATCol0-3G43180	0	Core	Observed	Core_Observed	Core
ATCol0-3G43250	0	Core	Observed	Core_Observed	Core
ATCol0-3G43260	0	Core	Observed	Core_Observed	Core
ATCol0-3G43270	0	Core	Observed	Core_Observed	Core
ATCol0-3G43310	0	Core	Observed	Core_Observed	Core
ATCol0-3G43320	0	Core	Observed	Core_Observed	Core
ATCol0-3G43330	0	Core	Observed	Core_Observed	Core
ATCol0-3G43340	0	Core	Observed	Core_Observed	Core
ATCol0-3G43400	0	Core	Observed	Core_Observed	Core
ATCol0-3G43450	0	Core	Observed	Core_Observed	Core
ATCol0-3G43480	0	Core	Observed	Core_Observed	Core
ATCol0-3G43500	0	Core	Observed	Core_Observed	Core
ATCol0-3G43520	0	Core	Observed	Core_Observed	Core
ATCol0-3G43560	0	Core	Observed	Core_Observed	Core
ATCol0-3G43570	0	Core	Observed	Core_Observed	Core
ATCol0-3G43580	0	Core	Observed	Core_Observed	Core
ATCol0-3G43600	0	Core	Observed	Core_Observed	Core
ATCol0-3G43650	0	Core	Observed	Core_Observed	Core
ATCol0-3G43660	0	Core	Observed	Core_Observed	Core
ATCol0-3G43680	0	Core	Observed	Core_Observed	Core
ATCol0-3G43690	0	Core	Observed	Core_Observed	Core
ATCol0-3G43710	0	Core	Observed	Core_Observed	Core
ATCol0-3G43770	0	Core	Observed	Core_Observed	Core
ATCol0-3G43790	0	Core	Observed	Core_Observed	Core
ATCol0-3G43800	0	Core	Observed	Core_Observed	Core
ATCol0-3G43810	0	Core	Observed	Core_Observed	Core
ATCol0-3G43820	0	Core	Observed	Core_Observed	Core
ATCol0-3G43830	0	Core	Observed	Core_Observed	Core
ATCol0-4G16390	0	Core	Observed	Core_Observed	Core
ATCol0-4G16400	0	Core	Observed	Core_Observed	Core
ATCol0-4G16450	0	Core	Observed	Core_Observed	Core
ATCol0-4G16460	0	Core	Observed	Core_Observed	Core
ATCol0-4G16470	0	Core	Observed	Core_Observed	Core
ATCol0-4G16490	0	Core	Observed	Core_Observed	Core
ATCol0-4G16550	0	Core	Observed	Core_Observed	Core
ATCol0-4G16560	0	Core	Observed	Core_Observed	Core
ATCol0-4G16700	0	Core	Observed	Core_Observed	Core
ATCol0-4G16710	0	Core	Observed	Core_Observed	Core
ATCol0-5G37640	0	Core	Observed	Core_Observed	Core
ATCol0-5G37760	0	Core	Observed	Core_Observed	Core
ATCol0-5G37870	0	Core	Observed	Core_Observed	Core
ATCol0-5G37890	0	Core	Observed	Core_Observed	Core
ATCol0-5G37940	0	Core	Observed	Core_Observed	Core
ATCol0-5G37960	0	Core	Observed	Core_Observed	Core
ATCol0-5G37970	0	Core	Observed	Core_Observed	Core
ATCol0-5G38020	0	Core	Observed	Core_Observed	Core
ATCol0-5G38040	0	Core	Observed	Core_Observed	Core
ATCol0-5G38050	0	Core	Observed	Core_Observed	Core
ATCol0-5G38060	0	Core	Observed	Core_Observed	Core
ATCol0-5G38070	0	Core	Observed	Core_Observed	Core
ATCol0-5G38080	0	Core	Observed	Core_Observed	Core
ATCol0-5G38090	0	Core	Observed	Core_Observed	Core
ATCol0-5G38110	0	Core	Observed	Core_Observed	Core
ATCol0-5G38120	0	Core	Observed	Core_Observed	Core
ATCol0-5G38130	0	Core	Observed	Core_Observed	Core
ATCol0-5G38140	0	Core	Observed	Core_Observed	Core
ATCol0-5G38150	0	Core	Observed	Core_Observed	Core
ATCol0-5G38160	0	Core	Observed	Core_Observed	Core
ATCol0-5G38200	0	Core	Observed	Core_Observed	Core
ATCol0-5G38220	0	Core	Observed	Core_Observed	Core
ATCol0-5G38240	0	Core	Observed	Core_Observed	Core
ATCol0-5G38270	0	Core	Observed	Core_Observed	Core
ATCol0-5G38290	0	Core	Observed	Core_Observed	Core
ATCol0-5G38300	0	Core	Observed	Core_Observed	Core
ATCol0-5G38310	0	Core	Observed	Core_Observed	Core
ATCol0-5G38360	0	Core	Observed	Core_Observed	Core
ATCol0-5G38370	0	Core	Observed	Core_Observed	Core
ATCol0-5G38380	0	Core	Observed	Core_Observed	Core
ATCol0-5G38480	0	Core	Observed	Core_Observed	Core
ATCol0-5G38500	0	Core	Observed	Core_Observed	Core
ATCol0-1G45010	0	Core	Observed	Core_Observed	Core
ATCol0-1G45020	0	Core	Observed	Core_Observed	Core
ATCol0-1G45070	0	Core	Observed	Core_Observed	Core
ATCol0-1G45090	0	Core	Observed	Core_Observed	Core
ATCol0-1G45120	0	Core	Observed	Core_Observed	Core
ATCol0-1G45220	0	Core	Observed	Core_Observed	Core
ATCol0-2G16100	0	Core	Observed	Core_Observed	Core
ATCol0-2G17410	0	Core	Observed	Core_Observed	Core
ATCol0-3G42670	0	Core	Observed	Core_Observed	Core
ATCol0-3G42680	0	Core	Observed	Core_Observed	Core
ATCol0-3G43060	0	Core	Observed	Core_Observed	Core
ATCol0-5G38260	0	Core	Observed	Core_Observed	Core
ATCol0-5G38280	0	Core	Observed	Core_Observed	Core
ATCol0-5G38510	0	Core	Observed	Core_Observed	Core
ATCol0-1G19240	2	Core	Observed	Core_Observed	Core
ATCol0-2G14600	0	Core	Observed	Core_Observed	Core
ATCol0-2G26890	0	Core	Observed	Core_Observed	Core
ATCol0-1G45000	0	Core	Observed	Core_Observed	Core
ATCol0-2G15720	0	Core	Observed	Core_Observed	Core
ATCol0-2G15880	0	Core	Observed	Core_Observed	Core
ATCol0-2G16160	0	Core	Observed	Core_Observed	Core
ATCol0-2G16170	0	Core	Observed	Core_Observed	Core
ATCol0-2G17180	0	Core	Observed	Core_Observed	Core
ATCol0-2G17210	0	Core	Observed	Core_Observed	Core
ATCol0-2G17250	0	Core	Observed	Core_Observed	Core
ATCol0-2G17280	0	Core	Observed	Core_Observed	Core
ATCol0-2G17320	0	Core	Observed	Core_Observed	Core
ATCol0-3G42540	0	Core	Observed	Core_Observed	Core
ATCol0-3G42980	0	Core	Observed	Core_Observed	Core
ATCol0-3G43030	0	Core	Observed	Core_Observed	Core
ATCol0-3G43160	0	Core	Observed	Core_Observed	Core
ATCol0-3G43190	0	Core	Observed	Core_Observed	Core
ATCol0-4G16690	0	Core	Observed	Core_Observed	Core
ATCol0-5G37650	0	Core	Observed	Core_Observed	Core
ATCol0-5G37680	0	Core	Observed	Core_Observed	Core
ATCol0-5G37800	0	Core	Observed	Core_Observed	Core
ATCol0-5G38660	0	Core	Observed	Core_Observed	Core
ATCol0-2G10010	0	Core	Observed	Core_Observed	Core
ATCol0-2G10020	0	Core	Observed	Core_Observed	Core
ATCol0-2G10060	0	Core	Observed	Core_Observed	Core
ATCol0-3G44420	0	Core	Observed	Core_Observed	Core
ATCol0-4G10010	0	Core	Observed	Core_Observed	Core
ATCol0-2G16120	0	Core	Observed	Core_Observed	Core
ATCol0-2G16460	0	Core	Observed	Core_Observed	Core
ATCol0-2G16470	0	Core	Observed	Core_Observed	Core
ATCol0-2G16480	0	Core	Observed	Core_Observed	Core
ATCol0-2G16490	0	Core	Observed	Core_Observed	Core
ATCol0-2G16860	0	Core	Observed	Core_Observed	Core
ATCol0-2G17440	0	Core	Observed	Core_Observed	Core
ATCol0-3G43200	0	Core	Observed	Core_Observed	Core
ATCol0-3G43220	0	Core	Observed	Core_Observed	Core
ATCol0-3G43460	0	Core	Observed	Core_Observed	Core
ATCol0-4G16360	0	Core	Observed	Core_Observed	Core
ATCol0-4G16440	0	Core	Observed	Core_Observed	Core
ATCol0-4G16610	0	Core	Observed	Core_Observed	Core
ATCol0-4G16670	0	Core	Observed	Core_Observed	Core
ATCol0-4G16720	0	Core	Observed	Core_Observed	Core
ATCol0-5G37620	0	Core	Observed	Core_Observed	Core
ATCol0-5G37660	0	Core	Observed	Core_Observed	Core
ATCol0-5G37670	0	Core	Observed	Core_Observed	Core
ATCol0-5G37690	0	Core	Observed	Core_Observed	Core
ATCol0-5G37700	0	Core	Observed	Core_Observed	Core
ATCol0-5G37710	0	Core	Observed	Core_Observed	Core
ATCol0-5G37720	0	Core	Observed	Core_Observed	Core
ATCol0-5G37730	0	Core	Observed	Core_Observed	Core
ATCol0-5G37780	0	Core	Observed	Core_Observed	Core
ATCol0-5G37910	0	Core	Observed	Core_Observed	Core
ATCol0-5G38390	0	Core	Observed	Core_Observed	Core
ATCol0-5G38450	0	Core	Observed	Core_Observed	Core
ATCol0-5G38560	0	Core	Observed	Core_Observed	Core
ATCol0-5G38580	0	Core	Observed	Core_Observed	Core
ATCol0-5G38590	0	Core	Observed	Core_Observed	Core
ATCol0-5G38600	0	Core	Observed	Core_Observed	Core
ATCol0-5G38610	0	Core	Observed	Core_Observed	Core
ATCol0-5G38620	0	Core	Observed	Core_Observed	Core
ATCol0-5G38690	0	Core	Observed	Core_Observed	Core
ATCol0-1G16660	3	Core	Observed	Core_Observed	Core
ATCol0-1G16670	3	Core	Observed	Core_Observed	Core
ATCol0-1G49550	3	Core	Observed	Core_Observed	Core
ATCol0-1G52260	3	Core	Observed	Core_Observed	Core
ATCol0-1G52270	3	Core	Observed	Core_Observed	Core
ATCol0-1G52280	3	Core	Observed	Core_Observed	Core
ATCol0-1G52290	3	Core	Observed	Core_Observed	Core
ATCol0-1G52300	3	Core	Observed	Core_Observed	Core
ATCol0-2G13270	3	Core	Observed	Core_Observed	Core
ATCol0-2G19190	2	Core	Observed	Core_Observed	Core
ATCol0-2G19220	2	Core	Observed	Core_Observed	Core
ATCol0-2G33440	3	Core	Observed	Core_Observed	Core
ATCol0-2G33460	3	Core	Observed	Core_Observed	Core
ATCol0-3G31990	3	Core	Observed	Core_Observed	Core
ATCol0-3G47570	3	Core	Observed	Core_Observed	Core
ATCol0-3G47580	3	Core	Observed	Core_Observed	Core
ATCol0-3G47590	2	Core	Observed	Core_Observed	Core
ATCol0-3G47600	3	Core	Observed	Core_Observed	Core
ATCol0-3G47630	3	Core	Observed	Core_Observed	Core
ATCol0-3G47650	3	Core	Observed	Core_Observed	Core
ATCol0-4G30600	3	Core	Observed	Core_Observed	Core
ATCol0-5G25660	2	Core	Observed	Core_Observed	Core
ATCol0-5G64680	3	Core	Observed	Core_Observed	Core
ATCol0-5G64700	3	Core	Observed	Core_Observed	Core
ATCol0-5G64710	3	Core	Observed	Core_Observed	Core
ATCol0-1G47190	1	Core	Observed	Core_Observed	Core
ATCol0-1G47200	1	Core	Observed	Core_Observed	Core
ATCol0-1G47210	1	Core	Observed	Core_Observed	Core
ATCol0-1G47220	1	Core	Observed	Core_Observed	Core
ATCol0-1G47230	1	Core	Observed	Core_Observed	Core
ATCol0-1G47240	1	Core	Observed	Core_Observed	Core
ATCol0-1G47250	1	Core	Observed	Core_Observed	Core
ATCol0-1G47260	1	Core	Observed	Core_Observed	Core
ATCol0-1G47270	1	Core	Observed	Core_Observed	Core
ATCol0-1G47280	1	Core	Observed	Core_Observed	Core
ATCol0-1G57720	1	Core	Observed	Core_Observed	Core
ATCol0-1G57750	1	Core	Observed	Core_Observed	Core
ATCol0-1G57760	1	Core	Observed	Core_Observed	Core
ATCol0-3G41620	1	Core	Observed	Core_Observed	Core
ATCol0-3G41630	1	Core	Observed	Core_Observed	Core
ATCol0-3G41640	1	Core	Observed	Core_Observed	Core
ATCol0-3G45340	1	Core	Observed	Core_Observed	Core
ATCol0-3G45350	1	Core	Observed	Core_Observed	Core
ATCol0-4G16870	1	Core	Observed	Core_Observed	Core
ATCol0-4G17120	1	Core	Observed	Core_Observed	Core
ATCol0-5G39220	1	Core	Observed	Core_Observed	Core
ATCol0-5G39230	1	Core	Observed	Core_Observed	Core
ATCol0-5G39240	1	Core	Observed	Core_Observed	Core
ATCol0-5G39250	1	Core	Observed	Core_Observed	Core
ATCol0-5G39260	1	Core	Observed	Core_Observed	Core
ATCol0-5G39270	1	Core	Observed	Core_Observed	Core
ATCol0-5G39280	0	Core	Observed	Core_Observed	Core
ATCol0-5G46580	1	Core	Observed	Core_Observed	Core
ATCol0-5G47050	1	Core	Observed	Core_Observed	Core
ATCol0-5G47060	1	Core	Observed	Core_Observed	Core
ATCol0-1G44640	0	Core	Observed	Core_Observed	Core
ATCol0-1G45480	0	Core	Observed	Core_Observed	Core
ATCol0-1G45540	0	Core	Observed	Core_Observed	Core
ATCol0-1G55520	0	Core	Observed	Core_Observed	Core
ATCol0-2G10100	0	Core	Observed	Core_Observed	Core
ATCol0-2G10120	0	Core	Observed	Core_Observed	Core
ATCol0-2G18190	0	Core	Observed	Core_Observed	Core
ATCol0-2G18200	0	Core	Observed	Core_Observed	Core
ATCol0-3G40970	0	Core	Observed	Core_Observed	Core
ATCol0-3G42050	0	Core	Observed	Core_Observed	Core
ATCol0-3G43860	0	Core	Observed	Core_Observed	Core
ATCol0-3G46330	0	Core	Observed	Core_Observed	Core
ATCol0-3G48530	0	Core	Observed	Core_Observed	Core
ATCol0-4G10160	0	Core	Observed	Core_Observed	Core
ATCol0-4G14900	0	Core	Observed	Core_Observed	Core
ATCol0-4G15630	0	Core	Observed	Core_Observed	Core
ATCol0-4G15940	1	Core	Observed	Core_Observed	Core
ATCol0-4G16000	0	Core	Observed	Core_Observed	Core
ATCol0-4G17170	0	Core	Observed	Core_Observed	Core
ATCol0-4G17180	0	Core	Observed	Core_Observed	Core
ATCol0-4G17770	0	Core	Observed	Core_Observed	Core
ATCol0-4G17780	0	Core	Observed	Core_Observed	Core
ATCol0-5G36340	0	Core	Observed	Core_Observed	Core
ATCol0-5G36350	0	Core	Observed	Core_Observed	Core
ATCol0-1G45420	1	Core	Observed	Core_Observed	Core
ATCol0-2G17830	1	Core	Observed	Core_Observed	Core
ATCol0-2G18460	1	Core	Observed	Core_Observed	Core
ATCol0-2G19160	0	Core	Observed	Core_Observed	Core
ATCol0-2G19170	1	Core	Observed	Core_Observed	Core
ATCol0-3G41460	1	Core	Observed	Core_Observed	Core
ATCol0-3G42210	1	Core	Observed	Core_Observed	Core
ATCol0-3G42230	1	Core	Observed	Core_Observed	Core
ATCol0-3G44390	1	Core	Observed	Core_Observed	Core
ATCol0-4G15980	1	Core	Observed	Core_Observed	Core
ATCol0-4G16070	0	Core	Observed	Core_Observed	Core
ATCol0-4G16130	1	Core	Observed	Core_Observed	Core
ATCol0-4G16170	1	Core	Observed	Core_Observed	Core
ATCol0-4G16260	1	Core	Observed	Core_Observed	Core
ATCol0-4G16320	0	Core	Observed	Core_Observed	Core
ATCol0-4G16770	1	Core	Observed	Core_Observed	Core
ATCol0-4G16940	0	Core	Observed	Core_Observed	Core
ATCol0-4G16960	1	Core	Observed	Core_Observed	Core
ATCol0-4G17040	0	Core	Observed	Core_Observed	Core
ATCol0-5G37450	1	Core	Observed	Core_Observed	Core
ATCol0-5G38920	1	Core	Observed	Core_Observed	Core
ATCol0-5G39100	1	Core	Observed	Core_Observed	Core
ATCol0-5G39770	1	Core	Observed	Core_Observed	Core
ATCol0-2G25670	1	Core	Observed	Core_Observed	Core
ATCol0-2G25680	1	Core	Observed	Core_Observed	Core
ATCol0-3G13330	1	Core	Observed	Core_Observed	Core
ATCol0-3G13340	1	Core	Observed	Core_Observed	Core
ATCol0-3G13350	1	Core	Observed	Core_Observed	Core
ATCol0-3G13370	1	Core	Observed	Core_Observed	Core
ATCol0-4G22980	1	Core	Observed	Core_Observed	Core
ATCol0-4G46060	1	Core	Observed	Core_Observed	Core
ATCol0-4G46070	1	Core	Observed	Core_Observed	Core
ATCol0-4G46080	1	Core	Observed	Core_Observed	Core
ATCol0-4G46090	1	Core	Observed	Core_Observed	Core
ATCol0-4G46100	1	Core	Observed	Core_Observed	Core
ATCol0-4G50160	1	Core	Observed	Core_Observed	Core
ATCol0-4G50180	1	Core	Observed	Core_Observed	Core
ATCol0-4G50190	1	Core	Observed	Core_Observed	Core
ATCol0-5G26770	1	Core	Observed	Core_Observed	Core
ATCol0-5G26780	1	Core	Observed	Core_Observed	Core
ATCol0-5G26790	1	Core	Observed	Core_Observed	Core
ATCol0-5G26840	1	Core	Observed	Core_Observed	Core
ATCol0-2G22350	1	Core	Observed	Core_Observed	Core
ATCol0-3G44100	1	Core	Observed	Core_Observed	Core
ATCol0-4G18590	1	Core	Observed	Core_Observed	Core
ATCol0-5G40490	1	Core	Observed	Core_Observed	Core
ATCol0-5G40500	1	Core	Observed	Core_Observed	Core
ATCol0-5G40510	1	Core	Observed	Core_Observed	Core
ATCol0-5G40520	1	Core	Observed	Core_Observed	Core
ATCol0-5G40530	1	Core	Observed	Core_Observed	Core
ATCol0-5G40540	1	Core	Observed	Core_Observed	Core
ATCol0-5G40550	1	Core	Observed	Core_Observed	Core
ATCol0-5G40560	1	Core	Observed	Core_Observed	Core
ATCol0-5G40570	1	Core	Observed	Core_Observed	Core
ATCol0-5G40580	1	Core	Observed	Core_Observed	Core
ATCol0-5G40590	1	Core	Observed	Core_Observed	Core
ATCol0-5G40600	1	Core	Observed	Core_Observed	Core
ATCol0-5G40610	1	Core	Observed	Core_Observed	Core
ATCol0-5G40620	1	Core	Observed	Core_Observed	Core
ATCol0-5G40630	1	Core	Observed	Core_Observed	Core
ATCol0-5G46970	1	Core	Observed	Core_Observed	Core
ATCol0-5G48760	1	Core	Observed	Core_Observed	Core
ATCol0-5G55670	1	Core	Observed	Core_Observed	Core
ATCol0-1G57260	3	Core	Observed	Core_Observed	Core
ATCol0-1G57280	3	Core	Observed	Core_Observed	Core
ATCol0-1G57300	3	Core	Observed	Core_Observed	Core
ATCol0-1G62950	3	Core	Observed	Core_Observed	Core
ATCol0-1G62960	3	Core	Observed	Core_Observed	Core
ATCol0-1G62970	3	Core	Observed	Core_Observed	Core
ATCol0-1G63080	3	Core	Observed	Core_Observed	Core
ATCol0-1G63090	3	Core	Observed	Core_Observed	Core
ATCol0-1G63270	2	Core	Observed	Core_Observed	Core
ATCol0-2G21100	3	Core	Observed	Core_Observed	Core
ATCol0-4G23780	3	Core	Observed	Core_Observed	Core
ATCol0-5G42710	3	Core	Observed	Core_Observed	Core
ATCol0-5G44870	3	Core	Observed	Core_Observed	Core
ATCol0-5G44880	4	Core	Observed	Core_Observed	Core
ATCol0-5G44900	2	Core	Observed	Core_Observed	Core
ATCol0-5G45510	4	Core	Observed	Core_Observed	Core
ATCol0-5G45520	3	Core	Observed	Core_Observed	Core
ATCol0-5G45710	3	Core	Observed	Core_Observed	Core
ATCol0-5G45730	3	Core	Observed	Core_Observed	Core
ATCol0-5G63090	4	Core	Observed	Core_Observed	Core
ATCol0-1G29710	2	Core	Observed	Core_Observed	Core
ATCol0-1G75360	2	Core	Observed	Core_Observed	Core
ATCol0-2G12290	2	Core	Observed	Core_Observed	Core
ATCol0-2G12310	2	Core	Observed	Core_Observed	Core
ATCol0-2G24420	2	Core	Observed	Core_Observed	Core
ATCol0-2G30130	2	Core	Observed	Core_Observed	Core
ATCol0-3G32520	2	Core	Observed	Core_Observed	Core
ATCol0-3G32530	1	Core	Observed	Core_Observed	Core
ATCol0-3G32540	2	Core	Observed	Core_Observed	Core
ATCol0-3G32550	2	Core	Observed	Core_Observed	Core
ATCol0-3G36600	2	Core	Observed	Core_Observed	Core
ATCol0-3G54530	1	Core	Observed	Core_Observed	Core
ATCol0-3G61700	2	Core	Observed	Core_Observed	Core
ATCol0-3G61710	2	Core	Observed	Core_Observed	Core
ATCol0-4G45450	2	Core	Observed	Core_Observed	Core
ATCol0-4G45750	2	Core	Observed	Core_Observed	Core
ATCol0-5G46160	2	Core	Observed	Core_Observed	Core
ATCol0-1G38040	0	Core	Observed	Core_Observed	Core
ATCol0-1G38050	1	Core	Observed	Core_Observed	Core
ATCol0-1G46540	1	Core	Observed	Core_Observed	Core
ATCol0-1G46550	1	Core	Observed	Core_Observed	Core
ATCol0-1G46560	1	Core	Observed	Core_Observed	Core
ATCol0-1G46570	1	Core	Observed	Core_Observed	Core
ATCol0-1G47290	1	Core	Observed	Core_Observed	Core
ATCol0-1G65830	1	Core	Observed	Core_Observed	Core
ATCol0-1G65840	1	Core	Observed	Core_Observed	Core
ATCol0-3G37320	1	Core	Observed	Core_Observed	Core
ATCol0-3G51420	1	Core	Observed	Core_Observed	Core
ATCol0-4G13010	1	Core	Observed	Core_Observed	Core
ATCol0-4G19650	1	Core	Observed	Core_Observed	Core
ATCol0-4G22290	1	Core	Observed	Core_Observed	Core
ATCol0-4G24650	1	Core	Observed	Core_Observed	Core
ATCol0-5G12400	1	Core	Observed	Core_Observed	Core
ATCol0-5G41020	1	Core	Observed	Core_Observed	Core
ATCol0-5G52850	1	Core	Observed	Core_Observed	Core
ATCol0-1G65170	4	Core	Observed	Core_Observed	Core
ATCol0-1G69120	5	Core	Observed	Core_Observed	Core
ATCol0-2G18950	3	Core	Observed	Core_Observed	Core
ATCol0-3G13770	3	Core	Observed	Core_Observed	Core
ATCol0-3G36400	3	Core	Observed	Core_Observed	Core
ATCol0-3G45660	4	Core	Observed	Core_Observed	Core
ATCol0-3G45800	4	Core	Observed	Core_Observed	Core
ATCol0-5G20140	4	Core	Observed	Core_Observed	Core
ATCol0-5G42130	4	Core	Observed	Core_Observed	Core
ATCol0-5G48780	5	Core	Observed	Core_Observed	Core
ATCol0-3G35260	1	Core	Observed	Core_Observed	Core
ATCol0-3G64350	1	Core	Observed	Core_Observed	Core
ATCol0-2G13920	1	Core	Observed	Core_Observed	Core
ATCol0-2G18970	1	Core	Observed	Core_Observed	Core
ATCol0-2G31460	1	Core	Observed	Core_Observed	Core
ATCol0-2G31470	1	Core	Observed	Core_Observed	Core
ATCol0-3G30630	1	Core	Observed	Core_Observed	Core
ATCol0-3G30650	1	Core	Observed	Core_Observed	Core
ATCol0-3G30680	1	Core	Observed	Core_Observed	Core
ATCol0-3G30690	1	Core	Observed	Core_Observed	Core
ATCol0-3G30720	1	Core	Observed	Core_Observed	Core
ATCol0-3G31600	1	Core	Observed	Core_Observed	Core
ATCol0-3G31610	1	Core	Observed	Core_Observed	Core
ATCol0-3G31620	1	Core	Observed	Core_Observed	Core
ATCol0-3G42120	1	Core	Observed	Core_Observed	Core
ATCol0-4G24950	1	Core	Observed	Core_Observed	Core
ATCol0-4G24970	1	Core	Observed	Core_Observed	Core
ATCol0-5G52530	1	Core	Observed	Core_Observed	Core
ATCol0-1G12060	1	Core	Observed	Core_Observed	Core
ATCol0-1G15930	1	Core	Observed	Core_Observed	Core
ATCol0-2G34940	1	Core	Observed	Core_Observed	Core
ATCol0-2G53160	1	Core	Observed	Core_Observed	Core
ATCol0-2G53170	1	Core	Observed	Core_Observed	Core
ATCol0-3G32120	1	Core	Observed	Core_Observed	Core
ATCol0-3G64550	1	Core	Observed	Core_Observed	Core
ATCol0-3G64570	1	Core	Observed	Core_Observed	Core
ATCol0-3G64580	1	Core	Observed	Core_Observed	Core
ATCol0-4G25320	1	Core	Observed	Core_Observed	Core
ATCol0-4G25330	1	Core	Observed	Core_Observed	Core
ATCol0-4G25340	1	Core	Observed	Core_Observed	Core
ATCol0-4G25350	1	Core	Observed	Core_Observed	Core
ATCol0-4G25360	1	Core	Observed	Core_Observed	Core
ATCol0-5G27390	1	Core	Observed	Core_Observed	Core
ATCol0-1G45430	1	Core	Observed	Core_Observed	Core
ATCol0-2G17840	1	Core	Observed	Core_Observed	Core
ATCol0-2G19150	1	Core	Observed	Core_Observed	Core
ATCol0-3G41450	1	Core	Observed	Core_Observed	Core
ATCol0-3G42220	1	Core	Observed	Core_Observed	Core
ATCol0-3G44400	1	Core	Observed	Core_Observed	Core
ATCol0-4G15990	1	Core	Observed	Core_Observed	Core
ATCol0-4G16060	1	Core	Observed	Core_Observed	Core
ATCol0-4G16140	1	Core	Observed	Core_Observed	Core
ATCol0-4G16220	1	Core	Observed	Core_Observed	Core
ATCol0-4G16950	1	Core	Observed	Core_Observed	Core
ATCol0-4G16970	1	Core	Observed	Core_Observed	Core
ATCol0-5G37260	1	Core	Observed	Core_Observed	Core
ATCol0-5G38770	1	Core	Observed	Core_Observed	Core
ATCol0-5G38910	1	Core	Observed	Core_Observed	Core
ATCol0-5G39110	1	Core	Observed	Core_Observed	Core
ATCol0-5G39760	1	Core	Observed	Core_Observed	Core
ATCol0-1G24690	5	Core	Observed	Core_Observed	Core
ATCol0-1G25010	5	Core	Observed	Core_Observed	Core
ATCol0-1G58950	5	Core	Observed	Core_Observed	Core
ATCol0-1G66350	5	Core	Observed	Core_Observed	Core
ATCol0-2G31360	5	Core	Observed	Core_Observed	Core
ATCol0-2G34360	5	Core	Observed	Core_Observed	Core
ATCol0-2G41130	5	Core	Observed	Core_Observed	Core
ATCol0-2G42080	5	Core	Observed	Core_Observed	Core
ATCol0-3G26650	5	Core	Observed	Core_Observed	Core
ATCol0-3G41890	5	Core	Observed	Core_Observed	Core
ATCol0-3G55050	5	Core	Observed	Core_Observed	Core
ATCol0-4G24830	5	Core	Observed	Core_Observed	Core
ATCol0-4G24840	5	Core	Observed	Core_Observed	Core
ATCol0-4G24850	4	Core	Observed	Core_Observed	Core
ATCol0-4G24860	4	Core	Observed	Core_Observed	Core
ATCol0-3G41690	1	Core	Observed	Core_Observed	Core
ATCol0-1G44360	0	Core	Observed	Core_Observed	Core
ATCol0-2G17810	0	Core	Observed	Core_Observed	Core
ATCol0-2G19180	0	Core	Observed	Core_Observed	Core
ATCol0-3G41480	0	Core	Observed	Core_Observed	Core
ATCol0-4G16150	0	Core	Observed	Core_Observed	Core
ATCol0-4G16200	0	Core	Observed	Core_Observed	Core
ATCol0-4G16290	0	Core	Observed	Core_Observed	Core
ATCol0-4G16300	0	Core	Observed	Core_Observed	Core
ATCol0-5G37240	0	Core	Observed	Core_Observed	Core
ATCol0-5G37460	0	Core	Observed	Core_Observed	Core
ATCol0-5G38750	0	Core	Observed	Core_Observed	Core
ATCol0-1G45750	1	Core	Observed	Core_Observed	Core
ATCol0-1G45770	1	Core	Observed	Core_Observed	Core
ATCol0-3G42040	1	Core	Observed	Core_Observed	Core
ATCol0-3G42490	1	Core	Observed	Core_Observed	Core
ATCol0-3G42500	1	Core	Observed	Core_Observed	Core
ATCol0-4G17460	2	Core	Observed	Core_Observed	Core
ATCol0-5G36430	2	Core	Observed	Core_Observed	Core
ATCol0-5G37040	1	Core	Observed	Core_Observed	Core
ATCol0-5G38870	1	Core	Observed	Core_Observed	Core
ATCol0-5G49980	2	Core	Observed	Core_Observed	Core
ATCol0-1G61710	3	Core	Observed	Core_Observed	Core
ATCol0-1G61780	2	Core	Observed	Core_Observed	Core
ATCol0-1G61830	2	Core	Observed	Core_Observed	Core
ATCol0-1G62010	0	Core	Observed	Core_Observed	Core
ATCol0-1G62030	2	Core	Observed	Core_Observed	Core
ATCol0-1G62040	2	Core	Observed	Core_Observed	Core
ATCol0-1G62060	2	Core	Observed	Core_Observed	Core
ATCol0-1G62240	1	Core	Observed	Core_Observed	Core
ATCol0-1G62250	2	Core	Observed	Core_Observed	Core
ATCol0-1G62260	3	Core	Observed	Core_Observed	Core
ATCol0-1G62320	1	Core	Observed	Core_Observed	Core
ATCol0-1G62330	4	Core	Observed	Core_Observed	Core
ATCol0-1G62540	2	Core	Observed	Core_Observed	Core
ATCol0-1G62550	3	Core	Observed	Core_Observed	Core
ATCol0-1G62620	2	Core	Observed	Core_Observed	Core
ATCol0-2G17460	0	Core	Observed	Core_Observed	Core
ATCol0-3G19660	0	Core	Observed	Core_Observed	Core
ATCol0-3G64110	0	Core	Observed	Core_Observed	Core
ATCol0-3G64120	0	Core	Observed	Core_Observed	Core
ATCol0-4G30630	0	Core	Observed	Core_Observed	Core
ATCol0-4G30640	0	Core	Observed	Core_Observed	Core
ATCol0-4G30940	0	Core	Observed	Core_Observed	Core
ATCol0-4G30960	0	Core	Observed	Core_Observed	Core
ATCol0-4G43260	1	Core	Observed	Core_Observed	Core
ATCol0-5G23510	0	Core	Observed	Core_Observed	Core
ATCol0-5G37400	0	Core	Observed	Core_Observed	Core
ATCol0-5G37410	0	Core	Observed	Core_Observed	Core
ATCol0-1G13180	4	Core	Observed	Core_Observed	Core
ATCol0-1G13620	4	Core	Observed	Core_Observed	Core
ATCol0-1G17880	4	Core	Observed	Core_Observed	Core
ATCol0-1G27110	4	Core	Observed	Core_Observed	Core
ATCol0-1G55230	3	Core	Observed	Core_Observed	Core
ATCol0-2G24540	4	Core	Observed	Core_Observed	Core
ATCol0-2G36400	4	Core	Observed	Core_Observed	Core
ATCol0-2G37780	4	Core	Observed	Core_Observed	Core
ATCol0-3G59870	3	Core	Observed	Core_Observed	Core
ATCol0-4G39550	4	Core	Observed	Core_Observed	Core
ATCol0-4G44320	4	Core	Observed	Core_Observed	Core
ATCol0-5G29400	4	Core	Observed	Core_Observed	Core
ATCol0-5G48050	4	Core	Observed	Core_Observed	Core
ATCol0-1G66230	1	Core	Observed	Core_Observed	Core
ATCol0-1G66240	1	Core	Observed	Core_Observed	Core
ATCol0-1G66260	1	Core	Observed	Core_Observed	Core
ATCol0-2G34150	1	Core	Observed	Core_Observed	Core
ATCol0-4G18180	1	Core	Observed	Core_Observed	Core
ATCol0-4G18470	1	Core	Observed	Core_Observed	Core
ATCol0-4G18480	1	Core	Observed	Core_Observed	Core
ATCol0-4G18490	1	Core	Observed	Core_Observed	Core
ATCol0-4G18500	1	Core	Observed	Core_Observed	Core
ATCol0-4G18510	1	Core	Observed	Core_Observed	Core
ATCol0-4G25990	1	Core	Observed	Core_Observed	Core
ATCol0-5G58310	1	Core	Observed	Core_Observed	Core
ATCol0-5G58320	1	Core	Observed	Core_Observed	Core
ATCol0-5G68360	1	Core	Observed	Core_Observed	Core
ATCol0-5G68370	1	Core	Observed	Core_Observed	Core
ATCol0-1G18340	1	Core	Observed	Core_Observed	Core
ATCol0-1G22740	1	Core	Observed	Core_Observed	Core
ATCol0-1G29440	1	Core	Observed	Core_Observed	Core
ATCol0-1G75050	1	Core	Observed	Core_Observed	Core
ATCol0-3G38630	1	Core	Observed	Core_Observed	Core
ATCol0-4G51440	1	Core	Observed	Core_Observed	Core
ATCol0-5G19330	1	Core	Observed	Core_Observed	Core
ATCol0-5G19340	1	Core	Observed	Core_Observed	Core
ATCol0-5G19910	1	Core	Observed	Core_Observed	Core
ATCol0-5G21540	1	Core	Observed	Core_Observed	Core
ATCol0-5G70580	1	Core	Observed	Core_Observed	Core
ATCol0-5G70590	1	Core	Observed	Core_Observed	Core
ATCol0-1G40500	4	Core	Observed	Core_Observed	Core
ATCol0-4G17480	4	Core	Observed	Core_Observed	Core
ATCol0-5G30910	4	Core	Observed	Core_Observed	Core
ATCol0-5G43950	4	Core	Observed	Core_Observed	Core
ATCol0-5G50690	4	Core	Observed	Core_Observed	Core
ATCol0-5G50700	4	Core	Observed	Core_Observed	Core
ATCol0-5G50910	3	Core	Observed	Core_Observed	Core
ATCol0-5G50930	3	Core	Observed	Core_Observed	Core
ATCol0-5G50950	4	Core	Observed	Core_Observed	Core
ATCol0-5G50970	4	Core	Observed	Core_Observed	Core
ATCol0-5G50980	4	Core	Observed	Core_Observed	Core
ATCol0-1G14640	3	Core	Observed	Core_Observed	Core
ATCol0-1G15610	3	Core	Observed	Core_Observed	Core
ATCol0-2G18690	3	Core	Observed	Core_Observed	Core
ATCol0-2G36490	3	Core	Observed	Core_Observed	Core
ATCol0-2G41600	2	Core	Observed	Core_Observed	Core
ATCol0-3G17040	2	Core	Observed	Core_Observed	Core
ATCol0-3G24800	3	Core	Observed	Core_Observed	Core
ATCol0-3G60770	3	Core	Observed	Core_Observed	Core
ATCol0-4G14130	2	Core	Observed	Core_Observed	Core
ATCol0-4G15270	2	Core	Observed	Core_Observed	Core
ATCol0-5G21630	3	Core	Observed	Core_Observed	Core
ATCol0-5G40710	3	Core	Observed	Core_Observed	Core
ATCol0-1G26780	3	Core	Observed	Core_Observed	Core
ATCol0-1G80240	3	Core	Observed	Core_Observed	Core
ATCol0-2G15100	3	Core	Observed	Core_Observed	Core
ATCol0-2G23230	3	Core	Observed	Core_Observed	Core
ATCol0-2G28880	3	Core	Observed	Core_Observed	Core
ATCol0-3G44140	3	Core	Observed	Core_Observed	Core
ATCol0-3G49210	3	Core	Observed	Core_Observed	Core
ATCol0-3G62010	3	Core	Observed	Core_Observed	Core
ATCol0-4G20850	2	Core	Observed	Core_Observed	Core
ATCol0-4G41160	3	Core	Observed	Core_Observed	Core
ATCol0-5G62280	3	Core	Observed	Core_Observed	Core
ATCol0-5G67760	3	Core	Observed	Core_Observed	Core
ATCol0-1G21450	1	Core	Observed	Core_Observed	Core
ATCol0-1G61640	1	Core	Observed	Core_Observed	Core
ATCol0-2G50430	1	Core	Observed	Core_Observed	Core
ATCol0-4G21620	1	Core	Observed	Core_Observed	Core
ATCol0-4G21630	1	Core	Observed	Core_Observed	Core
ATCol0-4G21640	1	Core	Observed	Core_Observed	Core
ATCol0-4G21650	1	Core	Observed	Core_Observed	Core
ATCol0-4G21660	1	Core	Observed	Core_Observed	Core
ATCol0-4G21670	1	Core	Observed	Core_Observed	Core
ATCol0-4G21700	1	Core	Observed	Core_Observed	Core
ATCol0-4G21710	1	Core	Observed	Core_Observed	Core
ATCol0-4G32930	1	Core	Observed	Core_Observed	Core
ATCol0-1G20640	5	Core	Observed	Core_Observed	Core
ATCol0-1G60510	4	Core	Observed	Core_Observed	Core
ATCol0-1G60520	5	Core	Observed	Core_Observed	Core
ATCol0-1G60530	5	Core	Observed	Core_Observed	Core
ATCol0-1G60540	5	Core	Observed	Core_Observed	Core
ATCol0-1G60550	5	Core	Observed	Core_Observed	Core
ATCol0-1G60560	5	Core	Observed	Core_Observed	Core
ATCol0-1G60580	5	Core	Observed	Core_Observed	Core
ATCol0-1G60600	5	Core	Observed	Core_Observed	Core
ATCol0-1G60630	5	Core	Observed	Core_Observed	Core
ATCol0-1G60640	5	Core	Observed	Core_Observed	Core
ATCol0-1G60650	5	Core	Observed	Core_Observed	Core
ATCol0-1G29640	1	Core	Observed	Core_Observed	Core
ATCol0-1G75270	1	Core	Observed	Core_Observed	Core
ATCol0-2G22090	1	Core	Observed	Core_Observed	Core
ATCol0-2G49940	1	Core	Observed	Core_Observed	Core
ATCol0-3G49290	1	Core	Observed	Core_Observed	Core
ATCol0-3G52730	1	Core	Observed	Core_Observed	Core
ATCol0-4G39800	1	Core	Observed	Core_Observed	Core
ATCol0-4G46300	1	Core	Observed	Core_Observed	Core
ATCol0-4G47290	1	Core	Observed	Core_Observed	Core
ATCol0-5G50390	1	Core	Observed	Core_Observed	Core
ATCol0-5G67980	1	Core	Observed	Core_Observed	Core
ATCol0-3G11300	1	Core	Observed	Core_Observed	Core
ATCol0-3G11310	1	Core	Observed	Core_Observed	Core
ATCol0-3G38210	1	Core	Observed	Core_Observed	Core
ATCol0-3G38220	1	Core	Observed	Core_Observed	Core
ATCol0-3G49960	1	Core	Observed	Core_Observed	Core
ATCol0-5G17650	1	Core	Observed	Core_Observed	Core
ATCol0-5G22760	1	Core	Observed	Core_Observed	Core
ATCol0-5G44960	1	Core	Observed	Core_Observed	Core
ATCol0-5G44970	1	Core	Observed	Core_Observed	Core
ATCol0-5G55260	1	Core	Observed	Core_Observed	Core
ATCol0-5G68600	1	Core	Observed	Core_Observed	Core
ATCol0-1G10790	1	Core	Observed	Core_Observed	Core
ATCol0-2G20950	1	Core	Observed	Core_Observed	Core
ATCol0-2G35630	1	Core	Observed	Core_Observed	Core
ATCol0-3G47220	1	Core	Observed	Core_Observed	Core
ATCol0-3G47230	1	Core	Observed	Core_Observed	Core
ATCol0-4G10850	1	Core	Observed	Core_Observed	Core
ATCol0-4G36200	1	Core	Observed	Core_Observed	Core
ATCol0-4G46250	1	Core	Observed	Core_Observed	Core
ATCol0-5G56970	1	Core	Observed	Core_Observed	Core
ATCol0-5G64920	1	Core	Observed	Core_Observed	Core
ATCol0-5G64930	1	Core	Observed	Core_Observed	Core
ATCol0-1G46100	0	Core	Observed	Core_Observed	Core
ATCol0-2G10180	1	Core	Observed	Core_Observed	Core
ATCol0-4G17860	0	Core	Observed	Core_Observed	Core
ATCol0-4G17870	1	Core	Observed	Core_Observed	Core
ATCol0-5G39600	1	Core	Observed	Core_Observed	Core
ATCol0-1G47480	1	Core	Observed	Core_Observed	Core
ATCol0-1G51590	2	Core	Observed	Core_Observed	Core
ATCol0-2G18050	1	Core	Observed	Core_Observed	Core
ATCol0-2G19690	1	Core	Observed	Core_Observed	Core
ATCol0-3G43930	1	Core	Observed	Core_Observed	Core
ATCol0-4G14340	1	Core	Observed	Core_Observed	Core
ATCol0-4G14550	0	Core	Observed	Core_Observed	Core
ATCol0-1G16920	1	Core	Observed	Core_Observed	Core
ATCol0-2G33210	1	Core	Observed	Core_Observed	Core
ATCol0-2G42270	1	Core	Observed	Core_Observed	Core
ATCol0-3G19020	1	Core	Observed	Core_Observed	Core
ATCol0-3G47210	1	Core	Observed	Core_Observed	Core
ATCol0-3G47250	1	Core	Observed	Core_Observed	Core
ATCol0-3G55230	1	Core	Observed	Core_Observed	Core
ATCol0-5G11600	1	Core	Observed	Core_Observed	Core
ATCol0-5G31130	1	Core	Observed	Core_Observed	Core
ATCol0-5G64950	1	Core	Observed	Core_Observed	Core
ATCol0-1G24410	1	Core	Observed	Core_Observed	Core
ATCol0-1G24420	1	Core	Observed	Core_Observed	Core
ATCol0-1G24430	1	Core	Observed	Core_Observed	Core
ATCol0-1G39960	1	Core	Observed	Core_Observed	Core
ATCol0-2G10650	1	Core	Observed	Core_Observed	Core
ATCol0-3G37540	1	Core	Observed	Core_Observed	Core
ATCol0-3G37550	1	Core	Observed	Core_Observed	Core
ATCol0-4G23280	1	Core	Observed	Core_Observed	Core
ATCol0-4G34190	1	Core	Observed	Core_Observed	Core
ATCol0-4G34200	1	Core	Observed	Core_Observed	Core
ATCol0-1G49690	1	Core	Observed	Core_Observed	Core
ATCol0-2G42420	1	Core	Observed	Core_Observed	Core
ATCol0-2G47170	1	Core	Observed	Core_Observed	Core
ATCol0-2G47180	1	Core	Observed	Core_Observed	Core
ATCol0-3G21900	1	Core	Observed	Core_Observed	Core
ATCol0-3G29280	1	Core	Observed	Core_Observed	Core
ATCol0-3G47740	1	Core	Observed	Core_Observed	Core
ATCol0-3G55320	1	Core	Observed	Core_Observed	Core
ATCol0-5G18710	1	Core	Observed	Core_Observed	Core
ATCol0-5G64420	1	Core	Observed	Core_Observed	Core
ATCol0-2G26240	2	Core	Observed	Core_Observed	Core
ATCol0-2G29930	2	Core	Observed	Core_Observed	Core
ATCol0-4G28850	2	Core	Observed	Core_Observed	Core
ATCol0-4G43520	2	Core	Observed	Core_Observed	Core
ATCol0-4G50710	2	Core	Observed	Core_Observed	Core
ATCol0-5G14330	2	Core	Observed	Core_Observed	Core
ATCol0-5G18770	2	Core	Observed	Core_Observed	Core
ATCol0-5G26190	2	Core	Observed	Core_Observed	Core
ATCol0-5G48210	2	Core	Observed	Core_Observed	Core
ATCol0-5G69900	2	Core	Observed	Core_Observed	Core
ATCol0-1G29370	1	Core	Observed	Core_Observed	Core
ATCol0-1G75030	1	Core	Observed	Core_Observed	Core
ATCol0-2G20820	1	Core	Observed	Core_Observed	Core
ATCol0-2G22310	1	Core	Observed	Core_Observed	Core
ATCol0-2G25690	1	Core	Observed	Core_Observed	Core
ATCol0-3G52640	1	Core	Observed	Core_Observed	Core
ATCol0-4G46050	1	Core	Observed	Core_Observed	Core
ATCol0-4G47470	1	Core	Observed	Core_Observed	Core
ATCol0-4G50200	1	Core	Observed	Core_Observed	Core
ATCol0-5G71540	1	Core	Observed	Core_Observed	Core
ATCol0-1G28800	2	Core	Observed	Core_Observed	Core
ATCol0-1G45570	1	Core	Observed	Core_Observed	Core
ATCol0-1G45580	1	Core	Observed	Core_Observed	Core
ATCol0-2G14700	2	Core	Observed	Core_Observed	Core
ATCol0-3G40890	1	Core	Observed	Core_Observed	Core
ATCol0-3G41180	2	Core	Observed	Core_Observed	Core
ATCol0-3G41190	1	Core	Observed	Core_Observed	Core
ATCol0-3G41980	0	Core	Observed	Core_Observed	Core
ATCol0-3G42190	0	Core	Observed	Core_Observed	Core
ATCol0-4G18730	1	Core	Observed	Core_Observed	Core
ATCol0-5G53670	1	Core	Observed	Core_Observed	Core
ATCol0-3G48110	4	Core	Observed	Core_Observed	Core
ATCol0-3G48120	4	Core	Observed	Core_Observed	Core
ATCol0-5G63850	3	Core	Observed	Core_Observed	Core
ATCol0-5G63860	3	Core	Observed	Core_Observed	Core
ATCol0-5G63870	3	Core	Observed	Core_Observed	Core
ATCol0-5G63880	3	Core	Observed	Core_Observed	Core
ATCol0-5G64130	3	Core	Observed	Core_Observed	Core
ATCol0-5G64140	4	Core	Observed	Core_Observed	Core
ATCol0-5G64170	3	Core	Observed	Core_Observed	Core
ATCol0-5G64180	3	Core	Observed	Core_Observed	Core
ATCol0-1G43700	1	Core	Observed	Core_Observed	Core
ATCol0-4G12070	1	Core	Observed	Core_Observed	Core
ATCol0-4G12090	1	Core	Observed	Core_Observed	Core
ATCol0-4G12280	1	Core	Observed	Core_Observed	Core
ATCol0-4G12300	1	Core	Observed	Core_Observed	Core
ATCol0-4G12310	1	Core	Observed	Core_Observed	Core
ATCol0-4G12320	1	Core	Observed	Core_Observed	Core
ATCol0-4G12590	1	Core	Observed	Core_Observed	Core
ATCol0-4G12600	1	Core	Observed	Core_Observed	Core
ATCol0-4G20500	1	Core	Observed	Core_Observed	Core
ATCol0-4G20630	1	Core	Observed	Core_Observed	Core
ATCol0-4G20650	1	Core	Observed	Core_Observed	Core
ATCol0-4G20660	1	Core	Observed	Core_Observed	Core
ATCol0-1G52930	3	Core	Observed	Core_Observed	Core
ATCol0-1G52950	3	Core	Observed	Core_Observed	Core
ATCol0-1G64370	2	Core	Observed	Core_Observed	Core
ATCol0-1G64390	3	Core	Observed	Core_Observed	Core
ATCol0-1G64410	3	Core	Observed	Core_Observed	Core
ATCol0-1G64480	3	Core	Observed	Core_Observed	Core
ATCol0-2G32150	3	Core	Observed	Core_Observed	Core
ATCol0-5G56100	3	Core	Observed	Core_Observed	Core
ATCol0-5G67020	3	Core	Observed	Core_Observed	Core
ATCol0-5G67030	3	Core	Observed	Core_Observed	Core
ATCol0-1G20280	1	Core	Observed	Core_Observed	Core
ATCol0-1G53950	2	Core	Observed	Core_Observed	Core
ATCol0-1G58290	2	Core	Observed	Core_Observed	Core
ATCol0-1G58300	2	Core	Observed	Core_Observed	Core
ATCol0-1G58310	2	Core	Observed	Core_Observed	Core
ATCol0-1G58400	2	Core	Observed	Core_Observed	Core
ATCol0-1G58480	2	Core	Observed	Core_Observed	Core
ATCol0-1G58500	2	Core	Observed	Core_Observed	Core
ATCol0-1G58670	2	Core	Observed	Core_Observed	Core
ATCol0-1G58850	2	Core	Observed	Core_Observed	Core
ATCol0-1G38310	1	Core	Observed	Core_Observed	Core
ATCol0-1G38320	1	Core	Observed	Core_Observed	Core
ATCol0-1G38330	1	Core	Observed	Core_Observed	Core
ATCol0-1G38340	1	Core	Observed	Core_Observed	Core
ATCol0-1G38350	1	Core	Observed	Core_Observed	Core
ATCol0-1G38380	1	Core	Observed	Core_Observed	Core
ATCol0-1G38390	1	Core	Observed	Core_Observed	Core
ATCol0-1G38400	1	Core	Observed	Core_Observed	Core
ATCol0-5G35940	1	Core	Observed	Core_Observed	Core
ATCol0-3G38740	1	Core	Observed	Core_Observed	Core
ATCol0-3G38750	1	Core	Observed	Core_Observed	Core
ATCol0-3G38760	1	Core	Observed	Core_Observed	Core
ATCol0-3G38780	1	Core	Observed	Core_Observed	Core
ATCol0-3G38790	1	Core	Observed	Core_Observed	Core
ATCol0-3G39960	1	Core	Observed	Core_Observed	Core
ATCol0-3G46740	1	Core	Observed	Core_Observed	Core
ATCol0-5G46910	1	Core	Observed	Core_Observed	Core
ATCol0-1G18010	2	Core	Observed	Core_Observed	Core
ATCol0-1G51470	2	Core	Observed	Core_Observed	Core
ATCol0-1G55340	2	Core	Observed	Core_Observed	Core
ATCol0-3G31310	2	Core	Observed	Core_Observed	Core
ATCol0-4G37900	2	Core	Observed	Core_Observed	Core
ATCol0-5G11590	2	Core	Observed	Core_Observed	Core
ATCol0-5G35810	2	Core	Observed	Core_Observed	Core
ATCol0-5G59460	2	Core	Observed	Core_Observed	Core
ATCol0-1G29560	2	Core	Observed	Core_Observed	Core
ATCol0-1G75210	2	Core	Observed	Core_Observed	Core
ATCol0-2G33960	2	Core	Observed	Core_Observed	Core
ATCol0-4G31120	2	Core	Observed	Core_Observed	Core
ATCol0-5G21200	2	Core	Observed	Core_Observed	Core
ATCol0-5G32110	2	Core	Observed	Core_Observed	Core
ATCol0-5G48560	2	Core	Observed	Core_Observed	Core
ATCol0-5G67780	2	Core	Observed	Core_Observed	Core
ATCol0-5G67790	2	Core	Observed	Core_Observed	Core
ATCol0-1G15520	1	Core	Observed	Core_Observed	Core
ATCol0-1G26410	1	Core	Observed	Core_Observed	Core
ATCol0-1G37660	1	Core	Observed	Core_Observed	Core
ATCol0-2G38530	1	Core	Observed	Core_Observed	Core
ATCol0-3G25260	1	Core	Observed	Core_Observed	Core
ATCol0-4G28480	1	Core	Observed	Core_Observed	Core
ATCol0-4G28870	1	Core	Observed	Core_Observed	Core
ATCol0-5G50170	1	Core	Observed	Core_Observed	Core
ATCol0-5G65930	1	Core	Observed	Core_Observed	Core
ATCol0-1G61140	1	Core	Observed	Core_Observed	Core
ATCol0-2G14230	1	Core	Observed	Core_Observed	Core
ATCol0-2G50420	1	Core	Observed	Core_Observed	Core
ATCol0-3G16180	1	Core	Observed	Core_Observed	Core
ATCol0-3G25850	1	Core	Observed	Core_Observed	Core
ATCol0-3G62340	1	Core	Observed	Core_Observed	Core
ATCol0-4G14850	1	Core	Observed	Core_Observed	Core
ATCol0-4G26400	1	Core	Observed	Core_Observed	Core
ATCol0-4G32390	1	Core	Observed	Core_Observed	Core
ATCol0-1G22590	3	Core	Observed	Core_Observed	Core
ATCol0-1G27030	3	Core	Observed	Core_Observed	Core
ATCol0-1G35120	3	Core	Observed	Core_Observed	Core
ATCol0-1G54950	3	Core	Observed	Core_Observed	Core
ATCol0-1G68260	3	Core	Observed	Core_Observed	Core
ATCol0-1G72170	3	Core	Observed	Core_Observed	Core
ATCol0-3G24030	3	Core	Observed	Core_Observed	Core
ATCol0-3G36570	3	Core	Observed	Core_Observed	Core
ATCol0-3G39140	4	Core	Observed	Core_Observed	Core
ATCol0-1G65800	1	Core	Observed	Core_Observed	Core
ATCol0-2G31500	1	Core	Observed	Core_Observed	Core
ATCol0-2G46110	1	Core	Observed	Core_Observed	Core
ATCol0-3G33790	1	Core	Observed	Core_Observed	Core
ATCol0-3G45040	1	Core	Observed	Core_Observed	Core
ATCol0-3G58500	1	Core	Observed	Core_Observed	Core
ATCol0-4G24080	1	Core	Observed	Core_Observed	Core
ATCol0-5G30070	1	Core	Observed	Core_Observed	Core
ATCol0-5G41620	1	Core	Observed	Core_Observed	Core
ATCol0-1G44890	0	Core	Observed	Core_Observed	Core
ATCol0-1G44900	0	Core	Observed	Core_Observed	Core
ATCol0-2G14570	0	Core	Observed	Core_Observed	Core
ATCol0-2G17660	0	Core	Observed	Core_Observed	Core
ATCol0-2G17890	0	Core	Observed	Core_Observed	Core
ATCol0-3G41130	0	Core	Observed	Core_Observed	Core
ATCol0-3G42390	0	Core	Observed	Core_Observed	Core
ATCol0-4G14310	0	Core	Observed	Core_Observed	Core
ATCol0-5G37430	1	Core	Observed	Core_Observed	Core
ATCol0-1G42390	1	Core	Observed	Core_Observed	Core
ATCol0-1G59740	1	Core	Observed	Core_Observed	Core
ATCol0-3G36670	1	Core	Observed	Core_Observed	Core
ATCol0-3G37710	1	Core	Observed	Core_Observed	Core
ATCol0-2G11290	2	Core	Observed	Core_Observed	Core
ATCol0-2G18500	2	Core	Observed	Core_Observed	Core
ATCol0-2G18540	2	Core	Observed	Core_Observed	Core
ATCol0-2G22210	2	Core	Observed	Core_Observed	Core
ATCol0-2G46620	2	Core	Observed	Core_Observed	Core
ATCol0-3G44870	2	Core	Observed	Core_Observed	Core
ATCol0-3G59300	2	Core	Observed	Core_Observed	Core
ATCol0-4G12400	2	Core	Observed	Core_Observed	Core
ATCol0-5G27430	2	Core	Observed	Core_Observed	Core
ATCol0-5G33510	2	Core	Observed	Core_Observed	Core
ATCol0-1G45410	0	Core	Observed	Core_Observed	Core
ATCol0-3G42200	0	Core	Observed	Core_Observed	Core
ATCol0-3G42240	0	Core	Observed	Core_Observed	Core
ATCol0-3G44380	0	Core	Observed	Core_Observed	Core
ATCol0-5G38780	0	Core	Observed	Core_Observed	Core
ATCol0-5G38930	0	Core	Observed	Core_Observed	Core
ATCol0-1G33610	0	Core	Observed	Core_Observed	Core
ATCol0-1G44340	0	Core	Observed	Core_Observed	Core
ATCol0-2G13820	0	Core	Observed	Core_Observed	Core
ATCol0-2G28100	0	Core	Observed	Core_Observed	Core
ATCol0-3G40120	0	Core	Observed	Core_Observed	Core
ATCol0-3G48580	0	Core	Observed	Core_Observed	Core
ATCol0-4G18410	0	Core	Observed	Core_Observed	Core
ATCol0-4G39810	0	Core	Observed	Core_Observed	Core
ATCol0-5G38840	0	Core	Observed	Core_Observed	Core
ATCol0-5G41200	0	Core	Observed	Core_Observed	Core
ATCol0-5G48650	0	Core	Observed	Core_Observed	Core
ATCol0-2G19660	1	Core	Observed	Core_Observed	Core
ATCol0-2G43370	1	Core	Observed	Core_Observed	Core
ATCol0-2G43380	1	Core	Observed	Core_Observed	Core
ATCol0-3G53030	1	Core	Observed	Core_Observed	Core
ATCol0-3G53040	1	Core	Observed	Core_Observed	Core
ATCol0-5G64360	1	Core	Observed	Core_Observed	Core
ATCol0-5G64370	1	Core	Observed	Core_Observed	Core
ATCol0-5G64380	0	Core	Observed	Core_Observed	Core
ATCol0-1G16760	1	Core	Observed	Core_Observed	Core
ATCol0-1G16950	1	Core	Observed	Core_Observed	Core
ATCol0-2G33230	1	Core	Observed	Core_Observed	Core
ATCol0-3G47160	1	Core	Observed	Core_Observed	Core
ATCol0-3G47560	1	Core	Observed	Core_Observed	Core
ATCol0-3G55300	1	Core	Observed	Core_Observed	Core
ATCol0-5G64720	1	Core	Observed	Core_Observed	Core
ATCol0-5G65010	1	Core	Observed	Core_Observed	Core
ATCol0-1G63450	1	Core	Observed	Core_Observed	Core
ATCol0-2G20990	1	Core	Observed	Core_Observed	Core
ATCol0-3G18160	1	Core	Observed	Core_Observed	Core
ATCol0-3G18170	1	Core	Observed	Core_Observed	Core
ATCol0-4G38700	1	Core	Observed	Core_Observed	Core
ATCol0-5G45680	1	Core	Observed	Core_Observed	Core
ATCol0-5G58000	1	Core	Observed	Core_Observed	Core
ATCol0-5G61010	1	Core	Observed	Core_Observed	Core
ATCol0-1G26690	2	Core	Observed	Core_Observed	Core
ATCol0-1G26700	2	Core	Observed	Core_Observed	Core
ATCol0-1G26710	2	Core	Observed	Core_Observed	Core
ATCol0-1G77810	2	Core	Observed	Core_Observed	Core
ATCol0-1G77840	2	Core	Observed	Core_Observed	Core
ATCol0-1G77850	2	Core	Observed	Core_Observed	Core
ATCol0-1G77860	2	Core	Observed	Core_Observed	Core
ATCol0-1G77870	2	Core	Observed	Core_Observed	Core
ATCol0-3G32700	1	Core	Observed	Core_Observed	Core
ATCol0-3G32710	1	Core	Observed	Core_Observed	Core
ATCol0-4G30660	1	Core	Observed	Core_Observed	Core
ATCol0-4G30680	1	Core	Observed	Core_Observed	Core
ATCol0-4G30700	1	Core	Observed	Core_Observed	Core
ATCol0-4G30720	1	Core	Observed	Core_Observed	Core
ATCol0-4G30750	1	Core	Observed	Core_Observed	Core
ATCol0-4G30780	1	Core	Observed	Core_Observed	Core
ATCol0-4G30800	1	Core	Observed	Core_Observed	Core
ATCol0-4G30820	1	Core	Observed	Core_Observed	Core
ATCol0-4G30850	1	Core	Observed	Core_Observed	Core
ATCol0-4G30870	1	Core	Observed	Core_Observed	Core
ATCol0-4G30890	1	Core	Observed	Core_Observed	Core
ATCol0-4G30910	1	Core	Observed	Core_Observed	Core
ATCol0-1G11530	2	Core	Observed	Core_Observed	Core
ATCol0-1G11540	2	Core	Observed	Core_Observed	Core
ATCol0-2G52320	2	Core	Observed	Core_Observed	Core
ATCol0-3G63790	2	Core	Observed	Core_Observed	Core
ATCol0-4G12160	2	Core	Observed	Core_Observed	Core
ATCol0-4G12170	2	Core	Observed	Core_Observed	Core
ATCol0-4G28050	2	Core	Observed	Core_Observed	Core
ATCol0-5G51010	2	Core	Observed	Core_Observed	Core
ATCol0-1G47150	1	Core	Observed	Core_Observed	Core
ATCol0-1G47830	1	Core	Observed	Core_Observed	Core
ATCol0-1G47840	1	Core	Observed	Core_Observed	Core
ATCol0-3G21780	1	Core	Observed	Core_Observed	Core
ATCol0-4G18530	1	Core	Observed	Core_Observed	Core
ATCol0-4G22440	1	Core	Observed	Core_Observed	Core
ATCol0-4G22450	1	Core	Observed	Core_Observed	Core
ATCol0-5G39570	1	Core	Observed	Core_Observed	Core
ATCol0-1G45960	1	Core	Observed	Core_Observed	Core
ATCol0-1G45980	1	Core	Observed	Core_Observed	Core
ATCol0-1G45990	1	Core	Observed	Core_Observed	Core
ATCol0-2G19970	1	Core	Observed	Core_Observed	Core
ATCol0-2G19980	1	Core	Observed	Core_Observed	Core
ATCol0-2G31060	1	Core	Observed	Core_Observed	Core
ATCol0-2G45220	1	Core	Observed	Core_Observed	Core
ATCol0-4G22950	1	Core	Observed	Core_Observed	Core
ATCol0-3G49000	2	Core	Observed	Core_Observed	Core
ATCol0-3G49010	2	Core	Observed	Core_Observed	Core
ATCol0-3G49020	2	Core	Observed	Core_Observed	Core
ATCol0-3G49030	2	Core	Observed	Core_Observed	Core
ATCol0-3G49040	2	Core	Observed	Core_Observed	Core
ATCol0-5G66800	2	Core	Observed	Core_Observed	Core
ATCol0-5G66840	2	Core	Observed	Core_Observed	Core
ATCol0-3G47090	2	Core	Observed	Core_Observed	Core
ATCol0-4G33640	3	Core	Observed	Core_Observed	Core
ATCol0-4G33650	3	Core	Observed	Core_Observed	Core
ATCol0-4G33670	2	Core	Observed	Core_Observed	Core
ATCol0-4G33720	2	Core	Observed	Core_Observed	Core
ATCol0-4G33750	2	Core	Observed	Core_Observed	Core
ATCol0-4G33760	2	Core	Observed	Core_Observed	Core
ATCol0-2G19650	1	Core	Observed	Core_Observed	Core
ATCol0-2G19670	3	Core	Observed	Core_Observed	Core
ATCol0-3G15290	3	Core	Observed	Core_Observed	Core
ATCol0-3G20740	3	Core	Observed	Core_Observed	Core
ATCol0-3G20810	3	Core	Observed	Core_Observed	Core
ATCol0-3G40250	3	Core	Observed	Core_Observed	Core
ATCol0-5G35240	3	Core	Observed	Core_Observed	Core
ATCol0-4G15070	1	Core	Observed	Core_Observed	Core
ATCol0-4G15080	1	Core	Observed	Core_Observed	Core
ATCol0-4G15090	1	Core	Observed	Core_Observed	Core
ATCol0-4G15100	1	Core	Observed	Core_Observed	Core
ATCol0-4G32190	1	Core	Observed	Core_Observed	Core
ATCol0-4G32200	1	Core	Observed	Core_Observed	Core
ATCol0-4G32210	1	Core	Observed	Core_Observed	Core
ATCol0-4G32220	1	Core	Observed	Core_Observed	Core
ATCol0-1G57510	1	Core	Observed	Core_Observed	Core
ATCol0-2G28370	1	Core	Observed	Core_Observed	Core
ATCol0-2G43750	1	Core	Observed	Core_Observed	Core
ATCol0-3G15600	1	Core	Observed	Core_Observed	Core
ATCol0-4G38860	1	Core	Observed	Core_Observed	Core
ATCol0-4G41620	1	Core	Observed	Core_Observed	Core
ATCol0-4G41630	1	Core	Observed	Core_Observed	Core
ATCol0-1G46590	1	Core	Observed	Core_Observed	Core
ATCol0-3G37640	1	Core	Observed	Core_Observed	Core
ATCol0-4G19450	1	Core	Observed	Core_Observed	Core
ATCol0-5G51130	1	Core	Observed	Core_Observed	Core
ATCol0-5G51140	1	Core	Observed	Core_Observed	Core
ATCol0-5G60630	1	Core	Observed	Core_Observed	Core
ATCol0-5G60640	1	Core	Observed	Core_Observed	Core
ATCol0-5G60660	1	Core	Observed	Core_Observed	Core
ATCol0-1G19950	1	Core	Observed	Core_Observed	Core
ATCol0-1G33190	1	Core	Observed	Core_Observed	Core
ATCol0-1G70040	1	Core	Observed	Core_Observed	Core
ATCol0-2G29180	1	Core	Observed	Core_Observed	Core
ATCol0-2G52470	1	Core	Observed	Core_Observed	Core
ATCol0-3G63930	1	Core	Observed	Core_Observed	Core
ATCol0-5G23350	1	Core	Observed	Core_Observed	Core
ATCol0-2G29820	2	Core	Observed	Core_Observed	Core
ATCol0-2G37150	3	Core	Observed	Core_Observed	Core
ATCol0-2G37540	2	Core	Observed	Core_Observed	Core
ATCol0-2G37550	0	Core	Observed	Core_Observed	Core
ATCol0-2G37610	3	Core	Observed	Core_Observed	Core
ATCol0-3G35930	2	Core	Observed	Core_Observed	Core
ATCol0-3G35950	2	Core	Observed	Core_Observed	Core
ATCol0-3G35960	2	Core	Observed	Core_Observed	Core
ATCol0-3G35980	2	Core	Observed	Core_Observed	Core
ATCol0-2G20860	1	Core	Observed	Core_Observed	Core
ATCol0-2G25580	1	Core	Observed	Core_Observed	Core
ATCol0-2G34380	1	Core	Observed	Core_Observed	Core
ATCol0-3G57770	1	Core	Observed	Core_Observed	Core
ATCol0-4G46150	1	Core	Observed	Core_Observed	Core
ATCol0-4G50090	1	Core	Observed	Core_Observed	Core
ATCol0-5G63720	1	Core	Observed	Core_Observed	Core
ATCol0-1G78000	2	Core	Observed	Core_Observed	Core
ATCol0-3G40680	2	Core	Observed	Core_Observed	Core
ATCol0-4G24960	2	Core	Observed	Core_Observed	Core
ATCol0-4G24980	2	Core	Observed	Core_Observed	Core
ATCol0-5G40290	2	Core	Observed	Core_Observed	Core
ATCol0-5G46620	2	Core	Observed	Core_Observed	Core
ATCol0-5G52550	2	Core	Observed	Core_Observed	Core
ATCol0-1G32410	1	Core	Observed	Core_Observed	Core
ATCol0-1G49740	1	Core	Observed	Core_Observed	Core
ATCol0-1G52740	1	Core	Observed	Core_Observed	Core
ATCol0-3G26390	1	Core	Observed	Core_Observed	Core
ATCol0-3G29320	1	Core	Observed	Core_Observed	Core
ATCol0-4G18780	1	Core	Observed	Core_Observed	Core
ATCol0-5G43480	1	Core	Observed	Core_Observed	Core
ATCol0-2G13360	1	Core	Observed	Core_Observed	Core
ATCol0-2G21910	1	Core	Observed	Core_Observed	Core
ATCol0-3G49760	1	Core	Observed	Core_Observed	Core
ATCol0-4G46940	1	Core	Observed	Core_Observed	Core
ATCol0-5G44580	1	Core	Observed	Core_Observed	Core
ATCol0-5G60710	1	Core	Observed	Core_Observed	Core
ATCol0-5G68410	1	Core	Observed	Core_Observed	Core
ATCol0-1G41830	4	Core	Observed	Core_Observed	Core
ATCol0-1G41840	2	Core	Observed	Core_Observed	Core
ATCol0-4G19590	3	Core	Observed	Core_Observed	Core
ATCol0-4G19600	3	Core	Observed	Core_Observed	Core
ATCol0-4G19610	2	Core	Observed	Core_Observed	Core
ATCol0-4G19630	4	Core	Observed	Core_Observed	Core
ATCol0-4G19640	3	Core	Observed	Core_Observed	Core
ATCol0-2G33610	1	Core	Observed	Core_Observed	Core
ATCol0-2G33620	1	Core	Observed	Core_Observed	Core
ATCol0-2G33700	1	Core	Observed	Core_Observed	Core
ATCol0-2G33760	1	Core	Observed	Core_Observed	Core
ATCol0-2G33770	1	Core	Observed	Core_Observed	Core
ATCol0-2G33780	1	Core	Observed	Core_Observed	Core
ATCol0-2G23290	1	Core	Observed	Core_Observed	Core
ATCol0-2G23300	1	Core	Observed	Core_Observed	Core
ATCol0-2G23310	1	Core	Observed	Core_Observed	Core
ATCol0-2G23320	1	Core	Observed	Core_Observed	Core
ATCol0-3G36130	1	Core	Observed	Core_Observed	Core
ATCol0-3G36140	1	Core	Observed	Core_Observed	Core
ATCol0-4G22230	1	Core	Observed	Core_Observed	Core
ATCol0-3G15690	1	Core	Observed	Core_Observed	Core
ATCol0-5G42940	1	Core	Observed	Core_Observed	Core
ATCol0-5G42950	1	Core	Observed	Core_Observed	Core
ATCol0-5G42960	1	Core	Observed	Core_Observed	Core
ATCol0-5G42970	1	Core	Observed	Core_Observed	Core
ATCol0-5G42990	1	Core	Observed	Core_Observed	Core
ATCol0-5G43000	1	Core	Observed	Core_Observed	Core
ATCol0-5G43010	1	Core	Observed	Core_Observed	Core
ATCol0-5G43020	1	Core	Observed	Core_Observed	Core
ATCol0-2G26600	1	Core	Observed	Core_Observed	Core
ATCol0-4G18250	1	Core	Observed	Core_Observed	Core
ATCol0-4G40130	1	Core	Observed	Core_Observed	Core
ATCol0-4G40140	1	Core	Observed	Core_Observed	Core
ATCol0-4G40160	1	Core	Observed	Core_Observed	Core
ATCol0-4G40170	1	Core	Observed	Core_Observed	Core
ATCol0-4G40180	1	Core	Observed	Core_Observed	Core
ATCol0-1G29160	1	Core	Observed	Core_Observed	Core
ATCol0-1G75260	1	Core	Observed	Core_Observed	Core
ATCol0-2G30450	1	Core	Observed	Core_Observed	Core
ATCol0-2G30460	1	Core	Observed	Core_Observed	Core
ATCol0-5G48680	1	Core	Observed	Core_Observed	Core
ATCol0-5G48690	1	Core	Observed	Core_Observed	Core
ATCol0-1G25580	3	Core	Observed	Core_Observed	Core
ATCol0-1G25600	3	Core	Observed	Core_Observed	Core
ATCol0-1G25610	3	Core	Observed	Core_Observed	Core
ATCol0-1G25620	2	Core	Observed	Core_Observed	Core
ATCol0-1G25630	3	Core	Observed	Core_Observed	Core
ATCol0-1G25640	3	Core	Observed	Core_Observed	Core
ATCol0-1G79200	3	Core	Observed	Core_Observed	Core
ATCol0-2G33710	1	Core	Observed	Core_Observed	Core
ATCol0-2G33720	1	Core	Observed	Core_Observed	Core
ATCol0-2G33730	1	Core	Observed	Core_Observed	Core
ATCol0-2G33740	1	Core	Observed	Core_Observed	Core
ATCol0-2G33750	1	Core	Observed	Core_Observed	Core
ATCol0-2G35070	1	Core	Observed	Core_Observed	Core
ATCol0-3G42060	0	Core	Observed	Core_Observed	Core
ATCol0-4G15970	0	Core	Observed	Core_Observed	Core
ATCol0-4G16040	0	Core	Observed	Core_Observed	Core
ATCol0-5G37280	0	Core	Observed	Core_Observed	Core
ATCol0-5G39210	0	Core	Observed	Core_Observed	Core
ATCol0-1G56040	1	Core	Observed	Core_Observed	Core
ATCol0-1G56050	1	Core	Observed	Core_Observed	Core
ATCol0-1G56060	1	Core	Observed	Core_Observed	Core
ATCol0-1G56070	1	Core	Observed	Core_Observed	Core
ATCol0-1G56080	1	Core	Observed	Core_Observed	Core
ATCol0-5G46270	1	Core	Observed	Core_Observed	Core
ATCol0-1G70400	1	Core	Observed	Core_Observed	Core
ATCol0-1G70410	1	Core	Observed	Core_Observed	Core
ATCol0-1G70430	1	Core	Observed	Core_Observed	Core
ATCol0-5G36240	1	Core	Observed	Core_Observed	Core
ATCol0-5G36250	1	Core	Observed	Core_Observed	Core
ATCol0-1G14420	1	Core	Observed	Core_Observed	Core
ATCol0-2G36700	1	Core	Observed	Core_Observed	Core
ATCol0-2G36710	1	Core	Observed	Core_Observed	Core
ATCol0-2G36720	1	Core	Observed	Core_Observed	Core
ATCol0-3G33010	1	Core	Observed	Core_Observed	Core
ATCol0-3G33020	0	Core	Observed	Core_Observed	Core
ATCol0-3G33040	1	Core	Observed	Core_Observed	Core
ATCol0-3G33050	0	Core	Observed	Core_Observed	Core
ATCol0-3G33060	1	Core	Observed	Core_Observed	Core
ATCol0-5G35060	1	Core	Observed	Core_Observed	Core
ATCol0-5G35140	1	Core	Observed	Core_Observed	Core
ATCol0-5G35230	1	Core	Observed	Core_Observed	Core
ATCol0-5G35250	1	Core	Observed	Core_Observed	Core
ATCol0-5G35270	1	Core	Observed	Core_Observed	Core
ATCol0-5G35710	1	Core	Observed	Core_Observed	Core
ATCol0-5G36160	1	Core	Observed	Core_Observed	Core
ATCol0-1G43020	3	Core	Observed	Core_Observed	Core
ATCol0-1G43130	3	Core	Observed	Core_Observed	Core
ATCol0-1G43660	3	Core	Observed	Core_Observed	Core
ATCol0-1G43960	3	Core	Observed	Core_Observed	Core
ATCol0-1G43990	3	Core	Observed	Core_Observed	Core
ATCol0-1G46470	1	Core	Observed	Core_Observed	Core
ATCol0-2G32770	1	Core	Observed	Core_Observed	Core
ATCol0-2G40710	1	Core	Observed	Core_Observed	Core
ATCol0-2G42010	1	Core	Observed	Core_Observed	Core
ATCol0-3G55020	1	Core	Observed	Core_Observed	Core
ATCol0-5G12300	1	Core	Observed	Core_Observed	Core
ATCol0-5G15490	1	Core	Observed	Core_Observed	Core
ATCol0-1G11750	2	Core	Observed	Core_Observed	Core
ATCol0-1G41120	1	Core	Observed	Core_Observed	Core
ATCol0-2G37630	1	Core	Observed	Core_Observed	Core
ATCol0-3G12490	2	Core	Observed	Core_Observed	Core
ATCol0-4G49550	2	Core	Observed	Core_Observed	Core
ATCol0-5G25670	2	Core	Observed	Core_Observed	Core
ATCol0-3G49550	0	Core	Observed	Core_Observed	Core
ATCol0-1G16900	1	Core	Observed	Core_Observed	Core
ATCol0-2G23970	1	Core	Observed	Core_Observed	Core
ATCol0-2G44430	1	Core	Observed	Core_Observed	Core
ATCol0-3G47260	1	Core	Observed	Core_Observed	Core
ATCol0-4G40300	1	Core	Observed	Core_Observed	Core
ATCol0-5G64890	1	Core	Observed	Core_Observed	Core
ATCol0-1G16500	1	Core	Observed	Core_Observed	Core
ATCol0-1G54140	1	Core	Observed	Core_Observed	Core
ATCol0-1G58940	1	Core	Observed	Core_Observed	Core
ATCol0-2G33910	1	Core	Observed	Core_Observed	Core
ATCol0-3G47470	1	Core	Observed	Core_Observed	Core
ATCol0-5G64750	1	Core	Observed	Core_Observed	Core
ATCol0-1G29070	0	Core	Observed	Core_Observed	Core
ATCol0-1G74720	0	Core	Observed	Core_Observed	Core
ATCol0-2G22630	1	Core	Observed	Core_Observed	Core
ATCol0-2G26130	0	Core	Observed	Core_Observed	Core
ATCol0-4G47850	1	Core	Observed	Core_Observed	Core
ATCol0-4G50620	1	Core	Observed	Core_Observed	Core
ATCol0-1G21310	3	Core	Observed	Core_Observed	Core
ATCol0-1G61440	3	Core	Observed	Core_Observed	Core
ATCol0-3G32300	3	Core	Observed	Core_Observed	Core
ATCol0-4G14610	3	Core	Observed	Core_Observed	Core
ATCol0-4G25080	3	Core	Observed	Core_Observed	Core
ATCol0-4G32540	3	Core	Observed	Core_Observed	Core
ATCol0-1G43550	1	Core	Observed	Core_Observed	Core
ATCol0-1G77790	1	Core	Observed	Core_Observed	Core
ATCol0-3G11910	1	Core	Observed	Core_Observed	Core
ATCol0-4G18080	1	Core	Observed	Core_Observed	Core
ATCol0-5G24770	1	Core	Observed	Core_Observed	Core
ATCol0-5G42300	1	Core	Observed	Core_Observed	Core
ATCol0-1G25520	1	Core	Observed	Core_Observed	Core
ATCol0-1G57170	1	Core	Observed	Core_Observed	Core
ATCol0-3G18990	1	Core	Observed	Core_Observed	Core
ATCol0-3G22420	1	Core	Observed	Core_Observed	Core
ATCol0-5G11520	1	Core	Observed	Core_Observed	Core
ATCol0-5G11530	1	Core	Observed	Core_Observed	Core
ATCol0-1G13850	2	Core	Observed	Core_Observed	Core
ATCol0-1G50450	2	Core	Observed	Core_Observed	Core
ATCol0-1G64000	2	Core	Observed	Core_Observed	Core
ATCol0-4G24510	2	Core	Observed	Core_Observed	Core
ATCol0-5G28680	2	Core	Observed	Core_Observed	Core
ATCol0-5G28690	2	Core	Observed	Core_Observed	Core
ATCol0-1G13770	2	Core	Observed	Core_Observed	Core
ATCol0-1G13780	2	Core	Observed	Core_Observed	Core
ATCol0-2G37140	2	Core	Observed	Core_Observed	Core
ATCol0-2G37640	2	Core	Observed	Core_Observed	Core
ATCol0-2G37650	2	Core	Observed	Core_Observed	Core
ATCol0-3G35920	1	Core	Observed	Core_Observed	Core
ATCol0-1G36010	1	Core	Observed	Core_Observed	Core
ATCol0-1G74000	1	Core	Observed	Core_Observed	Core
ATCol0-3G40200	1	Core	Observed	Core_Observed	Core
ATCol0-3G48970	1	Core	Observed	Core_Observed	Core
ATCol0-5G23860	1	Core	Observed	Core_Observed	Core
ATCol0-5G43730	1	Core	Observed	Core_Observed	Core
ATCol0-3G24850	1	Core	Observed	Core_Observed	Core
ATCol0-3G24860	1	Core	Observed	Core_Observed	Core
ATCol0-3G24870	1	Core	Observed	Core_Observed	Core
ATCol0-3G24890	1	Core	Observed	Core_Observed	Core
ATCol0-3G24900	1	Core	Observed	Core_Observed	Core
ATCol0-2G11740	1	Core	Observed	Core_Observed	Core
ATCol0-2G11750	1	Core	Observed	Core_Observed	Core
ATCol0-2G11770	1	Core	Observed	Core_Observed	Core
ATCol0-2G11780	1	Core	Observed	Core_Observed	Core
ATCol0-2G11810	1	Core	Observed	Core_Observed	Core
ATCol0-2G11820	1	Core	Observed	Core_Observed	Core
ATCol0-2G11830	1	Core	Observed	Core_Observed	Core
ATCol0-1G47930	1	Core	Observed	Core_Observed	Core
ATCol0-2G48670	1	Core	Observed	Core_Observed	Core
ATCol0-2G48680	1	Core	Observed	Core_Observed	Core
ATCol0-2G48690	1	Core	Observed	Core_Observed	Core
ATCol0-2G48710	1	Core	Observed	Core_Observed	Core
ATCol0-2G14990	0	Core	Observed	Core_Observed	Core
ATCol0-3G42000	2	Core	Observed	Core_Observed	Core
ATCol0-5G32220	2	Core	Observed	Core_Observed	Core
ATCol0-5G39500	0	Core	Observed	Core_Observed	Core
ATCol0-2G37330	1	Core	Observed	Core_Observed	Core
ATCol0-2G43780	1	Core	Observed	Core_Observed	Core
ATCol0-3G56280	1	Core	Observed	Core_Observed	Core
ATCol0-5G47500	1	Core	Observed	Core_Observed	Core
ATCol0-5G47510	1	Core	Observed	Core_Observed	Core
ATCol0-5G47520	1	Core	Observed	Core_Observed	Core
ATCol0-1G60150	1	Core	Observed	Core_Observed	Core
ATCol0-2G11280	1	Core	Observed	Core_Observed	Core
ATCol0-2G11300	1	Core	Observed	Core_Observed	Core
ATCol0-2G11310	1	Core	Observed	Core_Observed	Core
ATCol0-2G11320	1	Core	Observed	Core_Observed	Core
ATCol0-5G68790	1	Core	Observed	Core_Observed	Core
ATCol0-1G55660	1	Core	Observed	Core_Observed	Core
ATCol0-1G64660	1	Core	Observed	Core_Observed	Core
ATCol0-4G13420	1	Core	Observed	Core_Observed	Core
ATCol0-5G12270	1	Core	Observed	Core_Observed	Core
ATCol0-5G29520	1	Core	Observed	Core_Observed	Core
ATCol0-4G15900	2	Core	Observed	Core_Observed	Core
ATCol0-5G40870	2	Core	Observed	Core_Observed	Core
ATCol0-5G40940	2	Core	Observed	Core_Observed	Core
ATCol0-5G40950	2	Core	Observed	Core_Observed	Core
ATCol0-5G40970	2	Core	Observed	Core_Observed	Core
ATCol0-5G56690	2	Core	Observed	Core_Observed	Core
ATCol0-3G50940	0	Core	Observed	Core_Observed	Core
ATCol0-3G50950	0	Core	Observed	Core_Observed	Core
ATCol0-5G33010	0	Core	Observed	Core_Observed	Core
ATCol0-5G33020	0	Core	Observed	Core_Observed	Core
ATCol0-2G18820	1	Core	Observed	Core_Observed	Core
ATCol0-2G18840	1	Core	Observed	Core_Observed	Core
ATCol0-5G11360	1	Core	Observed	Core_Observed	Core
ATCol0-5G11370	1	Core	Observed	Core_Observed	Core
ATCol0-5G11380	1	Core	Observed	Core_Observed	Core
ATCol0-1G67080	1	Core	Observed	Core_Observed	Core
ATCol0-5G38990	1	Core	Observed	Core_Observed	Core
ATCol0-5G46990	1	Core	Observed	Core_Observed	Core
ATCol0-3G49590	1	Core	Observed	Core_Observed	Core
ATCol0-3G49600	1	Core	Observed	Core_Observed	Core
ATCol0-3G49610	1	Core	Observed	Core_Observed	Core
ATCol0-3G49620	1	Core	Observed	Core_Observed	Core
ATCol0-3G49630	1	Core	Observed	Core_Observed	Core
ATCol0-1G20270	1	Core	Observed	Core_Observed	Core
ATCol0-1G53960	1	Core	Observed	Core_Observed	Core
ATCol0-5G39620	2	Core	Observed	Core_Observed	Core
ATCol0-5G47620	2	Core	Observed	Core_Observed	Core
ATCol0-5G53220	2	Core	Observed	Core_Observed	Core
ATCol0-1G76520	2	Core	Observed	Core_Observed	Core
ATCol0-5G70240	2	Core	Observed	Core_Observed	Core
ATCol0-5G70250	2	Core	Observed	Core_Observed	Core
ATCol0-5G70260	2	Core	Observed	Core_Observed	Core
ATCol0-5G70270	1	Core	Observed	Core_Observed	Core
ATCol0-5G70280	1	Core	Observed	Core_Observed	Core
ATCol0-1G47160	1	Core	Observed	Core_Observed	Core
ATCol0-1G59160	1	Core	Observed	Core_Observed	Core
ATCol0-1G59310	1	Core	Observed	Core_Observed	Core
ATCol0-1G59320	1	Core	Observed	Core_Observed	Core
ATCol0-4G32510	2	Core	Observed	Core_Observed	Core
ATCol0-2G19120	1	Core	Observed	Core_Observed	Core
ATCol0-2G31830	1	Core	Observed	Core_Observed	Core
ATCol0-3G49980	1	Core	Observed	Core_Observed	Core
ATCol0-4G46450	1	Core	Observed	Core_Observed	Core
ATCol0-5G57640	1	Core	Observed	Core_Observed	Core
ATCol0-5G57660	1	Core	Observed	Core_Observed	Core
ATCol0-4G26840	1	Core	Observed	Core_Observed	Core
ATCol0-4G26850	4	Core	Observed	Core_Observed	Core
ATCol0-4G26870	4	Core	Observed	Core_Observed	Core
ATCol0-4G26890	3	Core	Observed	Core_Observed	Core
ATCol0-4G26900	0	Core	Observed	Core_Observed	Core
ATCol0-4G26910	5	Core	Observed	Core_Observed	Core
ATCol0-5G56220	4	Core	Observed	Core_Observed	Core
ATCol0-2G29120	3	Core	Observed	Core_Observed	Core
ATCol0-2G29130	3	Core	Observed	Core_Observed	Core
ATCol0-4G42730	3	Core	Observed	Core_Observed	Core
ATCol0-5G35280	3	Core	Observed	Core_Observed	Core
ATCol0-2G17530	0	Core	Observed	Core_Observed	Core
ATCol0-4G16160	0	Core	Observed	Core_Observed	Core
ATCol0-4G16210	0	Core	Observed	Core_Observed	Core
ATCol0-5G39090	0	Core	Observed	Core_Observed	Core
ATCol0-1G24280	0	Core	Observed	Core_Observed	Core
ATCol0-1G44300	0	Core	Observed	Core_Observed	Core
ATCol0-2G39930	0	Core	Observed	Core_Observed	Core
ATCol0-3G41650	0	Core	Observed	Core_Observed	Core
ATCol0-5G25920	0	Core	Observed	Core_Observed	Core
ATCol0-1G61730	1	Core	Observed	Core_Observed	Core
ATCol0-1G62600	1	Core	Observed	Core_Observed	Core
ATCol0-2G22130	1	Core	Observed	Core_Observed	Core
ATCol0-3G47390	1	Core	Observed	Core_Observed	Core
ATCol0-3G56930	1	Core	Observed	Core_Observed	Core
ATCol0-3G56940	1	Core	Observed	Core_Observed	Core
ATCol0-3G41230	0	Core	Observed	Core_Observed	Core
ATCol0-3G41920	0	Core	Observed	Core_Observed	Core
ATCol0-3G42410	0	Core	Observed	Core_Observed	Core
ATCol0-3G45240	1	Core	Observed	Core_Observed	Core
ATCol0-1G61100	0	Core	Observed	Core_Observed	Core
ATCol0-1G61180	0	Core	Observed	Core_Observed	Core
ATCol0-1G61200	0	Core	Observed	Core_Observed	Core
ATCol0-1G61320	0	Core	Observed	Core_Observed	Core
ATCol0-2G20940	1	Core	Observed	Core_Observed	Core
ATCol0-2G22200	1	Core	Observed	Core_Observed	Core
ATCol0-1G55720	1	Core	Observed	Core_Observed	Core
ATCol0-2G28490	1	Core	Observed	Core_Observed	Core
ATCol0-3G23860	1	Core	Observed	Core_Observed	Core
ATCol0-5G19780	1	Core	Observed	Core_Observed	Core
ATCol0-5G33410	1	Core	Observed	Core_Observed	Core
ATCol0-2G24010	1	Core	Observed	Core_Observed	Core
ATCol0-2G24020	1	Core	Observed	Core_Observed	Core
ATCol0-4G40210	1	Core	Observed	Core_Observed	Core
ATCol0-4G40220	1	Core	Observed	Core_Observed	Core
ATCol0-5G61490	1	Core	Observed	Core_Observed	Core
ATCol0-3G19450	1	Core	Observed	Core_Observed	Core
ATCol0-3G47280	1	Core	Observed	Core_Observed	Core
ATCol0-3G55190	1	Core	Observed	Core_Observed	Core
ATCol0-5G12620	1	Core	Observed	Core_Observed	Core
ATCol0-5G64870	1	Core	Observed	Core_Observed	Core
ATCol0-1G12820	0	Core	Observed	Core_Observed	Core
ATCol0-1G19910	0	Core	Observed	Core_Observed	Core
ATCol0-1G33440	0	Core	Observed	Core_Observed	Core
ATCol0-2G38480	0	Core	Observed	Core_Observed	Core
ATCol0-4G39250	0	Core	Observed	Core_Observed	Core
ATCol0-1G30780	3	Core	Observed	Core_Observed	Core
ATCol0-1G76150	3	Core	Observed	Core_Observed	Core
ATCol0-1G76250	3	Core	Observed	Core_Observed	Core
ATCol0-1G76260	3	Core	Observed	Core_Observed	Core
ATCol0-2G32200	3	Core	Observed	Core_Observed	Core
ATCol0-1G25230	1	Core	Observed	Core_Observed	Core
ATCol0-1G80060	1	Core	Observed	Core_Observed	Core
ATCol0-3G26150	1	Core	Observed	Core_Observed	Core
ATCol0-3G27160	1	Core	Observed	Core_Observed	Core
ATCol0-5G35220	1	Core	Observed	Core_Observed	Core
ATCol0-2G26750	1	Core	Observed	Core_Observed	Core
ATCol0-2G49860	1	Core	Observed	Core_Observed	Core
ATCol0-4G51260	1	Core	Observed	Core_Observed	Core
ATCol0-5G19200	1	Core	Observed	Core_Observed	Core
ATCol0-5G70170	1	Core	Observed	Core_Observed	Core
ATCol0-2G33430	2	Core	Observed	Core_Observed	Core
ATCol0-2G42440	2	Core	Observed	Core_Observed	Core
ATCol0-2G44510	2	Core	Observed	Core_Observed	Core
ATCol0-3G57140	2	Core	Observed	Core_Observed	Core
ATCol0-5G11300	2	Core	Observed	Core_Observed	Core
ATCol0-1G35350	2	Core	Observed	Core_Observed	Core
ATCol0-1G35360	2	Core	Observed	Core_Observed	Core
ATCol0-1G35370	2	Core	Observed	Core_Observed	Core
ATCol0-1G35380	2	Core	Observed	Core_Observed	Core
ATCol0-1G35390	2	Core	Observed	Core_Observed	Core
ATCol0-1G10050	1	Core	Observed	Core_Observed	Core
ATCol0-2G22540	1	Core	Observed	Core_Observed	Core
ATCol0-2G52170	1	Core	Observed	Core_Observed	Core
ATCol0-3G55200	1	Core	Observed	Core_Observed	Core
ATCol0-4G11790	1	Core	Observed	Core_Observed	Core
ATCol0-1G52020	2	Core	Observed	Core_Observed	Core
ATCol0-3G59590	2	Core	Observed	Core_Observed	Core
ATCol0-4G20720	2	Core	Observed	Core_Observed	Core
ATCol0-5G16060	2	Core	Observed	Core_Observed	Core
ATCol0-5G21600	2	Core	Observed	Core_Observed	Core
ATCol0-2G28290	1	Core	Observed	Core_Observed	Core
ATCol0-2G28300	1	Core	Observed	Core_Observed	Core
ATCol0-4G41500	1	Core	Observed	Core_Observed	Core
ATCol0-4G41510	1	Core	Observed	Core_Observed	Core
ATCol0-4G41520	1	Core	Observed	Core_Observed	Core
ATCol0-1G49100	1	Core	Observed	Core_Observed	Core
ATCol0-1G65760	1	Core	Observed	Core_Observed	Core
ATCol0-1G73010	1	Core	Observed	Core_Observed	Core
ATCol0-3G28390	1	Core	Observed	Core_Observed	Core
ATCol0-5G41580	1	Core	Observed	Core_Observed	Core
ATCol0-1G55830	1	Core	Observed	Core_Observed	Core
ATCol0-3G23680	1	Core	Observed	Core_Observed	Core
ATCol0-3G23690	1	Core	Observed	Core_Observed	Core
ATCol0-3G23700	1	Core	Observed	Core_Observed	Core
ATCol0-5G53710	1	Core	Observed	Core_Observed	Core
ATCol0-1G10630	1	Core	Observed	Core_Observed	Core
ATCol0-2G51230	1	Core	Observed	Core_Observed	Core
ATCol0-3G63040	1	Core	Observed	Core_Observed	Core
ATCol0-4G10570	1	Core	Observed	Core_Observed	Core
ATCol0-4G33900	1	Core	Observed	Core_Observed	Core
ATCol0-4G24070	1	Core	Observed	Core_Observed	Core
ATCol0-5G42780	1	Core	Observed	Core_Observed	Core
ATCol0-5G42800	1	Core	Observed	Core_Observed	Core
ATCol0-5G42810	1	Core	Observed	Core_Observed	Core
ATCol0-5G42820	1	Core	Observed	Core_Observed	Core
ATCol0-1G16510	1	Core	Observed	Core_Observed	Core
ATCol0-1G18820	1	Core	Observed	Core_Observed	Core
ATCol0-1G47990	1	Core	Observed	Core_Observed	Core
ATCol0-3G48100	1	Core	Observed	Core_Observed	Core
ATCol0-5G64200	1	Core	Observed	Core_Observed	Core
ATCol0-1G66360	2	Core	Observed	Core_Observed	Core
ATCol0-1G78500	2	Core	Observed	Core_Observed	Core
ATCol0-1G78510	2	Core	Observed	Core_Observed	Core
ATCol0-1G78520	2	Core	Observed	Core_Observed	Core
ATCol0-1G78530	2	Core	Observed	Core_Observed	Core
ATCol0-1G67400	2	Core	Observed	Core_Observed	Core
ATCol0-3G16420	2	Core	Observed	Core_Observed	Core
ATCol0-3G16430	2	Core	Observed	Core_Observed	Core
ATCol0-3G16450	2	Core	Observed	Core_Observed	Core
ATCol0-5G54140	2	Core	Observed	Core_Observed	Core
ATCol0-2G47100	3	Core	Observed	Core_Observed	Core
ATCol0-4G10330	3	Core	Observed	Core_Observed	Core
ATCol0-4G20970	3	Core	Observed	Core_Observed	Core
ATCol0-4G20990	3	Core	Observed	Core_Observed	Core
ATCol0-4G21010	3	Core	Observed	Core_Observed	Core
ATCol0-1G36630	1	Core	Observed	Core_Observed	Core
ATCol0-1G36650	1	Core	Observed	Core_Observed	Core
ATCol0-1G36670	1	Core	Observed	Core_Observed	Core
ATCol0-2G28410	1	Core	Observed	Core_Observed	Core
ATCol0-3G11870	0	Core	Observed	Core_Observed	Core
ATCol0-5G24690	0	Core	Observed	Core_Observed	Core
ATCol0-5G24700	0	Core	Observed	Core_Observed	Core
ATCol0-5G42610	0	Core	Observed	Core_Observed	Core
ATCol0-5G58540	0	Core	Observed	Core_Observed	Core
ATCol0-1G38800	1	Core	Observed	Core_Observed	Core
ATCol0-1G38810	1	Core	Observed	Core_Observed	Core
ATCol0-1G38820	1	Core	Observed	Core_Observed	Core
ATCol0-2G39040	1	Core	Observed	Core_Observed	Core
ATCol0-2G39050	1	Core	Observed	Core_Observed	Core
ATCol0-1G41230	2	Core	Observed	Core_Observed	Core
ATCol0-2G52050	2	Core	Observed	Core_Observed	Core
ATCol0-2G52060	2	Core	Observed	Core_Observed	Core
ATCol0-2G52070	2	Core	Observed	Core_Observed	Core
ATCol0-5G61380	2	Core	Observed	Core_Observed	Core
ATCol0-3G39660	2	Core	Observed	Core_Observed	Core
ATCol0-3G39680	2	Core	Observed	Core_Observed	Core
ATCol0-3G39700	2	Core	Observed	Core_Observed	Core
ATCol0-3G39710	2	Core	Observed	Core_Observed	Core
ATCol0-3G39730	2	Core	Observed	Core_Observed	Core
ATCol0-4G18070	3	Core	Observed	Core_Observed	Core
ATCol0-4G22800	3	Core	Observed	Core_Observed	Core
ATCol0-4G23400	3	Core	Observed	Core_Observed	Core
ATCol0-5G53820	3	Core	Observed	Core_Observed	Core
ATCol0-1G18650	1	Core	Observed	Core_Observed	Core
ATCol0-1G18770	1	Core	Observed	Core_Observed	Core
ATCol0-1G18890	1	Core	Observed	Core_Observed	Core
ATCol0-1G40310	0	Core	Observed	Core_Observed	Core
ATCol0-1G57630	1	Core	Observed	Core_Observed	Core
ATCol0-1G53290	2	Core	Observed	Core_Observed	Core
ATCol0-2G43660	2	Core	Observed	Core_Observed	Core
ATCol0-3G56140	2	Core	Observed	Core_Observed	Core
ATCol0-4G14670	2	Core	Observed	Core_Observed	Core
ATCol0-4G22760	1	Core	Observed	Core_Observed	Core
ATCol0-3G37370	1	Core	Observed	Core_Observed	Core
ATCol0-3G37380	1	Core	Observed	Core_Observed	Core
ATCol0-3G37390	1	Core	Observed	Core_Observed	Core
ATCol0-3G37400	1	Core	Observed	Core_Observed	Core
ATCol0-5G62190	1	Core	Observed	Core_Observed	Core
ATCol0-2G45000	1	Core	Observed	Core_Observed	Core
ATCol0-3G18470	1	Core	Observed	Core_Observed	Core
ATCol0-3G20940	1	Core	Observed	Core_Observed	Core
ATCol0-3G57590	1	Core	Observed	Core_Observed	Core
ATCol0-5G58690	1	Core	Observed	Core_Observed	Core
ATCol0-1G32020	1	Core	Observed	Core_Observed	Core
ATCol0-1G32050	1	Core	Observed	Core_Observed	Core
ATCol0-1G32060	1	Core	Observed	Core_Observed	Core
ATCol0-1G32070	1	Core	Observed	Core_Observed	Core
ATCol0-1G32080	1	Core	Observed	Core_Observed	Core
ATCol0-3G61380	2	Core	Observed	Core_Observed	Core
ATCol0-3G61400	0	Core	Observed	Core_Observed	Core
ATCol0-3G61410	2	Core	Observed	Core_Observed	Core
ATCol0-3G61420	2	Core	Observed	Core_Observed	Core
ATCol0-3G61430	2	Core	Observed	Core_Observed	Core
ATCol0-3G61440	1	Core	Observed	Core_Observed	Core
ATCol0-1G30820	3	Core	Observed	Core_Observed	Core
ATCol0-1G30830	3	Core	Observed	Core_Observed	Core
ATCol0-1G30840	3	Core	Observed	Core_Observed	Core
ATCol0-1G30870	3	Core	Observed	Core_Observed	Core
ATCol0-1G30890	3	Core	Observed	Core_Observed	Core
ATCol0-1G48220	0	Core	Observed	Core_Observed	Core
ATCol0-3G10660	0	Core	Observed	Core_Observed	Core
ATCol0-4G16980	0	Core	Observed	Core_Observed	Core
ATCol0-5G37370	0	Core	Observed	Core_Observed	Core
ATCol0-5G40000	0	Core	Observed	Core_Observed	Core
ATCol0-3G43880	0	Core	Observed	Core_Observed	Core
ATCol0-5G38760	0	Core	Observed	Core_Observed	Core
ATCol0-5G39780	0	Core	Observed	Core_Observed	Core
ATCol0-1G29460	1	Core	Observed	Core_Observed	Core
ATCol0-1G75070	1	Core	Observed	Core_Observed	Core
ATCol0-2G20770	1	Core	Observed	Core_Observed	Core
ATCol0-4G46010	1	Core	Observed	Core_Observed	Core
ATCol0-4G50270	1	Core	Observed	Core_Observed	Core
ATCol0-1G53130	0	Core	Observed	Core_Observed	Core
ATCol0-1G66660	0	Core	Observed	Core_Observed	Core
ATCol0-5G34650	0	Core	Observed	Core_Observed	Core
ATCol0-5G39040	0	Core	Observed	Core_Observed	Core
ATCol0-4G26410	1	Core	Observed	Core_Observed	Core
ATCol0-5G41220	1	Core	Observed	Core_Observed	Core
ATCol0-5G41250	1	Core	Observed	Core_Observed	Core
ATCol0-5G41760	1	Core	Observed	Core_Observed	Core
ATCol0-3G37200	1	Core	Observed	Core_Observed	Core
ATCol0-3G37210	1	Core	Observed	Core_Observed	Core
ATCol0-3G37220	1	Core	Observed	Core_Observed	Core
ATCol0-3G37230	1	Core	Observed	Core_Observed	Core
ATCol0-3G37240	1	Core	Observed	Core_Observed	Core
ATCol0-3G54810	1	Core	Observed	Core_Observed	Core
ATCol0-3G54820	1	Core	Observed	Core_Observed	Core
ATCol0-3G54830	1	Core	Observed	Core_Observed	Core
ATCol0-3G54840	1	Core	Observed	Core_Observed	Core
ATCol0-3G54850	1	Core	Observed	Core_Observed	Core
ATCol0-5G39910	1	Core	Observed	Core_Observed	Core
ATCol0-1G65200	2	Core	Observed	Core_Observed	Core
ATCol0-1G65230	2	Core	Observed	Core_Observed	Core
ATCol0-1G65240	2	Core	Observed	Core_Observed	Core
ATCol0-1G65480	2	Core	Observed	Core_Observed	Core
ATCol0-1G11630	1	Core	Observed	Core_Observed	Core
ATCol0-1G18310	1	Core	Observed	Core_Observed	Core
ATCol0-1G57090	1	Core	Observed	Core_Observed	Core
ATCol0-3G64180	1	Core	Observed	Core_Observed	Core
ATCol0-4G12490	1	Core	Observed	Core_Observed	Core
ATCol0-1G35790	1	Core	Observed	Core_Observed	Core
ATCol0-1G35800	1	Core	Observed	Core_Observed	Core
ATCol0-1G35810	1	Core	Observed	Core_Observed	Core
ATCol0-1G35820	1	Core	Observed	Core_Observed	Core
ATCol0-1G35830	1	Core	Observed	Core_Observed	Core
ATCol0-1G52310	3	Core	Observed	Core_Observed	Core
ATCol0-1G52320	2	Core	Observed	Core_Observed	Core
ATCol0-1G52330	2	Core	Observed	Core_Observed	Core
ATCol0-1G52340	3	Core	Observed	Core_Observed	Core
ATCol0-1G52370	2	Core	Observed	Core_Observed	Core
ATCol0-1G57790	3	Core	Observed	Core_Observed	Core
ATCol0-1G65390	3	Core	Observed	Core_Observed	Core
ATCol0-1G65410	3	Core	Observed	Core_Observed	Core
ATCol0-5G43410	3	Core	Observed	Core_Observed	Core
ATCol0-2G18280	1	Core	Observed	Core_Observed	Core
ATCol0-2G18300	1	Core	Observed	Core_Observed	Core
ATCol0-2G18330	1	Core	Observed	Core_Observed	Core
ATCol0-2G18340	0	Core	Observed	Core_Observed	Core
ATCol0-2G18380	0	Core	Observed	Core_Observed	Core
ATCol0-2G18390	1	Core	Observed	Core_Observed	Core
ATCol0-1G40880	2	Core	Observed	Core_Observed	Core
ATCol0-3G24720	2	Core	Observed	Core_Observed	Core
ATCol0-3G24750	2	Core	Observed	Core_Observed	Core
ATCol0-3G24770	2	Core	Observed	Core_Observed	Core
ATCol0-3G41990	2	Core	Observed	Core_Observed	Core
ATCol0-3G42100	2	Core	Observed	Core_Observed	Core
ATCol0-3G46920	1	Core	Observed	Core_Observed	Core
ATCol0-3G46930	1	Core	Observed	Core_Observed	Core
ATCol0-3G46940	1	Core	Observed	Core_Observed	Core
ATCol0-3G46950	1	Core	Observed	Core_Observed	Core
ATCol0-3G46960	1	Core	Observed	Core_Observed	Core
ATCol0-1G42940	2	Core	Observed	Core_Observed	Core
ATCol0-1G71280	2	Core	Observed	Core_Observed	Core
ATCol0-2G18740	2	Core	Observed	Core_Observed	Core
ATCol0-2G18750	2	Core	Observed	Core_Observed	Core
ATCol0-4G44550	4	Core	Observed	Core_Observed	Core
ATCol0-1G59340	1	Core	Observed	Core_Observed	Core
ATCol0-1G59360	1	Core	Observed	Core_Observed	Core
ATCol0-1G59370	1	Core	Observed	Core_Observed	Core
ATCol0-1G59400	1	Core	Observed	Core_Observed	Core
ATCol0-1G64160	1	Core	Observed	Core_Observed	Core
ATCol0-1G64190	1	Core	Observed	Core_Observed	Core
ATCol0-1G64200	1	Core	Observed	Core_Observed	Core
ATCol0-1G64210	1	Core	Observed	Core_Observed	Core
ATCol0-2G18080	1	Core	Observed	Core_Observed	Core
ATCol0-2G29330	1	Core	Observed	Core_Observed	Core
ATCol0-4G17440	1	Core	Observed	Core_Observed	Core
ATCol0-4G17450	1	Core	Observed	Core_Observed	Core
ATCol0-5G15820	1	Core	Observed	Core_Observed	Core
ATCol0-5G15830	1	Core	Observed	Core_Observed	Core
ATCol0-5G53750	1	Core	Observed	Core_Observed	Core
ATCol0-1G72740	1	Core	Observed	Core_Observed	Core
ATCol0-1G72750	1	Core	Observed	Core_Observed	Core
ATCol0-5G40320	1	Core	Observed	Core_Observed	Core
ATCol0-5G40330	1	Core	Observed	Core_Observed	Core
ATCol0-3G23150	0	Core	Observed	Core_Observed	Core
ATCol0-3G23160	2	Core	Observed	Core_Observed	Core
ATCol0-3G52530	1	Core	Observed	Core_Observed	Core
ATCol0-5G45770	1	Core	Observed	Core_Observed	Core
ATCol0-5G50410	1	Core	Observed	Core_Observed	Core
ATCol0-1G58990	0	Core	Observed	Core_Observed	Core
ATCol0-1G59000	0	Core	Observed	Core_Observed	Core
ATCol0-1G59010	0	Core	Observed	Core_Observed	Core
ATCol0-5G39390	0	Core	Observed	Core_Observed	Core
ATCol0-1G21670	3	Core	Observed	Core_Observed	Core
ATCol0-1G21980	4	Core	Observed	Core_Observed	Core
ATCol0-1G22070	3	Core	Observed	Core_Observed	Core
ATCol0-1G22140	3	Core	Observed	Core_Observed	Core
ATCol0-1G43430	0	Core	Observed	Core_Observed	Core
ATCol0-1G43440	0	Core	Observed	Core_Observed	Core
ATCol0-1G43450	0	Core	Observed	Core_Observed	Core
ATCol0-1G43460	0	Core	Observed	Core_Observed	Core
ATCol0-1G43470	0	Core	Observed	Core_Observed	Core
ATCol0-1G43480	0	Core	Observed	Core_Observed	Core
ATCol0-1G43500	0	Core	Observed	Core_Observed	Core
ATCol0-1G43510	0	Core	Observed	Core_Observed	Core
ATCol0-3G43990	1	Core	Observed	Core_Observed	Core
ATCol0-4G18800	1	Core	Observed	Core_Observed	Core
ATCol0-4G34080	1	Core	Observed	Core_Observed	Core
ATCol0-2G44520	1	Core	Observed	Core_Observed	Core
ATCol0-3G54730	1	Core	Observed	Core_Observed	Core
ATCol0-3G57170	1	Core	Observed	Core_Observed	Core
ATCol0-1G25370	2	Core	Observed	Core_Observed	Core
ATCol0-1G51910	2	Core	Observed	Core_Observed	Core
ATCol0-5G47860	2	Core	Observed	Core_Observed	Core
ATCol0-5G47870	1	Core	Observed	Core_Observed	Core
ATCol0-4G38370	0	Core	Observed	Core_Observed	Core
ATCol0-4G38380	0	Core	Observed	Core_Observed	Core
ATCol0-4G38390	0	Core	Observed	Core_Observed	Core
ATCol0-5G58930	0	Core	Observed	Core_Observed	Core
ATCol0-1G36880	5	Core	Observed	Core_Observed	Core
ATCol0-2G46610	5	Core	Observed	Core_Observed	Core
ATCol0-3G59050	5	Core	Observed	Core_Observed	Core
ATCol0-4G48960	5	Core	Observed	Core_Observed	Core
ATCol0-2G37060	1	Core	Observed	Core_Observed	Core
ATCol0-2G37070	1	Core	Observed	Core_Observed	Core
ATCol0-2G37080	1	Core	Observed	Core_Observed	Core
ATCol0-4G24940	1	Core	Observed	Core_Observed	Core
ATCol0-4G24540	1	Core	Observed	Core_Observed	Core
ATCol0-5G58770	1	Core	Observed	Core_Observed	Core
ATCol0-5G58790	1	Core	Observed	Core_Observed	Core
ATCol0-5G58800	1	Core	Observed	Core_Observed	Core
ATCol0-5G58810	1	Core	Observed	Core_Observed	Core
ATCol0-3G40310	1	Core	Observed	Core_Observed	Core
ATCol0-3G40320	1	Core	Observed	Core_Observed	Core
ATCol0-3G40330	1	Core	Observed	Core_Observed	Core
ATCol0-5G43590	1	Core	Observed	Core_Observed	Core
ATCol0-5G43600	1	Core	Observed	Core_Observed	Core
ATCol0-1G66220	0	Core	Observed	Core_Observed	Core
ATCol0-5G41950	1	Core	Observed	Core_Observed	Core
ATCol0-5G41960	1	Core	Observed	Core_Observed	Core
ATCol0-5G41990	1	Core	Observed	Core_Observed	Core
ATCol0-2G27940	1	Core	Observed	Core_Observed	Core
ATCol0-2G27960	1	Core	Observed	Core_Observed	Core
ATCol0-2G27970	0	Core	Observed	Core_Observed	Core
ATCol0-2G27980	1	Core	Observed	Core_Observed	Core
ATCol0-2G33870	2	Core	Observed	Core_Observed	Core
ATCol0-2G33880	1	Core	Observed	Core_Observed	Core
ATCol0-2G33890	2	Core	Observed	Core_Observed	Core
ATCol0-2G33900	2	Core	Observed	Core_Observed	Core
ATCol0-1G13290	1	Core	Observed	Core_Observed	Core
ATCol0-1G42530	0	Core	Observed	Core_Observed	Core
ATCol0-5G18400	1	Core	Observed	Core_Observed	Core
ATCol0-5G18410	1	Core	Observed	Core_Observed	Core
ATCol0-1G58280	2	Core	Observed	Core_Observed	Core
ATCol0-1G58440	2	Core	Observed	Core_Observed	Core
ATCol0-1G58530	2	Core	Observed	Core_Observed	Core
ATCol0-2G46900	2	Core	Observed	Core_Observed	Core
ATCol0-3G59200	2	Core	Observed	Core_Observed	Core
ATCol0-2G14030	1	Core	Observed	Core_Observed	Core
ATCol0-2G45380	1	Core	Observed	Core_Observed	Core
ATCol0-2G45390	1	Core	Observed	Core_Observed	Core
ATCol0-5G53080	1	Core	Observed	Core_Observed	Core
ATCol0-1G56870	3	Core	Observed	Core_Observed	Core
ATCol0-1G56880	3	Core	Observed	Core_Observed	Core
ATCol0-1G56890	3	Core	Observed	Core_Observed	Core
ATCol0-1G56900	2	Core	Observed	Core_Observed	Core
ATCol0-3G56820	1	Core	Observed	Core_Observed	Core
ATCol0-3G58210	1	Core	Observed	Core_Observed	Core
ATCol0-3G58240	1	Core	Observed	Core_Observed	Core
ATCol0-5G43550	1	Core	Observed	Core_Observed	Core
ATCol0-1G30760	1	Core	Observed	Core_Observed	Core
ATCol0-1G76240	1	Core	Observed	Core_Observed	Core
ATCol0-3G44880	1	Core	Observed	Core_Observed	Core
ATCol0-3G44890	1	Core	Observed	Core_Observed	Core
ATCol0-1G54960	1	Core	Observed	Core_Observed	Core
ATCol0-4G37820	1	Core	Observed	Core_Observed	Core
ATCol0-5G59600	1	Core	Observed	Core_Observed	Core
ATCol0-5G59800	1	Core	Observed	Core_Observed	Core
ATCol0-1G45460	0	Core	Observed	Core_Observed	Core
ATCol0-1G45470	0	Core	Observed	Core_Observed	Core
ATCol0-1G46310	1	Core	Observed	Core_Observed	Core
ATCol0-4G16030	0	Core	Observed	Core_Observed	Core
ATCol0-1G11940	1	Core	Observed	Core_Observed	Core
ATCol0-3G15110	1	Core	Observed	Core_Observed	Core
ATCol0-3G26900	1	Core	Observed	Core_Observed	Core
ATCol0-4G25520	1	Core	Observed	Core_Observed	Core
ATCol0-1G46300	1	Core	Observed	Core_Observed	Core
ATCol0-4G14890	1	Core	Observed	Core_Observed	Core
ATCol0-3G45100	0	Core	Observed	Core_Observed	Core
ATCol0-3G45450	0	Core	Observed	Core_Observed	Core
ATCol0-1G35540	3	Core	Observed	Core_Observed	Core
ATCol0-3G40800	3	Core	Observed	Core_Observed	Core
ATCol0-5G24190	3	Core	Observed	Core_Observed	Core
ATCol0-5G43150	3	Core	Observed	Core_Observed	Core
ATCol0-1G11140	1	Core	Observed	Core_Observed	Core
ATCol0-3G21480	1	Core	Observed	Core_Observed	Core
ATCol0-4G27460	1	Core	Observed	Core_Observed	Core
ATCol0-5G51720	1	Core	Observed	Core_Observed	Core
ATCol0-1G32960	1	Core	Observed	Core_Observed	Core
ATCol0-1G32970	1	Core	Observed	Core_Observed	Core
ATCol0-1G70220	1	Core	Observed	Core_Observed	Core
ATCol0-2G40770	1	Core	Observed	Core_Observed	Core
ATCol0-3G54000	1	Core	Observed	Core_Observed	Core
ATCol0-1G55980	0	Core	Observed	Core_Observed	Core
ATCol0-3G23550	0	Core	Observed	Core_Observed	Core
ATCol0-4G36930	0	Core	Observed	Core_Observed	Core
ATCol0-5G61430	0	Core	Observed	Core_Observed	Core
ATCol0-1G13600	7	Core	Observed	Core_Observed	Core
ATCol0-2G31630	6	Core	Observed	Core_Observed	Core
ATCol0-3G44840	7	Core	Observed	Core_Observed	Core
ATCol0-5G29830	7	Core	Observed	Core_Observed	Core
ATCol0-1G64600	2	Core	Observed	Core_Observed	Core
[truncated: 29,382 more rows]

## Sheet: Figure5e
gene	exp_med	grp	class	idx
ATCol0-1G44910	0	Core	Observed	Core_Observed
ATCol0-1G44930	0	Core	Observed	Core_Observed
ATCol0-1G44940	0	Core	Observed	Core_Observed
ATCol0-1G44950	0	Core	Observed	Core_Observed
ATCol0-1G44960	0	Core	Observed	Core_Observed
ATCol0-1G44970	0	Core	Observed	Core_Observed
ATCol0-1G45100	0	Core	Observed	Core_Observed
ATCol0-1G45110	0	Core	Observed	Core_Observed
ATCol0-1G45300	0	Core	Observed	Core_Observed
ATCol0-1G45350	0	Core	Observed	Core_Observed
ATCol0-1G45360	0	Core	Observed	Core_Observed
ATCol0-1G45400	0	Core	Observed	Core_Observed
ATCol0-2G15710	0	Core	Observed	Core_Observed
ATCol0-2G15730	0	Core	Observed	Core_Observed
ATCol0-2G15760	0	Core	Observed	Core_Observed
ATCol0-2G15780	0	Core	Observed	Core_Observed
ATCol0-2G15790	0	Core	Observed	Core_Observed
ATCol0-2G15800	0	Core	Observed	Core_Observed
ATCol0-2G15830	0	Core	Observed	Core_Observed
ATCol0-2G15840	0	Core	Observed	Core_Observed
ATCol0-2G15860	0	Core	Observed	Core_Observed
ATCol0-2G15870	0	Core	Observed	Core_Observed
ATCol0-2G16060	0	Core	Observed	Core_Observed
ATCol0-2G16070	0	Core	Observed	Core_Observed
ATCol0-2G16090	0	Core	Observed	Core_Observed
ATCol0-2G16110	0	Core	Observed	Core_Observed
ATCol0-2G16150	0	Core	Observed	Core_Observed
ATCol0-2G16240	0	Core	Observed	Core_Observed
ATCol0-2G16270	0	Core	Observed	Core_Observed
ATCol0-2G16290	0	Core	Observed	Core_Observed
ATCol0-2G16300	0	Core	Observed	Core_Observed
ATCol0-2G16310	0	Core	Observed	Core_Observed
ATCol0-2G16320	0	Core	Observed	Core_Observed
ATCol0-2G16330	0	Core	Observed	Core_Observed
ATCol0-2G16370	0	Core	Observed	Core_Observed
ATCol0-2G16440	0	Core	Observed	Core_Observed
ATCol0-2G16500	0	Core	Observed	Core_Observed
ATCol0-2G16510	0	Core	Observed	Core_Observed
ATCol0-2G16530	0	Core	Observed	Core_Observed
ATCol0-2G16550	0	Core	Observed	Core_Observed
ATCol0-2G16570	0	Core	Observed	Core_Observed
ATCol0-2G16630	0	Core	Observed	Core_Observed
ATCol0-2G16660	0	Core	Observed	Core_Observed
ATCol0-2G16670	0	Core	Observed	Core_Observed
ATCol0-2G16690	0	Core	Observed	Core_Observed
ATCol0-2G16700	0	Core	Observed	Core_Observed
ATCol0-2G16720	0	Core	Observed	Core_Observed
ATCol0-2G16740	0	Core	Observed	Core_Observed
ATCol0-2G16800	0	Core	Observed	Core_Observed
ATCol0-2G16810	0	Core	Observed	Core_Observed
ATCol0-2G16830	0	Core	Observed	Core_Observed
ATCol0-2G16920	0	Core	Observed	Core_Observed
ATCol0-2G16950	0	Core	Observed	Core_Observed
ATCol0-2G16970	0	Core	Observed	Core_Observed
ATCol0-2G16980	0	Core	Observed	Core_Observed
ATCol0-2G16990	0	Core	Observed	Core_Observed
ATCol0-2G17000	0	Core	Observed	Core_Observed
ATCol0-2G17010	0	Core	Observed	Core_Observed
ATCol0-2G17020	0	Core	Observed	Core_Observed
ATCol0-2G17030	0	Core	Observed	Core_Observed
ATCol0-2G17040	0	Core	Observed	Core_Observed
ATCol0-2G17050	0	Core	Observed	Core_Observed
ATCol0-2G17060	0	Core	Observed	Core_Observed
ATCol0-2G17100	0	Core	Observed	Core_Observed
ATCol0-2G17370	0	Core	Observed	Core_Observed
ATCol0-3G42550	0	Core	Observed	Core_Observed
ATCol0-3G42560	0	Core	Observed	Core_Observed
ATCol0-3G42630	0	Core	Observed	Core_Observed
ATCol0-3G42640	0	Core	Observed	Core_Observed
ATCol0-3G42650	0	Core	Observed	Core_Observed
ATCol0-3G42830	0	Core	Observed	Core_Observed
ATCol0-3G42840	0	Core	Observed	Core_Observed
ATCol0-3G43130	0	Core	Observed	Core_Observed
ATCol0-3G43300	0	Core	Observed	Core_Observed
ATCol0-3G43610	0	Core	Observed	Core_Observed
ATCol0-3G43620	0	Core	Observed	Core_Observed
ATCol0-3G43630	0	Core	Observed	Core_Observed
ATCol0-3G43640	0	Core	Observed	Core_Observed
ATCol0-3G43670	0	Core	Observed	Core_Observed
ATCol0-3G43700	0	Core	Observed	Core_Observed
ATCol0-3G43730	0	Core	Observed	Core_Observed
ATCol0-3G43740	0	Core	Observed	Core_Observed
ATCol0-3G43750	0	Core	Observed	Core_Observed
ATCol0-4G15950	0	Core	Observed	Core_Observed
ATCol0-4G16330	0	Core	Observed	Core_Observed
ATCol0-4G16340	0	Core	Observed	Core_Observed
ATCol0-4G16350	0	Core	Observed	Core_Observed
ATCol0-4G16370	0	Core	Observed	Core_Observed
ATCol0-4G16380	0	Core	Observed	Core_Observed
ATCol0-4G16410	0	Core	Observed	Core_Observed
ATCol0-4G16500	0	Core	Observed	Core_Observed
ATCol0-4G16510	0	Core	Observed	Core_Observed
ATCol0-4G16530	0	Core	Observed	Core_Observed
ATCol0-4G16540	0	Core	Observed	Core_Observed
ATCol0-4G16620	0	Core	Observed	Core_Observed
ATCol0-4G16630	0	Core	Observed	Core_Observed
ATCol0-4G16640	0	Core	Observed	Core_Observed
ATCol0-4G16650	0	Core	Observed	Core_Observed
ATCol0-4G16660	0	Core	Observed	Core_Observed
ATCol0-4G16680	0	Core	Observed	Core_Observed
ATCol0-4G16730	0	Core	Observed	Core_Observed
ATCol0-5G37550	0	Core	Observed	Core_Observed
ATCol0-5G37560	0	Core	Observed	Core_Observed
ATCol0-5G37580	0	Core	Observed	Core_Observed
ATCol0-5G37590	0	Core	Observed	Core_Observed
ATCol0-5G37600	0	Core	Observed	Core_Observed
ATCol0-5G37610	0	Core	Observed	Core_Observed
ATCol0-5G37630	0	Core	Observed	Core_Observed
ATCol0-5G37770	0	Core	Observed	Core_Observed
ATCol0-5G37930	0	Core	Observed	Core_Observed
ATCol0-5G37990	0	Core	Observed	Core_Observed
ATCol0-5G38030	0	Core	Observed	Core_Observed
ATCol0-5G38210	0	Core	Observed	Core_Observed
ATCol0-5G38230	0	Core	Observed	Core_Observed
ATCol0-5G38250	0	Core	Observed	Core_Observed
ATCol0-5G38400	0	Core	Observed	Core_Observed
ATCol0-5G38410	0	Core	Observed	Core_Observed
ATCol0-5G38490	0	Core	Observed	Core_Observed
ATCol0-5G38520	0	Core	Observed	Core_Observed
ATCol0-5G38540	0	Core	Observed	Core_Observed
ATCol0-5G38570	0	Core	Observed	Core_Observed
ATCol0-5G38630	0	Core	Observed	Core_Observed
ATCol0-5G38650	0	Core	Observed	Core_Observed
ATCol0-5G38670	0	Core	Observed	Core_Observed
ATCol0-UG10010	0	Core	Observed	Core_Observed
ATCol0-UG10030	0	Core	Observed	Core_Observed
ATCol0-UG10050	0	Core	Observed	Core_Observed
ATCol0-1G44840	0	Core	Observed	Core_Observed
ATCol0-1G44850	0	Core	Observed	Core_Observed
ATCol0-1G44990	0	Core	Observed	Core_Observed
ATCol0-1G45040	0	Core	Observed	Core_Observed
ATCol0-1G45050	0	Core	Observed	Core_Observed
ATCol0-1G45060	0	Core	Observed	Core_Observed
ATCol0-1G45080	0	Core	Observed	Core_Observed
ATCol0-1G45130	0	Core	Observed	Core_Observed
ATCol0-1G45140	0	Core	Observed	Core_Observed
ATCol0-1G45150	0	Core	Observed	Core_Observed
ATCol0-1G45160	0	Core	Observed	Core_Observed
ATCol0-1G45170	0	Core	Observed	Core_Observed
ATCol0-1G45190	0	Core	Observed	Core_Observed
ATCol0-1G45200	0	Core	Observed	Core_Observed
ATCol0-1G45210	0	Core	Observed	Core_Observed
ATCol0-1G45230	0	Core	Observed	Core_Observed
ATCol0-1G45240	0	Core	Observed	Core_Observed
ATCol0-1G45260	0	Core	Observed	Core_Observed
ATCol0-1G45280	0	Core	Observed	Core_Observed
ATCol0-1G45310	0	Core	Observed	Core_Observed
ATCol0-1G45330	0	Core	Observed	Core_Observed
ATCol0-1G45340	0	Core	Observed	Core_Observed
ATCol0-1G45370	0	Core	Observed	Core_Observed
ATCol0-1G45380	0	Core	Observed	Core_Observed
ATCol0-1G45390	0	Core	Observed	Core_Observed
ATCol0-2G15740	0	Core	Observed	Core_Observed
ATCol0-2G15810	0	Core	Observed	Core_Observed
ATCol0-2G15850	0	Core	Observed	Core_Observed
ATCol0-2G15960	0	Core	Observed	Core_Observed
ATCol0-2G15970	0	Core	Observed	Core_Observed
ATCol0-2G15980	0	Core	Observed	Core_Observed
ATCol0-2G15990	0	Core	Observed	Core_Observed
ATCol0-2G16000	0	Core	Observed	Core_Observed
ATCol0-2G16010	0	Core	Observed	Core_Observed
ATCol0-2G16020	0	Core	Observed	Core_Observed
ATCol0-2G16050	0	Core	Observed	Core_Observed
ATCol0-2G16080	0	Core	Observed	Core_Observed
ATCol0-2G16130	0	Core	Observed	Core_Observed
ATCol0-2G16140	0	Core	Observed	Core_Observed
ATCol0-2G16180	0	Core	Observed	Core_Observed
ATCol0-2G16200	0	Core	Observed	Core_Observed
ATCol0-2G16210	0	Core	Observed	Core_Observed
ATCol0-2G16220	0	Core	Observed	Core_Observed
ATCol0-2G16230	0	Core	Observed	Core_Observed
ATCol0-2G16250	0	Core	Observed	Core_Observed
ATCol0-2G16260	0	Core	Observed	Core_Observed
ATCol0-2G16280	0	Core	Observed	Core_Observed
ATCol0-2G16340	0	Core	Observed	Core_Observed
ATCol0-2G16380	0	Core	Observed	Core_Observed
ATCol0-2G16420	0	Core	Observed	Core_Observed
ATCol0-2G16430	0	Core	Observed	Core_Observed
ATCol0-2G16450	0	Core	Observed	Core_Observed
ATCol0-2G16520	0	Core	Observed	Core_Observed
ATCol0-2G16540	0	Core	Observed	Core_Observed
ATCol0-2G16580	0	Core	Observed	Core_Observed
ATCol0-2G16600	0	Core	Observed	Core_Observed
ATCol0-2G16610	0	Core	Observed	Core_Observed
ATCol0-2G16750	0	Core	Observed	Core_Observed
ATCol0-2G16760	0	Core	Observed	Core_Observed
ATCol0-2G16770	0	Core	Observed	Core_Observed
ATCol0-2G16780	0	Core	Observed	Core_Observed
ATCol0-2G16840	0	Core	Observed	Core_Observed
ATCol0-2G16850	0	Core	Observed	Core_Observed
ATCol0-2G16870	0	Core	Observed	Core_Observed
ATCol0-2G16890	0	Core	Observed	Core_Observed
ATCol0-2G16900	0	Core	Observed	Core_Observed
ATCol0-2G16910	0	Core	Observed	Core_Observed
ATCol0-2G16940	0	Core	Observed	Core_Observed
ATCol0-2G16960	0	Core	Observed	Core_Observed
ATCol0-2G17070	0	Core	Observed	Core_Observed
ATCol0-2G17080	0	Core	Observed	Core_Observed
ATCol0-2G17090	0	Core	Observed	Core_Observed
ATCol0-2G17110	0	Core	Observed	Core_Observed
ATCol0-2G17140	0	Core	Observed	Core_Observed
ATCol0-2G17290	0	Core	Observed	Core_Observed
ATCol0-2G17300	0	Core	Observed	Core_Observed
ATCol0-2G17310	0	Core	Observed	Core_Observed
ATCol0-2G17330	0	Core	Observed	Core_Observed
ATCol0-2G17340	0	Core	Observed	Core_Observed
ATCol0-2G17350	0	Core	Observed	Core_Observed
ATCol0-2G17380	0	Core	Observed	Core_Observed
ATCol0-2G17390	0	Core	Observed	Core_Observed
ATCol0-2G17400	0	Core	Observed	Core_Observed
ATCol0-3G42590	0	Core	Observed	Core_Observed
ATCol0-3G42970	0	Core	Observed	Core_Observed
ATCol0-3G42990	0	Core	Observed	Core_Observed
ATCol0-3G43080	0	Core	Observed	Core_Observed
ATCol0-3G43210	0	Core	Observed	Core_Observed
ATCol0-3G43230	0	Core	Observed	Core_Observed
ATCol0-3G43240	0	Core	Observed	Core_Observed
ATCol0-3G43280	0	Core	Observed	Core_Observed
ATCol0-3G43290	0	Core	Observed	Core_Observed
ATCol0-3G43350	0	Core	Observed	Core_Observed
ATCol0-3G43360	0	Core	Observed	Core_Observed
ATCol0-3G43370	0	Core	Observed	Core_Observed
ATCol0-3G43380	0	Core	Observed	Core_Observed
ATCol0-3G43390	0	Core	Observed	Core_Observed
ATCol0-3G43410	0	Core	Observed	Core_Observed
ATCol0-3G43420	0	Core	Observed	Core_Observed
ATCol0-3G43430	0	Core	Observed	Core_Observed
ATCol0-3G43440	0	Core	Observed	Core_Observed
ATCol0-3G43470	0	Core	Observed	Core_Observed
ATCol0-3G43490	0	Core	Observed	Core_Observed
ATCol0-3G43510	0	Core	Observed	Core_Observed
ATCol0-3G43530	0	Core	Observed	Core_Observed
ATCol0-3G43540	0	Core	Observed	Core_Observed
ATCol0-3G43550	0	Core	Observed	Core_Observed
ATCol0-3G43590	0	Core	Observed	Core_Observed
ATCol0-3G43760	0	Core	Observed	Core_Observed
ATCol0-3G43780	0	Core	Observed	Core_Observed
ATCol0-4G16420	0	Core	Observed	Core_Observed
ATCol0-4G16430	0	Core	Observed	Core_Observed
ATCol0-4G16480	0	Core	Observed	Core_Observed
ATCol0-4G16520	0	Core	Observed	Core_Observed
ATCol0-4G16570	0	Core	Observed	Core_Observed
ATCol0-4G16580	0	Core	Observed	Core_Observed
ATCol0-4G16590	0	Core	Observed	Core_Observed
ATCol0-4G16600	0	Core	Observed	Core_Observed
ATCol0-5G37570	0	Core	Observed	Core_Observed
ATCol0-5G37790	0	Core	Observed	Core_Observed
ATCol0-5G37810	0	Core	Observed	Core_Observed
ATCol0-5G37820	0	Core	Observed	Core_Observed
ATCol0-5G37830	0	Core	Observed	Core_Observed
ATCol0-5G37840	0	Core	Observed	Core_Observed
ATCol0-5G37860	0	Core	Observed	Core_Observed
ATCol0-5G37880	0	Core	Observed	Core_Observed
ATCol0-5G37920	0	Core	Observed	Core_Observed
ATCol0-5G37950	0	Core	Observed	Core_Observed
ATCol0-5G38000	0	Core	Observed	Core_Observed
ATCol0-5G38010	0	Core	Observed	Core_Observed
ATCol0-5G38100	0	Core	Observed	Core_Observed
ATCol0-5G38170	0	Core	Observed	Core_Observed
ATCol0-5G38180	0	Core	Observed	Core_Observed
ATCol0-5G38190	0	Core	Observed	Core_Observed
ATCol0-5G38320	0	Core	Observed	Core_Observed
ATCol0-5G38330	0	Core	Observed	Core_Observed
ATCol0-5G38350	0	Core	Observed	Core_Observed
ATCol0-5G38420	0	Core	Observed	Core_Observed
ATCol0-5G38430	0	Core	Observed	Core_Observed
ATCol0-5G38440	0	Core	Observed	Core_Observed
ATCol0-5G38460	0	Core	Observed	Core_Observed
ATCol0-5G38470	0	Core	Observed	Core_Observed
ATCol0-5G38530	0	Core	Observed	Core_Observed
ATCol0-5G38550	0	Core	Observed	Core_Observed
ATCol0-5G38640	0	Core	Observed	Core_Observed
ATCol0-5G38680	0	Core	Observed	Core_Observed
ATCol0-UG10020	0	Core	Observed	Core_Observed
ATCol0-1G44860	0	Core	Observed	Core_Observed
ATCol0-1G44920	0	Core	Observed	Core_Observed
ATCol0-1G44980	0	Core	Observed	Core_Observed
ATCol0-2G15750	0	Core	Observed	Core_Observed
ATCol0-2G15770	0	Core	Observed	Core_Observed
ATCol0-2G15890	0	Core	Observed	Core_Observed
ATCol0-2G15910	0	Core	Observed	Core_Observed
ATCol0-2G15920	0	Core	Observed	Core_Observed
ATCol0-2G15930	0	Core	Observed	Core_Observed
ATCol0-2G15940	0	Core	Observed	Core_Observed
ATCol0-2G16030	0	Core	Observed	Core_Observed
ATCol0-2G16040	0	Core	Observed	Core_Observed
ATCol0-2G16190	0	Core	Observed	Core_Observed
ATCol0-2G16350	0	Core	Observed	Core_Observed
ATCol0-2G16360	0	Core	Observed	Core_Observed
ATCol0-2G16390	0	Core	Observed	Core_Observed
ATCol0-2G16400	0	Core	Observed	Core_Observed
ATCol0-2G16410	0	Core	Observed	Core_Observed
ATCol0-2G16590	0	Core	Observed	Core_Observed
ATCol0-2G16620	0	Core	Observed	Core_Observed
ATCol0-2G16640	0	Core	Observed	Core_Observed
ATCol0-2G16650	0	Core	Observed	Core_Observed
ATCol0-2G16680	0	Core	Observed	Core_Observed
ATCol0-2G16710	0	Core	Observed	Core_Observed
ATCol0-2G16730	0	Core	Observed	Core_Observed
ATCol0-2G16880	0	Core	Observed	Core_Observed
ATCol0-2G16930	0	Core	Observed	Core_Observed
ATCol0-2G17130	0	Core	Observed	Core_Observed
ATCol0-2G17150	0	Core	Observed	Core_Observed
ATCol0-2G17360	0	Core	Observed	Core_Observed
ATCol0-3G42570	0	Core	Observed	Core_Observed
ATCol0-3G42580	0	Core	Observed	Core_Observed
ATCol0-3G42600	0	Core	Observed	Core_Observed
ATCol0-3G42610	0	Core	Observed	Core_Observed
ATCol0-3G42620	0	Core	Observed	Core_Observed
ATCol0-3G42660	0	Core	Observed	Core_Observed
ATCol0-3G42690	0	Core	Observed	Core_Observed
ATCol0-3G42700	0	Core	Observed	Core_Observed
ATCol0-3G42710	0	Core	Observed	Core_Observed
ATCol0-3G42720	0	Core	Observed	Core_Observed
ATCol0-3G42730	0	Core	Observed	Core_Observed
ATCol0-3G42740	0	Core	Observed	Core_Observed
ATCol0-3G42750	0	Core	Observed	Core_Observed
ATCol0-3G42760	0	Core	Observed	Core_Observed
ATCol0-3G42770	0	Core	Observed	Core_Observed
ATCol0-3G42780	0	Core	Observed	Core_Observed
ATCol0-3G42790	0	Core	Observed	Core_Observed
ATCol0-3G42800	0	Core	Observed	Core_Observed
ATCol0-3G42810	0	Core	Observed	Core_Observed
ATCol0-3G42820	0	Core	Observed	Core_Observed
ATCol0-3G42850	0	Core	Observed	Core_Observed
ATCol0-3G42860	0	Core	Observed	Core_Observed
ATCol0-3G42870	0	Core	Observed	Core_Observed
ATCol0-3G42880	0	Core	Observed	Core_Observed
ATCol0-3G42890	0	Core	Observed	Core_Observed
ATCol0-3G42900	0	Core	Observed	Core_Observed
ATCol0-3G42910	0	Core	Observed	Core_Observed
ATCol0-3G42920	0	Core	Observed	Core_Observed
ATCol0-3G42930	0	Core	Observed	Core_Observed
ATCol0-3G42940	0	Core	Observed	Core_Observed
ATCol0-3G42950	0	Core	Observed	Core_Observed
ATCol0-3G42960	0	Core	Observed	Core_Observed
ATCol0-3G43000	0	Core	Observed	Core_Observed
ATCol0-3G43010	0	Core	Observed	Core_Observed
ATCol0-3G43020	0	Core	Observed	Core_Observed
ATCol0-3G43040	0	Core	Observed	Core_Observed
ATCol0-3G43050	0	Core	Observed	Core_Observed
ATCol0-3G43070	0	Core	Observed	Core_Observed
ATCol0-3G43090	0	Core	Observed	Core_Observed
ATCol0-3G43100	0	Core	Observed	Core_Observed
ATCol0-3G43110	0	Core	Observed	Core_Observed
ATCol0-3G43120	0	Core	Observed	Core_Observed
ATCol0-3G43140	0	Core	Observed	Core_Observed
ATCol0-3G43150	0	Core	Observed	Core_Observed
ATCol0-3G43170	0	Core	Observed	Core_Observed
ATCol0-3G43180	0	Core	Observed	Core_Observed
ATCol0-3G43250	0	Core	Observed	Core_Observed
ATCol0-3G43260	0	Core	Observed	Core_Observed
ATCol0-3G43270	0	Core	Observed	Core_Observed
ATCol0-3G43310	0	Core	Observed	Core_Observed
ATCol0-3G43320	0	Core	Observed	Core_Observed
ATCol0-3G43330	0	Core	Observed	Core_Observed
ATCol0-3G43340	0	Core	Observed	Core_Observed
ATCol0-3G43400	0	Core	Observed	Core_Observed
ATCol0-3G43450	0	Core	Observed	Core_Observed
ATCol0-3G43480	0	Core	Observed	Core_Observed
ATCol0-3G43500	0	Core	Observed	Core_Observed
ATCol0-3G43520	0	Core	Observed	Core_Observed
ATCol0-3G43560	0	Core	Observed	Core_Observed
ATCol0-3G43570	0	Core	Observed	Core_Observed
ATCol0-3G43580	0	Core	Observed	Core_Observed
ATCol0-3G43600	0	Core	Observed	Core_Observed
ATCol0-3G43650	0	Core	Observed	Core_Observed
ATCol0-3G43660	0	Core	Observed	Core_Observed
ATCol0-3G43680	0	Core	Observed	Core_Observed
ATCol0-3G43690	0	Core	Observed	Core_Observed
ATCol0-3G43710	0	Core	Observed	Core_Observed
ATCol0-3G43770	0	Core	Observed	Core_Observed
ATCol0-3G43790	0	Core	Observed	Core_Observed
ATCol0-3G43800	0	Core	Observed	Core_Observed
ATCol0-3G43810	0	Core	Observed	Core_Observed
ATCol0-3G43820	0	Core	Observed	Core_Observed
ATCol0-3G43830	0	Core	Observed	Core_Observed
ATCol0-4G16390	0	Core	Observed	Core_Observed
ATCol0-4G16400	0	Core	Observed	Core_Observed
ATCol0-4G16450	0	Core	Observed	Core_Observed
ATCol0-4G16460	0	Core	Observed	Core_Observed
ATCol0-4G16470	0	Core	Observed	Core_Observed
ATCol0-4G16490	0	Core	Observed	Core_Observed
ATCol0-4G16550	0	Core	Observed	Core_Observed
ATCol0-4G16560	0	Core	Observed	Core_Observed
ATCol0-4G16700	0	Core	Observed	Core_Observed
ATCol0-4G16710	0	Core	Observed	Core_Observed
ATCol0-5G37640	0	Core	Observed	Core_Observed
ATCol0-5G37760	0	Core	Observed	Core_Observed
ATCol0-5G37870	0	Core	Observed	Core_Observed
ATCol0-5G37890	0	Core	Observed	Core_Observed
ATCol0-5G37940	0	Core	Observed	Core_Observed
ATCol0-5G37960	0	Core	Observed	Core_Observed
ATCol0-5G37970	0	Core	Observed	Core_Observed
ATCol0-5G38020	0	Core	Observed	Core_Observed
ATCol0-5G38040	0	Core	Observed	Core_Observed
ATCol0-5G38050	0	Core	Observed	Core_Observed
ATCol0-5G38060	0	Core	Observed	Core_Observed
ATCol0-5G38070	0	Core	Observed	Core_Observed
ATCol0-5G38080	0	Core	Observed	Core_Observed
ATCol0-5G38090	0	Core	Observed	Core_Observed
ATCol0-5G38110	0	Core	Observed	Core_Observed
ATCol0-5G38120	0	Core	Observed	Core_Observed
ATCol0-5G38130	0	Core	Observed	Core_Observed
ATCol0-5G38140	0	Core	Observed	Core_Observed
ATCol0-5G38150	0	Core	Observed	Core_Observed
ATCol0-5G38160	0	Core	Observed	Core_Observed
ATCol0-5G38200	0	Core	Observed	Core_Observed
ATCol0-5G38220	0	Core	Observed	Core_Observed
ATCol0-5G38240	0	Core	Observed	Core_Observed
ATCol0-5G38270	0	Core	Observed	Core_Observed
ATCol0-5G38290	0	Core	Observed	Core_Observed
ATCol0-5G38300	0	Core	Observed	Core_Observed
ATCol0-5G38310	0	Core	Observed	Core_Observed
ATCol0-5G38360	0	Core	Observed	Core_Observed
ATCol0-5G38370	0	Core	Observed	Core_Observed
ATCol0-5G38380	0	Core	Observed	Core_Observed
ATCol0-5G38480	0	Core	Observed	Core_Observed
ATCol0-5G38500	0	Core	Observed	Core_Observed
ATCol0-1G45010	0	Core	Observed	Core_Observed
ATCol0-1G45020	0	Core	Observed	Core_Observed
ATCol0-1G45070	0	Core	Observed	Core_Observed
ATCol0-1G45090	0	Core	Observed	Core_Observed
ATCol0-1G45120	0	Core	Observed	Core_Observed
ATCol0-1G45220	0	Core	Observed	Core_Observed
ATCol0-2G16100	0	Core	Observed	Core_Observed
ATCol0-2G17410	0	Core	Observed	Core_Observed
ATCol0-3G42670	0	Core	Observed	Core_Observed
ATCol0-3G42680	0	Core	Observed	Core_Observed
ATCol0-3G43060	0	Core	Observed	Core_Observed
ATCol0-5G38260	0	Core	Observed	Core_Observed
ATCol0-5G38280	0	Core	Observed	Core_Observed
ATCol0-5G38510	0	Core	Observed	Core_Observed
ATCol0-1G19240	3.1452695	Core	Observed	Core_Observed
ATCol0-2G14600	0	Core	Observed	Core_Observed
ATCol0-2G26890	0	Core	Observed	Core_Observed
ATCol0-1G45000	0	Core	Observed	Core_Observed
ATCol0-2G15720	0	Core	Observed	Core_Observed
ATCol0-2G15880	0	Core	Observed	Core_Observed
ATCol0-2G16160	0	Core	Observed	Core_Observed
ATCol0-2G16170	0	Core	Observed	Core_Observed
ATCol0-2G17180	0	Core	Observed	Core_Observed
ATCol0-2G17210	0	Core	Observed	Core_Observed
ATCol0-2G17250	0	Core	Observed	Core_Observed
ATCol0-2G17280	0	Core	Observed	Core_Observed
ATCol0-2G17320	0	Core	Observed	Core_Observed
ATCol0-3G42540	0	Core	Observed	Core_Observed
ATCol0-3G42980	0	Core	Observed	Core_Observed
ATCol0-3G43030	0	Core	Observed	Core_Observed
ATCol0-3G43160	0	Core	Observed	Core_Observed
ATCol0-3G43190	0	Core	Observed	Core_Observed
ATCol0-4G16690	0	Core	Observed	Core_Observed
ATCol0-5G37650	0	Core	Observed	Core_Observed
ATCol0-5G37680	0	Core	Observed	Core_Observed
ATCol0-5G37800	0	Core	Observed	Core_Observed
ATCol0-5G38660	0	Core	Observed	Core_Observed
ATCol0-2G10010	3.896626	Core	Observed	Core_Observed
ATCol0-2G10020	1.456784	Core	Observed	Core_Observed
ATCol0-2G10060	2.7640965	Core	Observed	Core_Observed
ATCol0-3G44420	0	Core	Observed	Core_Observed
ATCol0-4G10010	1.678965	Core	Observed	Core_Observed
ATCol0-2G16120	0	Core	Observed	Core_Observed
ATCol0-2G16460	0	Core	Observed	Core_Observed
ATCol0-2G16470	0	Core	Observed	Core_Observed
ATCol0-2G16480	0	Core	Observed	Core_Observed
ATCol0-2G16490	0	Core	Observed	Core_Observed
ATCol0-2G16860	0	Core	Observed	Core_Observed
ATCol0-2G17440	0	Core	Observed	Core_Observed
ATCol0-3G43200	0	Core	Observed	Core_Observed
ATCol0-3G43220	0	Core	Observed	Core_Observed
ATCol0-3G43460	0	Core	Observed	Core_Observed
ATCol0-4G16360	0	Core	Observed	Core_Observed
ATCol0-4G16440	0	Core	Observed	Core_Observed
ATCol0-4G16610	0	Core	Observed	Core_Observed
ATCol0-4G16670	0	Core	Observed	Core_Observed
ATCol0-4G16720	0	Core	Observed	Core_Observed
ATCol0-5G37620	0	Core	Observed	Core_Observed
ATCol0-5G37660	0	Core	Observed	Core_Observed
ATCol0-5G37670	0	Core	Observed	Core_Observed
ATCol0-5G37690	0	Core	Observed	Core_Observed
ATCol0-5G37700	0	Core	Observed	Core_Observed
ATCol0-5G37710	0	Core	Observed	Core_Observed
ATCol0-5G37720	0	Core	Observed	Core_Observed
ATCol0-5G37730	0	Core	Observed	Core_Observed
ATCol0-5G37780	0	Core	Observed	Core_Observed
ATCol0-5G37910	0	Core	Observed	Core_Observed
ATCol0-5G38390	0	Core	Observed	Core_Observed
ATCol0-5G38450	0	Core	Observed	Core_Observed
ATCol0-5G38560	0	Core	Observed	Core_Observed
ATCol0-5G38580	0	Core	Observed	Core_Observed
ATCol0-5G38590	0	Core	Observed	Core_Observed
ATCol0-5G38600	0	Core	Observed	Core_Observed
ATCol0-5G38610	0	Core	Observed	Core_Observed
ATCol0-5G38620	0	Core	Observed	Core_Observed
ATCol0-5G38690	0	Core	Observed	Core_Observed
ATCol0-1G16660	0	Core	Observed	Core_Observed
ATCol0-1G16670	0	Core	Observed	Core_Observed
ATCol0-1G49550	0	Core	Observed	Core_Observed
ATCol0-1G52260	9.8463815	Core	Observed	Core_Observed
ATCol0-1G52270	0	Core	Observed	Core_Observed
ATCol0-1G52280	0.176715	Core	Observed	Core_Observed
ATCol0-1G52290	0.065777	Core	Observed	Core_Observed
ATCol0-1G52300	0.242714	Core	Observed	Core_Observed
ATCol0-2G13270	0	Core	Observed	Core_Observed
ATCol0-2G19190	0	Core	Observed	Core_Observed
ATCol0-2G19220	0	Core	Observed	Core_Observed
ATCol0-2G33440	0	Core	Observed	Core_Observed
ATCol0-2G33460	0	Core	Observed	Core_Observed
ATCol0-3G31990	0	Core	Observed	Core_Observed
ATCol0-3G47570	0	Core	Observed	Core_Observed
ATCol0-3G47580	0	Core	Observed	Core_Observed
ATCol0-3G47590	0	Core	Observed	Core_Observed
ATCol0-3G47600	0.101911	Core	Observed	Core_Observed
ATCol0-3G47630	0	Core	Observed	Core_Observed
ATCol0-3G47650	0	Core	Observed	Core_Observed
ATCol0-4G30600	0	Core	Observed	Core_Observed
ATCol0-5G25660	0.065384	Core	Observed	Core_Observed
ATCol0-5G64680	2.690208	Core	Observed	Core_Observed
ATCol0-5G64700	2.7036335	Core	Observed	Core_Observed
ATCol0-5G64710	0.0742075	Core	Observed	Core_Observed
ATCol0-1G47190	0.087256	Core	Observed	Core_Observed
ATCol0-1G47200	0.0388895	Core	Observed	Core_Observed
ATCol0-1G47210	0.080319	Core	Observed	Core_Observed
ATCol0-1G47220	0	Core	Observed	Core_Observed
ATCol0-1G47230	0	Core	Observed	Core_Observed
ATCol0-1G47240	0	Core	Observed	Core_Observed
ATCol0-1G47250	0	Core	Observed	Core_Observed
ATCol0-1G47260	0	Core	Observed	Core_Observed
ATCol0-1G47270	0.110025	Core	Observed	Core_Observed
ATCol0-1G47280	0	Core	Observed	Core_Observed
ATCol0-1G57720	0	Core	Observed	Core_Observed
ATCol0-1G57750	0	Core	Observed	Core_Observed
ATCol0-1G57760	0	Core	Observed	Core_Observed
ATCol0-3G41620	0	Core	Observed	Core_Observed
ATCol0-3G41630	0	Core	Observed	Core_Observed
ATCol0-3G41640	0	Core	Observed	Core_Observed
ATCol0-3G45340	0	Core	Observed	Core_Observed
ATCol0-3G45350	0	Core	Observed	Core_Observed
ATCol0-4G16870	0	Core	Observed	Core_Observed
ATCol0-4G17120	0	Core	Observed	Core_Observed
ATCol0-5G39220	0	Core	Observed	Core_Observed
ATCol0-5G39230	0	Core	Observed	Core_Observed
ATCol0-5G39240	0	Core	Observed	Core_Observed
ATCol0-5G39250	0	Core	Observed	Core_Observed
ATCol0-5G39260	0	Core	Observed	Core_Observed
ATCol0-5G39270	0	Core	Observed	Core_Observed
ATCol0-5G39280	0	Core	Observed	Core_Observed
ATCol0-5G46580	0	Core	Observed	Core_Observed
ATCol0-5G47050	0	Core	Observed	Core_Observed
ATCol0-5G47060	0	Core	Observed	Core_Observed
ATCol0-1G44640	0	Core	Observed	Core_Observed
ATCol0-1G45480	0	Core	Observed	Core_Observed
ATCol0-1G45540	0	Core	Observed	Core_Observed
ATCol0-1G55520	0	Core	Observed	Core_Observed
ATCol0-2G10100	0.002357	Core	Observed	Core_Observed
ATCol0-2G10120	0.0024675	Core	Observed	Core_Observed
ATCol0-2G18190	0	Core	Observed	Core_Observed
ATCol0-2G18200	0	Core	Observed	Core_Observed
ATCol0-3G40970	0	Core	Observed	Core_Observed
ATCol0-3G42050	0	Core	Observed	Core_Observed
ATCol0-3G43860	0	Core	Observed	Core_Observed
ATCol0-3G46330	0	Core	Observed	Core_Observed
ATCol0-3G48530	0	Core	Observed	Core_Observed
ATCol0-4G10160	0	Core	Observed	Core_Observed
ATCol0-4G14900	0	Core	Observed	Core_Observed
ATCol0-4G15630	0	Core	Observed	Core_Observed
ATCol0-4G15940	0	Core	Observed	Core_Observed
ATCol0-4G16000	0	Core	Observed	Core_Observed
ATCol0-4G17170	0	Core	Observed	Core_Observed
ATCol0-4G17180	0	Core	Observed	Core_Observed
ATCol0-4G17770	0	Core	Observed	Core_Observed
ATCol0-4G17780	0	Core	Observed	Core_Observed
ATCol0-5G36340	0	Core	Observed	Core_Observed
ATCol0-5G36350	0	Core	Observed	Core_Observed
ATCol0-1G45420	0	Core	Observed	Core_Observed
ATCol0-2G17830	0	Core	Observed	Core_Observed
ATCol0-2G18460	0	Core	Observed	Core_Observed
ATCol0-2G19160	0	Core	Observed	Core_Observed
ATCol0-2G19170	0	Core	Observed	Core_Observed
ATCol0-3G41460	0	Core	Observed	Core_Observed
ATCol0-3G42210	0	Core	Observed	Core_Observed
ATCol0-3G42230	0	Core	Observed	Core_Observed
ATCol0-3G44390	0	Core	Observed	Core_Observed
ATCol0-4G15980	0	Core	Observed	Core_Observed
ATCol0-4G16070	0	Core	Observed	Core_Observed
ATCol0-4G16130	0	Core	Observed	Core_Observed
ATCol0-4G16170	0	Core	Observed	Core_Observed
ATCol0-4G16260	0	Core	Observed	Core_Observed
ATCol0-4G16320	0	Core	Observed	Core_Observed
ATCol0-4G16770	0	Core	Observed	Core_Observed
ATCol0-4G16940	0	Core	Observed	Core_Observed
ATCol0-4G16960	0	Core	Observed	Core_Observed
ATCol0-4G17040	0	Core	Observed	Core_Observed
ATCol0-5G37450	0	Core	Observed	Core_Observed
ATCol0-5G38920	0	Core	Observed	Core_Observed
ATCol0-5G39100	0	Core	Observed	Core_Observed
ATCol0-5G39770	0	Core	Observed	Core_Observed
ATCol0-2G25670	3.267755	Core	Observed	Core_Observed
ATCol0-2G25680	14.4067735	Core	Observed	Core_Observed
ATCol0-3G13330	5.0182435	Core	Observed	Core_Observed
ATCol0-3G13340	0.4998295	Core	Observed	Core_Observed
ATCol0-3G13350	1.7162475	Core	Observed	Core_Observed
ATCol0-3G13370	1.944505	Core	Observed	Core_Observed
ATCol0-4G22980	1.0765655	Core	Observed	Core_Observed
ATCol0-4G46060	3.0510785	Core	Observed	Core_Observed
ATCol0-4G46070	0	Core	Observed	Core_Observed
ATCol0-4G46080	5.500557	Core	Observed	Core_Observed
ATCol0-4G46090	9.3865235	Core	Observed	Core_Observed
ATCol0-4G46100	2.132096	Core	Observed	Core_Observed
ATCol0-4G50160	0.6863205	Core	Observed	Core_Observed
ATCol0-4G50180	32.1980835	Core	Observed	Core_Observed
ATCol0-4G50190	1.7740645	Core	Observed	Core_Observed
ATCol0-5G26770	3.546038	Core	Observed	Core_Observed
ATCol0-5G26780	2.875554	Core	Observed	Core_Observed
ATCol0-5G26790	5.0336115	Core	Observed	Core_Observed
ATCol0-5G26840	4.224097	Core	Observed	Core_Observed
ATCol0-2G22350	0	Core	Observed	Core_Observed
ATCol0-3G44100	0	Core	Observed	Core_Observed
ATCol0-4G18590	0	Core	Observed	Core_Observed
ATCol0-5G40490	0	Core	Observed	Core_Observed
ATCol0-5G40500	0	Core	Observed	Core_Observed
ATCol0-5G40510	0	Core	Observed	Core_Observed
ATCol0-5G40520	0	Core	Observed	Core_Observed
ATCol0-5G40530	0	Core	Observed	Core_Observed
ATCol0-5G40540	0	Core	Observed	Core_Observed
ATCol0-5G40550	0	Core	Observed	Core_Observed
ATCol0-5G40560	0	Core	Observed	Core_Observed
ATCol0-5G40570	0	Core	Observed	Core_Observed
ATCol0-5G40580	0	Core	Observed	Core_Observed
ATCol0-5G40590	0	Core	Observed	Core_Observed
ATCol0-5G40600	0	Core	Observed	Core_Observed
ATCol0-5G40610	0	Core	Observed	Core_Observed
ATCol0-5G40620	0	Core	Observed	Core_Observed
ATCol0-5G40630	0	Core	Observed	Core_Observed
ATCol0-5G46970	0	Core	Observed	Core_Observed
ATCol0-5G48760	0	Core	Observed	Core_Observed
ATCol0-5G55670	1.5100095	Core	Observed	Core_Observed
ATCol0-1G57260	3.9241415	Core	Observed	Core_Observed
ATCol0-1G57280	3.851401	Core	Observed	Core_Observed
ATCol0-1G57300	1.1284975	Core	Observed	Core_Observed
ATCol0-1G62950	4.3082265	Core	Observed	Core_Observed
ATCol0-1G62960	10.4024385	Core	Observed	Core_Observed
ATCol0-1G62970	1.15275	Core	Observed	Core_Observed
ATCol0-1G63080	3.866889	Core	Observed	Core_Observed
ATCol0-1G63090	2.225099	Core	Observed	Core_Observed
ATCol0-1G63270	0	Core	Observed	Core_Observed
ATCol0-2G21100	2.357382	Core	Observed	Core_Observed
ATCol0-4G23780	0.3085525	Core	Observed	Core_Observed
ATCol0-5G42710	3.673598	Core	Observed	Core_Observed
ATCol0-5G44870	20.1414195	Core	Observed	Core_Observed
ATCol0-5G44880	20.496371	Core	Observed	Core_Observed
ATCol0-5G44900	11.8308125	Core	Observed	Core_Observed
ATCol0-5G45510	0	Core	Observed	Core_Observed
ATCol0-5G45520	2.3146225	Core	Observed	Core_Observed
ATCol0-5G45710	2.6836855	Core	Observed	Core_Observed
ATCol0-5G45730	3.157714	Core	Observed	Core_Observed
ATCol0-5G63090	1.630692	Core	Observed	Core_Observed
ATCol0-1G29710	55.335371	Core	Observed	Core_Observed
ATCol0-1G75360	200.6192095	Core	Observed	Core_Observed
ATCol0-2G12290	0	Core	Observed	Core_Observed
ATCol0-2G12310	0	Core	Observed	Core_Observed
ATCol0-2G24420	0	Core	Observed	Core_Observed
ATCol0-2G30130	2.040726	Core	Observed	Core_Observed
ATCol0-3G32520	0	Core	Observed	Core_Observed
ATCol0-3G32530	0	Core	Observed	Core_Observed
ATCol0-3G32540	0	Core	Observed	Core_Observed
ATCol0-3G32550	0	Core	Observed	Core_Observed
ATCol0-3G36600	0	Core	Observed	Core_Observed
ATCol0-3G54530	0	Core	Observed	Core_Observed
ATCol0-3G61700	0.6923915	Core	Observed	Core_Observed
ATCol0-3G61710	0	Core	Observed	Core_Observed
ATCol0-4G45450	0.5573305	Core	Observed	Core_Observed
ATCol0-4G45750	0.359568	Core	Observed	Core_Observed
ATCol0-5G46160	136.3268815	Core	Observed	Core_Observed
ATCol0-1G38040	0	Core	Observed	Core_Observed
ATCol0-1G38050	0	Core	Observed	Core_Observed
ATCol0-1G46540	0	Core	Observed	Core_Observed
ATCol0-1G46550	0	Core	Observed	Core_Observed
ATCol0-1G46560	0	Core	Observed	Core_Observed
ATCol0-1G46570	0	Core	Observed	Core_Observed
ATCol0-1G47290	0	Core	Observed	Core_Observed
ATCol0-1G65830	0	Core	Observed	Core_Observed
ATCol0-1G65840	0	Core	Observed	Core_Observed
ATCol0-3G37320	8.3524895	Core	Observed	Core_Observed
ATCol0-3G51420	0.164003	Core	Observed	Core_Observed
ATCol0-4G13010	29.9742165	Core	Observed	Core_Observed
ATCol0-4G19650	0.176619	Core	Observed	Core_Observed
ATCol0-4G22290	0	Core	Observed	Core_Observed
ATCol0-4G24650	1.7803235	Core	Observed	Core_Observed
ATCol0-5G12400	2.438795	Core	Observed	Core_Observed
ATCol0-5G41020	0	Core	Observed	Core_Observed
ATCol0-5G52850	1.436298	Core	Observed	Core_Observed
ATCol0-1G65170	0	Core	Observed	Core_Observed
ATCol0-1G69120	8.389734	Core	Observed	Core_Observed
ATCol0-2G18950	7.687382	Core	Observed	Core_Observed
ATCol0-3G13770	0.093436	Core	Observed	Core_Observed
ATCol0-3G36400	0.072877	Core	Observed	Core_Observed
ATCol0-3G45660	25.5564125	Core	Observed	Core_Observed
ATCol0-3G45800	24.732234	Core	Observed	Core_Observed
ATCol0-5G20140	8.923436	Core	Observed	Core_Observed
ATCol0-5G42130	0.0687695	Core	Observed	Core_Observed
ATCol0-5G48780	13.657806	Core	Observed	Core_Observed
ATCol0-3G35260	9.8441565	Core	Observed	Core_Observed
ATCol0-3G64350	3.763507	Core	Observed	Core_Observed
ATCol0-2G13920	0.1447075	Core	Observed	Core_Observed
ATCol0-2G18970	0	Core	Observed	Core_Observed
ATCol0-2G31460	0.1210385	Core	Observed	Core_Observed
ATCol0-2G31470	0	Core	Observed	Core_Observed
ATCol0-3G30630	15.7247565	Core	Observed	Core_Observed
ATCol0-3G30650	21.1430265	Core	Observed	Core_Observed
ATCol0-3G30680	7.474526	Core	Observed	Core_Observed
ATCol0-3G30690	70.4153325	Core	Observed	Core_Observed
ATCol0-3G30720	3.311264	Core	Observed	Core_Observed
ATCol0-3G31600	0.3194755	Core	Observed	Core_Observed
ATCol0-3G31610	0.085952	Core	Observed	Core_Observed
ATCol0-3G31620	1.163021	Core	Observed	Core_Observed
ATCol0-3G42120	0	Core	Observed	Core_Observed
ATCol0-4G24950	0	Core	Observed	Core_Observed
ATCol0-4G24970	0	Core	Observed	Core_Observed
ATCol0-5G52530	0	Core	Observed	Core_Observed
ATCol0-1G12060	1.0698715	Core	Observed	Core_Observed
ATCol0-1G15930	5.3692365	Core	Observed	Core_Observed
ATCol0-2G34940	17.7667945	Core	Observed	Core_Observed
ATCol0-2G53160	0.4237525	Core	Observed	Core_Observed
ATCol0-2G53170	0.955106	Core	Observed	Core_Observed
ATCol0-3G32120	1.3946965	Core	Observed	Core_Observed
ATCol0-3G64550	4.7130395	Core	Observed	Core_Observed
ATCol0-3G64570	6.338053	Core	Observed	Core_Observed
ATCol0-3G64580	2.221714	Core	Observed	Core_Observed
ATCol0-4G25320	1.864904	Core	Observed	Core_Observed
ATCol0-4G25330	3.941579	Core	Observed	Core_Observed
ATCol0-4G25340	2.1200305	Core	Observed	Core_Observed
ATCol0-4G25350	4.5021205	Core	Observed	Core_Observed
ATCol0-4G25360	4.9917485	Core	Observed	Core_Observed
ATCol0-5G27390	17.698595	Core	Observed	Core_Observed
ATCol0-1G45430	0	Core	Observed	Core_Observed
ATCol0-2G17840	0	Core	Observed	Core_Observed
ATCol0-2G19150	0	Core	Observed	Core_Observed
ATCol0-3G41450	0	Core	Observed	Core_Observed
ATCol0-3G42220	0	Core	Observed	Core_Observed
ATCol0-3G44400	0	Core	Observed	Core_Observed
ATCol0-4G15990	0	Core	Observed	Core_Observed
ATCol0-4G16060	0	Core	Observed	Core_Observed
ATCol0-4G16140	0	Core	Observed	Core_Observed
ATCol0-4G16220	0	Core	Observed	Core_Observed
ATCol0-4G16950	0	Core	Observed	Core_Observed
ATCol0-4G16970	0	Core	Observed	Core_Observed
ATCol0-5G37260	0	Core	Observed	Core_Observed
ATCol0-5G38770	0	Core	Observed	Core_Observed
ATCol0-5G38910	0	Core	Observed	Core_Observed
ATCol0-5G39110	0	Core	Observed	Core_Observed
ATCol0-5G39760	0	Core	Observed	Core_Observed
ATCol0-1G24690	1.2536965	Core	Observed	Core_Observed
ATCol0-1G25010	2.056833	Core	Observed	Core_Observed
ATCol0-1G58950	51.965122	Core	Observed	Core_Observed
ATCol0-1G66350	0.1076685	Core	Observed	Core_Observed
ATCol0-2G31360	60.6183605	Core	Observed	Core_Observed
ATCol0-2G34360	3.507582	Core	Observed	Core_Observed
ATCol0-2G41130	27.600212	Core	Observed	Core_Observed
ATCol0-2G42080	1.1496715	Core	Observed	Core_Observed
ATCol0-3G26650	13.9025675	Core	Observed	Core_Observed
ATCol0-3G41890	0.016064	Core	Observed	Core_Observed
ATCol0-3G55050	0.789112	Core	Observed	Core_Observed
ATCol0-4G24830	4.456784	Core	Observed	Core_Observed
ATCol0-4G24840	0.9443635	Core	Observed	Core_Observed
ATCol0-4G24850	2.348219	Core	Observed	Core_Observed
ATCol0-4G24860	0.614997	Core	Observed	Core_Observed
ATCol0-3G41690	0	Core	Observed	Core_Observed
ATCol0-1G44360	0	Core	Observed	Core_Observed
ATCol0-2G17810	0	Core	Observed	Core_Observed
ATCol0-2G19180	0	Core	Observed	Core_Observed
ATCol0-3G41480	0	Core	Observed	Core_Observed
ATCol0-4G16150	0	Core	Observed	Core_Observed
ATCol0-4G16200	0	Core	Observed	Core_Observed
ATCol0-4G16290	0	Core	Observed	Core_Observed
ATCol0-4G16300	0	Core	Observed	Core_Observed
ATCol0-5G37240	0	Core	Observed	Core_Observed
ATCol0-5G37460	0	Core	Observed	Core_Observed
ATCol0-5G38750	0	Core	Observed	Core_Observed
ATCol0-1G45750	0	Core	Observed	Core_Observed
ATCol0-1G45770	0	Core	Observed	Core_Observed
ATCol0-3G42040	0	Core	Observed	Core_Observed
ATCol0-3G42490	0	Core	Observed	Core_Observed
ATCol0-3G42500	0	Core	Observed	Core_Observed
ATCol0-4G17460	0	Core	Observed	Core_Observed
ATCol0-5G36430	0.020784	Core	Observed	Core_Observed
ATCol0-5G37040	0	Core	Observed	Core_Observed
ATCol0-5G38870	0	Core	Observed	Core_Observed
ATCol0-5G49980	0.050769	Core	Observed	Core_Observed
ATCol0-1G61710	10.234271	Core	Observed	Core_Observed
ATCol0-1G61780	9.0550775	Core	Observed	Core_Observed
ATCol0-1G61830	2.1657445	Core	Observed	Core_Observed
ATCol0-1G62010	2.2097265	Core	Observed	Core_Observed
ATCol0-1G62030	9.496786	Core	Observed	Core_Observed
ATCol0-1G62040	12.030419	Core	Observed	Core_Observed
ATCol0-1G62060	11.3442405	Core	Observed	Core_Observed
ATCol0-1G62240	3.084298	Core	Observed	Core_Observed
ATCol0-1G62250	1.830951	Core	Observed	Core_Observed
ATCol0-1G62260	7.15775	Core	Observed	Core_Observed
ATCol0-1G62320	17.6126485	Core	Observed	Core_Observed
ATCol0-1G62330	5.184842	Core	Observed	Core_Observed
ATCol0-1G62540	4.052767	Core	Observed	Core_Observed
ATCol0-1G62550	5.8313925	Core	Observed	Core_Observed
ATCol0-1G62620	9.333051	Core	Observed	Core_Observed
ATCol0-2G17460	0.038952	Core	Observed	Core_Observed
ATCol0-3G19660	1.416741	Core	Observed	Core_Observed
ATCol0-3G64110	0	Core	Observed	Core_Observed
ATCol0-3G64120	0.7202855	Core	Observed	Core_Observed
ATCol0-4G30630	0.4363525	Core	Observed	Core_Observed
ATCol0-4G30640	0.846059	Core	Observed	Core_Observed
ATCol0-4G30940	0.527281	Core	Observed	Core_Observed
ATCol0-4G30960	1.495228	Core	Observed	Core_Observed
ATCol0-4G43260	5.69173	Core	Observed	Core_Observed
ATCol0-5G23510	0	Core	Observed	Core_Observed
ATCol0-5G37400	0	Core	Observed	Core_Observed
ATCol0-5G37410	0	Core	Observed	Core_Observed
ATCol0-1G13180	12.338121	Core	Observed	Core_Observed
ATCol0-1G13620	1.411694	Core	Observed	Core_Observed
ATCol0-1G17880	0.9462855	Core	Observed	Core_Observed
ATCol0-1G27110	25.4032705	Core	Observed	Core_Observed
ATCol0-1G55230	0.2352415	Core	Observed	Core_Observed
ATCol0-2G24540	14.963644	Core	Observed	Core_Observed
ATCol0-2G36400	3.2847135	Core	Observed	Core_Observed
ATCol0-2G37780	3.3418325	Core	Observed	Core_Observed
ATCol0-3G59870	8.9956895	Core	Observed	Core_Observed
ATCol0-4G39550	18.11699	Core	Observed	Core_Observed
ATCol0-4G44320	27.866953	Core	Observed	Core_Observed
ATCol0-5G29400	34.6359025	Core	Observed	Core_Observed
ATCol0-5G48050	40.4154945	Core	Observed	Core_Observed
ATCol0-1G66230	0	Core	Observed	Core_Observed
ATCol0-1G66240	0	Core	Observed	Core_Observed
ATCol0-1G66260	0	Core	Observed	Core_Observed
ATCol0-2G34150	0	Core	Observed	Core_Observed
ATCol0-4G18180	0	Core	Observed	Core_Observed
ATCol0-4G18470	0	Core	Observed	Core_Observed
ATCol0-4G18480	0	Core	Observed	Core_Observed
ATCol0-4G18490	0	Core	Observed	Core_Observed
ATCol0-4G18500	0	Core	Observed	Core_Observed
ATCol0-4G18510	0	Core	Observed	Core_Observed
ATCol0-4G25990	0	Core	Observed	Core_Observed
ATCol0-5G58310	0	Core	Observed	Core_Observed
ATCol0-5G58320	0	Core	Observed	Core_Observed
ATCol0-5G68360	0	Core	Observed	Core_Observed
ATCol0-5G68370	0.552888	Core	Observed	Core_Observed
ATCol0-1G18340	171.4137725	Core	Observed	Core_Observed
ATCol0-1G22740	1.250181	Core	Observed	Core_Observed
ATCol0-1G29440	0	Core	Observed	Core_Observed
ATCol0-1G75050	0.525302	Core	Observed	Core_Observed
ATCol0-3G38630	140.2708205	Core	Observed	Core_Observed
ATCol0-4G51440	242.791954	Core	Observed	Core_Observed
ATCol0-5G19330	104.104603	Core	Observed	Core_Observed
ATCol0-5G19340	150.737236	Core	Observed	Core_Observed
ATCol0-5G19910	194.890579	Core	Observed	Core_Observed
ATCol0-5G21540	0	Core	Observed	Core_Observed
ATCol0-5G70580	15.4499185	Core	Observed	Core_Observed
ATCol0-5G70590	182.9947815	Core	Observed	Core_Observed
ATCol0-1G40500	5.6147415	Core	Observed	Core_Observed
ATCol0-4G17480	0	Core	Observed	Core_Observed
ATCol0-5G30910	8.2832405	Core	Observed	Core_Observed
ATCol0-5G43950	5.7473835	Core	Observed	Core_Observed
ATCol0-5G50690	0.9028285	Core	Observed	Core_Observed
ATCol0-5G50700	2.939676	Core	Observed	Core_Observed
ATCol0-5G50910	5.8656625	Core	Observed	Core_Observed
ATCol0-5G50930	16.570362	Core	Observed	Core_Observed
ATCol0-5G50950	1.3074695	Core	Observed	Core_Observed
ATCol0-5G50970	23.765909	Core	Observed	Core_Observed
ATCol0-5G50980	17.833606	Core	Observed	Core_Observed
ATCol0-1G14640	26.8611365	Core	Observed	Core_Observed
ATCol0-1G15610	3.9147805	Core	Observed	Core_Observed
ATCol0-2G18690	0.8298415	Core	Observed	Core_Observed
ATCol0-2G36490	49.296743	Core	Observed	Core_Observed
ATCol0-2G41600	55.966724	Core	Observed	Core_Observed
ATCol0-3G17040	64.971588	Core	Observed	Core_Observed
ATCol0-3G24800	7.122682	Core	Observed	Core_Observed
ATCol0-3G60770	14.080563	Core	Observed	Core_Observed
ATCol0-4G14130	36.215395	Core	Observed	Core_Observed
ATCol0-4G15270	23.3332385	Core	Observed	Core_Observed
ATCol0-5G21630	61.0681805	Core	Observed	Core_Observed
ATCol0-5G40710	0.0854775	Core	Observed	Core_Observed
ATCol0-1G26780	3.07438	Core	Observed	Core_Observed
ATCol0-1G80240	0.425025	Core	Observed	Core_Observed
ATCol0-2G15100	0.04996	Core	Observed	Core_Observed
ATCol0-2G23230	168.612396	Core	Observed	Core_Observed
ATCol0-2G28880	15.180043	Core	Observed	Core_Observed
ATCol0-3G44140	16.254793	Core	Observed	Core_Observed
ATCol0-3G49210	6.808126	Core	Observed	Core_Observed
ATCol0-3G62010	2.366283	Core	Observed	Core_Observed
ATCol0-4G20850	0	Core	Observed	Core_Observed
ATCol0-4G41160	91.6795845	Core	Observed	Core_Observed
ATCol0-5G62280	77.313686	Core	Observed	Core_Observed
ATCol0-5G67760	70.1784055	Core	Observed	Core_Observed
ATCol0-1G21450	207.6711575	Core	Observed	Core_Observed
ATCol0-1G61640	1.2237295	Core	Observed	Core_Observed
ATCol0-2G50430	133.451332	Core	Observed	Core_Observed
ATCol0-4G21620	0.326354	Core	Observed	Core_Observed
ATCol0-4G21630	0.0845105	Core	Observed	Core_Observed
ATCol0-4G21640	0	Core	Observed	Core_Observed
ATCol0-4G21650	0	Core	Observed	Core_Observed
ATCol0-4G21660	0	Core	Observed	Core_Observed
ATCol0-4G21670	0	Core	Observed	Core_Observed
ATCol0-4G21700	0	Core	Observed	Core_Observed
ATCol0-4G21710	0.284322	Core	Observed	Core_Observed
ATCol0-4G32930	0	Core	Observed	Core_Observed
ATCol0-1G20640	30.760744	Core	Observed	Core_Observed
ATCol0-1G60510	7.756338	Core	Observed	Core_Observed
ATCol0-1G60520	3.755722	Core	Observed	Core_Observed
ATCol0-1G60530	18.831126	Core	Observed	Core_Observed
ATCol0-1G60540	0.899979	Core	Observed	Core_Observed
ATCol0-1G60550	4.5313055	Core	Observed	Core_Observed
ATCol0-1G60560	6.7416285	Core	Observed	Core_Observed
ATCol0-1G60580	0.765921	Core	Observed	Core_Observed
ATCol0-1G60600	3.7618785	Core	Observed	Core_Observed
ATCol0-1G60630	0.098861	Core	Observed	Core_Observed
ATCol0-1G60640	4.649278	Core	Observed	Core_Observed
ATCol0-1G60650	2.4801065	Core	Observed	Core_Observed
ATCol0-1G29640	111.6868135	Core	Observed	Core_Observed
ATCol0-1G75270	116.378582	Core	Observed	Core_Observed
ATCol0-2G22090	78.018959	Core	Observed	Core_Observed
ATCol0-2G49940	16.7198105	Core	Observed	Core_Observed
ATCol0-3G49290	32.2666035	Core	Observed	Core_Observed
ATCol0-3G52730	13.4643395	Core	Observed	Core_Observed
ATCol0-4G39800	15.5089895	Core	Observed	Core_Observed
ATCol0-4G46300	59.810053	Core	Observed	Core_Observed
ATCol0-4G47290	76.2785415	Core	Observed	Core_Observed
ATCol0-5G50390	2.250328	Core	Observed	Core_Observed
ATCol0-5G67980	70.573185	Core	Observed	Core_Observed
ATCol0-3G11300	7.2434865	Core	Observed	Core_Observed
ATCol0-3G11310	19.6559505	Core	Observed	Core_Observed
ATCol0-3G38210	54.0408915	Core	Observed	Core_Observed
ATCol0-3G38220	15.5001485	Core	Observed	Core_Observed
ATCol0-3G49960	12.0730735	Core	Observed	Core_Observed
ATCol0-5G17650	5.240704	Core	Observed	Core_Observed
ATCol0-5G22760	0.8140665	Core	Observed	Core_Observed
ATCol0-5G44960	24.793382	Core	Observed	Core_Observed
ATCol0-5G44970	42.405554	Core	Observed	Core_Observed
ATCol0-5G55260	1.557239	Core	Observed	Core_Observed
ATCol0-5G68600	38.6429825	Core	Observed	Core_Observed
ATCol0-1G10790	5.218383	Core	Observed	Core_Observed
ATCol0-2G20950	68.1456455	Core	Observed	Core_Observed
ATCol0-2G35630	101.20681	Core	Observed	Core_Observed
ATCol0-3G47220	0.5057595	Core	Observed	Core_Observed
ATCol0-3G47230	160.8034975	Core	Observed	Core_Observed
ATCol0-4G10850	1.070672	Core	Observed	Core_Observed
ATCol0-4G36200	0.816583	Core	Observed	Core_Observed
ATCol0-4G46250	7.509589	Core	Observed	Core_Observed
ATCol0-5G56970	0.7868645	Core	Observed	Core_Observed
ATCol0-5G64920	203.383865	Core	Observed	Core_Observed
ATCol0-5G64930	135.7195205	Core	Observed	Core_Observed
ATCol0-1G46100	0	Core	Observed	Core_Observed
ATCol0-2G10180	0	Core	Observed	Core_Observed
ATCol0-4G17860	0	Core	Observed	Core_Observed
ATCol0-4G17870	0	Core	Observed	Core_Observed
ATCol0-5G39600	0	Core	Observed	Core_Observed
ATCol0-1G47480	0	Core	Observed	Core_Observed
ATCol0-1G51590	0	Core	Observed	Core_Observed
ATCol0-2G18050	0	Core	Observed	Core_Observed
ATCol0-2G19690	0	Core	Observed	Core_Observed
ATCol0-3G43930	0	Core	Observed	Core_Observed
ATCol0-4G14340	0	Core	Observed	Core_Observed
ATCol0-4G14550	0	Core	Observed	Core_Observed
ATCol0-1G16920	149.702225	Core	Observed	Core_Observed
ATCol0-2G33210	100.654793	Core	Observed	Core_Observed
ATCol0-2G42270	136.1909565	Core	Observed	Core_Observed
ATCol0-3G19020	27.442157	Core	Observed	Core_Observed
ATCol0-3G47210	215.7804415	Core	Observed	Core_Observed
ATCol0-3G47250	202.155174	Core	Observed	Core_Observed
ATCol0-3G55230	52.869917	Core	Observed	Core_Observed
ATCol0-5G11600	7.4640795	Core	Observed	Core_Observed
ATCol0-5G31130	200.9217835	Core	Observed	Core_Observed
ATCol0-5G64950	224.904373	Core	Observed	Core_Observed
ATCol0-1G24410	0	Core	Observed	Core_Observed
ATCol0-1G24420	0	Core	Observed	Core_Observed
ATCol0-1G24430	0	Core	Observed	Core_Observed
ATCol0-1G39960	0	Core	Observed	Core_Observed
ATCol0-2G10650	10.205175	Core	Observed	Core_Observed
ATCol0-3G37540	72.2586175	Core	Observed	Core_Observed
ATCol0-3G37550	4.833009	Core	Observed	Core_Observed
ATCol0-4G23280	0	Core	Observed	Core_Observed
ATCol0-4G34190	203.5057445	Core	Observed	Core_Observed
ATCol0-4G34200	16.8586045	Core	Observed	Core_Observed
ATCol0-1G49690	139.675781	Core	Observed	Core_Observed
ATCol0-2G42420	73.070877	Core	Observed	Core_Observed
ATCol0-2G47170	0.13302	Core	Observed	Core_Observed
ATCol0-2G47180	0.13516	Core	Observed	Core_Observed
ATCol0-3G21900	67.3638345	Core	Observed	Core_Observed
ATCol0-3G29280	170.242714	Core	Observed	Core_Observed
ATCol0-3G47740	1.142804	Core	Observed	Core_Observed
ATCol0-3G55320	82.8601305	Core	Observed	Core_Observed
ATCol0-5G18710	229.304962	Core	Observed	Core_Observed
ATCol0-5G64420	0.7178875	Core	Observed	Core_Observed
ATCol0-2G26240	4.6751395	Core	Observed	Core_Observed
ATCol0-2G29930	0.79233	Core	Observed	Core_Observed
ATCol0-4G28850	7.828243	Core	Observed	Core_Observed
ATCol0-4G43520	123.724903	Core	Observed	Core_Observed
ATCol0-4G50710	54.118248	Core	Observed	Core_Observed
ATCol0-5G14330	123.146145	Core	Observed	Core_Observed
ATCol0-5G18770	63.9348925	Core	Observed	Core_Observed
ATCol0-5G26190	9.6036145	Core	Observed	Core_Observed
ATCol0-5G48210	12.582326	Core	Observed	Core_Observed
ATCol0-5G69900	93.700176	Core	Observed	Core_Observed
ATCol0-1G29370	16.443527	Core	Observed	Core_Observed
ATCol0-1G75030	63.758667	Core	Observed	Core_Observed
ATCol0-2G20820	12.135057	Core	Observed	Core_Observed
ATCol0-2G22310	0	Core	Observed	Core_Observed
ATCol0-2G25690	4.8714975	Core	Observed	Core_Observed
ATCol0-3G52640	0	Core	Observed	Core_Observed
ATCol0-4G46050	60.5018345	Core	Observed	Core_Observed
ATCol0-4G47470	1.3338375	Core	Observed	Core_Observed
ATCol0-4G50200	37.3510645	Core	Observed	Core_Observed
ATCol0-5G71540	0	Core	Observed	Core_Observed
ATCol0-1G28800	0	Core	Observed	Core_Observed
ATCol0-1G45570	0	Core	Observed	Core_Observed
ATCol0-1G45580	0	Core	Observed	Core_Observed
ATCol0-2G14700	0	Core	Observed	Core_Observed
ATCol0-3G40890	0	Core	Observed	Core_Observed
ATCol0-3G41180	0	Core	Observed	Core_Observed
ATCol0-3G41190	0	Core	Observed	Core_Observed
ATCol0-3G41980	0	Core	Observed	Core_Observed
ATCol0-3G42190	0	Core	Observed	Core_Observed
ATCol0-4G18730	0	Core	Observed	Core_Observed
ATCol0-5G53670	0.133978	Core	Observed	Core_Observed
ATCol0-3G48110	0	Core	Observed	Core_Observed
ATCol0-3G48120	0	Core	Observed	Core_Observed
ATCol0-5G63850	0	Core	Observed	Core_Observed
ATCol0-5G63860	0	Core	Observed	Core_Observed
ATCol0-5G63870	0	Core	Observed	Core_Observed
ATCol0-5G63880	0.318018	Core	Observed	Core_Observed
ATCol0-5G64130	0.02388	Core	Observed	Core_Observed
ATCol0-5G64140	0	Core	Observed	Core_Observed
ATCol0-5G64170	0.2229695	Core	Observed	Core_Observed
ATCol0-5G64180	11.490078	Core	Observed	Core_Observed
ATCol0-1G43700	0	Core	Observed	Core_Observed
ATCol0-4G12070	3.8685555	Core	Observed	Core_Observed
ATCol0-4G12090	0.0339475	Core	Observed	Core_Observed
ATCol0-4G12280	2.082961	Core	Observed	Core_Observed
ATCol0-4G12300	4.591834	Core	Observed	Core_Observed
ATCol0-4G12310	0.071092	Core	Observed	Core_Observed
ATCol0-4G12320	0.9276125	Core	Observed	Core_Observed
ATCol0-4G12590	0.1298865	Core	Observed	Core_Observed
ATCol0-4G12600	0	Core	Observed	Core_Observed
ATCol0-4G20500	0	Core	Observed	Core_Observed
ATCol0-4G20630	0	Core	Observed	Core_Observed
ATCol0-4G20650	1.1469025	Core	Observed	Core_Observed
ATCol0-4G20660	1.2687425	Core	Observed	Core_Observed
ATCol0-1G52930	1.5379195	Core	Observed	Core_Observed
ATCol0-1G52950	2.9064415	Core	Observed	Core_Observed
ATCol0-1G64370	0.795888	Core	Observed	Core_Observed
ATCol0-1G64390	1.83671	Core	Observed	Core_Observed
ATCol0-1G64410	0.671368	Core	Observed	Core_Observed
ATCol0-1G64480	0.061528	Core	Observed	Core_Observed
ATCol0-2G32150	0.0973825	Core	Observed	Core_Observed
ATCol0-5G56100	0.1429755	Core	Observed	Core_Observed
ATCol0-5G67020	3.503124	Core	Observed	Core_Observed
ATCol0-5G67030	4.4006675	Core	Observed	Core_Observed
ATCol0-1G20280	8.5300365	Core	Observed	Core_Observed
ATCol0-1G53950	14.225818	Core	Observed	Core_Observed
ATCol0-1G58290	0.538066	Core	Observed	Core_Observed
ATCol0-1G58300	0.524107	Core	Observed	Core_Observed
ATCol0-1G58310	0.87227	Core	Observed	Core_Observed
ATCol0-1G58400	22.4902345	Core	Observed	Core_Observed
ATCol0-1G58480	77.809917	Core	Observed	Core_Observed
ATCol0-1G58500	69.3941005	Core	Observed	Core_Observed
ATCol0-1G58670	10.526272	Core	Observed	Core_Observed
ATCol0-1G58850	0	Core	Observed	Core_Observed
ATCol0-1G38310	0.145342	Core	Observed	Core_Observed
ATCol0-1G38320	1.976545	Core	Observed	Core_Observed
ATCol0-1G38330	4.5642195	Core	Observed	Core_Observed
ATCol0-1G38340	3.3489345	Core	Observed	Core_Observed
ATCol0-1G38350	3.608154	Core	Observed	Core_Observed
ATCol0-1G38380	0.2456525	Core	Observed	Core_Observed
ATCol0-1G38390	13.0427115	Core	Observed	Core_Observed
ATCol0-1G38400	10.1016165	Core	Observed	Core_Observed
ATCol0-5G35940	0.9701595	Core	Observed	Core_Observed
ATCol0-3G38740	0.0243125	Core	Observed	Core_Observed
ATCol0-3G38750	0	Core	Observed	Core_Observed
ATCol0-3G38760	0	Core	Observed	Core_Observed
ATCol0-3G38780	0.274613	Core	Observed	Core_Observed
ATCol0-3G38790	0	Core	Observed	Core_Observed
ATCol0-3G39960	0	Core	Observed	Core_Observed
ATCol0-3G46740	0	Core	Observed	Core_Observed
ATCol0-5G46910	0	Core	Observed	Core_Observed
ATCol0-1G18010	138.6623765	Core	Observed	Core_Observed
ATCol0-1G51470	204.5188525	Core	Observed	Core_Observed
ATCol0-1G55340	108.2030755	Core	Observed	Core_Observed
ATCol0-3G31310	160.1768415	Core	Observed	Core_Observed
ATCol0-4G37900	134.459282	Core	Observed	Core_Observed
ATCol0-5G11590	52.9870435	Core	Observed	Core_Observed
ATCol0-5G35810	157.116905	Core	Observed	Core_Observed
ATCol0-5G59460	107.4162975	Core	Observed	Core_Observed
ATCol0-1G29560	150.1053845	Core	Observed	Core_Observed
ATCol0-1G75210	29.061622	Core	Observed	Core_Observed
ATCol0-2G33960	162.8126295	Core	Observed	Core_Observed
ATCol0-4G31120	155.409035	Core	Observed	Core_Observed
ATCol0-5G21200	133.0998535	Core	Observed	Core_Observed
ATCol0-5G32110	90.661171	Core	Observed	Core_Observed
ATCol0-5G48560	203.0666425	Core	Observed	Core_Observed
ATCol0-5G67780	323.8600005	Core	Observed	Core_Observed
ATCol0-5G67790	332.44075	Core	Observed	Core_Observed
ATCol0-1G15520	91.102356	Core	Observed	Core_Observed
ATCol0-1G26410	79.019707	Core	Observed	Core_Observed
ATCol0-1G37660	0.608684	Core	Observed	Core_Observed
ATCol0-2G38530	0	Core	Observed	Core_Observed
ATCol0-3G25260	33.106682	Core	Observed	Core_Observed
ATCol0-4G28480	0.4863575	Core	Observed	Core_Observed
ATCol0-4G28870	58.387596	Core	Observed	Core_Observed
ATCol0-5G50170	106.4064065	Core	Observed	Core_Observed
ATCol0-5G65930	25.1245405	Core	Observed	Core_Observed
ATCol0-1G61140	93.254063	Core	Observed	Core_Observed
ATCol0-2G14230	89.159584	Core	Observed	Core_Observed
ATCol0-2G50420	76.938099	Core	Observed	Core_Observed
ATCol0-3G16180	39.891079	Core	Observed	Core_Observed
ATCol0-3G25850	62.2850875	Core	Observed	Core_Observed
ATCol0-3G62340	45.951109	Core	Observed	Core_Observed
ATCol0-4G14850	89.04311	Core	Observed	Core_Observed
ATCol0-4G26400	143.5304185	Core	Observed	Core_Observed
ATCol0-4G32390	111.613903	Core	Observed	Core_Observed
ATCol0-1G22590	18.6213495	Core	Observed	Core_Observed
ATCol0-1G27030	24.15718	Core	Observed	Core_Observed
ATCol0-1G35120	14.0110835	Core	Observed	Core_Observed
ATCol0-1G54950	0.732544	Core	Observed	Core_Observed
ATCol0-1G68260	21.681016	Core	Observed	Core_Observed
ATCol0-1G72170	30.948201	Core	Observed	Core_Observed
ATCol0-3G24030	0.6614425	Core	Observed	Core_Observed
ATCol0-3G36570	1.647559	Core	Observed	Core_Observed
ATCol0-3G39140	11.907106	Core	Observed	Core_Observed
ATCol0-1G65800	220.6302415	Core	Observed	Core_Observed
ATCol0-2G31500	135.967888	Core	Observed	Core_Observed
ATCol0-2G46110	113.2632295	Core	Observed	Core_Observed
ATCol0-3G33790	5.7760905	Core	Observed	Core_Observed
ATCol0-3G45040	172.2208175	Core	Observed	Core_Observed
ATCol0-3G58500	196.3719485	Core	Observed	Core_Observed
ATCol0-4G24080	1.0131435	Core	Observed	Core_Observed
ATCol0-5G30070	135.689125	Core	Observed	Core_Observed
ATCol0-5G41620	215.6459195	Core	Observed	Core_Observed
ATCol0-1G44890	0	Core	Observed	Core_Observed
ATCol0-1G44900	0	Core	Observed	Core_Observed
ATCol0-2G14570	0	Core	Observed	Core_Observed
ATCol0-2G17660	0	Core	Observed	Core_Observed
ATCol0-2G17890	0	Core	Observed	Core_Observed
ATCol0-3G41130	0	Core	Observed	Core_Observed
ATCol0-3G42390	0	Core	Observed	Core_Observed
ATCol0-4G14310	0	Core	Observed	Core_Observed
ATCol0-5G37430	0	Core	Observed	Core_Observed
ATCol0-1G42390	0	Core	Observed	Core_Observed
ATCol0-1G59740	0	Core	Observed	Core_Observed
ATCol0-3G36670	0	Core	Observed	Core_Observed
ATCol0-3G37710	0.1706225	Core	Observed	Core_Observed
ATCol0-2G11290	0	Core	Observed	Core_Observed
ATCol0-2G18500	0.2093945	Core	Observed	Core_Observed
ATCol0-2G18540	0	Core	Observed	Core_Observed
ATCol0-2G22210	0	Core	Observed	Core_Observed
ATCol0-2G46620	0	Core	Observed	Core_Observed
ATCol0-3G44870	0	Core	Observed	Core_Observed
ATCol0-3G59300	0	Core	Observed	Core_Observed
ATCol0-4G12400	1.376833	Core	Observed	Core_Observed
ATCol0-5G27430	0.1320465	Core	Observed	Core_Observed
ATCol0-5G33510	0.075408	Core	Observed	Core_Observed
ATCol0-1G45410	0	Core	Observed	Core_Observed
ATCol0-3G42200	0	Core	Observed	Core_Observed
ATCol0-3G42240	0	Core	Observed	Core_Observed
ATCol0-3G44380	0	Core	Observed	Core_Observed
ATCol0-5G38780	0	Core	Observed	Core_Observed
ATCol0-5G38930	0	Core	Observed	Core_Observed
ATCol0-1G33610	0	Core	Observed	Core_Observed
ATCol0-1G44340	0	Core	Observed	Core_Observed
ATCol0-2G13820	0	Core	Observed	Core_Observed
ATCol0-2G28100	0	Core	Observed	Core_Observed
ATCol0-3G40120	0	Core	Observed	Core_Observed
ATCol0-3G48580	0	Core	Observed	Core_Observed
ATCol0-4G18410	0	Core	Observed	Core_Observed
ATCol0-4G39810	0	Core	Observed	Core_Observed
ATCol0-5G38840	0	Core	Observed	Core_Observed
ATCol0-5G41200	0	Core	Observed	Core_Observed
ATCol0-5G48650	0	Core	Observed	Core_Observed
ATCol0-2G19660	34.450907	Core	Observed	Core_Observed
ATCol0-2G43370	97.395504	Core	Observed	Core_Observed
ATCol0-2G43380	267.050156	Core	Observed	Core_Observed
ATCol0-3G53030	0.401635	Core	Observed	Core_Observed
ATCol0-3G53040	119.1017455	Core	Observed	Core_Observed
ATCol0-5G64360	30.7910775	Core	Observed	Core_Observed
ATCol0-5G64370	93.4091915	Core	Observed	Core_Observed
ATCol0-5G64380	0.3203565	Core	Observed	Core_Observed
ATCol0-1G16760	216.113358	Core	Observed	Core_Observed
ATCol0-1G16950	262.71196	Core	Observed	Core_Observed
ATCol0-2G33230	147.079666	Core	Observed	Core_Observed
ATCol0-3G47160	155.9137115	Core	Observed	Core_Observed
ATCol0-3G47560	156.905182	Core	Observed	Core_Observed
ATCol0-3G55300	164.8119965	Core	Observed	Core_Observed
ATCol0-5G64720	254.387085	Core	Observed	Core_Observed
ATCol0-5G65010	213.947792	Core	Observed	Core_Observed
ATCol0-1G63450	198.5784075	Core	Observed	Core_Observed
ATCol0-2G20990	42.469971	Core	Observed	Core_Observed
ATCol0-3G18160	93.0025635	Core	Observed	Core_Observed
ATCol0-3G18170	0.088359	Core	Observed	Core_Observed
ATCol0-4G38700	148.978592	Core	Observed	Core_Observed
ATCol0-5G45680	185.0175325	Core	Observed	Core_Observed
ATCol0-5G58000	246.276314	Core	Observed	Core_Observed
ATCol0-5G61010	89.294819	Core	Observed	Core_Observed
ATCol0-1G26690	7.5958595	Core	Observed	Core_Observed
ATCol0-1G26700	0.511052	Core	Observed	Core_Observed
ATCol0-1G26710	37.988964	Core	Observed	Core_Observed
ATCol0-1G77810	4.8136225	Core	Observed	Core_Observed
ATCol0-1G77840	0.916518	Core	Observed	Core_Observed
ATCol0-1G77850	0	Core	Observed	Core_Observed
ATCol0-1G77860	144.5820005	Core	Observed	Core_Observed
ATCol0-1G77870	194.6547165	Core	Observed	Core_Observed
ATCol0-3G32700	0	Core	Observed	Core_Observed
ATCol0-3G32710	0	Core	Observed	Core_Observed
ATCol0-4G30660	0	Core	Observed	Core_Observed
ATCol0-4G30680	0	Core	Observed	Core_Observed
ATCol0-4G30700	0	Core	Observed	Core_Observed
ATCol0-4G30720	0	Core	Observed	Core_Observed
ATCol0-4G30750	0	Core	Observed	Core_Observed
ATCol0-4G30780	0	Core	Observed	Core_Observed
ATCol0-4G30800	0	Core	Observed	Core_Observed
ATCol0-4G30820	0	Core	Observed	Core_Observed
ATCol0-4G30850	0	Core	Observed	Core_Observed
ATCol0-4G30870	0	Core	Observed	Core_Observed
ATCol0-4G30890	0	Core	Observed	Core_Observed
ATCol0-4G30910	0	Core	Observed	Core_Observed
ATCol0-1G11530	1.9320105	Core	Observed	Core_Observed
ATCol0-1G11540	3.033223	Core	Observed	Core_Observed
ATCol0-2G52320	2.943586	Core	Observed	Core_Observed
ATCol0-3G63790	3.291779	Core	Observed	Core_Observed
ATCol0-4G12160	0	Core	Observed	Core_Observed
ATCol0-4G12170	0.066206	Core	Observed	Core_Observed
ATCol0-4G28050	5.5389235	Core	Observed	Core_Observed
ATCol0-5G51010	0.27778	Core	Observed	Core_Observed
ATCol0-1G47150	0	Core	Observed	Core_Observed
ATCol0-1G47830	0	Core	Observed	Core_Observed
ATCol0-1G47840	0	Core	Observed	Core_Observed
ATCol0-3G21780	0	Core	Observed	Core_Observed
ATCol0-4G18530	0	Core	Observed	Core_Observed
ATCol0-4G22440	0	Core	Observed	Core_Observed
ATCol0-4G22450	0	Core	Observed	Core_Observed
ATCol0-5G39570	0	Core	Observed	Core_Observed
ATCol0-1G45960	0	Core	Observed	Core_Observed
ATCol0-1G45980	0	Core	Observed	Core_Observed
ATCol0-1G45990	0	Core	Observed	Core_Observed
ATCol0-2G19970	0	Core	Observed	Core_Observed
ATCol0-2G19980	0	Core	Observed	Core_Observed
ATCol0-2G31060	0	Core	Observed	Core_Observed
ATCol0-2G45220	0	Core	Observed	Core_Observed
ATCol0-4G22950	0	Core	Observed	Core_Observed
ATCol0-3G49000	0	Core	Observed	Core_Observed
ATCol0-3G49010	1.0410355	Core	Observed	Core_Observed
ATCol0-3G49020	0	Core	Observed	Core_Observed
ATCol0-3G49030	2.604026	Core	Observed	Core_Observed
ATCol0-3G49040	0	Core	Observed	Core_Observed
ATCol0-5G66800	0	Core	Observed	Core_Observed
ATCol0-5G66840	2.998938	Core	Observed	Core_Observed
ATCol0-3G47090	0.0748335	Core	Observed	Core_Observed
ATCol0-4G33640	0.2678855	Core	Observed	Core_Observed
ATCol0-4G33650	0.171667	Core	Observed	Core_Observed
ATCol0-4G33670	26.0589685	Core	Observed	Core_Observed
ATCol0-4G33720	0.3957035	Core	Observed	Core_Observed
ATCol0-4G33750	2.527569	Core	Observed	Core_Observed
ATCol0-4G33760	0.1486665	Core	Observed	Core_Observed
ATCol0-2G19650	0.2985855	Core	Observed	Core_Observed
ATCol0-2G19670	0.187449	Core	Observed	Core_Observed
ATCol0-3G15290	4.0510175	Core	Observed	Core_Observed
ATCol0-3G20740	6.6950805	Core	Observed	Core_Observed
ATCol0-3G20810	1.37834	Core	Observed	Core_Observed
ATCol0-3G40250	0.418767	Core	Observed	Core_Observed
ATCol0-5G35240	0.5662125	Core	Observed	Core_Observed
ATCol0-4G15070	55.079067	Core	Observed	Core_Observed
ATCol0-4G15080	3.208855	Core	Observed	Core_Observed
ATCol0-4G15090	31.315915	Core	Observed	Core_Observed
ATCol0-4G15100	0.536265	Core	Observed	Core_Observed
ATCol0-4G32190	0.180513	Core	Observed	Core_Observed
ATCol0-4G32200	0	Core	Observed	Core_Observed
ATCol0-4G32210	14.159249	Core	Observed	Core_Observed
ATCol0-4G32220	118.1948355	Core	Observed	Core_Observed
ATCol0-1G57510	0	Core	Observed	Core_Observed
ATCol0-2G28370	33.610176	Core	Observed	Core_Observed
ATCol0-2G43750	0.652775	Core	Observed	Core_Observed
ATCol0-3G15600	22.149663	Core	Observed	Core_Observed
ATCol0-4G38860	0	Core	Observed	Core_Observed
ATCol0-4G41620	182.034218	Core	Observed	Core_Observed
ATCol0-4G41630	130.138855	Core	Observed	Core_Observed
ATCol0-1G46590	0	Core	Observed	Core_Observed
ATCol0-3G37640	0.145401	Core	Observed	Core_Observed
ATCol0-4G19450	0	Core	Observed	Core_Observed
ATCol0-5G51130	0	Core	Observed	Core_Observed
ATCol0-5G51140	0	Core	Observed	Core_Observed
ATCol0-5G60630	0	Core	Observed	Core_Observed
ATCol0-5G60640	0	Core	Observed	Core_Observed
ATCol0-5G60660	0	Core	Observed	Core_Observed
ATCol0-1G19950	143.5689695	Core	Observed	Core_Observed
ATCol0-1G33190	210.8032305	Core	Observed	Core_Observed
ATCol0-1G70040	197.0716325	Core	Observed	Core_Observed
ATCol0-2G29180	116.862934	Core	Observed	Core_Observed
ATCol0-2G52470	214.2741395	Core	Observed	Core_Observed
ATCol0-3G63930	235.7668995	Core	Observed	Core_Observed
ATCol0-5G23350	0.265327	Core	Observed	Core_Observed
ATCol0-2G29820	0	Core	Observed	Core_Observed
ATCol0-2G37150	0.2411775	Core	Observed	Core_Observed
ATCol0-2G37540	0.063278	Core	Observed	Core_Observed
ATCol0-2G37550	0	Core	Observed	Core_Observed
ATCol0-2G37610	0	Core	Observed	Core_Observed
ATCol0-3G35930	0.5666135	Core	Observed	Core_Observed
ATCol0-3G35950	4.4372325	Core	Observed	Core_Observed
ATCol0-3G35960	2.4953115	Core	Observed	Core_Observed
ATCol0-3G35980	6.429175	Core	Observed	Core_Observed
ATCol0-2G20860	253.5815125	Core	Observed	Core_Observed
ATCol0-2G25580	108.9467395	Core	Observed	Core_Observed
ATCol0-2G34380	128.8286435	Core	Observed	Core_Observed
ATCol0-3G57770	133.189865	Core	Observed	Core_Observed
ATCol0-4G46150	246.29538	Core	Observed	Core_Observed
ATCol0-4G50090	201.8795165	Core	Observed	Core_Observed
ATCol0-5G63720	170.465187	Core	Observed	Core_Observed
ATCol0-1G78000	0.122405	Core	Observed	Core_Observed
ATCol0-3G40680	0	Core	Observed	Core_Observed
ATCol0-4G24960	0	Core	Observed	Core_Observed
ATCol0-4G24980	0	Core	Observed	Core_Observed
ATCol0-5G40290	0.012964	Core	Observed	Core_Observed
ATCol0-5G46620	0	Core	Observed	Core_Observed
ATCol0-5G52550	0	Core	Observed	Core_Observed
ATCol0-1G32410	25.8470915	Core	Observed	Core_Observed
ATCol0-1G49740	92.216473	Core	Observed	Core_Observed
ATCol0-1G52740	66.198986	Core	Observed	Core_Observed
ATCol0-3G26390	66.975132	Core	Observed	Core_Observed
ATCol0-3G29320	130.4196775	Core	Observed	Core_Observed
ATCol0-4G18780	96.4683	Core	Observed	Core_Observed
ATCol0-5G43480	0	Core	Observed	Core_Observed
ATCol0-2G13360	134.260689	Core	Observed	Core_Observed
ATCol0-2G21910	3.4350495	Core	Observed	Core_Observed
ATCol0-3G49760	1.650018	Core	Observed	Core_Observed
ATCol0-4G46940	0	Core	Observed	Core_Observed
ATCol0-5G44580	1.256878	Core	Observed	Core_Observed
ATCol0-5G60710	130.934738	Core	Observed	Core_Observed
ATCol0-5G68410	0	Core	Observed	Core_Observed
ATCol0-1G41830	4.11504	Core	Observed	Core_Observed
ATCol0-1G41840	0	Core	Observed	Core_Observed
ATCol0-4G19590	0	Core	Observed	Core_Observed
ATCol0-4G19600	0	Core	Observed	Core_Observed
ATCol0-4G19610	0	Core	Observed	Core_Observed
ATCol0-4G19630	0.0320775	Core	Observed	Core_Observed
ATCol0-4G19640	6.6298335	Core	Observed	Core_Observed
ATCol0-2G33610	0	Core	Observed	Core_Observed
ATCol0-2G33620	1.4253325	Core	Observed	Core_Observed
ATCol0-2G33700	3.1772175	Core	Observed	Core_Observed
ATCol0-2G33760	1.789529	Core	Observed	Core_Observed
ATCol0-2G33770	59.1979885	Core	Observed	Core_Observed
ATCol0-2G33780	0.472328	Core	Observed	Core_Observed
ATCol0-2G23290	0	Core	Observed	Core_Observed
ATCol0-2G23300	0	Core	Observed	Core_Observed
ATCol0-2G23310	0	Core	Observed	Core_Observed
ATCol0-2G23320	0	Core	Observed	Core_Observed
ATCol0-3G36130	0.7124135	Core	Observed	Core_Observed
ATCol0-3G36140	1.737095	Core	Observed	Core_Observed
ATCol0-4G22230	0	Core	Observed	Core_Observed
ATCol0-3G15690	0	Core	Observed	Core_Observed
ATCol0-5G42940	0	Core	Observed	Core_Observed
ATCol0-5G42950	0	Core	Observed	Core_Observed
ATCol0-5G42960	0	Core	Observed	Core_Observed
ATCol0-5G42970	5.5758425	Core	Observed	Core_Observed
ATCol0-5G42990	0	Core	Observed	Core_Observed
ATCol0-5G43000	5.6012335	Core	Observed	Core_Observed
ATCol0-5G43010	0	Core	Observed	Core_Observed
ATCol0-5G43020	5.248837	Core	Observed	Core_Observed
ATCol0-2G26600	0	Core	Observed	Core_Observed
ATCol0-4G18250	0	Core	Observed	Core_Observed
ATCol0-4G40130	0	Core	Observed	Core_Observed
ATCol0-4G40140	0	Core	Observed	Core_Observed
ATCol0-4G40160	0	Core	Observed	Core_Observed
ATCol0-4G40170	0	Core	Observed	Core_Observed
ATCol0-4G40180	0	Core	Observed	Core_Observed
ATCol0-1G29160	0.4411905	Core	Observed	Core_Observed
ATCol0-1G75260	0.6629155	Core	Observed	Core_Observed
ATCol0-2G30450	0	Core	Observed	Core_Observed
ATCol0-2G30460	0	Core	Observed	Core_Observed
ATCol0-5G48680	0	Core	Observed	Core_Observed
ATCol0-5G48690	0	Core	Observed	Core_Observed
ATCol0-1G25580	6.056212	Core	Observed	Core_Observed
ATCol0-1G25600	0.0690875	Core	Observed	Core_Observed
ATCol0-1G25610	0.5730605	Core	Observed	Core_Observed
ATCol0-1G25620	0	Core	Observed	Core_Observed
ATCol0-1G25630	0.0587415	Core	Observed	Core_Observed
ATCol0-1G25640	0	Core	Observed	Core_Observed
ATCol0-1G79200	18.2801115	Core	Observed	Core_Observed
ATCol0-2G33710	0.7583135	Core	Observed	Core_Observed
ATCol0-2G33720	32.3188495	Core	Observed	Core_Observed
ATCol0-2G33730	25.4897135	Core	Observed	Core_Observed
ATCol0-2G33740	0.9278185	Core	Observed	Core_Observed
ATCol0-2G33750	34.2747975	Core	Observed	Core_Observed
ATCol0-2G35070	0	Core	Observed	Core_Observed
ATCol0-3G42060	0	Core	Observed	Core_Observed
ATCol0-4G15970	0	Core	Observed	Core_Observed
ATCol0-4G16040	0	Core	Observed	Core_Observed
ATCol0-5G37280	0	Core	Observed	Core_Observed
ATCol0-5G39210	0	Core	Observed	Core_Observed
ATCol0-1G56040	0.4002555	Core	Observed	Core_Observed
ATCol0-1G56050	0	Core	Observed	Core_Observed
ATCol0-1G56060	0.091342	Core	Observed	Core_Observed
ATCol0-1G56070	0.0655565	Core	Observed	Core_Observed
ATCol0-1G56080	0	Core	Observed	Core_Observed
ATCol0-5G46270	10.069604	Core	Observed	Core_Observed
ATCol0-1G70400	0	Core	Observed	Core_Observed
ATCol0-1G70410	0	Core	Observed	Core_Observed
ATCol0-1G70430	5.23158	Core	Observed	Core_Observed
ATCol0-5G36240	0.274421	Core	Observed	Core_Observed
ATCol0-5G36250	4.9037105	Core	Observed	Core_Observed
ATCol0-1G14420	14.4630105	Core	Observed	Core_Observed
ATCol0-2G36700	16.8831815	Core	Observed	Core_Observed
ATCol0-2G36710	1.754813	Core	Observed	Core_Observed
ATCol0-2G36720	17.2327585	Core	Observed	Core_Observed
ATCol0-3G33010	15.9537115	Core	Observed	Core_Observed
ATCol0-3G33020	0	Core	Observed	Core_Observed
ATCol0-3G33040	27.423544	Core	Observed	Core_Observed
ATCol0-3G33050	0	Core	Observed	Core_Observed
ATCol0-3G33060	71.561447	Core	Observed	Core_Observed
ATCol0-5G35060	1.528317	Core	Observed	Core_Observed
ATCol0-5G35140	0.319177	Core	Observed	Core_Observed
ATCol0-5G35230	0	Core	Observed	Core_Observed
ATCol0-5G35250	0.106106	Core	Observed	Core_Observed
ATCol0-5G35270	0	Core	Observed	Core_Observed
ATCol0-5G35710	0.063114	Core	Observed	Core_Observed
ATCol0-5G36160	0	Core	Observed	Core_Observed
ATCol0-1G43020	0	Core	Observed	Core_Observed
ATCol0-1G43130	0	Core	Observed	Core_Observed
ATCol0-1G43660	0	Core	Observed	Core_Observed
ATCol0-1G43960	0	Core	Observed	Core_Observed
ATCol0-1G43990	0	Core	Observed	Core_Observed
ATCol0-1G46470	0	Core	Observed	Core_Observed
ATCol0-2G32770	36.3816605	Core	Observed	Core_Observed
ATCol0-2G40710	0	Core	Observed	Core_Observed
ATCol0-2G42010	1.4771155	Core	Observed	Core_Observed
ATCol0-3G55020	3.739984	Core	Observed	Core_Observed
ATCol0-5G12300	0.151453	Core	Observed	Core_Observed
ATCol0-5G15490	3.352633	Core	Observed	Core_Observed
ATCol0-1G11750	40.7940635	Core	Observed	Core_Observed
ATCol0-1G41120	0	Core	Observed	Core_Observed
ATCol0-2G37630	0.9354325	Core	Observed	Core_Observed
ATCol0-3G12490	31.7952445	Core	Observed	Core_Observed
ATCol0-4G49550	0.1968685	Core	Observed	Core_Observed
ATCol0-5G25670	32.315834	Core	Observed	Core_Observed
ATCol0-3G49550	0.496889	Core	Observed	Core_Observed
ATCol0-1G16900	242.197807	Core	Observed	Core_Observed
ATCol0-2G23970	53.8785	Core	Observed	Core_Observed
ATCol0-2G44430	0	Core	Observed	Core_Observed
ATCol0-3G47260	164.692169	Core	Observed	Core_Observed
ATCol0-4G40300	76.110821	Core	Observed	Core_Observed
ATCol0-5G64890	199.527237	Core	Observed	Core_Observed
ATCol0-1G16500	19.1346435	Core	Observed	Core_Observed
ATCol0-1G54140	0.558839	Core	Observed	Core_Observed
ATCol0-1G58940	10.5899355	Core	Observed	Core_Observed
ATCol0-2G33910	7.7630555	Core	Observed	Core_Observed
ATCol0-3G47470	2.3252515	Core	Observed	Core_Observed
ATCol0-5G64750	8.2867895	Core	Observed	Core_Observed
ATCol0-1G29070	0.5084315	Core	Observed	Core_Observed
ATCol0-1G74720	3.804126	Core	Observed	Core_Observed
ATCol0-2G22630	50.284233	Core	Observed	Core_Observed
ATCol0-2G26130	9.7196235	Core	Observed	Core_Observed
ATCol0-4G47850	8.9946105	Core	Observed	Core_Observed
ATCol0-4G50620	0	Core	Observed	Core_Observed
ATCol0-1G21310	17.467783	Core	Observed	Core_Observed
ATCol0-1G61440	0.0768415	Core	Observed	Core_Observed
ATCol0-3G32300	0.3561545	Core	Observed	Core_Observed
ATCol0-4G14610	77.801098	Core	Observed	Core_Observed
ATCol0-4G25080	3.119453	Core	Observed	Core_Observed
ATCol0-4G32540	38.2330955	Core	Observed	Core_Observed
ATCol0-1G43550	163.776245	Core	Observed	Core_Observed
ATCol0-1G77790	146.2265315	Core	Observed	Core_Observed
ATCol0-3G11910	132.621216	Core	Observed	Core_Observed
ATCol0-4G18080	214.940384	Core	Observed	Core_Observed
ATCol0-5G24770	164.9098585	Core	Observed	Core_Observed
ATCol0-5G42300	179.280846	Core	Observed	Core_Observed
ATCol0-1G25520	11.1999005	Core	Observed	Core_Observed
ATCol0-1G57170	1.888222	Core	Observed	Core_Observed
ATCol0-3G18990	187.8248065	Core	Observed	Core_Observed
ATCol0-3G22420	42.7199975	Core	Observed	Core_Observed
ATCol0-5G11520	99.590786	Core	Observed	Core_Observed
ATCol0-5G11530	271.483322	Core	Observed	Core_Observed
ATCol0-1G13850	426.644821	Core	Observed	Core_Observed
ATCol0-1G50450	309.930954	Core	Observed	Core_Observed
ATCol0-1G64000	46.1066705	Core	Observed	Core_Observed
ATCol0-4G24510	358.052719	Core	Observed	Core_Observed
ATCol0-5G28680	343.0503845	Core	Observed	Core_Observed
ATCol0-5G28690	351.264099	Core	Observed	Core_Observed
ATCol0-1G13770	143.398933	Core	Observed	Core_Observed
ATCol0-1G13780	21.4433975	Core	Observed	Core_Observed
ATCol0-2G37140	7.523205	Core	Observed	Core_Observed
ATCol0-2G37640	18.4053345	Core	Observed	Core_Observed
ATCol0-2G37650	129.5141065	Core	Observed	Core_Observed
ATCol0-3G35920	19.4527225	Core	Observed	Core_Observed
ATCol0-1G36010	21.0585615	Core	Observed	Core_Observed
ATCol0-1G74000	0	Core	Observed	Core_Observed
ATCol0-3G40200	2.9695085	Core	Observed	Core_Observed
ATCol0-3G48970	0	Core	Observed	Core_Observed
ATCol0-5G23860	10.405782	Core	Observed	Core_Observed
ATCol0-5G43730	7.561335	Core	Observed	Core_Observed
ATCol0-3G24850	10.0501425	Core	Observed	Core_Observed
ATCol0-3G24860	1.1120865	Core	Observed	Core_Observed
ATCol0-3G24870	59.3400805	Core	Observed	Core_Observed
ATCol0-3G24890	44.5634535	Core	Observed	Core_Observed
ATCol0-3G24900	37.816116	Core	Observed	Core_Observed
ATCol0-2G11740	0	Core	Observed	Core_Observed
ATCol0-2G11750	0	Core	Observed	Core_Observed
ATCol0-2G11770	0	Core	Observed	Core_Observed
ATCol0-2G11780	0	Core	Observed	Core_Observed
ATCol0-2G11810	0	Core	Observed	Core_Observed
ATCol0-2G11820	0	Core	Observed	Core_Observed
ATCol0-2G11830	0	Core	Observed	Core_Observed
ATCol0-1G47930	0	Core	Observed	Core_Observed
ATCol0-2G48670	17.589551	Core	Observed	Core_Observed
ATCol0-2G48680	22.9896385	Core	Observed	Core_Observed
ATCol0-2G48690	52.7912675	Core	Observed	Core_Observed
ATCol0-2G48710	129.042191	Core	Observed	Core_Observed
ATCol0-2G14990	0	Core	Observed	Core_Observed
ATCol0-3G42000	0	Core	Observed	Core_Observed
ATCol0-5G32220	11.3448735	Core	Observed	Core_Observed
ATCol0-5G39500	0	Core	Observed	Core_Observed
ATCol0-2G37330	0.7118305	Core	Observed	Core_Observed
ATCol0-2G43780	4.019558	Core	Observed	Core_Observed
ATCol0-3G56280	0.099086	Core	Observed	Core_Observed
ATCol0-5G47500	0	Core	Observed	Core_Observed
ATCol0-5G47510	0	Core	Observed	Core_Observed
ATCol0-5G47520	0	Core	Observed	Core_Observed
ATCol0-1G60150	0.641131	Core	Observed	Core_Observed
ATCol0-2G11280	224.16539	Core	Observed	Core_Observed
ATCol0-2G11300	4.9563745	Core	Observed	Core_Observed
ATCol0-2G11310	163.804985	Core	Observed	Core_Observed
ATCol0-2G11320	1.9427835	Core	Observed	Core_Observed
ATCol0-5G68790	0	Core	Observed	Core_Observed
ATCol0-1G55660	0	Core	Observed	Core_Observed
ATCol0-1G64660	1.506784	Core	Observed	Core_Observed
ATCol0-4G13420	307.7551875	Core	Observed	Core_Observed
ATCol0-5G12270	213.5473175	Core	Observed	Core_Observed
ATCol0-5G29520	127.66983	Core	Observed	Core_Observed
ATCol0-4G15900	0	Core	Observed	Core_Observed
ATCol0-5G40870	0	Core	Observed	Core_Observed
ATCol0-5G40940	0	Core	Observed	Core_Observed
ATCol0-5G40950	0	Core	Observed	Core_Observed
ATCol0-5G40970	0	Core	Observed	Core_Observed
ATCol0-5G56690	0	Core	Observed	Core_Observed
ATCol0-3G50940	15.369674	Core	Observed	Core_Observed
ATCol0-3G50950	3.698217	Core	Observed	Core_Observed
ATCol0-5G33010	7.262227	Core	Observed	Core_Observed
ATCol0-5G33020	27.926048	Core	Observed	Core_Observed
ATCol0-2G18820	0	Core	Observed	Core_Observed
ATCol0-2G18840	0	Core	Observed	Core_Observed
ATCol0-5G11360	0.0932015	Core	Observed	Core_Observed
ATCol0-5G11370	0	Core	Observed	Core_Observed
ATCol0-5G11380	0.485128	Core	Observed	Core_Observed
ATCol0-1G67080	0.4314775	Core	Observed	Core_Observed
ATCol0-5G38990	0	Core	Observed	Core_Observed
ATCol0-5G46990	0	Core	Observed	Core_Observed
ATCol0-3G49590	3.057116	Core	Observed	Core_Observed
ATCol0-3G49600	1.071675	Core	Observed	Core_Observed
ATCol0-3G49610	0.3224555	Core	Observed	Core_Observed
ATCol0-3G49620	0.533458	Core	Observed	Core_Observed
ATCol0-3G49630	1.956189	Core	Observed	Core_Observed
ATCol0-1G20270	7.1821355	Core	Observed	Core_Observed
ATCol0-1G53960	9.864501	Core	Observed	Core_Observed
ATCol0-5G39620	11.995393	Core	Observed	Core_Observed
ATCol0-5G47620	38.5944325	Core	Observed	Core_Observed
ATCol0-5G53220	51.804432	Core	Observed	Core_Observed
ATCol0-1G76520	99.148773	Core	Observed	Core_Observed
ATCol0-5G70240	101.931885	Core	Observed	Core_Observed
ATCol0-5G70250	50.148197	Core	Observed	Core_Observed
ATCol0-5G70260	8.4928935	Core	Observed	Core_Observed
ATCol0-5G70270	2.8326235	Core	Observed	Core_Observed
ATCol0-5G70280	3.0958655	Core	Observed	Core_Observed
ATCol0-1G47160	4.6773455	Core	Observed	Core_Observed
ATCol0-1G59160	0.0539145	Core	Observed	Core_Observed
ATCol0-1G59310	37.4789545	Core	Observed	Core_Observed
ATCol0-1G59320	2.349956	Core	Observed	Core_Observed
ATCol0-4G32510	0.0950095	Core	Observed	Core_Observed
ATCol0-2G19120	0	Core	Observed	Core_Observed
ATCol0-2G31830	0	Core	Observed	Core_Observed
ATCol0-3G49980	0	Core	Observed	Core_Observed
ATCol0-4G46450	0	Core	Observed	Core_Observed
ATCol0-5G57640	0	Core	Observed	Core_Observed
ATCol0-5G57660	0.0050845	Core	Observed	Core_Observed
ATCol0-4G26840	16.3837335	Core	Observed	Core_Observed
ATCol0-4G26850	20.370695	Core	Observed	Core_Observed
ATCol0-4G26870	28.260275	Core	Observed	Core_Observed
ATCol0-4G26890	13.5412125	Core	Observed	Core_Observed
ATCol0-4G26900	10.534582	Core	Observed	Core_Observed
ATCol0-4G26910	19.190119	Core	Observed	Core_Observed
ATCol0-5G56220	5.6559975	Core	Observed	Core_Observed
ATCol0-2G29120	0	Core	Observed	Core_Observed
ATCol0-2G29130	0	Core	Observed	Core_Observed
ATCol0-4G42730	0.073472	Core	Observed	Core_Observed
ATCol0-5G35280	4.823434	Core	Observed	Core_Observed
ATCol0-2G17530	0	Core	Observed	Core_Observed
ATCol0-4G16160	0	Core	Observed	Core_Observed
ATCol0-4G16210	0	Core	Observed	Core_Observed
ATCol0-5G39090	0	Core	Observed	Core_Observed
ATCol0-1G24280	0	Core	Observed	Core_Observed
ATCol0-1G44300	0	Core	Observed	Core_Observed
ATCol0-2G39930	0	Core	Observed	Core_Observed
ATCol0-3G41650	0	Core	Observed	Core_Observed
ATCol0-5G25920	0	Core	Observed	Core_Observed
ATCol0-1G61730	29.636241	Core	Observed	Core_Observed
ATCol0-1G62600	11.0856165	Core	Observed	Core_Observed
ATCol0-2G22130	0.0851135	Core	Observed	Core_Observed
ATCol0-3G47390	0.1108715	Core	Observed	Core_Observed
ATCol0-3G56930	24.190237	Core	Observed	Core_Observed
ATCol0-3G56940	9.958648	Core	Observed	Core_Observed
ATCol0-3G41230	0	Core	Observed	Core_Observed
ATCol0-3G41920	0	Core	Observed	Core_Observed
ATCol0-3G42410	0	Core	Observed	Core_Observed
ATCol0-3G45240	0	Core	Observed	Core_Observed
ATCol0-1G61100	0.3142125	Core	Observed	Core_Observed
ATCol0-1G61180	0.3402525	Core	Observed	Core_Observed
ATCol0-1G61200	0.1622185	Core	Observed	Core_Observed
ATCol0-1G61320	0	Core	Observed	Core_Observed
ATCol0-2G20940	0	Core	Observed	Core_Observed
ATCol0-2G22200	0	Core	Observed	Core_Observed
ATCol0-1G55720	37.1541195	Core	Observed	Core_Observed
ATCol0-2G28490	19.9990825	Core	Observed	Core_Observed
ATCol0-3G23860	67.7318915	Core	Observed	Core_Observed
ATCol0-5G19780	104.2486265	Core	Observed	Core_Observed
ATCol0-5G33410	111.7001495	Core	Observed	Core_Observed
ATCol0-2G24010	145.500946	Core	Observed	Core_Observed
ATCol0-2G24020	0.83877	Core	Observed	Core_Observed
ATCol0-4G40210	1.068882	Core	Observed	Core_Observed
ATCol0-4G40220	202.4859695	Core	Observed	Core_Observed
ATCol0-5G61490	90.2361565	Core	Observed	Core_Observed
ATCol0-3G19450	80.4065815	Core	Observed	Core_Observed
ATCol0-3G47280	136.6933135	Core	Observed	Core_Observed
ATCol0-3G55190	96.582142	Core	Observed	Core_Observed
ATCol0-5G12620	105.300297	Core	Observed	Core_Observed
ATCol0-5G64870	77.921894	Core	Observed	Core_Observed
ATCol0-1G12820	0	Core	Observed	Core_Observed
ATCol0-1G19910	159.055397	Core	Observed	Core_Observed
ATCol0-1G33440	36.226244	Core	Observed	Core_Observed
ATCol0-2G38480	68.3822825	Core	Observed	Core_Observed
ATCol0-4G39250	120.553013	Core	Observed	Core_Observed
ATCol0-1G30780	29.707555	Core	Observed	Core_Observed
ATCol0-1G76150	13.8891975	Core	Observed	Core_Observed
ATCol0-1G76250	81.182167	Core	Observed	Core_Observed
ATCol0-1G76260	12.841155	Core	Observed	Core_Observed
ATCol0-2G32200	0	Core	Observed	Core_Observed
ATCol0-1G25230	78.0974425	Core	Observed	Core_Observed
ATCol0-1G80060	56.0602035	Core	Observed	Core_Observed
ATCol0-3G26150	62.480633	Core	Observed	Core_Observed
ATCol0-3G27160	51.9511855	Core	Observed	Core_Observed
ATCol0-5G35220	31.845876	Core	Observed	Core_Observed
ATCol0-2G26750	0	Core	Observed	Core_Observed
ATCol0-2G49860	118.72924	Core	Observed	Core_Observed
ATCol0-4G51260	6.48948	Core	Observed	Core_Observed
ATCol0-5G19200	9.771707	Core	Observed	Core_Observed
ATCol0-5G70170	15.47867	Core	Observed	Core_Observed
ATCol0-2G33430	155.9668505	Core	Observed	Core_Observed
ATCol0-2G42440	59.885561	Core	Observed	Core_Observed
ATCol0-2G44510	92.146572	Core	Observed	Core_Observed
ATCol0-3G57140	2.232643	Core	Observed	Core_Observed
ATCol0-5G11300	25.4551975	Core	Observed	Core_Observed
ATCol0-1G35350	0	Core	Observed	Core_Observed
ATCol0-1G35360	0	Core	Observed	Core_Observed
ATCol0-1G35370	0	Core	Observed	Core_Observed
ATCol0-1G35380	0	Core	Observed	Core_Observed
ATCol0-1G35390	0.0538005	Core	Observed	Core_Observed
ATCol0-1G10050	113.6721305	Core	Observed	Core_Observed
ATCol0-2G22540	101.33094	Core	Observed	Core_Observed
ATCol0-2G52170	1.5236385	Core	Observed	Core_Observed
ATCol0-3G55200	71.016651	Core	Observed	Core_Observed
ATCol0-4G11790	44.831953	Core	Observed	Core_Observed
ATCol0-1G52020	83.997738	Core	Observed	Core_Observed
ATCol0-3G59590	68.2150075	Core	Observed	Core_Observed
ATCol0-4G20720	0	Core	Observed	Core_Observed
ATCol0-5G16060	10.5146115	Core	Observed	Core_Observed
ATCol0-5G21600	9.3599125	Core	Observed	Core_Observed
ATCol0-2G28290	0.1916455	Core	Observed	Core_Observed
ATCol0-2G28300	1.3788185	Core	Observed	Core_Observed
ATCol0-4G41500	111.225578	Core	Observed	Core_Observed
ATCol0-4G41510	0	Core	Observed	Core_Observed
ATCol0-4G41520	77.347496	Core	Observed	Core_Observed
ATCol0-1G49100	0.333093	Core	Observed	Core_Observed
ATCol0-1G65760	0.8287235	Core	Observed	Core_Observed
ATCol0-1G73010	0	Core	Observed	Core_Observed
ATCol0-3G28390	1.5198405	Core	Observed	Core_Observed
ATCol0-5G41580	28.68134	Core	Observed	Core_Observed
ATCol0-1G55830	121.46854	Core	Observed	Core_Observed
ATCol0-3G23680	30.175835	Core	Observed	Core_Observed
ATCol0-3G23690	1.358286	Core	Observed	Core_Observed
ATCol0-3G23700	0.6591185	Core	Observed	Core_Observed
ATCol0-5G53710	0.744767	Core	Observed	Core_Observed
ATCol0-1G10630	187.698532	Core	Observed	Core_Observed
ATCol0-2G51230	226.9995805	Core	Observed	Core_Observed
ATCol0-3G63040	127.7696	Core	Observed	Core_Observed
ATCol0-4G10570	179.574646	Core	Observed	Core_Observed
ATCol0-4G33900	94.556999	Core	Observed	Core_Observed
ATCol0-4G24070	0	Core	Observed	Core_Observed
ATCol0-5G42780	0	Core	Observed	Core_Observed
ATCol0-5G42800	0.2272335	Core	Observed	Core_Observed
ATCol0-5G42810	0.5728065	Core	Observed	Core_Observed
ATCol0-5G42820	0	Core	Observed	Core_Observed
ATCol0-1G16510	14.85726	Core	Observed	Core_Observed
ATCol0-1G18820	73.344818	Core	Observed	Core_Observed
ATCol0-1G47990	0	Core	Observed	Core_Observed
ATCol0-3G48100	82.5086445	Core	Observed	Core_Observed
ATCol0-5G64200	64.021269	Core	Observed	Core_Observed
ATCol0-1G66360	0.146737	Core	Observed	Core_Observed
ATCol0-1G78500	4.665001	Core	Observed	Core_Observed
ATCol0-1G78510	2.3715075	Core	Observed	Core_Observed
ATCol0-1G78520	14.1278625	Core	Observed	Core_Observed
ATCol0-1G78530	8.855743	Core	Observed	Core_Observed
ATCol0-1G67400	26.1953075	Core	Observed	Core_Observed
ATCol0-3G16420	23.958374	Core	Observed	Core_Observed
ATCol0-3G16430	5.6704055	Core	Observed	Core_Observed
ATCol0-3G16450	0.885853	Core	Observed	Core_Observed
ATCol0-5G54140	19.333722	Core	Observed	Core_Observed
ATCol0-2G47100	32.376848	Core	Observed	Core_Observed
ATCol0-4G10330	4.082068	Core	Observed	Core_Observed
ATCol0-4G20970	40.490572	Core	Observed	Core_Observed
ATCol0-4G20990	21.1024925	Core	Observed	Core_Observed
ATCol0-4G21010	28.0552065	Core	Observed	Core_Observed
ATCol0-1G36630	41.8339635	Core	Observed	Core_Observed
ATCol0-1G36650	2.357866	Core	Observed	Core_Observed
ATCol0-1G36670	25.435093	Core	Observed	Core_Observed
ATCol0-2G28410	0	Core	Observed	Core_Observed
ATCol0-3G11870	5.771557	Core	Observed	Core_Observed
ATCol0-5G24690	71.622795	Core	Observed	Core_Observed
ATCol0-5G24700	274.405334	Core	Observed	Core_Observed
ATCol0-5G42610	2.1827765	Core	Observed	Core_Observed
ATCol0-5G58540	2.930766	Core	Observed	Core_Observed
ATCol0-1G38800	292.920334	Core	Observed	Core_Observed
ATCol0-1G38810	616.0777895	Core	Observed	Core_Observed
ATCol0-1G38820	786.6224365	Core	Observed	Core_Observed
ATCol0-2G39040	389.2236785	Core	Observed	Core_Observed
ATCol0-2G39050	224.844673	Core	Observed	Core_Observed
ATCol0-1G41230	6.754378	Core	Observed	Core_Observed
ATCol0-2G52050	0.0668105	Core	Observed	Core_Observed
ATCol0-2G52060	0	Core	Observed	Core_Observed
ATCol0-2G52070	1.793668	Core	Observed	Core_Observed
ATCol0-5G61380	2.235163	Core	Observed	Core_Observed
ATCol0-3G39660	5.4117355	Core	Observed	Core_Observed
ATCol0-3G39680	0.0785835	Core	Observed	Core_Observed
ATCol0-3G39700	0.183022	Core	Observed	Core_Observed
ATCol0-3G39710	0	Core	Observed	Core_Observed
ATCol0-3G39730	0	Core	Observed	Core_Observed
ATCol0-4G18070	0.4106875	Core	Observed	Core_Observed
ATCol0-4G22800	0	Core	Observed	Core_Observed
ATCol0-4G23400	0.4653795	Core	Observed	Core_Observed
ATCol0-5G53820	38.164532	Core	Observed	Core_Observed
ATCol0-1G18650	31.4161635	Core	Observed	Core_Observed
ATCol0-1G18770	322.828201	Core	Observed	Core_Observed
ATCol0-1G18890	353.4668275	Core	Observed	Core_Observed
ATCol0-1G40310	8.4507805	Core	Observed	Core_Observed
ATCol0-1G57630	462.664551	Core	Observed	Core_Observed
ATCol0-1G53290	188.563217	Core	Observed	Core_Observed
ATCol0-2G43660	68.109596	Core	Observed	Core_Observed
ATCol0-3G56140	121.8554345	Core	Observed	Core_Observed
ATCol0-4G14670	0	Core	Observed	Core_Observed
ATCol0-4G22760	0	Core	Observed	Core_Observed
ATCol0-3G37370	46.19627	Core	Observed	Core_Observed
ATCol0-3G37380	0.152209	Core	Observed	Core_Observed
ATCol0-3G37390	25.552678	Core	Observed	Core_Observed
ATCol0-3G37400	6.822294	Core	Observed	Core_Observed
ATCol0-5G62190	0	Core	Observed	Core_Observed
ATCol0-2G45000	63.887865	Core	Observed	Core_Observed
ATCol0-3G18470	28.8830625	Core	Observed	Core_Observed
ATCol0-3G20940	56.1751175	Core	Observed	Core_Observed
ATCol0-3G57590	5.854489	Core	Observed	Core_Observed
ATCol0-5G58690	65.101868	Core	Observed	Core_Observed
ATCol0-1G32020	0.310301	Core	Observed	Core_Observed
ATCol0-1G32050	16.999568	Core	Observed	Core_Observed
ATCol0-1G32060	8.8100715	Core	Observed	Core_Observed
ATCol0-1G32070	1.3762015	Core	Observed	Core_Observed
ATCol0-1G32080	8.5016505	Core	Observed	Core_Observed
ATCol0-3G61380	0.688396	Core	Observed	Core_Observed
ATCol0-3G61400	0	Core	Observed	Core_Observed
ATCol0-3G61410	0.0778125	Core	Observed	Core_Observed
ATCol0-3G61420	0.102261	Core	Observed	Core_Observed
ATCol0-3G61430	1.301291	Core	Observed	Core_Observed
ATCol0-3G61440	0.994071	Core	Observed	Core_Observed
ATCol0-1G30820	0.3641865	Core	Observed	Core_Observed
ATCol0-1G30830	0	Core	Observed	Core_Observed
ATCol0-1G30840	0.501943	Core	Observed	Core_Observed
ATCol0-1G30870	13.891043	Core	Observed	Core_Observed
ATCol0-1G30890	6.884706	Core	Observed	Core_Observed
ATCol0-1G48220	0	Core	Observed	Core_Observed
ATCol0-3G10660	0.2104805	Core	Observed	Core_Observed
ATCol0-4G16980	0	Core	Observed	Core_Observed
ATCol0-5G37370	0	Core	Observed	Core_Observed
ATCol0-5G40000	1.3773005	Core	Observed	Core_Observed
ATCol0-3G43880	0	Core	Observed	Core_Observed
ATCol0-5G38760	0	Core	Observed	Core_Observed
ATCol0-5G39780	0	Core	Observed	Core_Observed
ATCol0-1G29460	168.454361	Core	Observed	Core_Observed
ATCol0-1G75070	136.115738	Core	Observed	Core_Observed
ATCol0-2G20770	139.1457595	Core	Observed	Core_Observed
ATCol0-4G46010	171.0030515	Core	Observed	Core_Observed
ATCol0-4G50270	184.1079105	Core	Observed	Core_Observed
ATCol0-1G53130	0	Core	Observed	Core_Observed
ATCol0-1G66660	0	Core	Observed	Core_Observed
ATCol0-5G34650	0	Core	Observed	Core_Observed
ATCol0-5G39040	0	Core	Observed	Core_Observed
ATCol0-4G26410	0.024559	Core	Observed	Core_Observed
ATCol0-5G41220	3.52094	Core	Observed	Core_Observed
ATCol0-5G41250	0	Core	Observed	Core_Observed
ATCol0-5G41760	0	Core	Observed	Core_Observed
ATCol0-3G37200	0	Core	Observed	Core_Observed
ATCol0-3G37210	0.1939095	Core	Observed	Core_Observed
ATCol0-3G37220	6.200119	Core	Observed	Core_Observed
ATCol0-3G37230	11.255875	Core	Observed	Core_Observed
ATCol0-3G37240	36.9734345	Core	Observed	Core_Observed
ATCol0-3G54810	0	Core	Observed	Core_Observed
ATCol0-3G54820	0	Core	Observed	Core_Observed
ATCol0-3G54830	0	Core	Observed	Core_Observed
ATCol0-3G54840	0	Core	Observed	Core_Observed
ATCol0-3G54850	0	Core	Observed	Core_Observed
ATCol0-5G39910	0	Core	Observed	Core_Observed
ATCol0-1G65200	0	Core	Observed	Core_Observed
ATCol0-1G65230	0.082268	Core	Observed	Core_Observed
ATCol0-1G65240	1.1969555	Core	Observed	Core_Observed
ATCol0-1G65480	0	Core	Observed	Core_Observed
ATCol0-1G11630	0.2232735	Core	Observed	Core_Observed
ATCol0-1G18310	4.12954	Core	Observed	Core_Observed
ATCol0-1G57090	156.5202945	Core	Observed	Core_Observed
ATCol0-3G64180	90.3358575	Core	Observed	Core_Observed
ATCol0-4G12490	129.947052	Core	Observed	Core_Observed
ATCol0-1G35790	0	Core	Observed	Core_Observed
ATCol0-1G35800	0	Core	Observed	Core_Observed
ATCol0-1G35810	0	Core	Observed	Core_Observed
ATCol0-1G35820	0	Core	Observed	Core_Observed
ATCol0-1G35830	0	Core	Observed	Core_Observed
ATCol0-1G52310	0	Core	Observed	Core_Observed
ATCol0-1G52320	0	Core	Observed	Core_Observed
ATCol0-1G52330	0	Core	Observed	Core_Observed
ATCol0-1G52340	0	Core	Observed	Core_Observed
ATCol0-1G52370	0	Core	Observed	Core_Observed
ATCol0-1G57790	31.8230465	Core	Observed	Core_Observed
ATCol0-1G65390	8.6254365	Core	Observed	Core_Observed
ATCol0-1G65410	9.858711	Core	Observed	Core_Observed
ATCol0-5G43410	22.9458365	Core	Observed	Core_Observed
ATCol0-2G18280	0	Core	Observed	Core_Observed
ATCol0-2G18300	0	Core	Observed	Core_Observed
ATCol0-2G18330	0	Core	Observed	Core_Observed
ATCol0-2G18340	0	Core	Observed	Core_Observed
ATCol0-2G18380	0	Core	Observed	Core_Observed
ATCol0-2G18390	0	Core	Observed	Core_Observed
ATCol0-1G40880	1.379537	Core	Observed	Core_Observed
ATCol0-3G24720	0	Core	Observed	Core_Observed
ATCol0-3G24750	0.201664	Core	Observed	Core_Observed
ATCol0-3G24770	3.913243	Core	Observed	Core_Observed
ATCol0-3G41990	0	Core	Observed	Core_Observed
ATCol0-3G42100	0	Core	Observed	Core_Observed
ATCol0-3G46920	2.790245	Core	Observed	Core_Observed
ATCol0-3G46930	0	Core	Observed	Core_Observed
ATCol0-3G46940	0	Core	Observed	Core_Observed
ATCol0-3G46950	1.3830455	Core	Observed	Core_Observed
ATCol0-3G46960	0	Core	Observed	Core_Observed
ATCol0-1G42940	33.697134	Core	Observed	Core_Observed
ATCol0-1G71280	29.6460295	Core	Observed	Core_Observed
ATCol0-2G18740	28.1688595	Core	Observed	Core_Observed
ATCol0-2G18750	17.8035925	Core	Observed	Core_Observed
ATCol0-4G44550	56.192606	Core	Observed	Core_Observed
ATCol0-1G59340	0	Core	Observed	Core_Observed
ATCol0-1G59360	0	Core	Observed	Core_Observed
ATCol0-1G59370	0	Core	Observed	Core_Observed
ATCol0-1G59400	0	Core	Observed	Core_Observed
ATCol0-1G64160	27.172207	Core	Observed	Core_Observed
ATCol0-1G64190	1.0342355	Core	Observed	Core_Observed
ATCol0-1G64200	7.4606615	Core	Observed	Core_Observed
ATCol0-1G64210	32.708603	Core	Observed	Core_Observed
ATCol0-2G18080	8.4194645	Core	Observed	Core_Observed
ATCol0-2G29330	0	Core	Observed	Core_Observed
ATCol0-4G17440	0	Core	Observed	Core_Observed
ATCol0-4G17450	0	Core	Observed	Core_Observed
ATCol0-5G15820	0	Core	Observed	Core_Observed
ATCol0-5G15830	0	Core	Observed	Core_Observed
ATCol0-5G53750	0	Core	Observed	Core_Observed
ATCol0-1G72740	0.357277	Core	Observed	Core_Observed
ATCol0-1G72750	10.6497835	Core	Observed	Core_Observed
ATCol0-5G40320	0.104021	Core	Observed	Core_Observed
ATCol0-5G40330	0	Core	Observed	Core_Observed
ATCol0-3G23150	0.806696	Core	Observed	Core_Observed
ATCol0-3G23160	1.428001	Core	Observed	Core_Observed
ATCol0-3G52530	21.982416	Core	Observed	Core_Observed
ATCol0-5G45770	63.6196745	Core	Observed	Core_Observed
ATCol0-5G50410	1.1761995	Core	Observed	Core_Observed
ATCol0-1G58990	0.133702	Core	Observed	Core_Observed
ATCol0-1G59000	0.1313045	Core	Observed	Core_Observed
ATCol0-1G59010	0.1313045	Core	Observed	Core_Observed
ATCol0-5G39390	0	Core	Observed	Core_Observed
ATCol0-1G21670	5.676026	Core	Observed	Core_Observed
ATCol0-1G21980	9.429803	Core	Observed	Core_Observed
ATCol0-1G22070	6.18943	Core	Observed	Core_Observed
ATCol0-1G22140	6.373683	Core	Observed	Core_Observed
ATCol0-1G43430	0	Core	Observed	Core_Observed
ATCol0-1G43440	0	Core	Observed	Core_Observed
ATCol0-1G43450	0	Core	Observed	Core_Observed
ATCol0-1G43460	0	Core	Observed	Core_Observed
ATCol0-1G43470	0	Core	Observed	Core_Observed
ATCol0-1G43480	0	Core	Observed	Core_Observed
ATCol0-1G43500	0	Core	Observed	Core_Observed
ATCol0-1G43510	0	Core	Observed	Core_Observed
ATCol0-3G43990	0	Core	Observed	Core_Observed
ATCol0-4G18800	0	Core	Observed	Core_Observed
ATCol0-4G34080	0.111118	Core	Observed	Core_Observed
ATCol0-2G44520	24.9355675	Core	Observed	Core_Observed
ATCol0-3G54730	2.955742	Core	Observed	Core_Observed
ATCol0-3G57170	0	Core	Observed	Core_Observed
ATCol0-1G25370	0.7390105	Core	Observed	Core_Observed
ATCol0-1G51910	0.085479	Core	Observed	Core_Observed
ATCol0-5G47860	5.71017	Core	Observed	Core_Observed
ATCol0-5G47870	5.54805	Core	Observed	Core_Observed
ATCol0-4G38370	56.784727	Core	Observed	Core_Observed
ATCol0-4G38380	14.6775315	Core	Observed	Core_Observed
ATCol0-4G38390	32.1645575	Core	Observed	Core_Observed
ATCol0-5G58930	12.2318815	Core	Observed	Core_Observed
ATCol0-1G36880	49.297998	Core	Observed	Core_Observed
ATCol0-2G46610	42.7142275	Core	Observed	Core_Observed
ATCol0-3G59050	30.907347	Core	Observed	Core_Observed
ATCol0-4G48960	54.974779	Core	Observed	Core_Observed
ATCol0-2G37060	1.819656	Core	Observed	Core_Observed
ATCol0-2G37070	2.520572	Core	Observed	Core_Observed
ATCol0-2G37080	0.032031	Core	Observed	Core_Observed
ATCol0-4G24940	0	Core	Observed	Core_Observed
ATCol0-4G24540	0.106858	Core	Observed	Core_Observed
ATCol0-5G58770	0.0982005	Core	Observed	Core_Observed
ATCol0-5G58790	0	Core	Observed	Core_Observed
ATCol0-5G58800	0	Core	Observed	Core_Observed
ATCol0-5G58810	0	Core	Observed	Core_Observed
ATCol0-3G40310	34.892647	Core	Observed	Core_Observed
ATCol0-3G40320	124.7772715	Core	Observed	Core_Observed
ATCol0-3G40330	50.5308305	Core	Observed	Core_Observed
ATCol0-5G43590	0.3276135	Core	Observed	Core_Observed
ATCol0-5G43600	121.3278885	Core	Observed	Core_Observed
ATCol0-1G66220	0.4808235	Core	Observed	Core_Observed
ATCol0-5G41950	9.473678	Core	Observed	Core_Observed
ATCol0-5G41960	2.7711205	Core	Observed	Core_Observed
ATCol0-5G41990	0	Core	Observed	Core_Observed
ATCol0-2G27940	3.2267255	Core	Observed	Core_Observed
ATCol0-2G27960	0	Core	Observed	Core_Observed
ATCol0-2G27970	0	Core	Observed	Core_Observed
ATCol0-2G27980	0.2833445	Core	Observed	Core_Observed
ATCol0-2G33870	3.0981255	Core	Observed	Core_Observed
ATCol0-2G33880	0.2137755	Core	Observed	Core_Observed
ATCol0-2G33890	0	Core	Observed	Core_Observed
ATCol0-2G33900	1.4522765	Core	Observed	Core_Observed
ATCol0-1G13290	235.862427	Core	Observed	Core_Observed
ATCol0-1G42530	0	Core	Observed	Core_Observed
ATCol0-5G18400	0.134225	Core	Observed	Core_Observed
ATCol0-5G18410	6.8178765	Core	Observed	Core_Observed
ATCol0-1G58280	408.7667385	Core	Observed	Core_Observed
ATCol0-1G58440	841.5386655	Core	Observed	Core_Observed
ATCol0-1G58530	842.813873	Core	Observed	Core_Observed
ATCol0-2G46900	235.4225315	Core	Observed	Core_Observed
ATCol0-3G59200	52.8054275	Core	Observed	Core_Observed
ATCol0-2G14030	0.2575455	Core	Observed	Core_Observed
ATCol0-2G45380	0.228642	Core	Observed	Core_Observed
ATCol0-2G45390	0	Core	Observed	Core_Observed
ATCol0-5G53080	0	Core	Observed	Core_Observed
ATCol0-1G56870	2.982267	Core	Observed	Core_Observed
ATCol0-1G56880	4.022114	Core	Observed	Core_Observed
ATCol0-1G56890	15.523007	Core	Observed	Core_Observed
ATCol0-1G56900	16.162635	Core	Observed	Core_Observed
ATCol0-3G56820	0.1811045	Core	Observed	Core_Observed
ATCol0-3G58210	0	Core	Observed	Core_Observed
ATCol0-3G58240	0	Core	Observed	Core_Observed
ATCol0-5G43550	0	Core	Observed	Core_Observed
ATCol0-1G30760	2.8811285	Core	Observed	Core_Observed
ATCol0-1G76240	3.334499	Core	Observed	Core_Observed
ATCol0-3G44880	0	Core	Observed	Core_Observed
ATCol0-3G44890	0	Core	Observed	Core_Observed
ATCol0-1G54960	56.875019	Core	Observed	Core_Observed
ATCol0-4G37820	186.3481675	Core	Observed	Core_Observed
ATCol0-5G59600	193.8468475	Core	Observed	Core_Observed
ATCol0-5G59800	181.0190885	Core	Observed	Core_Observed
ATCol0-1G45460	0	Core	Observed	Core_Observed
ATCol0-1G45470	0	Core	Observed	Core_Observed
ATCol0-1G46310	0	Core	Observed	Core_Observed
ATCol0-4G16030	0	Core	Observed	Core_Observed
ATCol0-1G11940	5.484266	Core	Observed	Core_Observed
ATCol0-3G15110	78.4356955	Core	Observed	Core_Observed
ATCol0-3G26900	92.6468735	Core	Observed	Core_Observed
ATCol0-4G25520	78.054852	Core	Observed	Core_Observed
ATCol0-1G46300	0	Core	Observed	Core_Observed
ATCol0-4G14890	0	Core	Observed	Core_Observed
ATCol0-3G45100	0	Core	Observed	Core_Observed
ATCol0-3G45450	0	Core	Observed	Core_Observed
ATCol0-1G35540	26.49442	Core	Observed	Core_Observed
ATCol0-3G40800	131.953476	Core	Observed	Core_Observed
ATCol0-5G24190	85.3500135	Core	Observed	Core_Observed
ATCol0-5G43150	76.6490135	Core	Observed	Core_Observed
ATCol0-1G11140	98.381397	Core	Observed	Core_Observed
ATCol0-3G21480	94.664074	Core	Observed	Core_Observed
ATCol0-4G27460	135.231857	Core	Observed	Core_Observed
ATCol0-5G51720	163.8662335	Core	Observed	Core_Observed
ATCol0-1G32960	0	Core	Observed	Core_Observed
ATCol0-1G32970	82.786797	Core	Observed	Core_Observed
ATCol0-1G70220	90.963577	Core	Observed	Core_Observed
ATCol0-2G40770	129.86306	Core	Observed	Core_Observed
ATCol0-3G54000	162.1840055	Core	Observed	Core_Observed
ATCol0-1G55980	133.47097	Core	Observed	Core_Observed
ATCol0-3G23550	137.548195	Core	Observed	Core_Observed
ATCol0-4G36930	0.322644	Core	Observed	Core_Observed
ATCol0-5G61430	12.6316685	Core	Observed	Core_Observed
ATCol0-1G13600	1.7973725	Core	Observed	Core_Observed
ATCol0-2G31630	10.143922	Core	Observed	Core_Observed
ATCol0-3G44840	4.5870385	Core	Observed	Core_Observed
ATCol0-5G29830	2.5172785	Core	Observed	Core_Observed
ATCol0-1G64600	0.201248	Core	Observed	Core_Observed
[truncated: 29,382 more rows]

## Sheet: Figure5f
Ath_gene	kaks	grp	class	idx	fill
ATCol0-1G10010	0.373467	Core	Observed	Core_Observed	Core
ATCol0-1G10020	0.459012	Core	Observed	Core_Observed	Core
ATCol0-1G10030	0.234362	Core	Observed	Core_Observed	Core
ATCol0-1G10040	0.119549	Core	Observed	Core_Observed	Core
ATCol0-1G10050	0.001	Core	Observed	Core_Observed	Core
ATCol0-1G10060	0.343924	Core	Observed	Core_Observed	Core
ATCol0-1G10070	0.188967	Core	Observed	Core_Observed	Core
ATCol0-1G10080	0.30421	Core	Observed	Core_Observed	Core
ATCol0-1G10090	0.0417684	Core	Observed	Core_Observed	Core
ATCol0-1G10100	0.0175189	Core	Observed	Core_Observed	Core
ATCol0-1G10110	0.27211	Core	Observed	Core_Observed	Core
ATCol0-1G10120	0.0256364	Core	Observed	Core_Observed	Core
ATCol0-1G10130	0.277907	Core	Observed	Core_Observed	Core
ATCol0-1G10140	0.0257679	Core	Observed	Core_Observed	Core
ATCol0-1G10170	0.0172141	Core	Observed	Core_Observed	Core
ATCol0-1G10180	0.198303	Core	Observed	Core_Observed	Core
ATCol0-1G10190	0.15175	Core	Observed	Core_Observed	Core
ATCol0-1G10200	0.117993	Core	Observed	Core_Observed	Core
ATCol0-1G10210	0.126876	Core	Observed	Core_Observed	Core
ATCol0-1G10220	0.0908595	Core	Observed	Core_Observed	Core
ATCol0-1G10230	0.113541	Core	Observed	Core_Observed	Core
ATCol0-1G10240	0.191633	Core	Observed	Core_Observed	Core
ATCol0-1G10250	0.283089	Core	Observed	Core_Observed	Core
ATCol0-1G10260	0.280274	Core	Observed	Core_Observed	Core
ATCol0-1G10270	0.2344339	Core	Observed	Core_Observed	Core
ATCol0-1G10280	0.187724	Core	Observed	Core_Observed	Core
ATCol0-1G10290	0.132506	Core	Observed	Core_Observed	Core
ATCol0-1G10300	0.0561886	Core	Observed	Core_Observed	Core
ATCol0-1G10320	0.388518	Core	Observed	Core_Observed	Core
ATCol0-1G10330	0.177319	Core	Observed	Core_Observed	Core
ATCol0-1G10340	0.115397	Core	Observed	Core_Observed	Core
ATCol0-1G10350	0.092279	Core	Observed	Core_Observed	Core
ATCol0-1G10360	0.60867	Core	Observed	Core_Observed	Core
ATCol0-1G10370	0.161682	Core	Observed	Core_Observed	Core
ATCol0-1G10380	0.544856	Core	Observed	Core_Observed	Core
ATCol0-1G10390	0.255829	Core	Observed	Core_Observed	Core
ATCol0-1G10400	0.404805	Core	Observed	Core_Observed	Core
ATCol0-1G10410	2	Core	Observed	Core_Observed	Core
ATCol0-1G10420	0.417472	Core	Observed	Core_Observed	Core
ATCol0-1G10430	0.509007	Core	Observed	Core_Observed	Core
ATCol0-1G10440	0.342846	Core	Observed	Core_Observed	Core
ATCol0-1G10450	0.272903	Core	Observed	Core_Observed	Core
ATCol0-1G10470	0.0986207	Core	Observed	Core_Observed	Core
ATCol0-1G10480	0.0661936	Core	Observed	Core_Observed	Core
ATCol0-1G10490	0.160069	Core	Observed	Core_Observed	Core
ATCol0-1G10500	0.0279968	Core	Observed	Core_Observed	Core
ATCol0-1G10510	0.223129	Core	Observed	Core_Observed	Core
ATCol0-1G10520	0.0703863	Core	Observed	Core_Observed	Core
ATCol0-1G10530	0.245994	Core	Observed	Core_Observed	Core
ATCol0-1G10540	1.09207	Core	Observed	Core_Observed	Core
ATCol0-1G10550	0.0180405	Core	Observed	Core_Observed	Core
ATCol0-1G10560	0.12844	Core	Observed	Core_Observed	Core
ATCol0-1G10570	0.0839414	Core	Observed	Core_Observed	Core
ATCol0-1G10580	0.148494	Core	Observed	Core_Observed	Core
ATCol0-1G10590	0.130457	Core	Observed	Core_Observed	Core
ATCol0-1G10600	0.356673	Core	Observed	Core_Observed	Core
ATCol0-1G10610	0.116708	Core	Observed	Core_Observed	Core
ATCol0-1G10620	0.0682392	Core	Observed	Core_Observed	Core
ATCol0-1G10630	0.031693	Core	Observed	Core_Observed	Core
ATCol0-1G10640	0.188869	Core	Observed	Core_Observed	Core
ATCol0-1G10660	0.0796877	Core	Observed	Core_Observed	Core
ATCol0-1G10670	0.164596	Core	Observed	Core_Observed	Core
ATCol0-1G10680	0.355928	Core	Observed	Core_Observed	Core
ATCol0-1G10690	0.415158	Core	Observed	Core_Observed	Core
ATCol0-1G10700	0.304601	Core	Observed	Core_Observed	Core
ATCol0-1G10710	0.550933	Core	Observed	Core_Observed	Core
ATCol0-1G10730	0.4450115	Core	Observed	Core_Observed	Core
ATCol0-1G10740	0.439291	Core	Observed	Core_Observed	Core
ATCol0-1G10760	0.224972	Core	Observed	Core_Observed	Core
ATCol0-1G10780	0.424145	Core	Observed	Core_Observed	Core
ATCol0-1G10790	0.14937	Core	Observed	Core_Observed	Core
ATCol0-1G10800	0.553647	Core	Observed	Core_Observed	Core
ATCol0-1G10810	0.210645	Core	Observed	Core_Observed	Core
ATCol0-1G10820	0.124708	Core	Observed	Core_Observed	Core
ATCol0-1G10830	0.247651	Core	Observed	Core_Observed	Core
ATCol0-1G10840	0.180551	Core	Observed	Core_Observed	Core
ATCol0-1G10850	0.305473	Core	Observed	Core_Observed	Core
ATCol0-1G10860	0.0982677	Core	Observed	Core_Observed	Core
ATCol0-1G10870	0.138665	Core	Observed	Core_Observed	Core
ATCol0-1G10880	0.17005	Core	Observed	Core_Observed	Core
ATCol0-1G10910	0.130306	Core	Observed	Core_Observed	Core
ATCol0-1G10920	0.0355575	Core	Observed	Core_Observed	Core
ATCol0-1G10930	0.411738	Core	Observed	Core_Observed	Core
ATCol0-1G10940	0.196532	Core	Observed	Core_Observed	Core
ATCol0-1G10950	0.047105	Core	Observed	Core_Observed	Core
ATCol0-1G10960	0.0815885	Core	Observed	Core_Observed	Core
ATCol0-1G10970	0.115567	Core	Observed	Core_Observed	Core
ATCol0-1G10980	0.16564	Core	Observed	Core_Observed	Core
ATCol0-1G11000	0.221756	Core	Observed	Core_Observed	Core
ATCol0-1G11020	0.123359333333333	Core	Observed	Core_Observed	Core
ATCol0-1G11030	0.421414	Core	Observed	Core_Observed	Core
ATCol0-1G11040	0.108227	Core	Observed	Core_Observed	Core
ATCol0-1G11050	0.127434	Core	Observed	Core_Observed	Core
ATCol0-1G11060	0.27595	Core	Observed	Core_Observed	Core
ATCol0-1G11070	0.153917	Core	Observed	Core_Observed	Core
ATCol0-1G11080	0.373877	Core	Observed	Core_Observed	Core
ATCol0-1G11090	0.200995	Core	Observed	Core_Observed	Core
ATCol0-1G11100	0.141767	Core	Observed	Core_Observed	Core
ATCol0-1G11110	0.165003	Core	Observed	Core_Observed	Core
ATCol0-1G11120	0.206147	Core	Observed	Core_Observed	Core
ATCol0-1G11140	0.0552883	Core	Observed	Core_Observed	Core
ATCol0-1G11150	0.0815634	Core	Observed	Core_Observed	Core
ATCol0-1G11160	0.186367	Core	Observed	Core_Observed	Core
ATCol0-1G11170	0.280269	Core	Observed	Core_Observed	Core
ATCol0-1G11180	0.208273	Core	Observed	Core_Observed	Core
ATCol0-1G11190	0.0228941	Core	Observed	Core_Observed	Core
ATCol0-1G11200	0.415795	Core	Observed	Core_Observed	Core
ATCol0-1G11210	0.354399	Core	Observed	Core_Observed	Core
ATCol0-1G11220	0.174208	Core	Observed	Core_Observed	Core
ATCol0-1G11230	0.521622	Core	Observed	Core_Observed	Core
ATCol0-1G11260	0.117148	Core	Observed	Core_Observed	Core
ATCol0-1G11270	0.12769	Core	Observed	Core_Observed	Core
ATCol0-1G11290	0.561473	Core	Observed	Core_Observed	Core
ATCol0-1G11310	0.073386	Core	Observed	Core_Observed	Core
ATCol0-1G11320	0.184876	Core	Observed	Core_Observed	Core
ATCol0-1G11330	0.0407709	Core	Observed	Core_Observed	Core
ATCol0-1G11340	0.0661766	Core	Observed	Core_Observed	Core
ATCol0-1G11350	0.381426	Core	Observed	Core_Observed	Core
ATCol0-1G11380	0.180796	Core	Observed	Core_Observed	Core
ATCol0-1G11390	0.340948	Core	Observed	Core_Observed	Core
ATCol0-1G11400	0.21643	Core	Observed	Core_Observed	Core
ATCol0-1G11410	0.310666	Core	Observed	Core_Observed	Core
ATCol0-1G11420	1.12266	Core	Observed	Core_Observed	Core
ATCol0-1G11430	0.291255	Core	Observed	Core_Observed	Core
ATCol0-1G11440	0.0981103	Core	Observed	Core_Observed	Core
ATCol0-1G11450	0.369075	Core	Observed	Core_Observed	Core
ATCol0-1G11460	0.669704	Core	Observed	Core_Observed	Core
ATCol0-1G11470	0.40693	Core	Observed	Core_Observed	Core
ATCol0-1G11480	0.124879	Core	Observed	Core_Observed	Core
ATCol0-1G11490	0.284998	Core	Observed	Core_Observed	Core
ATCol0-1G11500	0.031442	Core	Observed	Core_Observed	Core
ATCol0-1G11510	0.0133329	Core	Observed	Core_Observed	Core
ATCol0-1G11520	0.242914	Core	Observed	Core_Observed	Core
ATCol0-1G11530	0.0957797	Core	Observed	Core_Observed	Core
ATCol0-1G11540	0.1649275	Core	Observed	Core_Observed	Core
ATCol0-1G11570	0.0379779	Core	Observed	Core_Observed	Core
ATCol0-1G11580	0.275023	Core	Observed	Core_Observed	Core
ATCol0-1G11600	0.422831	Core	Observed	Core_Observed	Core
ATCol0-1G11620	0.250394	Core	Observed	Core_Observed	Core
ATCol0-1G11630	0.0295976	Core	Observed	Core_Observed	Core
ATCol0-1G11640	0.10374	Core	Observed	Core_Observed	Core
ATCol0-1G11650	0.0759759	Core	Observed	Core_Observed	Core
ATCol0-1G11660	0.46656	Core	Observed	Core_Observed	Core
ATCol0-1G11670	0.159324	Core	Observed	Core_Observed	Core
ATCol0-1G11710	0.265105	Core	Observed	Core_Observed	Core
ATCol0-1G11720	0.0721261	Core	Observed	Core_Observed	Core
ATCol0-1G11740	0.12127	Core	Observed	Core_Observed	Core
ATCol0-1G11750	0.060627	Core	Observed	Core_Observed	Core
ATCol0-1G11760	0.199591	Core	Observed	Core_Observed	Core
ATCol0-1G11770	0.358244	Core	Observed	Core_Observed	Core
ATCol0-1G11780	0.850143	Core	Observed	Core_Observed	Core
ATCol0-1G11790	0.81122	Core	Observed	Core_Observed	Core
ATCol0-1G11800	0.362724	Core	Observed	Core_Observed	Core
ATCol0-1G11810	0.126628	Core	Observed	Core_Observed	Core
ATCol0-1G11820	0.125241	Core	Observed	Core_Observed	Core
ATCol0-1G11830	0.0852405	Core	Observed	Core_Observed	Core
ATCol0-1G11840	0.452649	Core	Observed	Core_Observed	Core
ATCol0-1G11850	0.273685	Core	Observed	Core_Observed	Core
ATCol0-1G11860	0.332639	Core	Observed	Core_Observed	Core
ATCol0-1G11870	0.224139	Core	Observed	Core_Observed	Core
ATCol0-1G11880	0.131161	Core	Observed	Core_Observed	Core
ATCol0-1G11890	0.53002	Core	Observed	Core_Observed	Core
ATCol0-1G11900	0.110449	Core	Observed	Core_Observed	Core
ATCol0-1G11910	0.131925	Core	Observed	Core_Observed	Core
ATCol0-1G11920	0.224897	Core	Observed	Core_Observed	Core
ATCol0-1G11930	0.269323	Core	Observed	Core_Observed	Core
ATCol0-1G11940	0.64249	Core	Observed	Core_Observed	Core
ATCol0-1G11950	0.210409	Core	Observed	Core_Observed	Core
ATCol0-1G11960	0.116956	Core	Observed	Core_Observed	Core
ATCol0-1G11970	0.0596663	Core	Observed	Core_Observed	Core
ATCol0-1G11980	0.342911	Core	Observed	Core_Observed	Core
ATCol0-1G11990	0.426496	Core	Observed	Core_Observed	Core
ATCol0-1G12010	0.123609	Core	Observed	Core_Observed	Core
ATCol0-1G12020	0.612907	Core	Observed	Core_Observed	Core
ATCol0-1G12030	0.450323	Core	Observed	Core_Observed	Core
ATCol0-1G12040	0.254145	Core	Observed	Core_Observed	Core
ATCol0-1G12050	0.101297	Core	Observed	Core_Observed	Core
ATCol0-1G12060	0.0967901	Core	Observed	Core_Observed	Core
ATCol0-1G12070	0.0583068	Core	Observed	Core_Observed	Core
ATCol0-1G12080	0.0973061	Core	Observed	Core_Observed	Core
ATCol0-1G12090	0.120727	Core	Observed	Core_Observed	Core
ATCol0-1G12100	0.10456	Core	Observed	Core_Observed	Core
ATCol0-1G12110	0.128667	Core	Observed	Core_Observed	Core
ATCol0-1G12120	0.0404546	Core	Observed	Core_Observed	Core
ATCol0-1G12130	0.337456	Core	Observed	Core_Observed	Core
ATCol0-1G12140	0.176807	Core	Observed	Core_Observed	Core
ATCol0-1G12150	0.211458	Core	Observed	Core_Observed	Core
ATCol0-1G12160	0.76433	Core	Observed	Core_Observed	Core
ATCol0-1G12170	0.209469	Core	Observed	Core_Observed	Core
ATCol0-1G12180	0.691001	Core	Observed	Core_Observed	Core
ATCol0-1G12190	0.0600338	Core	Observed	Core_Observed	Core
ATCol0-1G12200	0.0808917	Core	Observed	Core_Observed	Core
ATCol0-1G12210	0.001	Core	Observed	Core_Observed	Core
ATCol0-1G12220	0.201332	Core	Observed	Core_Observed	Core
ATCol0-1G12230	0.422078	Core	Observed	Core_Observed	Core
ATCol0-1G12240	0.473241	Core	Observed	Core_Observed	Core
ATCol0-1G12250	0.0746571	Core	Observed	Core_Observed	Core
ATCol0-1G12260	0.358829	Core	Observed	Core_Observed	Core
ATCol0-1G12270	0.1767005	Core	Observed	Core_Observed	Core
ATCol0-1G12290	0.118823	Core	Observed	Core_Observed	Core
ATCol0-1G12300	0.423887	Core	Observed	Core_Observed	Core
ATCol0-1G12310	0.0625309	Core	Observed	Core_Observed	Core
ATCol0-1G12320	0.162249	Core	Observed	Core_Observed	Core
ATCol0-1G12330	0.406744	Core	Observed	Core_Observed	Core
ATCol0-1G12340	0.544146	Core	Observed	Core_Observed	Core
ATCol0-1G12350	0.222086	Core	Observed	Core_Observed	Core
ATCol0-1G12360	1.01103	Core	Observed	Core_Observed	Core
ATCol0-1G12370	0.0956966	Core	Observed	Core_Observed	Core
ATCol0-1G12380	0.47307	Core	Observed	Core_Observed	Core
ATCol0-1G12390	0.288441	Core	Observed	Core_Observed	Core
ATCol0-1G12400	0.0979877	Core	Observed	Core_Observed	Core
ATCol0-1G12410	0.387144	Core	Observed	Core_Observed	Core
ATCol0-1G12420	0.0978279	Core	Observed	Core_Observed	Core
ATCol0-1G12430	0.225303	Core	Observed	Core_Observed	Core
ATCol0-1G12440	0.158543	Core	Observed	Core_Observed	Core
ATCol0-1G12470	0.0885491	Core	Observed	Core_Observed	Core
ATCol0-1G12480	0.0915546	Core	Observed	Core_Observed	Core
ATCol0-1G12490	0.436393	Core	Observed	Core_Observed	Core
ATCol0-1G12500	0.253867	Core	Observed	Core_Observed	Core
ATCol0-1G12510	0.254504	Core	Observed	Core_Observed	Core
ATCol0-1G12520	0.0338583	Core	Observed	Core_Observed	Core
ATCol0-1G12530	0.785774	Core	Observed	Core_Observed	Core
ATCol0-1G12540	0.276068	Core	Observed	Core_Observed	Core
ATCol0-1G12550	0.128177	Core	Observed	Core_Observed	Core
ATCol0-1G12560	0.125636	Core	Observed	Core_Observed	Core
ATCol0-1G12570	0.472423	Core	Observed	Core_Observed	Core
ATCol0-1G12580	0.161561	Core	Observed	Core_Observed	Core
ATCol0-1G12590	0.0752376	Core	Observed	Core_Observed	Core
ATCol0-1G12600	0.0927504	Core	Observed	Core_Observed	Core
ATCol0-1G12610	0.126728	Core	Observed	Core_Observed	Core
ATCol0-1G12620	0.114511	Core	Observed	Core_Observed	Core
ATCol0-1G12630	0.104504	Core	Observed	Core_Observed	Core
ATCol0-1G12640	0.348327	Core	Observed	Core_Observed	Core
ATCol0-1G12650	0.0340666	Core	Observed	Core_Observed	Core
ATCol0-1G12660	0.25432	Core	Observed	Core_Observed	Core
ATCol0-1G12680	0.7375	Core	Observed	Core_Observed	Core
ATCol0-1G12690	0.211958	Core	Observed	Core_Observed	Core
ATCol0-1G12700	0.309998	Core	Observed	Core_Observed	Core
ATCol0-1G12710	0.001	Core	Observed	Core_Observed	Core
ATCol0-1G12720	0.356991	Core	Observed	Core_Observed	Core
ATCol0-1G12730	0.662467	Core	Observed	Core_Observed	Core
ATCol0-1G12740	0.001	Core	Observed	Core_Observed	Core
ATCol0-1G12750	0.252817	Core	Observed	Core_Observed	Core
ATCol0-1G12760	0.141565	Core	Observed	Core_Observed	Core
ATCol0-1G12770	0.545581	Core	Observed	Core_Observed	Core
ATCol0-1G12780	0.551548	Core	Observed	Core_Observed	Core
ATCol0-1G12790	0.341484	Core	Observed	Core_Observed	Core
ATCol0-1G12800	0.0806596	Core	Observed	Core_Observed	Core
ATCol0-1G12810	0.693985	Core	Observed	Core_Observed	Core
ATCol0-1G12820	0.225548	Core	Observed	Core_Observed	Core
ATCol0-1G12830	0.178048	Core	Observed	Core_Observed	Core
ATCol0-1G12840	0.472004	Core	Observed	Core_Observed	Core
ATCol0-1G12850	0.153666	Core	Observed	Core_Observed	Core
ATCol0-1G12860	0.456707	Core	Observed	Core_Observed	Core
ATCol0-1G12870	0.0621346	Core	Observed	Core_Observed	Core
ATCol0-1G12880	0.161163	Core	Observed	Core_Observed	Core
ATCol0-1G12890	0.139077	Core	Observed	Core_Observed	Core
ATCol0-1G12900	0.128515	Core	Observed	Core_Observed	Core
ATCol0-1G12910	0.0659017	Core	Observed	Core_Observed	Core
ATCol0-1G12920	0.3028345	Core	Observed	Core_Observed	Core
ATCol0-1G12930	0.107518	Core	Observed	Core_Observed	Core
ATCol0-1G12940	0.136306	Core	Observed	Core_Observed	Core
ATCol0-1G12960	0.178726	Core	Observed	Core_Observed	Core
ATCol0-1G12970	0.0597483	Core	Observed	Core_Observed	Core
ATCol0-1G12980	0.148539	Core	Observed	Core_Observed	Core
ATCol0-1G12990	0.108935	Core	Observed	Core_Observed	Core
ATCol0-1G13000	0.126195	Core	Observed	Core_Observed	Core
ATCol0-1G13020	0.27069	Core	Observed	Core_Observed	Core
ATCol0-1G13030	0.992456	Core	Observed	Core_Observed	Core
ATCol0-1G13040	0.0874933	Core	Observed	Core_Observed	Core
ATCol0-1G13050	0.22861	Core	Observed	Core_Observed	Core
ATCol0-1G13060	0.415927	Core	Observed	Core_Observed	Core
ATCol0-1G13070	0.187782	Core	Observed	Core_Observed	Core
ATCol0-1G13080	0.551745	Core	Observed	Core_Observed	Core
ATCol0-1G13090	0.92413	Core	Observed	Core_Observed	Core
ATCol0-1G13100	0.243419	Core	Observed	Core_Observed	Core
ATCol0-1G13110	0.20195	Core	Observed	Core_Observed	Core
ATCol0-1G13120	0.292686	Core	Observed	Core_Observed	Core
ATCol0-1G13130	0.113186	Core	Observed	Core_Observed	Core
ATCol0-1G13140	0.0634569	Core	Observed	Core_Observed	Core
ATCol0-1G13150	0.283894	Core	Observed	Core_Observed	Core
ATCol0-1G13160	0.20265	Core	Observed	Core_Observed	Core
ATCol0-1G13170	0.385707	Core	Observed	Core_Observed	Core
ATCol0-1G13180	0.10612	Core	Observed	Core_Observed	Core
ATCol0-1G13190	0.0125764	Core	Observed	Core_Observed	Core
ATCol0-1G13200	0.0631058	Core	Observed	Core_Observed	Core
ATCol0-1G13210	0.131664	Core	Observed	Core_Observed	Core
ATCol0-1G13220	0.120857	Core	Observed	Core_Observed	Core
ATCol0-1G13230	0.188344	Core	Observed	Core_Observed	Core
ATCol0-1G13240	0.05202735	Core	Observed	Core_Observed	Core
ATCol0-1G13250	0.268359	Core	Observed	Core_Observed	Core
ATCol0-1G13260	0.182785	Core	Observed	Core_Observed	Core
ATCol0-1G13270	0.0149397	Core	Observed	Core_Observed	Core
ATCol0-1G13280	0.0260917	Core	Observed	Core_Observed	Core
ATCol0-1G13290	0.0280186	Core	Observed	Core_Observed	Core
ATCol0-1G13300	0.128606	Core	Observed	Core_Observed	Core
ATCol0-1G13310	0.160461	Core	Observed	Core_Observed	Core
ATCol0-1G13320	0.426584	Core	Observed	Core_Observed	Core
ATCol0-1G13330	0.107745	Core	Observed	Core_Observed	Core
ATCol0-1G13340	0.0875082	Core	Observed	Core_Observed	Core
ATCol0-1G13350	0.181954	Core	Observed	Core_Observed	Core
ATCol0-1G13360	0.244512	Core	Observed	Core_Observed	Core
ATCol0-1G13370	0.156676	Core	Observed	Core_Observed	Core
ATCol0-1G13380	0.162793	Core	Observed	Core_Observed	Core
ATCol0-1G13390	0.310906	Core	Observed	Core_Observed	Core
ATCol0-1G13400	0.285497	Core	Observed	Core_Observed	Core
ATCol0-1G13410	0.102265	Core	Observed	Core_Observed	Core
ATCol0-1G13420	0.0299202	Core	Observed	Core_Observed	Core
ATCol0-1G13430	0.178231	Core	Observed	Core_Observed	Core
ATCol0-1G13440	0.0483143	Core	Observed	Core_Observed	Core
ATCol0-1G13450	0.105356	Core	Observed	Core_Observed	Core
ATCol0-1G13460	0.613122	Core	Observed	Core_Observed	Core
ATCol0-1G13470	0.40756	Core	Observed	Core_Observed	Core
ATCol0-1G13480	0.120959	Core	Observed	Core_Observed	Core
ATCol0-1G13500	0.484638	Core	Observed	Core_Observed	Core
ATCol0-1G13510	0.0950515	Core	Observed	Core_Observed	Core
ATCol0-1G13520	0.115221	Core	Observed	Core_Observed	Core
ATCol0-1G13530	0.144755	Core	Observed	Core_Observed	Core
ATCol0-1G13540	0.299546	Core	Observed	Core_Observed	Core
ATCol0-1G13550	0.113077	Core	Observed	Core_Observed	Core
ATCol0-1G13560	0.11424	Core	Observed	Core_Observed	Core
ATCol0-1G13570	0.136317	Core	Observed	Core_Observed	Core
ATCol0-1G13580	0.115216	Core	Observed	Core_Observed	Core
ATCol0-1G13590	0.215096	Core	Observed	Core_Observed	Core
ATCol0-1G13600	0.2591	Core	Observed	Core_Observed	Core
ATCol0-1G13610	0.408845	Core	Observed	Core_Observed	Core
ATCol0-1G13620	0.211397	Core	Observed	Core_Observed	Core
ATCol0-1G13630	0.0500373	Core	Observed	Core_Observed	Core
ATCol0-1G13640	0.282712	Core	Observed	Core_Observed	Core
ATCol0-1G13650	0.146996	Core	Observed	Core_Observed	Core
ATCol0-1G13660	0.1714085	Core	Observed	Core_Observed	Core
ATCol0-1G13670	0.1937651	Core	Observed	Core_Observed	Core
ATCol0-1G13690	0.34752	Core	Observed	Core_Observed	Core
ATCol0-1G13700	0.184736	Core	Observed	Core_Observed	Core
ATCol0-1G13710	0.209951	Core	Observed	Core_Observed	Core
ATCol0-1G13720	0.0361851	Core	Observed	Core_Observed	Core
ATCol0-1G13730	0.0199561	Core	Observed	Core_Observed	Core
ATCol0-1G13740	0.178705	Core	Observed	Core_Observed	Core
ATCol0-1G13750	0.156613	Core	Observed	Core_Observed	Core
ATCol0-1G13760	0.136402	Core	Observed	Core_Observed	Core
ATCol0-1G13770	0.0195365	Core	Observed	Core_Observed	Core
ATCol0-1G13790	0.3484435	Core	Observed	Core_Observed	Core
ATCol0-1G13810	0.0882709	Core	Observed	Core_Observed	Core
ATCol0-1G13820	0.546688	Core	Observed	Core_Observed	Core
ATCol0-1G13830	0.929055	Core	Observed	Core_Observed	Core
ATCol0-1G13840	0.10376	Core	Observed	Core_Observed	Core
ATCol0-1G13860	0.0827588	Core	Observed	Core_Observed	Core
ATCol0-1G13870	0.231435	Core	Observed	Core_Observed	Core
ATCol0-1G13900	0.070818	Core	Observed	Core_Observed	Core
ATCol0-1G13910	0.444554	Core	Observed	Core_Observed	Core
ATCol0-1G13920	0.200643	Core	Observed	Core_Observed	Core
ATCol0-1G13930	0.095999	Core	Observed	Core_Observed	Core
ATCol0-1G13940	0.0649045	Core	Observed	Core_Observed	Core
ATCol0-1G13950	0.0517641	Core	Observed	Core_Observed	Core
ATCol0-1G13960	0.631741	Core	Observed	Core_Observed	Core
ATCol0-1G13980	0.357522	Core	Observed	Core_Observed	Core
ATCol0-1G13990	0.215565	Core	Observed	Core_Observed	Core
ATCol0-1G14010	0.179564	Core	Observed	Core_Observed	Core
ATCol0-1G14020	0.183856	Core	Observed	Core_Observed	Core
ATCol0-1G14030	0.194262	Core	Observed	Core_Observed	Core
ATCol0-1G14040	0.554982	Core	Observed	Core_Observed	Core
ATCol0-1G14070	0.089972	Core	Observed	Core_Observed	Core
ATCol0-1G14080	0.228258	Core	Observed	Core_Observed	Core
ATCol0-1G14090	0.326857	Core	Observed	Core_Observed	Core
ATCol0-1G14120	0.0541446	Core	Observed	Core_Observed	Core
ATCol0-1G14130	0.113443	Core	Observed	Core_Observed	Core
ATCol0-1G14140	0.176466	Core	Observed	Core_Observed	Core
ATCol0-1G14150	0.713459	Core	Observed	Core_Observed	Core
ATCol0-1G14170	0.371075	Core	Observed	Core_Observed	Core
ATCol0-1G14180	0.305363	Core	Observed	Core_Observed	Core
ATCol0-1G14190	0.300643	Core	Observed	Core_Observed	Core
ATCol0-1G14200	0.23709	Core	Observed	Core_Observed	Core
ATCol0-1G14210	0.051007	Core	Observed	Core_Observed	Core
ATCol0-1G14220	0.11871	Core	Observed	Core_Observed	Core
ATCol0-1G14230	0.133703	Core	Observed	Core_Observed	Core
ATCol0-1G14240	0.153977	Core	Observed	Core_Observed	Core
ATCol0-1G14250	0.0355966	Core	Observed	Core_Observed	Core
ATCol0-1G14260	0.128727	Core	Observed	Core_Observed	Core
ATCol0-1G14270	0.07337	Core	Observed	Core_Observed	Core
ATCol0-1G14280	0.133216	Core	Observed	Core_Observed	Core
ATCol0-1G14290	0.0829631	Core	Observed	Core_Observed	Core
ATCol0-1G14300	0.0431468	Core	Observed	Core_Observed	Core
ATCol0-1G14310	0.656056	Core	Observed	Core_Observed	Core
ATCol0-1G14320	0.656056	Core	Observed	Core_Observed	Core
ATCol0-1G14330	0.0709757	Core	Observed	Core_Observed	Core
ATCol0-1G14340	0.10573	Core	Observed	Core_Observed	Core
ATCol0-1G14350	0.1525	Core	Observed	Core_Observed	Core
ATCol0-1G14360	0.377336	Core	Observed	Core_Observed	Core
ATCol0-1G14380	0.17278	Core	Observed	Core_Observed	Core
ATCol0-1G14390	0.161344	Core	Observed	Core_Observed	Core
ATCol0-1G14400	0.351043	Core	Observed	Core_Observed	Core
ATCol0-1G14410	1.04878	Core	Observed	Core_Observed	Core
ATCol0-1G14420	0.17103	Core	Observed	Core_Observed	Core
ATCol0-1G14430	0.0520476	Core	Observed	Core_Observed	Core
ATCol0-1G14440	0.114905	Core	Observed	Core_Observed	Core
ATCol0-1G14450	0.0535562	Core	Observed	Core_Observed	Core
ATCol0-1G14460	0.311397	Core	Observed	Core_Observed	Core
ATCol0-1G14470	0.223133	Core	Observed	Core_Observed	Core
ATCol0-1G14480	0.576471	Core	Observed	Core_Observed	Core
ATCol0-1G14490	0.330797	Core	Observed	Core_Observed	Core
ATCol0-1G14500	0.171436	Core	Observed	Core_Observed	Core
ATCol0-1G14510	0.376912	Core	Observed	Core_Observed	Core
ATCol0-1G14520	0.404188	Core	Observed	Core_Observed	Core
ATCol0-1G14530	0.343761	Core	Observed	Core_Observed	Core
ATCol0-1G14540	0.123553	Core	Observed	Core_Observed	Core
ATCol0-1G14550	0.0316554	Core	Observed	Core_Observed	Core
ATCol0-1G14560	0.322672	Core	Observed	Core_Observed	Core
ATCol0-1G14570	0.0735091	Core	Observed	Core_Observed	Core
ATCol0-1G14580	0.113124	Core	Observed	Core_Observed	Core
ATCol0-1G14590	0.116352	Core	Observed	Core_Observed	Core
ATCol0-1G14600	0.342213	Core	Observed	Core_Observed	Core
ATCol0-1G14630	0.328626	Core	Observed	Core_Observed	Core
ATCol0-1G14640	0.0507763	Core	Observed	Core_Observed	Core
ATCol0-1G14650	0.252756	Core	Observed	Core_Observed	Core
ATCol0-1G14660	0.183627	Core	Observed	Core_Observed	Core
ATCol0-1G14670	0.207442	Core	Observed	Core_Observed	Core
ATCol0-1G14680	0.278594	Core	Observed	Core_Observed	Core
ATCol0-1G14690	0.197069	Core	Observed	Core_Observed	Core
ATCol0-1G14700	0.232659	Core	Observed	Core_Observed	Core
ATCol0-1G14710	0.757574	Core	Observed	Core_Observed	Core
ATCol0-1G14720	0.128	Core	Observed	Core_Observed	Core
ATCol0-1G14730	0.0917751	Core	Observed	Core_Observed	Core
ATCol0-1G14760	0.343029	Core	Observed	Core_Observed	Core
ATCol0-1G14780	0.447524	Core	Observed	Core_Observed	Core
ATCol0-1G14790	0.209536	Core	Observed	Core_Observed	Core
ATCol0-1G14800	0.342566	Core	Observed	Core_Observed	Core
ATCol0-1G14810	0.205963	Core	Observed	Core_Observed	Core
ATCol0-1G14820	0.169585	Core	Observed	Core_Observed	Core
ATCol0-1G14830	0.302326	Core	Observed	Core_Observed	Core
ATCol0-1G14840	0.16404	Core	Observed	Core_Observed	Core
ATCol0-1G14850	0.856517	Core	Observed	Core_Observed	Core
ATCol0-1G14860	0.231769	Core	Observed	Core_Observed	Core
ATCol0-1G14870	0.155483	Core	Observed	Core_Observed	Core
ATCol0-1G14890	0.201745	Core	Observed	Core_Observed	Core
ATCol0-1G14900	0.14606	Core	Observed	Core_Observed	Core
ATCol0-1G14910	0.178136	Core	Observed	Core_Observed	Core
ATCol0-1G14920	0.366699	Core	Observed	Core_Observed	Core
ATCol0-1G14930	0.0349807	Core	Observed	Core_Observed	Core
ATCol0-1G14940	0.220877	Core	Observed	Core_Observed	Core
ATCol0-1G14950	0.157737	Core	Observed	Core_Observed	Core
ATCol0-1G14960	0.156639	Core	Observed	Core_Observed	Core
ATCol0-1G14970	0.121022	Core	Observed	Core_Observed	Core
ATCol0-1G14980	0.0819481	Core	Observed	Core_Observed	Core
ATCol0-1G14990	0.152202	Core	Observed	Core_Observed	Core
ATCol0-1G15000	0.516226	Core	Observed	Core_Observed	Core
ATCol0-1G15010	0.604196	Core	Observed	Core_Observed	Core
ATCol0-1G15020	0.449037	Core	Observed	Core_Observed	Core
ATCol0-1G15030	0.304024	Core	Observed	Core_Observed	Core
ATCol0-1G15040	0.407959	Core	Observed	Core_Observed	Core
ATCol0-1G15050	0.202096	Core	Observed	Core_Observed	Core
ATCol0-1G15060	0.419281	Core	Observed	Core_Observed	Core
ATCol0-1G15070	0.979515	Core	Observed	Core_Observed	Core
ATCol0-1G15080	0.158834	Core	Observed	Core_Observed	Core
ATCol0-1G15090	0.338771	Core	Observed	Core_Observed	Core
ATCol0-1G15100	0.238554	Core	Observed	Core_Observed	Core
ATCol0-1G15110	0.207933	Core	Observed	Core_Observed	Core
ATCol0-1G15120	0.0513688	Core	Observed	Core_Observed	Core
ATCol0-1G15130	0.204839	Core	Observed	Core_Observed	Core
ATCol0-1G15140	0.412119	Core	Observed	Core_Observed	Core
ATCol0-1G15150	0.0660819	Core	Observed	Core_Observed	Core
ATCol0-1G15170	0.109423	Core	Observed	Core_Observed	Core
ATCol0-1G15180	0.139211	Core	Observed	Core_Observed	Core
ATCol0-1G15190	0.154757	Core	Observed	Core_Observed	Core
ATCol0-1G15200	0.116577	Core	Observed	Core_Observed	Core
ATCol0-1G15210	0.0340976	Core	Observed	Core_Observed	Core
ATCol0-1G15220	0.26222	Core	Observed	Core_Observed	Core
ATCol0-1G15230	0.132945	Core	Observed	Core_Observed	Core
ATCol0-1G15240	0.177376	Core	Observed	Core_Observed	Core
ATCol0-1G15260	0.226727	Core	Observed	Core_Observed	Core
ATCol0-1G15280	0.294109	Core	Observed	Core_Observed	Core
ATCol0-1G15300	0.209443	Core	Observed	Core_Observed	Core
ATCol0-1G15310	0.154774	Core	Observed	Core_Observed	Core
ATCol0-1G15320	0.414091	Core	Observed	Core_Observed	Core
ATCol0-1G15330	0.356557	Core	Observed	Core_Observed	Core
ATCol0-1G15340	0.164953	Core	Observed	Core_Observed	Core
ATCol0-1G15350	0.0941965	Core	Observed	Core_Observed	Core
ATCol0-1G15360	0.0619591	Core	Observed	Core_Observed	Core
ATCol0-1G15370	0.233112	Core	Observed	Core_Observed	Core
ATCol0-1G15380	0.235199	Core	Observed	Core_Observed	Core
ATCol0-1G15390	0.115469	Core	Observed	Core_Observed	Core
ATCol0-1G15400	0.257098	Core	Observed	Core_Observed	Core
ATCol0-1G15410	0.236611	Core	Observed	Core_Observed	Core
ATCol0-1G15420	0.12959	Core	Observed	Core_Observed	Core
ATCol0-1G15430	0.0849854	Core	Observed	Core_Observed	Core
ATCol0-1G15440	0.0912755	Core	Observed	Core_Observed	Core
ATCol0-1G15450	0.152769	Core	Observed	Core_Observed	Core
ATCol0-1G15460	0.451245	Core	Observed	Core_Observed	Core
ATCol0-1G15470	0.0687843	Core	Observed	Core_Observed	Core
ATCol0-1G15500	0.353538	Core	Observed	Core_Observed	Core
ATCol0-1G15510	0.0612526	Core	Observed	Core_Observed	Core
ATCol0-1G15520	0.0775193	Core	Observed	Core_Observed	Core
ATCol0-1G15530	0.0343176	Core	Observed	Core_Observed	Core
ATCol0-1G15540	0.689441	Core	Observed	Core_Observed	Core
ATCol0-1G15550	0.0692816	Core	Observed	Core_Observed	Core
ATCol0-1G15560	0.165233	Core	Observed	Core_Observed	Core
ATCol0-1G15570	0.081158	Core	Observed	Core_Observed	Core
ATCol0-1G15580	0.323945	Core	Observed	Core_Observed	Core
ATCol0-1G15590	0.234814	Core	Observed	Core_Observed	Core
ATCol0-1G15600	0.0904227	Core	Observed	Core_Observed	Core
ATCol0-1G15610	0.125715	Core	Observed	Core_Observed	Core
ATCol0-1G15620	0.249242	Core	Observed	Core_Observed	Core
ATCol0-1G15630	0.370463	Core	Observed	Core_Observed	Core
ATCol0-1G15640	0.256965	Core	Observed	Core_Observed	Core
ATCol0-1G15650	0.292221	Core	Observed	Core_Observed	Core
ATCol0-1G15660	0.222984	Core	Observed	Core_Observed	Core
ATCol0-1G15670	0.237639	Core	Observed	Core_Observed	Core
ATCol0-1G15680	0.327062	Core	Observed	Core_Observed	Core
ATCol0-1G15690	0.0864978	Core	Observed	Core_Observed	Core
ATCol0-1G15700	0.336534	Core	Observed	Core_Observed	Core
ATCol0-1G15710	0.230646	Core	Observed	Core_Observed	Core
ATCol0-1G15740	0.251372	Core	Observed	Core_Observed	Core
ATCol0-1G15750	0.372164	Core	Observed	Core_Observed	Core
ATCol0-1G15760	0.205587	Core	Observed	Core_Observed	Core
ATCol0-1G15780	0.464283	Core	Observed	Core_Observed	Core
ATCol0-1G15790	0.0898383	Core	Observed	Core_Observed	Core
ATCol0-1G15800	0.109345	Core	Observed	Core_Observed	Core
ATCol0-1G15810	0.0307505	Core	Observed	Core_Observed	Core
ATCol0-1G15820	0.149008	Core	Observed	Core_Observed	Core
ATCol0-1G15830	0.392909	Core	Observed	Core_Observed	Core
ATCol0-1G15840	0.211889	Core	Observed	Core_Observed	Core
ATCol0-1G15850	0.272642	Core	Observed	Core_Observed	Core
ATCol0-1G15870	0.218966	Core	Observed	Core_Observed	Core
ATCol0-1G15880	0.432096	Core	Observed	Core_Observed	Core
ATCol0-1G15890	0.164233	Core	Observed	Core_Observed	Core
ATCol0-1G15900	0.177599	Core	Observed	Core_Observed	Core
ATCol0-1G15910	0.0392537	Core	Observed	Core_Observed	Core
ATCol0-1G15920	0.16405	Core	Observed	Core_Observed	Core
ATCol0-1G15930	0.0229806	Core	Observed	Core_Observed	Core
ATCol0-1G15940	0.110013	Core	Observed	Core_Observed	Core
ATCol0-1G15950	0.124313	Core	Observed	Core_Observed	Core
ATCol0-1G15960	0.10244	Core	Observed	Core_Observed	Core
ATCol0-1G15970	0.071921	Core	Observed	Core_Observed	Core
ATCol0-1G15980	0.110992	Core	Observed	Core_Observed	Core
ATCol0-1G15990	0.25388	Core	Observed	Core_Observed	Core
ATCol0-1G16000	0.641187	Core	Observed	Core_Observed	Core
ATCol0-1G16010	0.359674	Core	Observed	Core_Observed	Core
ATCol0-1G16030	0.543051	Core	Observed	Core_Observed	Core
ATCol0-1G16040	0.107954	Core	Observed	Core_Observed	Core
ATCol0-1G16050	0.340461	Core	Observed	Core_Observed	Core
ATCol0-1G16060	0.094808	Core	Observed	Core_Observed	Core
ATCol0-1G16070	0.209685	Core	Observed	Core_Observed	Core
ATCol0-1G16080	0.176863	Core	Observed	Core_Observed	Core
ATCol0-1G16090	0.107948	Core	Observed	Core_Observed	Core
ATCol0-1G16100	0.190245	Core	Observed	Core_Observed	Core
ATCol0-1G16130	0.0742804	Core	Observed	Core_Observed	Core
ATCol0-1G16140	0.118872	Core	Observed	Core_Observed	Core
ATCol0-1G16150	0.274412	Core	Observed	Core_Observed	Core
ATCol0-1G16160	0.37182	Core	Observed	Core_Observed	Core
ATCol0-1G16170	0.001	Core	Observed	Core_Observed	Core
ATCol0-1G16180	0.188531	Core	Observed	Core_Observed	Core
ATCol0-1G16190	0.0535132	Core	Observed	Core_Observed	Core
ATCol0-1G16200	0.132577	Core	Observed	Core_Observed	Core
ATCol0-1G16210	0.460584	Core	Observed	Core_Observed	Core
ATCol0-1G16220	0.34095	Core	Observed	Core_Observed	Core
ATCol0-1G16230	0.676984	Core	Observed	Core_Observed	Core
ATCol0-1G16240	0.120697	Core	Observed	Core_Observed	Core
ATCol0-1G16250	0.361844	Core	Observed	Core_Observed	Core
ATCol0-1G16270	0.001	Core	Observed	Core_Observed	Core
ATCol0-1G16280	0.080903	Core	Observed	Core_Observed	Core
ATCol0-1G16300	0.199504	Core	Observed	Core_Observed	Core
ATCol0-1G16310	0.2682465	Core	Observed	Core_Observed	Core
ATCol0-1G16320	0.195668	Core	Observed	Core_Observed	Core
ATCol0-1G16330	0.118788	Core	Observed	Core_Observed	Core
ATCol0-1G16340	0.185035	Core	Observed	Core_Observed	Core
ATCol0-1G16350	0.122817	Core	Observed	Core_Observed	Core
ATCol0-1G16360	0.192378	Core	Observed	Core_Observed	Core
ATCol0-1G16370	0.278614	Core	Observed	Core_Observed	Core
ATCol0-1G16380	0.162322	Core	Observed	Core_Observed	Core
ATCol0-1G16390	0.105065	Core	Observed	Core_Observed	Core
ATCol0-1G16400	0.19284	Core	Observed	Core_Observed	Core
ATCol0-1G16410	0.150156	Core	Observed	Core_Observed	Core
ATCol0-1G16420	0.0931808	Core	Observed	Core_Observed	Core
ATCol0-1G16430	0.288583	Core	Observed	Core_Observed	Core
ATCol0-1G16440	0.236925	Core	Observed	Core_Observed	Core
ATCol0-1G16470	0.001	Core	Observed	Core_Observed	Core
ATCol0-1G16480	0.135746	Core	Observed	Core_Observed	Core
ATCol0-1G16510	0.001	Core	Observed	Core_Observed	Core
ATCol0-1G16520	0.0620133	Core	Observed	Core_Observed	Core
ATCol0-1G16530	0.127585	Core	Observed	Core_Observed	Core
ATCol0-1G16550	0.171638	Core	Observed	Core_Observed	Core
ATCol0-1G16560	0.127937	Core	Observed	Core_Observed	Core
ATCol0-1G16570	0.478328	Core	Observed	Core_Observed	Core
ATCol0-1G16580	0.612047	Core	Observed	Core_Observed	Core
ATCol0-1G16590	0.1575805	Core	Observed	Core_Observed	Core
ATCol0-1G16610	0.253943	Core	Observed	Core_Observed	Core
ATCol0-1G16620	0.130649	Core	Observed	Core_Observed	Core
ATCol0-1G16630	0.106287	Core	Observed	Core_Observed	Core
ATCol0-1G16640	0.156504	Core	Observed	Core_Observed	Core
ATCol0-1G16650	0.137355	Core	Observed	Core_Observed	Core
ATCol0-1G16660	0.471665	Core	Observed	Core_Observed	Core
ATCol0-1G16670	0.236474	Core	Observed	Core_Observed	Core
ATCol0-1G16680	0.0632385	Core	Observed	Core_Observed	Core
ATCol0-1G16690	0.0890668	Core	Observed	Core_Observed	Core
ATCol0-1G16710	0.415716	Core	Observed	Core_Observed	Core
ATCol0-1G16720	0.0539353	Core	Observed	Core_Observed	Core
ATCol0-1G16730	0.209171	Core	Observed	Core_Observed	Core
ATCol0-1G16740	0.253108	Core	Observed	Core_Observed	Core
ATCol0-1G16770	0.045634	Core	Observed	Core_Observed	Core
ATCol0-1G16780	0.628735	Core	Observed	Core_Observed	Core
ATCol0-1G16790	0.991065	Core	Observed	Core_Observed	Core
ATCol0-1G16800	0.377059	Core	Observed	Core_Observed	Core
ATCol0-1G16810	0.312078	Core	Observed	Core_Observed	Core
ATCol0-1G16820	0.165169	Core	Observed	Core_Observed	Core
ATCol0-1G16830	0.107913	Core	Observed	Core_Observed	Core
ATCol0-1G16840	0.226688	Core	Observed	Core_Observed	Core
ATCol0-1G16850	0.29192	Core	Observed	Core_Observed	Core
ATCol0-1G16860	0.174404	Core	Observed	Core_Observed	Core
ATCol0-1G16870	0.311775	Core	Observed	Core_Observed	Core
ATCol0-1G16880	0.350138	Core	Observed	Core_Observed	Core
ATCol0-1G16890	0.192556	Core	Observed	Core_Observed	Core
ATCol0-1G16910	0.231324	Core	Observed	Core_Observed	Core
ATCol0-1G16920	0.001	Core	Observed	Core_Observed	Core
ATCol0-1G16930	0.0236106	Core	Observed	Core_Observed	Core
ATCol0-1G16940	0.0652996	Core	Observed	Core_Observed	Core
ATCol0-1G16950	0.001	Core	Observed	Core_Observed	Core
ATCol0-1G16960	0.0752839	Core	Observed	Core_Observed	Core
ATCol0-1G16970	0.320163	Core	Observed	Core_Observed	Core
ATCol0-1G16990	0.062433	Core	Observed	Core_Observed	Core
ATCol0-1G17000	0.0769587	Core	Observed	Core_Observed	Core
ATCol0-1G17010	0.0958714	Core	Observed	Core_Observed	Core
ATCol0-1G17020	0.142692	Core	Observed	Core_Observed	Core
ATCol0-1G17030	0.194565	Core	Observed	Core_Observed	Core
ATCol0-1G17040	0.001	Core	Observed	Core_Observed	Core
ATCol0-1G17070	0.0758097	Core	Observed	Core_Observed	Core
ATCol0-1G17080	0.12807	Core	Observed	Core_Observed	Core
ATCol0-1G17090	0.27815	Core	Observed	Core_Observed	Core
ATCol0-1G17100	0.509079	Core	Observed	Core_Observed	Core
ATCol0-1G17110	0.0434306	Core	Observed	Core_Observed	Core
ATCol0-1G17120	0.166583	Core	Observed	Core_Observed	Core
ATCol0-1G17150	0.4414075	Core	Observed	Core_Observed	Core
ATCol0-1G17160	0.202405	Core	Observed	Core_Observed	Core
ATCol0-1G17170	0.698643	Core	Observed	Core_Observed	Core
ATCol0-1G17180	0.150721	Core	Observed	Core_Observed	Core
ATCol0-1G17190	0.2890845	Core	Observed	Core_Observed	Core
ATCol0-1G17200	0.658797	Core	Observed	Core_Observed	Core
ATCol0-1G17210	0.337802	Core	Observed	Core_Observed	Core
ATCol0-1G17220	0.139994	Core	Observed	Core_Observed	Core
ATCol0-1G17230	0.252158	Core	Observed	Core_Observed	Core
ATCol0-1G17240	0.0759848	Core	Observed	Core_Observed	Core
ATCol0-1G17250	0.155755	Core	Observed	Core_Observed	Core
ATCol0-1G17260	0.354277	Core	Observed	Core_Observed	Core
ATCol0-1G17280	0.274429	Core	Observed	Core_Observed	Core
ATCol0-1G17290	0.251062	Core	Observed	Core_Observed	Core
ATCol0-1G17310	0.333998	Core	Observed	Core_Observed	Core
ATCol0-1G17320	0.139975	Core	Observed	Core_Observed	Core
ATCol0-1G17330	0.10402	Core	Observed	Core_Observed	Core
ATCol0-1G17340	0.274237	Core	Observed	Core_Observed	Core
ATCol0-1G17350	0.0637924	Core	Observed	Core_Observed	Core
ATCol0-1G17360	0.0938014	Core	Observed	Core_Observed	Core
ATCol0-1G17370	0.31392	Core	Observed	Core_Observed	Core
ATCol0-1G17380	0.188064	Core	Observed	Core_Observed	Core
ATCol0-1G17400	0.125487	Core	Observed	Core_Observed	Core
ATCol0-1G17420	0.132478	Core	Observed	Core_Observed	Core
ATCol0-1G17430	0.213826	Core	Observed	Core_Observed	Core
ATCol0-1G17440	0.421805	Core	Observed	Core_Observed	Core
ATCol0-1G17450	0.278465	Core	Observed	Core_Observed	Core
ATCol0-1G17460	0.103975	Core	Observed	Core_Observed	Core
ATCol0-1G17470	0.0488065	Core	Observed	Core_Observed	Core
ATCol0-1G17480	0.139955	Core	Observed	Core_Observed	Core
ATCol0-1G17490	0.231985	Core	Observed	Core_Observed	Core
ATCol0-1G17500	0.0359725	Core	Observed	Core_Observed	Core
ATCol0-1G17510	0.341882	Core	Observed	Core_Observed	Core
ATCol0-1G17520	0.239301	Core	Observed	Core_Observed	Core
ATCol0-1G17530	0.330376	Core	Observed	Core_Observed	Core
ATCol0-1G17540	0.249361	Core	Observed	Core_Observed	Core
ATCol0-1G17550	0.0842559	Core	Observed	Core_Observed	Core
ATCol0-1G17560	0.0243024	Core	Observed	Core_Observed	Core
ATCol0-1G17570	0.262711	Core	Observed	Core_Observed	Core
ATCol0-1G17580	0.194043	Core	Observed	Core_Observed	Core
ATCol0-1G17590	0.0797774	Core	Observed	Core_Observed	Core
ATCol0-1G17600	0.148098	Core	Observed	Core_Observed	Core
ATCol0-1G17610	0.091067	Core	Observed	Core_Observed	Core
ATCol0-1G17620	0.0761487	Core	Observed	Core_Observed	Core
ATCol0-1G17630	0.101541	Core	Observed	Core_Observed	Core
ATCol0-1G17640	0.0811188	Core	Observed	Core_Observed	Core
ATCol0-1G17650	0.383221	Core	Observed	Core_Observed	Core
ATCol0-1G17660	0.0421191	Core	Observed	Core_Observed	Core
ATCol0-1G17670	0.0456698	Core	Observed	Core_Observed	Core
ATCol0-1G17680	0.157194	Core	Observed	Core_Observed	Core
ATCol0-1G17690	0.0974928	Core	Observed	Core_Observed	Core
ATCol0-1G17710	0.0612928	Core	Observed	Core_Observed	Core
ATCol0-1G17720	0.0652643	Core	Observed	Core_Observed	Core
ATCol0-1G17730	0.147069	Core	Observed	Core_Observed	Core
ATCol0-1G17740	0.174087	Core	Observed	Core_Observed	Core
ATCol0-1G17750	0.180431	Core	Observed	Core_Observed	Core
ATCol0-1G17760	0.343656	Core	Observed	Core_Observed	Core
ATCol0-1G17770	0.141711	Core	Observed	Core_Observed	Core
ATCol0-1G17780	0.336551	Core	Observed	Core_Observed	Core
ATCol0-1G17790	0.121224	Core	Observed	Core_Observed	Core
ATCol0-1G17800	0.191314	Core	Observed	Core_Observed	Core
ATCol0-1G17810	0.086133	Core	Observed	Core_Observed	Core
ATCol0-1G17820	0.0757219	Core	Observed	Core_Observed	Core
ATCol0-1G17830	0.356556	Core	Observed	Core_Observed	Core
ATCol0-1G17840	0.68888	Core	Observed	Core_Observed	Core
ATCol0-1G17850	0.0896613	Core	Observed	Core_Observed	Core
ATCol0-1G17860	0.328251	Core	Observed	Core_Observed	Core
ATCol0-1G17880	0.0597849	Core	Observed	Core_Observed	Core
ATCol0-1G17890	0.127029	Core	Observed	Core_Observed	Core
ATCol0-1G17900	0.252667	Core	Observed	Core_Observed	Core
ATCol0-1G17910	0.0972126	Core	Observed	Core_Observed	Core
ATCol0-1G17920	0.0653563	Core	Observed	Core_Observed	Core
ATCol0-1G17930	0.1097	Core	Observed	Core_Observed	Core
ATCol0-1G17940	0.333303	Core	Observed	Core_Observed	Core
ATCol0-1G17950	0.133601	Core	Observed	Core_Observed	Core
ATCol0-1G17960	0.380975	Core	Observed	Core_Observed	Core
ATCol0-1G17970	0.196666	Core	Observed	Core_Observed	Core
ATCol0-1G17980	0.180454	Core	Observed	Core_Observed	Core
ATCol0-1G17990	0.099228	Core	Observed	Core_Observed	Core
ATCol0-1G18000	0.154401	Core	Observed	Core_Observed	Core
ATCol0-1G18010	0.0373644	Core	Observed	Core_Observed	Core
ATCol0-1G18020	0.0910106	Core	Observed	Core_Observed	Core
ATCol0-1G18030	0.171207	Core	Observed	Core_Observed	Core
ATCol0-1G18040	0.554286	Core	Observed	Core_Observed	Core
ATCol0-1G18050	0.125154	Core	Observed	Core_Observed	Core
ATCol0-1G18060	0.0416278	Core	Observed	Core_Observed	Core
ATCol0-1G18070	0.0970167	Core	Observed	Core_Observed	Core
ATCol0-1G18080	0.0780495	Core	Observed	Core_Observed	Core
ATCol0-1G18090	0.0385143	Core	Observed	Core_Observed	Core
ATCol0-1G18100	0.0974213	Core	Observed	Core_Observed	Core
ATCol0-1G18110	0.247765	Core	Observed	Core_Observed	Core
ATCol0-1G18120	0.248058	Core	Observed	Core_Observed	Core
ATCol0-1G18130	0.148492	Core	Observed	Core_Observed	Core
ATCol0-1G18150	0.0843644	Core	Observed	Core_Observed	Core
ATCol0-1G18160	0.391335	Core	Observed	Core_Observed	Core
ATCol0-1G18170	0.420417	Core	Observed	Core_Observed	Core
ATCol0-1G18180	0.245726	Core	Observed	Core_Observed	Core
ATCol0-1G18190	0.121781	Core	Observed	Core_Observed	Core
ATCol0-1G18200	0.368252	Core	Observed	Core_Observed	Core
ATCol0-1G18210	0.213841	Core	Observed	Core_Observed	Core
ATCol0-1G18230	0.0424776	Core	Observed	Core_Observed	Core
ATCol0-1G18250	0.168878	Core	Observed	Core_Observed	Core
ATCol0-1G18260	0.221618	Core	Observed	Core_Observed	Core
ATCol0-1G18270	0.361272	Core	Observed	Core_Observed	Core
ATCol0-1G18280	0.120718	Core	Observed	Core_Observed	Core
ATCol0-1G18290	0.235271	Core	Observed	Core_Observed	Core
ATCol0-1G18300	0.647617	Core	Observed	Core_Observed	Core
ATCol0-1G18310	0.101984	Core	Observed	Core_Observed	Core
ATCol0-1G18320	0.132791	Core	Observed	Core_Observed	Core
ATCol0-1G18330	0.181827	Core	Observed	Core_Observed	Core
ATCol0-1G18350	0.08517585	Core	Observed	Core_Observed	Core
ATCol0-1G18360	0.304664	Core	Observed	Core_Observed	Core
ATCol0-1G18370	0.258359	Core	Observed	Core_Observed	Core
ATCol0-1G18380	0.220907	Core	Observed	Core_Observed	Core
ATCol0-1G18390	0.101416	Core	Observed	Core_Observed	Core
ATCol0-1G18410	0.0916349	Core	Observed	Core_Observed	Core
ATCol0-1G18420	0.204616	Core	Observed	Core_Observed	Core
ATCol0-1G18430	0.517294	Core	Observed	Core_Observed	Core
ATCol0-1G18440	0.0887232	Core	Observed	Core_Observed	Core
ATCol0-1G18450	0.0348764	Core	Observed	Core_Observed	Core
ATCol0-1G18460	0.177088	Core	Observed	Core_Observed	Core
ATCol0-1G18480	0.106819	Core	Observed	Core_Observed	Core
ATCol0-1G18490	0.0958044	Core	Observed	Core_Observed	Core
ATCol0-1G18510	0.723536	Core	Observed	Core_Observed	Core
ATCol0-1G18520	0.168072	Core	Observed	Core_Observed	Core
ATCol0-1G18530	0.177097	Core	Observed	Core_Observed	Core
ATCol0-1G18540	0.180343	Core	Observed	Core_Observed	Core
ATCol0-1G18560	0.112864	Core	Observed	Core_Observed	Core
ATCol0-1G18570	0.32586	Core	Observed	Core_Observed	Core
ATCol0-1G18580	0.0283367	Core	Observed	Core_Observed	Core
ATCol0-1G18590	0.15512	Core	Observed	Core_Observed	Core
ATCol0-1G18600	0.204534	Core	Observed	Core_Observed	Core
ATCol0-1G18610	0.390754	Core	Observed	Core_Observed	Core
ATCol0-1G18620	0.202969	Core	Observed	Core_Observed	Core
ATCol0-1G18640	0.439152	Core	Observed	Core_Observed	Core
ATCol0-1G18670	0.390992	Core	Observed	Core_Observed	Core
ATCol0-1G18680	0.229357	Core	Observed	Core_Observed	Core
ATCol0-1G18690	0.459049	Core	Observed	Core_Observed	Core
ATCol0-1G18700	0.196052	Core	Observed	Core_Observed	Core
ATCol0-1G18710	0.155555	Core	Observed	Core_Observed	Core
ATCol0-1G18720	0.394016	Core	Observed	Core_Observed	Core
ATCol0-1G18730	0.103487	Core	Observed	Core_Observed	Core
ATCol0-1G18740	0.0494375	Core	Observed	Core_Observed	Core
ATCol0-1G18750	0.158461	Core	Observed	Core_Observed	Core
ATCol0-1G18760	0.100558	Core	Observed	Core_Observed	Core
ATCol0-1G18770	0.0115109	Core	Observed	Core_Observed	Core
ATCol0-1G18780	0.294096	Core	Observed	Core_Observed	Core
ATCol0-1G18790	0.25044	Core	Observed	Core_Observed	Core
ATCol0-1G18800	0.190138	Core	Observed	Core_Observed	Core
ATCol0-1G18810	0.462994	Core	Observed	Core_Observed	Core
ATCol0-1G18820	0.0733764	Core	Observed	Core_Observed	Core
ATCol0-1G18830	0.114255	Core	Observed	Core_Observed	Core
ATCol0-1G18840	0.0731347	Core	Observed	Core_Observed	Core
ATCol0-1G18850	0.657252	Core	Observed	Core_Observed	Core
ATCol0-1G18860	0.0955761	Core	Observed	Core_Observed	Core
ATCol0-1G18870	0.249936	Core	Observed	Core_Observed	Core
ATCol0-1G18880	0.251639	Core	Observed	Core_Observed	Core
ATCol0-1G18890	0.0194539	Core	Observed	Core_Observed	Core
ATCol0-1G18900	0.718746	Core	Observed	Core_Observed	Core
ATCol0-1G18910	0.59591	Core	Observed	Core_Observed	Core
ATCol0-1G18920	0.546718	Core	Observed	Core_Observed	Core
ATCol0-1G18930	0.397073	Core	Observed	Core_Observed	Core
ATCol0-1G18940	0.0501141	Core	Observed	Core_Observed	Core
ATCol0-1G18950	0.093972	Core	Observed	Core_Observed	Core
ATCol0-1G18960	0.107871	Core	Observed	Core_Observed	Core
ATCol0-1G18970	0.114776	Core	Observed	Core_Observed	Core
ATCol0-1G18980	0.0565911	Core	Observed	Core_Observed	Core
ATCol0-1G18990	0.136037	Core	Observed	Core_Observed	Core
ATCol0-1G19010	0.241982	Core	Observed	Core_Observed	Core
ATCol0-1G19020	0.181684	Core	Observed	Core_Observed	Core
ATCol0-1G19030	0.487176	Core	Observed	Core_Observed	Core
ATCol0-1G19040	0.352805	Core	Observed	Core_Observed	Core
ATCol0-1G19050	0.108406	Core	Observed	Core_Observed	Core
ATCol0-1G19060	0.163777	Core	Observed	Core_Observed	Core
ATCol0-1G19070	0.115159	Core	Observed	Core_Observed	Core
ATCol0-1G19080	0.0152721	Core	Observed	Core_Observed	Core
ATCol0-1G19090	0.118946	Core	Observed	Core_Observed	Core
ATCol0-1G19100	0.211982	Core	Observed	Core_Observed	Core
ATCol0-1G19110	0.0858819	Core	Observed	Core_Observed	Core
ATCol0-1G19120	0.167285	Core	Observed	Core_Observed	Core
ATCol0-1G19140	0.0819599	Core	Observed	Core_Observed	Core
ATCol0-1G19150	0.142945	Core	Observed	Core_Observed	Core
ATCol0-1G19160	0.0735069	Core	Observed	Core_Observed	Core
ATCol0-1G19170	0.0869205	Core	Observed	Core_Observed	Core
ATCol0-1G19180	0.220002	Core	Observed	Core_Observed	Core
ATCol0-1G19190	0.13749	Core	Observed	Core_Observed	Core
ATCol0-1G19200	0.218065	Core	Observed	Core_Observed	Core
ATCol0-1G19210	0.108776	Core	Observed	Core_Observed	Core
ATCol0-1G19220	0.08575885	Core	Observed	Core_Observed	Core
ATCol0-1G19230	0.15928	Core	Observed	Core_Observed	Core
ATCol0-1G19250	0.190996	Core	Observed	Core_Observed	Core
ATCol0-1G19260	0.0455285	Core	Observed	Core_Observed	Core
ATCol0-1G19270	0.264262	Core	Observed	Core_Observed	Core
ATCol0-1G19280	0.289048	Core	Observed	Core_Observed	Core
ATCol0-1G19300	0.207423	Core	Observed	Core_Observed	Core
ATCol0-1G19310	0.282174	Core	Observed	Core_Observed	Core
ATCol0-1G19330	0.50888275	Core	Observed	Core_Observed	Core
ATCol0-1G19350	0.615864	Core	Observed	Core_Observed	Core
ATCol0-1G19360	0.171738	Core	Observed	Core_Observed	Core
ATCol0-1G19370	0.0486514	Core	Observed	Core_Observed	Core
ATCol0-1G19380	0.310483	Core	Observed	Core_Observed	Core
ATCol0-1G19390	0.200597	Core	Observed	Core_Observed	Core
ATCol0-1G19400	0.453302	Core	Observed	Core_Observed	Core
ATCol0-1G19410	0.208229	Core	Observed	Core_Observed	Core
ATCol0-1G19440	0.0178727	Core	Observed	Core_Observed	Core
ATCol0-1G19450	0.0351573	Core	Observed	Core_Observed	Core
ATCol0-1G19480	0.272406	Core	Observed	Core_Observed	Core
ATCol0-1G19490	0.1411812	Core	Observed	Core_Observed	Core
ATCol0-1G19500	0.356305	Core	Observed	Core_Observed	Core
ATCol0-1G19510	0.22985	Core	Observed	Core_Observed	Core
ATCol0-1G19520	0.0404812	Core	Observed	Core_Observed	Core
ATCol0-1G19530	0.0632281	Core	Observed	Core_Observed	Core
ATCol0-1G19550	0.178044	Core	Observed	Core_Observed	Core
ATCol0-1G19560	0.123927	Core	Observed	Core_Observed	Core
ATCol0-1G19570	0.309967	Core	Observed	Core_Observed	Core
ATCol0-1G19580	0.284823	Core	Observed	Core_Observed	Core
ATCol0-1G19590	0.293083	Core	Observed	Core_Observed	Core
ATCol0-1G19600	0.0360901	Core	Observed	Core_Observed	Core
ATCol0-1G19610	0.113188	Core	Observed	Core_Observed	Core
ATCol0-1G19620	0.121059	Core	Observed	Core_Observed	Core
ATCol0-1G19630	0.152047	Core	Observed	Core_Observed	Core
ATCol0-1G19640	0.0462301	Core	Observed	Core_Observed	Core
ATCol0-1G19650	0.247046	Core	Observed	Core_Observed	Core
ATCol0-1G19660	0.269364	Core	Observed	Core_Observed	Core
ATCol0-1G19670	0.114802	Core	Observed	Core_Observed	Core
ATCol0-1G19680	0.724732	Core	Observed	Core_Observed	Core
ATCol0-1G19710	0.0123253	Core	Observed	Core_Observed	Core
ATCol0-1G19720	0.332963	Core	Observed	Core_Observed	Core
ATCol0-1G19730	0.644544	Core	Observed	Core_Observed	Core
ATCol0-1G19740	0.272537	Core	Observed	Core_Observed	Core
ATCol0-1G19750	0.195037	Core	Observed	Core_Observed	Core
ATCol0-1G19760	0.143771	Core	Observed	Core_Observed	Core
ATCol0-1G19770	0.3215154	Core	Observed	Core_Observed	Core
ATCol0-1G19780	0.110185	Core	Observed	Core_Observed	Core
ATCol0-1G19790	0.0756338	Core	Observed	Core_Observed	Core
ATCol0-1G19800	0.263864	Core	Observed	Core_Observed	Core
ATCol0-1G19810	0.184546	Core	Observed	Core_Observed	Core
ATCol0-1G19820	0.183334	Core	Observed	Core_Observed	Core
ATCol0-1G19830	0.214484	Core	Observed	Core_Observed	Core
ATCol0-1G19850	0.31134	Core	Observed	Core_Observed	Core
ATCol0-1G19860	0.332463	Core	Observed	Core_Observed	Core
ATCol0-1G19870	0.114755	Core	Observed	Core_Observed	Core
ATCol0-1G19880	0.272786	Core	Observed	Core_Observed	Core
ATCol0-1G19890	0.393077	Core	Observed	Core_Observed	Core
ATCol0-1G19900	0.568261	Core	Observed	Core_Observed	Core
ATCol0-1G19910	0.161078	Core	Observed	Core_Observed	Core
ATCol0-1G19920	0.0909333	Core	Observed	Core_Observed	Core
ATCol0-1G19930	0.37135	Core	Observed	Core_Observed	Core
ATCol0-1G19940	0.256565	Core	Observed	Core_Observed	Core
ATCol0-1G19960	0.212123	Core	Observed	Core_Observed	Core
ATCol0-1G19970	0.176828	Core	Observed	Core_Observed	Core
ATCol0-1G19980	0.101042	Core	Observed	Core_Observed	Core
ATCol0-1G20000	0.112575	Core	Observed	Core_Observed	Core
ATCol0-1G20010	0.118752	Core	Observed	Core_Observed	Core
ATCol0-1G20020	0.193509	Core	Observed	Core_Observed	Core
ATCol0-1G20030	0.109174	Core	Observed	Core_Observed	Core
ATCol0-1G20040	0.844755	Core	Observed	Core_Observed	Core
ATCol0-1G20060	0.263702	Core	Observed	Core_Observed	Core
ATCol0-1G20080	0.133695	Core	Observed	Core_Observed	Core
ATCol0-1G20090	0.032013	Core	Observed	Core_Observed	Core
ATCol0-1G20100	0.173049	Core	Observed	Core_Observed	Core
ATCol0-1G20110	0.186818	Core	Observed	Core_Observed	Core
ATCol0-1G20120	0.27606	Core	Observed	Core_Observed	Core
ATCol0-1G20130	0.680334	Core	Observed	Core_Observed	Core
ATCol0-1G20140	0.126656	Core	Observed	Core_Observed	Core
ATCol0-1G20150	0.172119	Core	Observed	Core_Observed	Core
ATCol0-1G20160	0.258391	Core	Observed	Core_Observed	Core
ATCol0-1G20170	0.109942	Core	Observed	Core_Observed	Core
ATCol0-1G20180	0.0351034	Core	Observed	Core_Observed	Core
ATCol0-1G20190	0.135671	Core	Observed	Core_Observed	Core
ATCol0-1G20200	0.0983986	Core	Observed	Core_Observed	Core
ATCol0-1G20210	0.0980699	Core	Observed	Core_Observed	Core
ATCol0-1G20220	0.6582	Core	Observed	Core_Observed	Core
ATCol0-1G20230	0.298366	Core	Observed	Core_Observed	Core
ATCol0-1G20240	0.168696	Core	Observed	Core_Observed	Core
ATCol0-1G20250	0.0782444	Core	Observed	Core_Observed	Core
ATCol0-1G20260	0.175782	Core	Observed	Core_Observed	Core
ATCol0-1G20270	0.479703	Core	Observed	Core_Observed	Core
ATCol0-1G20290	0.207507	Core	Observed	Core_Observed	Core
ATCol0-1G20300	0.0478631	Core	Observed	Core_Observed	Core
ATCol0-1G20310	0.0455911	Core	Observed	Core_Observed	Core
ATCol0-1G20320	0.113477	Core	Observed	Core_Observed	Core
ATCol0-1G20330	0.126824	Core	Observed	Core_Observed	Core
ATCol0-1G20370	0.0473996	Core	Observed	Core_Observed	Core
ATCol0-1G20380	0.0780043	Core	Observed	Core_Observed	Core
ATCol0-1G20390	0.11	Core	Observed	Core_Observed	Core
ATCol0-1G20400	0.30469	Core	Observed	Core_Observed	Core
ATCol0-1G20410	0.246208	Core	Observed	Core_Observed	Core
ATCol0-1G20420	0.136835	Core	Observed	Core_Observed	Core
ATCol0-1G20430	0.122296	Core	Observed	Core_Observed	Core
ATCol0-1G20440	0.392041	Core	Observed	Core_Observed	Core
ATCol0-1G20450	0.851147	Core	Observed	Core_Observed	Core
ATCol0-1G20460	0.439264	Core	Observed	Core_Observed	Core
ATCol0-1G20470	0.0707013	Core	Observed	Core_Observed	Core
ATCol0-1G20480	0.397119	Core	Observed	Core_Observed	Core
ATCol0-1G20490	0.103328	Core	Observed	Core_Observed	Core
ATCol0-1G20510	0.580073	Core	Observed	Core_Observed	Core
ATCol0-1G20520	0.286383	Core	Observed	Core_Observed	Core
ATCol0-1G20530	0.225638	Core	Observed	Core_Observed	Core
ATCol0-1G20540	0.110347	Core	Observed	Core_Observed	Core
ATCol0-1G20550	0.0498023	Core	Observed	Core_Observed	Core
ATCol0-1G20560	0.0918054	Core	Observed	Core_Observed	Core
ATCol0-1G20570	0.186246	Core	Observed	Core_Observed	Core
ATCol0-1G20580	0.318136	Core	Observed	Core_Observed	Core
ATCol0-1G20600	0.304642	Core	Observed	Core_Observed	Core
ATCol0-1G20610	0.0292376	Core	Observed	Core_Observed	Core
ATCol0-1G20620	0.0178959	Core	Observed	Core_Observed	Core
ATCol0-1G20650	0.143216	Core	Observed	Core_Observed	Core
ATCol0-1G20660	0.128019	Core	Observed	Core_Observed	Core
ATCol0-1G20680	0.614251	Core	Observed	Core_Observed	Core
ATCol0-1G20690	0.0892072	Core	Observed	Core_Observed	Core
ATCol0-1G20700	0.280016	Core	Observed	Core_Observed	Core
ATCol0-1G20710	0.313527	Core	Observed	Core_Observed	Core
ATCol0-1G20720	0.376209	Core	Observed	Core_Observed	Core
ATCol0-1G20750	0.140015	Core	Observed	Core_Observed	Core
ATCol0-1G20760	0.561036	Core	Observed	Core_Observed	Core
ATCol0-1G20770	0.186399	Core	Observed	Core_Observed	Core
ATCol0-1G20780	0.436482	Core	Observed	Core_Observed	Core
ATCol0-1G20790	0.417017	Core	Observed	Core_Observed	Core
ATCol0-1G20810	0.119721	Core	Observed	Core_Observed	Core
ATCol0-1G20830	0.0491479	Core	Observed	Core_Observed	Core
ATCol0-1G20840	0.225462	Core	Observed	Core_Observed	Core
ATCol0-1G20860	0.275524	Core	Observed	Core_Observed	Core
ATCol0-1G20870	0.0965521	Core	Observed	Core_Observed	Core
ATCol0-1G20880	0.3986232	Core	Observed	Core_Observed	Core
ATCol0-1G20900	0.0576696	Core	Observed	Core_Observed	Core
ATCol0-1G20920	0.384857	Core	Observed	Core_Observed	Core
ATCol0-1G20930	0.404302	Core	Observed	Core_Observed	Core
ATCol0-1G20940	0.145468	Core	Observed	Core_Observed	Core
ATCol0-1G20950	0.0937633	Core	Observed	Core_Observed	Core
ATCol0-1G20960	0.368001	Core	Observed	Core_Observed	Core
ATCol0-1G20970	0.115677	Core	Observed	Core_Observed	Core
ATCol0-1G20980	0.0395501	Core	Observed	Core_Observed	Core
ATCol0-1G20990	0.0492117	Core	Observed	Core_Observed	Core
ATCol0-1G21000	0.465503	Core	Observed	Core_Observed	Core
ATCol0-1G21010	0.12328	Core	Observed	Core_Observed	Core
ATCol0-1G21020	0.290185	Core	Observed	Core_Observed	Core
ATCol0-1G21030	0.187485	Core	Observed	Core_Observed	Core
ATCol0-1G21040	0.220836	Core	Observed	Core_Observed	Core
ATCol0-1G21050	0.269295	Core	Observed	Core_Observed	Core
ATCol0-1G21060	0.0436353	Core	Observed	Core_Observed	Core
ATCol0-1G21070	0.153399	Core	Observed	Core_Observed	Core
ATCol0-1G21080	0.0742679	Core	Observed	Core_Observed	Core
ATCol0-1G21090	0.159684	Core	Observed	Core_Observed	Core
ATCol0-1G21100	0.0811559	Core	Observed	Core_Observed	Core
ATCol0-1G21110	0.182087	Core	Observed	Core_Observed	Core
ATCol0-1G21120	0.120775	Core	Observed	Core_Observed	Core
ATCol0-1G21130	0.179241	Core	Observed	Core_Observed	Core
ATCol0-1G21140	0.7307365	Core	Observed	Core_Observed	Core
ATCol0-1G21150	0.0470889	Core	Observed	Core_Observed	Core
ATCol0-1G21160	0.160664	Core	Observed	Core_Observed	Core
ATCol0-1G21170	0.624482	Core	Observed	Core_Observed	Core
ATCol0-1G21180	0.0457707	Core	Observed	Core_Observed	Core
ATCol0-1G21190	0.0847668	Core	Observed	Core_Observed	Core
ATCol0-1G21200	0.221395	Core	Observed	Core_Observed	Core
ATCol0-1G21210	0.0297915	Core	Observed	Core_Observed	Core
ATCol0-1G21220	0.188782	Core	Observed	Core_Observed	Core
ATCol0-1G21230	0.045198	Core	Observed	Core_Observed	Core
ATCol0-1G21240	0.0802835	Core	Observed	Core_Observed	Core
ATCol0-1G21250	0.0599008	Core	Observed	Core_Observed	Core
ATCol0-1G21260	0.126559	Core	Observed	Core_Observed	Core
ATCol0-1G21270	0.291383	Core	Observed	Core_Observed	Core
ATCol0-1G21280	0.0988242	Core	Observed	Core_Observed	Core
ATCol0-1G21290	0.175467	Core	Observed	Core_Observed	Core
ATCol0-1G21300	0.207876	Core	Observed	Core_Observed	Core
ATCol0-1G21310	0.108494	Core	Observed	Core_Observed	Core
ATCol0-1G21330	0.562769	Core	Observed	Core_Observed	Core
ATCol0-1G21340	0.106796	Core	Observed	Core_Observed	Core
ATCol0-1G21360	0.129605	Core	Observed	Core_Observed	Core
ATCol0-1G21380	0.209886	Core	Observed	Core_Observed	Core
ATCol0-1G21390	0.162842	Core	Observed	Core_Observed	Core
ATCol0-1G21400	0.0901121	Core	Observed	Core_Observed	Core
ATCol0-1G21410	0.430856	Core	Observed	Core_Observed	Core
ATCol0-1G21420	0.130145	Core	Observed	Core_Observed	Core
ATCol0-1G21430	0.141593	Core	Observed	Core_Observed	Core
ATCol0-1G21440	0.658421	Core	Observed	Core_Observed	Core
ATCol0-1G21450	0.0694245	Core	Observed	Core_Observed	Core
ATCol0-1G21470	0.075614	Core	Observed	Core_Observed	Core
ATCol0-1G21480	0.384663	Core	Observed	Core_Observed	Core
ATCol0-1G21490	0.216444	Core	Observed	Core_Observed	Core
ATCol0-1G21500	0.110733	Core	Observed	Core_Observed	Core
ATCol0-1G21510	0.108124	Core	Observed	Core_Observed	Core
ATCol0-1G21530	1.03329	Core	Observed	Core_Observed	Core
ATCol0-1G21540	1.53211	Core	Observed	Core_Observed	Core
ATCol0-1G21550	0.368681	Core	Observed	Core_Observed	Core
ATCol0-1G21560	0.115192	Core	Observed	Core_Observed	Core
ATCol0-1G21570	0.31442	Core	Observed	Core_Observed	Core
ATCol0-1G21590	0.108547	Core	Observed	Core_Observed	Core
ATCol0-1G21600	0.120792	Core	Observed	Core_Observed	Core
ATCol0-1G21610	0.22018	Core	Observed	Core_Observed	Core
ATCol0-1G21620	0.102424	Core	Observed	Core_Observed	Core
ATCol0-1G21630	0.0587793	Core	Observed	Core_Observed	Core
ATCol0-1G21640	0.204289	Core	Observed	Core_Observed	Core
ATCol0-1G21650	0.403932	Core	Observed	Core_Observed	Core
ATCol0-1G21670	0.353352333333333	Core	Observed	Core_Observed	Core
ATCol0-1G21680	0.001	Core	Observed	Core_Observed	Core
ATCol0-1G21690	0.212992	Core	Observed	Core_Observed	Core
ATCol0-1G21700	0.0285448	Core	Observed	Core_Observed	Core
ATCol0-1G21720	0.141797	Core	Observed	Core_Observed	Core
ATCol0-1G21730	0.0398422	Core	Observed	Core_Observed	Core
ATCol0-1G21740	0.16024	Core	Observed	Core_Observed	Core
ATCol0-1G21750	0.0453255	Core	Observed	Core_Observed	Core
ATCol0-1G21760	0.0992835	Core	Observed	Core_Observed	Core
ATCol0-1G21770	0.0506487	Core	Observed	Core_Observed	Core
ATCol0-1G21780	0.0340706	Core	Observed	Core_Observed	Core
ATCol0-1G21790	0.2106245	Core	Observed	Core_Observed	Core
ATCol0-1G21800	0.0789207	Core	Observed	Core_Observed	Core
ATCol0-1G21810	0.139333	Core	Observed	Core_Observed	Core
ATCol0-1G21820	0.100126	Core	Observed	Core_Observed	Core
ATCol0-1G21830	0.186786	Core	Observed	Core_Observed	Core
ATCol0-1G21840	0.140891	Core	Observed	Core_Observed	Core
ATCol0-1G21850	0.114111	Core	Observed	Core_Observed	Core
ATCol0-1G21860	0.509537	Core	Observed	Core_Observed	Core
ATCol0-1G21880	0.217174	Core	Observed	Core_Observed	Core
ATCol0-1G21890	0.492836	Core	Observed	Core_Observed	Core
ATCol0-1G21900	0.460568	Core	Observed	Core_Observed	Core
ATCol0-1G21910	0.393491	Core	Observed	Core_Observed	Core
ATCol0-1G21920	0.155835	Core	Observed	Core_Observed	Core
ATCol0-1G21930	0.134733	Core	Observed	Core_Observed	Core
ATCol0-1G21940	0.124363	Core	Observed	Core_Observed	Core
ATCol0-1G21950	0.0975919	Core	Observed	Core_Observed	Core
ATCol0-1G21960	0.115664	Core	Observed	Core_Observed	Core
ATCol0-1G21980	0.336670666666667	Core	Observed	Core_Observed	Core
ATCol0-1G21990	0.29619075	Core	Observed	Core_Observed	Core
ATCol0-1G22000	0.06609045	Core	Observed	Core_Observed	Core
ATCol0-1G22010	0.101577	Core	Observed	Core_Observed	Core
ATCol0-1G22030	0.484267	Core	Observed	Core_Observed	Core
ATCol0-1G22040	0.396675	Core	Observed	Core_Observed	Core
ATCol0-1G22050	0.313734	Core	Observed	Core_Observed	Core
ATCol0-1G22060	0.178855	Core	Observed	Core_Observed	Core
ATCol0-1G22070	0.374806	Core	Observed	Core_Observed	Core
ATCol0-1G22080	0.138627	Core	Observed	Core_Observed	Core
ATCol0-1G22090	0.335041	Core	Observed	Core_Observed	Core
ATCol0-1G22100	0.0632636	Core	Observed	Core_Observed	Core
ATCol0-1G22110	0.401111	Core	Observed	Core_Observed	Core
ATCol0-1G22120	0.101579	Core	Observed	Core_Observed	Core
ATCol0-1G22130	0.0756438	Core	Observed	Core_Observed	Core
ATCol0-1G22140	0.436175333333333	Core	Observed	Core_Observed	Core
ATCol0-1G22150	0.410238	Core	Observed	Core_Observed	Core
ATCol0-1G22160	0.239894	Core	Observed	Core_Observed	Core
ATCol0-1G22170	0.344383	Core	Observed	Core_Observed	Core
ATCol0-1G22180	0.469086	Core	Observed	Core_Observed	Core
ATCol0-1G22190	0.212561	Core	Observed	Core_Observed	Core
ATCol0-1G22200	0.1270204	Core	Observed	Core_Observed	Core
ATCol0-1G22210	0.4095	Core	Observed	Core_Observed	Core
ATCol0-1G22220	0.124238	Core	Observed	Core_Observed	Core
ATCol0-1G22230	0.163311	Core	Observed	Core_Observed	Core
ATCol0-1G22250	0.121133	Core	Observed	Core_Observed	Core
ATCol0-1G22270	0.28357	Core	Observed	Core_Observed	Core
ATCol0-1G22280	0.33261	Core	Observed	Core_Observed	Core
ATCol0-1G22290	0.0356503	Core	Observed	Core_Observed	Core
ATCol0-1G22300	0.00560756	Core	Observed	Core_Observed	Core
ATCol0-1G22310	0.00768415	Core	Observed	Core_Observed	Core
ATCol0-1G22320	0.117544	Core	Observed	Core_Observed	Core
ATCol0-1G22330	0.179114	Core	Observed	Core_Observed	Core
ATCol0-1G22340	0.259418	Core	Observed	Core_Observed	Core
ATCol0-1G22350	0.63042	Core	Observed	Core_Observed	Core
ATCol0-1G22360	0.179866	Core	Observed	Core_Observed	Core
ATCol0-1G22370	0.330287	Core	Observed	Core_Observed	Core
ATCol0-1G22380	0.0290711	Core	Observed	Core_Observed	Core
ATCol0-1G22390	0.102104	Core	Observed	Core_Observed	Core
ATCol0-1G22400	0.148273	Core	Observed	Core_Observed	Core
ATCol0-1G22410	0.455277	Core	Observed	Core_Observed	Core
ATCol0-1G22420	0.136966	Core	Observed	Core_Observed	Core
ATCol0-1G22430	0.177352	Core	Observed	Core_Observed	Core
ATCol0-1G22440	0.0284097	Core	Observed	Core_Observed	Core
ATCol0-1G22450	0.180802	Core	Observed	Core_Observed	Core
ATCol0-1G22460	0.260651	Core	Observed	Core_Observed	Core
ATCol0-1G22470	0.276604	Core	Observed	Core_Observed	Core
ATCol0-1G22480	0.151021	Core	Observed	Core_Observed	Core
ATCol0-1G22490	0.265777	Core	Observed	Core_Observed	Core
ATCol0-1G22500	0.123629	Core	Observed	Core_Observed	Core
ATCol0-1G22510	0.105641	Core	Observed	Core_Observed	Core
ATCol0-1G22520	0.164043	Core	Observed	Core_Observed	Core
ATCol0-1G22530	0.274995	Core	Observed	Core_Observed	Core
ATCol0-1G22540	0.2036037	Core	Observed	Core_Observed	Core
ATCol0-1G22550	0.0307503	Core	Observed	Core_Observed	Core
ATCol0-1G22560	0.140618	Core	Observed	Core_Observed	Core
ATCol0-1G22570	0.106647	Core	Observed	Core_Observed	Core
ATCol0-1G22580	0.412451	Core	Observed	Core_Observed	Core
ATCol0-1G22590	0.0578124	Core	Observed	Core_Observed	Core
ATCol0-1G22600	0.366477	Core	Observed	Core_Observed	Core
ATCol0-1G22610	0.162854	Core	Observed	Core_Observed	Core
ATCol0-1G22620	0.104206	Core	Observed	Core_Observed	Core
ATCol0-1G22630	0.120388	Core	Observed	Core_Observed	Core
ATCol0-1G22640	0.109603	Core	Observed	Core_Observed	Core
ATCol0-1G22660	0.093591	Core	Observed	Core_Observed	Core
ATCol0-1G22670	0.109738	Core	Observed	Core_Observed	Core
ATCol0-1G22680	0.352619	Core	Observed	Core_Observed	Core
ATCol0-1G22690	0.0971186	Core	Observed	Core_Observed	Core
ATCol0-1G22700	0.0569128	Core	Observed	Core_Observed	Core
ATCol0-1G22710	0.30488	Core	Observed	Core_Observed	Core
ATCol0-1G22730	0.2979355	Core	Observed	Core_Observed	Core
ATCol0-1G22750	0.0296968	Core	Observed	Core_Observed	Core
ATCol0-1G22760	0.290959	Core	Observed	Core_Observed	Core
ATCol0-1G22770	0.333023	Core	Observed	Core_Observed	Core
ATCol0-1G22780	0.182401	Core	Observed	Core_Observed	Core
ATCol0-1G22790	0.250659	Core	Observed	Core_Observed	Core
ATCol0-1G22800	0.530997	Core	Observed	Core_Observed	Core
ATCol0-1G22810	0.0169009	Core	Observed	Core_Observed	Core
ATCol0-1G22820	0.0985864	Core	Observed	Core_Observed	Core
ATCol0-1G22830	0.0488376	Core	Observed	Core_Observed	Core
ATCol0-1G22840	0.408726	Core	Observed	Core_Observed	Core
ATCol0-1G22850	0.220709	Core	Observed	Core_Observed	Core
ATCol0-1G22870	0.904046	Core	Observed	Core_Observed	Core
ATCol0-1G22900	0.324115	Core	Observed	Core_Observed	Core
ATCol0-1G22910	0.204131	Core	Observed	Core_Observed	Core
ATCol0-1G22940	0.2453078	Core	Observed	Core_Observed	Core
ATCol0-1G22950	0.223073	Core	Observed	Core_Observed	Core
ATCol0-1G22960	0.054363	Core	Observed	Core_Observed	Core
ATCol0-1G22970	0.243737	Core	Observed	Core_Observed	Core
ATCol0-1G22980	0.138524	Core	Observed	Core_Observed	Core
ATCol0-1G23010	0.177556	Core	Observed	Core_Observed	Core
ATCol0-1G23020	0.416501	Core	Observed	Core_Observed	Core
ATCol0-1G23030	0.4122	Core	Observed	Core_Observed	Core
ATCol0-1G23040	0.228318	Core	Observed	Core_Observed	Core
ATCol0-1G23050	0.139981	Core	Observed	Core_Observed	Core
ATCol0-1G23060	0.908053	Core	Observed	Core_Observed	Core
ATCol0-1G23070	0.222873	Core	Observed	Core_Observed	Core
ATCol0-1G23080	0.176661	Core	Observed	Core_Observed	Core
ATCol0-1G23090	0.104574	Core	Observed	Core_Observed	Core
ATCol0-1G23100	0.121971	Core	Observed	Core_Observed	Core
ATCol0-1G23110	0.115769	Core	Observed	Core_Observed	Core
ATCol0-1G23120	0.281562	Core	Observed	Core_Observed	Core
ATCol0-1G23130	0.291294	Core	Observed	Core_Observed	Core
ATCol0-1G23140	0.137818	Core	Observed	Core_Observed	Core
ATCol0-1G23170	0.144397	Core	Observed	Core_Observed	Core
ATCol0-1G23180	0.484298	Core	Observed	Core_Observed	Core
ATCol0-1G23190	0.409642	Core	Observed	Core_Observed	Core
ATCol0-1G23200	0.308346	Core	Observed	Core_Observed	Core
ATCol0-1G23220	0.123137	Core	Observed	Core_Observed	Core
ATCol0-1G23230	0.589187	Core	Observed	Core_Observed	Core
ATCol0-1G23240	0.225594	Core	Observed	Core_Observed	Core
ATCol0-1G23250	0.183744	Core	Observed	Core_Observed	Core
ATCol0-1G23260	0.0803336	Core	Observed	Core_Observed	Core
ATCol0-1G23270	0.210017	Core	Observed	Core_Observed	Core
ATCol0-1G23280	0.0864985	Core	Observed	Core_Observed	Core
ATCol0-1G23290	0.117734	Core	Observed	Core_Observed	Core
ATCol0-1G23300	0.250223	Core	Observed	Core_Observed	Core
ATCol0-1G23310	0.276873	Core	Observed	Core_Observed	Core
ATCol0-1G23320	0.201184	Core	Observed	Core_Observed	Core
ATCol0-1G23330	0.319054	Core	Observed	Core_Observed	Core
ATCol0-1G23340	0.0390635	Core	Observed	Core_Observed	Core
ATCol0-1G23350	0.1686555	Core	Observed	Core_Observed	Core
ATCol0-1G23360	0.0362829	Core	Observed	Core_Observed	Core
ATCol0-1G23370	0.0367975	Core	Observed	Core_Observed	Core
ATCol0-1G23380	0.1611	Core	Observed	Core_Observed	Core
ATCol0-1G23390	0.0294665	Core	Observed	Core_Observed	Core
ATCol0-1G23400	0.222561	Core	Observed	Core_Observed	Core
ATCol0-1G23410	0.251719	Core	Observed	Core_Observed	Core
ATCol0-1G23420	0.190671	Core	Observed	Core_Observed	Core
ATCol0-1G23430	0.123281	Core	Observed	Core_Observed	Core
ATCol0-1G23440	1.8173	Core	Observed	Core_Observed	Core
ATCol0-1G23450	0.375194	Core	Observed	Core_Observed	Core
ATCol0-1G23500	0.180156	Core	Observed	Core_Observed	Core
ATCol0-1G23510	0.227887	Core	Observed	Core_Observed	Core
ATCol0-1G23520	0.140593	Core	Observed	Core_Observed	Core
ATCol0-1G23530	0.137921	Core	Observed	Core_Observed	Core
ATCol0-1G23540	0.139923	Core	Observed	Core_Observed	Core
ATCol0-1G23550	0.0992934	Core	Observed	Core_Observed	Core
ATCol0-1G23560	0.408644	Core	Observed	Core_Observed	Core
ATCol0-1G23570	0.303217	Core	Observed	Core_Observed	Core
ATCol0-1G23580	0.156183	Core	Observed	Core_Observed	Core
ATCol0-1G23590	0.248263	Core	Observed	Core_Observed	Core
ATCol0-1G23600	0.205183	Core	Observed	Core_Observed	Core
ATCol0-1G23610	0.338364	Core	Observed	Core_Observed	Core
ATCol0-1G23620	0.156073	Core	Observed	Core_Observed	Core
ATCol0-1G23630	0.371352	Core	Observed	Core_Observed	Core
ATCol0-1G23640	0.390148	Core	Observed	Core_Observed	Core
ATCol0-1G23670	0.170261	Core	Observed	Core_Observed	Core
ATCol0-1G23680	0.205534	Core	Observed	Core_Observed	Core
ATCol0-1G23690	0.132815	Core	Observed	Core_Observed	Core
ATCol0-1G23700	0.11435	Core	Observed	Core_Observed	Core
ATCol0-1G23710	0.210029	Core	Observed	Core_Observed	Core
ATCol0-1G23730	0.001	Core	Observed	Core_Observed	Core
ATCol0-1G23740	0.126968	Core	Observed	Core_Observed	Core
ATCol0-1G23750	0.154188	Core	Observed	Core_Observed	Core
ATCol0-1G23760	0.101581	Core	Observed	Core_Observed	Core
ATCol0-1G23770	0.246397	Core	Observed	Core_Observed	Core
ATCol0-1G23780	0.0258064	Core	Observed	Core_Observed	Core
ATCol0-1G23790	0.0725284	Core	Observed	Core_Observed	Core
ATCol0-1G23800	0.4431135	Core	Observed	Core_Observed	Core
ATCol0-1G23810	0.251474	Core	Observed	Core_Observed	Core
ATCol0-1G23820	0.001	Core	Observed	Core_Observed	Core
ATCol0-1G23830	0.233139	Core	Observed	Core_Observed	Core
ATCol0-1G23840	0.190014	Core	Observed	Core_Observed	Core
ATCol0-1G23850	0.127103	Core	Observed	Core_Observed	Core
ATCol0-1G23860	0.0778772	Core	Observed	Core_Observed	Core
ATCol0-1G23870	0.001	Core	Observed	Core_Observed	Core
ATCol0-1G23880	0.175973	Core	Observed	Core_Observed	Core
ATCol0-1G23900	0.182855	Core	Observed	Core_Observed	Core
ATCol0-1G23910	0.495304	Core	Observed	Core_Observed	Core
ATCol0-1G23930	0.0878621	Core	Observed	Core_Observed	Core
ATCol0-1G23940	0.102127	Core	Observed	Core_Observed	Core
ATCol0-1G23950	0.121325	Core	Observed	Core_Observed	Core
ATCol0-1G23960	0.0798294	Core	Observed	Core_Observed	Core
ATCol0-1G23970	0.0519884	Core	Observed	Core_Observed	Core
ATCol0-1G23980	0.0521483	Core	Observed	Core_Observed	Core
ATCol0-1G23990	0.140986	Core	Observed	Core_Observed	Core
ATCol0-1G24000	0.326246	Core	Observed	Core_Observed	Core
ATCol0-1G24010	0.0880929	Core	Observed	Core_Observed	Core
ATCol0-1G24020	0.179304	Core	Observed	Core_Observed	Core
ATCol0-1G24030	0.135683	Core	Observed	Core_Observed	Core
ATCol0-1G24040	0.0967278	Core	Observed	Core_Observed	Core
ATCol0-1G24060	0.317616	Core	Observed	Core_Observed	Core
ATCol0-1G24070	0.113777	Core	Observed	Core_Observed	Core
ATCol0-1G24080	0.255118	Core	Observed	Core_Observed	Core
ATCol0-1G24100	0.167864	Core	Observed	Core_Observed	Core
ATCol0-1G24110	0.0477047	Core	Observed	Core_Observed	Core
ATCol0-1G24120	0.180994	Core	Observed	Core_Observed	Core
ATCol0-1G24130	0.215756	Core	Observed	Core_Observed	Core
ATCol0-1G24150	0.153014	Core	Observed	Core_Observed	Core
ATCol0-1G24160	0.115761	Core	Observed	Core_Observed	Core
ATCol0-1G24170	0.227595	Core	Observed	Core_Observed	Core
ATCol0-1G24180	0.116537	Core	Observed	Core_Observed	Core
ATCol0-1G24190	0.104475	Core	Observed	Core_Observed	Core
ATCol0-1G24200	0.0558528	Core	Observed	Core_Observed	Core
ATCol0-1G24210	0.181987	Core	Observed	Core_Observed	Core
ATCol0-1G24230	0.343082	Core	Observed	Core_Observed	Core
ATCol0-1G24240	0.503339	Core	Observed	Core_Observed	Core
ATCol0-1G24250	0.33470995	Core	Observed	Core_Observed	Core
ATCol0-1G24260	0.1320965	Core	Observed	Core_Observed	Core
ATCol0-1G24270	0.117038	Core	Observed	Core_Observed	Core
ATCol0-1G24290	0.2182466	Core	Observed	Core_Observed	Core
ATCol0-1G24300	0.244167	Core	Observed	Core_Observed	Core
ATCol0-1G24310	0.118268	Core	Observed	Core_Observed	Core
ATCol0-1G24320	0.18475885	Core	Observed	Core_Observed	Core
ATCol0-1G24330	0.191499	Core	Observed	Core_Observed	Core
ATCol0-1G24340	0.5135455	Core	Observed	Core_Observed	Core
ATCol0-1G24350	0.197655	Core	Observed	Core_Observed	Core
ATCol0-1G24360	0.315782	Core	Observed	Core_Observed	Core
ATCol0-1G24370	0.212295	Core	Observed	Core_Observed	Core
ATCol0-1G24380	0.193055	Core	Observed	Core_Observed	Core
ATCol0-1G24390	0.208398	Core	Observed	Core_Observed	Core
ATCol0-1G24400	0.0959124	Core	Observed	Core_Observed	Core
ATCol0-1G24410	0.219899	Core	Observed	Core_Observed	Core
ATCol0-1G24420	0.0975991	Core	Observed	Core_Observed	Core
ATCol0-1G24430	0.0845554	Core	Observed	Core_Observed	Core
ATCol0-1G24440	0.125622	Core	Observed	Core_Observed	Core
ATCol0-1G24450	0.001	Core	Observed	Core_Observed	Core
ATCol0-1G24460	0.123009	Core	Observed	Core_Observed	Core
ATCol0-1G24470	0.140443	Core	Observed	Core_Observed	Core
ATCol0-1G24480	0.311339	Core	Observed	Core_Observed	Core
ATCol0-1G24500	0.249674	Core	Observed	Core_Observed	Core
ATCol0-1G24510	0.164344	Core	Observed	Core_Observed	Core
ATCol0-1G24520	0.10462	Core	Observed	Core_Observed	Core
ATCol0-1G24530	0.52011	Core	Observed	Core_Observed	Core
ATCol0-1G24540	0.130235	Core	Observed	Core_Observed	Core
ATCol0-1G24550	0.0773568	Core	Observed	Core_Observed	Core
ATCol0-1G24560	0.104763	Core	Observed	Core_Observed	Core
ATCol0-1G24570	0.206548	Core	Observed	Core_Observed	Core
ATCol0-1G24580	0.397675	Core	Observed	Core_Observed	Core
ATCol0-1G24590	0.140881	Core	Observed	Core_Observed	Core
ATCol0-1G24600	0.100078	Core	Observed	Core_Observed	Core
ATCol0-1G24610	0.389671	Core	Observed	Core_Observed	Core
ATCol0-1G24620	0.394006	Core	Observed	Core_Observed	Core
ATCol0-1G24650	0.135837	Core	Observed	Core_Observed	Core
ATCol0-1G24660	0.2142	Core	Observed	Core_Observed	Core
ATCol0-1G24670	0.140938	Core	Observed	Core_Observed	Core
ATCol0-1G24680	0.362102	Core	Observed	Core_Observed	Core
ATCol0-1G24690	0.0449717	Core	Observed	Core_Observed	Core
ATCol0-1G24700	0.25507	Core	Observed	Core_Observed	Core
ATCol0-1G24710	0.129553	Core	Observed	Core_Observed	Core
ATCol0-1G24720	0.261646	Core	Observed	Core_Observed	Core
ATCol0-1G24730	0.273721	Core	Observed	Core_Observed	Core
ATCol0-1G24740	0.0218438	Core	Observed	Core_Observed	Core
ATCol0-1G24750	0.121251	Core	Observed	Core_Observed	Core
ATCol0-1G24760	0.001	Core	Observed	Core_Observed	Core
ATCol0-1G24770	0.666094	Core	Observed	Core_Observed	Core
ATCol0-1G24780	0.407343	Core	Observed	Core_Observed	Core
ATCol0-1G24790	0.321921	Core	Observed	Core_Observed	Core
ATCol0-1G24800	0.207018	Core	Observed	Core_Observed	Core
ATCol0-1G24810	0.0869636	Core	Observed	Core_Observed	Core
ATCol0-1G24820	0.226593	Core	Observed	Core_Observed	Core
ATCol0-1G24830	0.168488	Core	Observed	Core_Observed	Core
ATCol0-1G24840	0.249337	Core	Observed	Core_Observed	Core
ATCol0-1G24850	0.001	Core	Observed	Core_Observed	Core
ATCol0-1G24860	0.0749617	Core	Observed	Core_Observed	Core
ATCol0-1G24870	0.209624	Core	Observed	Core_Observed	Core
ATCol0-1G24880	0.0961766	Core	Observed	Core_Observed	Core
ATCol0-1G24890	0.081846	Core	Observed	Core_Observed	Core
ATCol0-1G24900	0.163221	Core	Observed	Core_Observed	Core
ATCol0-1G24910	0.140888	Core	Observed	Core_Observed	Core
ATCol0-1G24920	0.118185	Core	Observed	Core_Observed	Core
ATCol0-1G24930	0.0736971	Core	Observed	Core_Observed	Core
ATCol0-1G24940	0.167454	Core	Observed	Core_Observed	Core
ATCol0-1G24950	0.105955	Core	Observed	Core_Observed	Core
ATCol0-1G24960	0.0587935	Core	Observed	Core_Observed	Core
ATCol0-1G24970	0.440972	Core	Observed	Core_Observed	Core
ATCol0-1G24980	0.171214	Core	Observed	Core_Observed	Core
ATCol0-1G24990	0.08853	Core	Observed	Core_Observed	Core
ATCol0-1G25000	0.202511	Core	Observed	Core_Observed	Core
ATCol0-1G25010	0.0788846	Core	Observed	Core_Observed	Core
ATCol0-1G25020	0.109095	Core	Observed	Core_Observed	Core
ATCol0-1G25030	0.231033	Core	Observed	Core_Observed	Core
ATCol0-1G25040	0.173956	Core	Observed	Core_Observed	Core
ATCol0-1G25050	0.221721	Core	Observed	Core_Observed	Core
ATCol0-1G25060	0.180815	Core	Observed	Core_Observed	Core
ATCol0-1G25070	0.526656	Core	Observed	Core_Observed	Core
ATCol0-1G25140	0.654284	Core	Observed	Core_Observed	Core
ATCol0-1G25150	0.363533	Core	Observed	Core_Observed	Core
ATCol0-1G25170	0.0155893	Core	Observed	Core_Observed	Core
ATCol0-1G25180	0.0998232	Core	Observed	Core_Observed	Core
ATCol0-1G25190	0.0643069	Core	Observed	Core_Observed	Core
ATCol0-1G25200	0.253778	Core	Observed	Core_Observed	Core
ATCol0-1G25210	0.166874	Core	Observed	Core_Observed	Core
ATCol0-1G25220	0.101221	Core	Observed	Core_Observed	Core
ATCol0-1G25230	0.022721	Core	Observed	Core_Observed	Core
ATCol0-1G25240	0.341533	Core	Observed	Core_Observed	Core
ATCol0-1G25250	0.76855	Core	Observed	Core_Observed	Core
ATCol0-1G25270	0.140551	Core	Observed	Core_Observed	Core
ATCol0-1G25280	0.395524	Core	Observed	Core_Observed	Core
ATCol0-1G25290	0.34707	Core	Observed	Core_Observed	Core
ATCol0-1G25300	0.815829	Core	Observed	Core_Observed	Core
ATCol0-1G25310	0.168027	Core	Observed	Core_Observed	Core
ATCol0-1G25340	0.241765	Core	Observed	Core_Observed	Core
ATCol0-1G25350	0.0544023	Core	Observed	Core_Observed	Core
ATCol0-1G25370	0.362517	Core	Observed	Core_Observed	Core
ATCol0-1G25380	0.541202	Core	Observed	Core_Observed	Core
ATCol0-1G25390	0.360487	Core	Observed	Core_Observed	Core
ATCol0-1G25400	0.326267	Core	Observed	Core_Observed	Core
ATCol0-1G25410	0.218079	Core	Observed	Core_Observed	Core
ATCol0-1G25420	1.09728	Core	Observed	Core_Observed	Core
ATCol0-1G25430	0.0855656	Core	Observed	Core_Observed	Core
ATCol0-1G25450	0.171247	Core	Observed	Core_Observed	Core
ATCol0-1G25460	0.158745	Core	Observed	Core_Observed	Core
ATCol0-1G25470	0.0453405	Core	Observed	Core_Observed	Core
ATCol0-1G25490	0.0411375	Core	Observed	Core_Observed	Core
ATCol0-1G25500	0.201584	Core	Observed	Core_Observed	Core
ATCol0-1G25510	0.613694	Core	Observed	Core_Observed	Core
ATCol0-1G25520	0.0598183	Core	Observed	Core_Observed	Core
ATCol0-1G25530	0.60558	Core	Observed	Core_Observed	Core
ATCol0-1G25540	0.117508	Core	Observed	Core_Observed	Core
ATCol0-1G25550	0.164312	Core	Observed	Core_Observed	Core
ATCol0-1G25560	0.0759426	Core	Observed	Core_Observed	Core
ATCol0-1G25570	0.593014	Core	Observed	Core_Observed	Core
ATCol0-1G25630	0.266237	Core	Observed	Core_Observed	Core
ATCol0-1G25640	0.202191	Core	Observed	Core_Observed	Core
ATCol0-1G25650	0.113791	Core	Observed	Core_Observed	Core
ATCol0-1G25660	0.0358119	Core	Observed	Core_Observed	Core
ATCol0-1G25680	0.041627	Core	Observed	Core_Observed	Core
ATCol0-1G25690	0.183479	Core	Observed	Core_Observed	Core
ATCol0-1G25710	0.649268	Core	Observed	Core_Observed	Core
ATCol0-1G25720	0.143718	Core	Observed	Core_Observed	Core
ATCol0-1G25730	0.18903	Core	Observed	Core_Observed	Core
ATCol0-1G25750	0.20518	Core	Observed	Core_Observed	Core
ATCol0-1G25760	0.12682	Core	Observed	Core_Observed	Core
ATCol0-1G25770	0.142404	Core	Observed	Core_Observed	Core
ATCol0-1G25780	0.167935	Core	Observed	Core_Observed	Core
ATCol0-1G25790	0.105634	Core	Observed	Core_Observed	Core
ATCol0-1G25800	0.198645	Core	Observed	Core_Observed	Core
ATCol0-1G25810	0.29413	Core	Observed	Core_Observed	Core
ATCol0-1G25820	0.106458	Core	Observed	Core_Observed	Core
ATCol0-1G25830	0.083574	Core	Observed	Core_Observed	Core
ATCol0-1G25840	0.101109	Core	Observed	Core_Observed	Core
ATCol0-1G25850	0.119872	Core	Observed	Core_Observed	Core
ATCol0-1G25860	0.142367	Core	Observed	Core_Observed	Core
ATCol0-1G25870	0.198552	Core	Observed	Core_Observed	Core
ATCol0-1G25880	0.195056	Core	Observed	Core_Observed	Core
ATCol0-1G25890	0.132838	Core	Observed	Core_Observed	Core
ATCol0-1G25900	0.658796	Core	Observed	Core_Observed	Core
ATCol0-1G25910	0.095628	Core	Observed	Core_Observed	Core
ATCol0-1G25920	0.0518288	Core	Observed	Core_Observed	Core
ATCol0-1G25930	0.34887	Core	Observed	Core_Observed	Core
ATCol0-1G25940	0.579635	Core	Observed	Core_Observed	Core
ATCol0-1G25950	0.0219106	Core	Observed	Core_Observed	Core
ATCol0-1G25960	0.190714	Core	Observed	Core_Observed	Core
ATCol0-1G25970	0.204405	Core	Observed	Core_Observed	Core
ATCol0-1G25980	0.296265	Core	Observed	Core_Observed	Core
ATCol0-1G25990	0.174532	Core	Observed	Core_Observed	Core
ATCol0-1G26010	0.206748	Core	Observed	Core_Observed	Core
ATCol0-1G26020	0.199969	Core	Observed	Core_Observed	Core
ATCol0-1G26030	0.404870333333333	Core	Observed	Core_Observed	Core
ATCol0-1G26040	0.16034	Core	Observed	Core_Observed	Core
ATCol0-1G26050	0.148268	Core	Observed	Core_Observed	Core
ATCol0-1G26060	0.272777666666667	Core	Observed	Core_Observed	Core
ATCol0-1G26070	0.640172	Core	Observed	Core_Observed	Core
ATCol0-1G26080	0.150599	Core	Observed	Core_Observed	Core
ATCol0-1G26090	0.455638	Core	Observed	Core_Observed	Core
ATCol0-1G26110	0.214177	Core	Observed	Core_Observed	Core
ATCol0-1G26120	0.0439846	Core	Observed	Core_Observed	Core
ATCol0-1G26130	0.148277	Core	Observed	Core_Observed	Core
ATCol0-1G26140	0.229742	Core	Observed	Core_Observed	Core
ATCol0-1G26150	0.294721	Core	Observed	Core_Observed	Core
ATCol0-1G26160	0.254566	Core	Observed	Core_Observed	Core
ATCol0-1G26170	0.233363	Core	Observed	Core_Observed	Core
ATCol0-1G26180	0.0553787	Core	Observed	Core_Observed	Core
ATCol0-1G26190	0.405906	Core	Observed	Core_Observed	Core
ATCol0-1G26210	0.204713	Core	Observed	Core_Observed	Core
ATCol0-1G26220	0.109864	Core	Observed	Core_Observed	Core
ATCol0-1G26230	0.260458	Core	Observed	Core_Observed	Core
ATCol0-1G26240	0.0785518	Core	Observed	Core_Observed	Core
ATCol0-1G26250	0.173415	Core	Observed	Core_Observed	Core
ATCol0-1G26260	0.235131	Core	Observed	Core_Observed	Core
ATCol0-1G26270	0.471048	Core	Observed	Core_Observed	Core
ATCol0-1G26290	0.225526	Core	Observed	Core_Observed	Core
ATCol0-1G26300	0.232515	Core	Observed	Core_Observed	Core
ATCol0-1G26310	0.295455	Core	Observed	Core_Observed	Core
ATCol0-1G26320	0.266372	Core	Observed	Core_Observed	Core
ATCol0-1G26330	0.0579692	Core	Observed	Core_Observed	Core
ATCol0-1G26340	0.206151	Core	Observed	Core_Observed	Core
ATCol0-1G26350	0.133884	Core	Observed	Core_Observed	Core
ATCol0-1G26360	0.001	Core	Observed	Core_Observed	Core
ATCol0-1G26370	0.162159	Core	Observed	Core_Observed	Core
ATCol0-1G26380	0.173042	Core	Observed	Core_Observed	Core
ATCol0-1G26400	0.166711	Core	Observed	Core_Observed	Core
ATCol0-1G26410	0.011493	Core	Observed	Core_Observed	Core
ATCol0-1G26420	0.194748	Core	Observed	Core_Observed	Core
ATCol0-1G26450	0.128348	Core	Observed	Core_Observed	Core
ATCol0-1G26460	0.0916031	Core	Observed	Core_Observed	Core
ATCol0-1G26480	0.268915	Core	Observed	Core_Observed	Core
ATCol0-1G26490	0.260209	Core	Observed	Core_Observed	Core
ATCol0-1G26520	0.200546	Core	Observed	Core_Observed	Core
ATCol0-1G26530	0.187193	Core	Observed	Core_Observed	Core
ATCol0-1G26540	0.3048735	Core	Observed	Core_Observed	Core
ATCol0-1G26550	0.0732748	Core	Observed	Core_Observed	Core
ATCol0-1G26560	0.0603519	Core	Observed	Core_Observed	Core
ATCol0-1G26570	0.170307	Core	Observed	Core_Observed	Core
ATCol0-1G26580	0.0212084	Core	Observed	Core_Observed	Core
ATCol0-1G26590	0.4067155	Core	Observed	Core_Observed	Core
ATCol0-1G26600	0.11373	Core	Observed	Core_Observed	Core
ATCol0-1G26610	0.3395615	Core	Observed	Core_Observed	Core
ATCol0-1G26620	0.0569555	Core	Observed	Core_Observed	Core
ATCol0-1G26630	0.284682	Core	Observed	Core_Observed	Core
ATCol0-1G26640	0.196484	Core	Observed	Core_Observed	Core
ATCol0-1G26650	0.140987	Core	Observed	Core_Observed	Core
ATCol0-1G26660	0.190441	Core	Observed	Core_Observed	Core
ATCol0-1G26680	0.183514	Core	Observed	Core_Observed	Core
ATCol0-1G26690	0.204669	Core	Observed	Core_Observed	Core
ATCol0-1G26700	0.200828	Core	Observed	Core_Observed	Core
ATCol0-1G26710	0.333692	Core	Observed	Core_Observed	Core
ATCol0-1G26720	0.0759915	Core	Observed	Core_Observed	Core
ATCol0-1G26730	0.0871326	Core	Observed	Core_Observed	Core
ATCol0-1G26740	0.111375	Core	Observed	Core_Observed	Core
ATCol0-1G26750	0.244352	Core	Observed	Core_Observed	Core
ATCol0-1G26760	0.355694	Core	Observed	Core_Observed	Core
ATCol0-1G26780	0.121553	Core	Observed	Core_Observed	Core
ATCol0-1G26800	0.0836691	Core	Observed	Core_Observed	Core
ATCol0-1G26810	0.897248	Core	Observed	Core_Observed	Core
ATCol0-1G26820	0.133178	Core	Observed	Core_Observed	Core
ATCol0-1G26830	0.578814	Core	Observed	Core_Observed	Core
ATCol0-1G26840	0.244101	Core	Observed	Core_Observed	Core
ATCol0-1G26850	0.198541	Core	Observed	Core_Observed	Core
ATCol0-1G26860	0.191849	Core	Observed	Core_Observed	Core
ATCol0-1G26870	0.21408	Core	Observed	Core_Observed	Core
ATCol0-1G26880	0.0611755	Core	Observed	Core_Observed	Core
ATCol0-1G26890	0.300832	Core	Observed	Core_Observed	Core
ATCol0-1G26900	0.105099	Core	Observed	Core_Observed	Core
ATCol0-1G26910	0.592093	Core	Observed	Core_Observed	Core
ATCol0-1G26920	0.127367	Core	Observed	Core_Observed	Core
ATCol0-1G26930	0.356155	Core	Observed	Core_Observed	Core
ATCol0-1G26940	0.0381204	Core	Observed	Core_Observed	Core
ATCol0-1G26950	0.0834113	Core	Observed	Core_Observed	Core
ATCol0-1G26960	0.163345	Core	Observed	Core_Observed	Core
ATCol0-1G26970	0.236804	Core	Observed	Core_Observed	Core
ATCol0-1G26980	0.001	Core	Observed	Core_Observed	Core
ATCol0-1G26990	0.62361	Core	Observed	Core_Observed	Core
ATCol0-1G27000	0.001	Core	Observed	Core_Observed	Core
ATCol0-1G27010	0.160667	Core	Observed	Core_Observed	Core
ATCol0-1G27020	0.171735	Core	Observed	Core_Observed	Core
ATCol0-1G27030	0.081834	Core	Observed	Core_Observed	Core
ATCol0-1G27040	0.847249	Core	Observed	Core_Observed	Core
ATCol0-1G27050	0.284989	Core	Observed	Core_Observed	Core
ATCol0-1G27060	0.155058	Core	Observed	Core_Observed	Core
ATCol0-1G27070	0.350809	Core	Observed	Core_Observed	Core
ATCol0-1G27090	0.168897	Core	Observed	Core_Observed	Core
ATCol0-1G27100	0.311096	Core	Observed	Core_Observed	Core
ATCol0-1G27110	0.18927	Core	Observed	Core_Observed	Core
ATCol0-1G27120	0.741352	Core	Observed	Core_Observed	Core
ATCol0-1G27130	0.446424	Core	Observed	Core_Observed	Core
ATCol0-1G27140	0.314457	Core	Observed	Core_Observed	Core
ATCol0-1G27150	0.231446	Core	Observed	Core_Observed	Core
ATCol0-1G27160	0.239223	Core	Observed	Core_Observed	Core
ATCol0-1G27170	0.284101	Core	Observed	Core_Observed	Core
ATCol0-1G27180	0.248245	Core	Observed	Core_Observed	Core
ATCol0-1G27190	0.137054	Core	Observed	Core_Observed	Core
ATCol0-1G27200	0.460006	Core	Observed	Core_Observed	Core
ATCol0-1G27210	0.248298	Core	Observed	Core_Observed	Core
ATCol0-1G27220	0.311672	Core	Observed	Core_Observed	Core
ATCol0-1G27230	0.16921	Core	Observed	Core_Observed	Core
ATCol0-1G27240	0.188549	Core	Observed	Core_Observed	Core
ATCol0-1G27250	0.0784717	Core	Observed	Core_Observed	Core
ATCol0-1G27260	0.10332	Core	Observed	Core_Observed	Core
ATCol0-1G27270	0.0992261	Core	Observed	Core_Observed	Core
ATCol0-1G27280	0.403084	Core	Observed	Core_Observed	Core
ATCol0-1G27290	0.18483	Core	Observed	Core_Observed	Core
ATCol0-1G27300	0.485474	Core	Observed	Core_Observed	Core
ATCol0-1G27310	0.524011	Core	Observed	Core_Observed	Core
ATCol0-1G27320	0.320039	Core	Observed	Core_Observed	Core
ATCol0-1G27330	0.301117	Core	Observed	Core_Observed	Core
ATCol0-1G27340	0.145735	Core	Observed	Core_Observed	Core
ATCol0-1G27350	0.157986	Core	Observed	Core_Observed	Core
ATCol0-1G27360	0.247289	Core	Observed	Core_Observed	Core
ATCol0-1G27370	0.0208041	Core	Observed	Core_Observed	Core
ATCol0-1G27380	0.295838	Core	Observed	Core_Observed	Core
ATCol0-1G27390	0.425806	Core	Observed	Core_Observed	Core
ATCol0-1G27400	0.125024	Core	Observed	Core_Observed	Core
ATCol0-1G27410	0.1607	Core	Observed	Core_Observed	Core
ATCol0-1G27420	0.0300023	Core	Observed	Core_Observed	Core
ATCol0-1G27430	0.532626	Core	Observed	Core_Observed	Core
ATCol0-1G27440	0.101678	Core	Observed	Core_Observed	Core
ATCol0-1G27450	0.0258269	Core	Observed	Core_Observed	Core
ATCol0-1G27460	0.0355795	Core	Observed	Core_Observed	Core
ATCol0-1G27470	0.1451	Core	Observed	Core_Observed	Core
ATCol0-1G27490	0.233571	Core	Observed	Core_Observed	Core
ATCol0-1G27500	0.316558	Core	Observed	Core_Observed	Core
ATCol0-1G27520	0.601047	Core	Observed	Core_Observed	Core
ATCol0-1G27530	0.129392	Core	Observed	Core_Observed	Core
ATCol0-1G27540	0.129392	Core	Observed	Core_Observed	Core
ATCol0-1G27550	0.611105	Core	Observed	Core_Observed	Core
ATCol0-1G27560	0.2961175	Core	Observed	Core_Observed	Core
ATCol0-1G27570	0.0717161	Core	Observed	Core_Observed	Core
ATCol0-1G27580	0.494035	Core	Observed	Core_Observed	Core
ATCol0-1G27590	0.127956	Core	Observed	Core_Observed	Core
ATCol0-1G27600	0.108453	Core	Observed	Core_Observed	Core
ATCol0-1G27610	0.0164302	Core	Observed	Core_Observed	Core
ATCol0-1G27620	0.395183	Core	Observed	Core_Observed	Core
ATCol0-1G27630	0.0468436	Core	Observed	Core_Observed	Core
ATCol0-1G27650	0.6013555	Core	Observed	Core_Observed	Core
ATCol0-1G27660	0.242776	Core	Observed	Core_Observed	Core
ATCol0-1G27670	0.0501418	Core	Observed	Core_Observed	Core
ATCol0-1G27680	0.190105	Core	Observed	Core_Observed	Core
ATCol0-1G27710	0.346975	Core	Observed	Core_Observed	Core
ATCol0-1G27730	0.217741	Core	Observed	Core_Observed	Core
ATCol0-1G27740	0.0814022	Core	Observed	Core_Observed	Core
ATCol0-1G27760	0.0584255	Core	Observed	Core_Observed	Core
ATCol0-1G27770	0.063893	Core	Observed	Core_Observed	Core
ATCol0-1G27780	0.148275	Core	Observed	Core_Observed	Core
ATCol0-1G27790	0.284797	Core	Observed	Core_Observed	Core
ATCol0-1G27800	0.485159	Core	Observed	Core_Observed	Core
ATCol0-1G27810	0.0949746	Core	Observed	Core_Observed	Core
ATCol0-1G27840	0.104329	Core	Observed	Core_Observed	Core
ATCol0-1G27850	0.386539	Core	Observed	Core_Observed	Core
ATCol0-1G27860	0.299107	Core	Observed	Core_Observed	Core
ATCol0-1G27870	0.0761184	Core	Observed	Core_Observed	Core
ATCol0-1G27890	0.146123	Core	Observed	Core_Observed	Core
ATCol0-1G27900	0.106933	Core	Observed	Core_Observed	Core
ATCol0-1G27910	0.170938	Core	Observed	Core_Observed	Core
ATCol0-1G27920	0.191539	Core	Observed	Core_Observed	Core
ATCol0-1G27930	0.220615	Core	Observed	Core_Observed	Core
ATCol0-1G27940	0.307328	Core	Observed	Core_Observed	Core
ATCol0-1G27960	0.0660323	Core	Observed	Core_Observed	Core
ATCol0-1G27970	0.130802	Core	Observed	Core_Observed	Core
ATCol0-1G27980	0.0806245	Core	Observed	Core_Observed	Core
ATCol0-1G27990	0.110853	Core	Observed	Core_Observed	Core
ATCol0-1G28000	0.283996	Core	Observed	Core_Observed	Core
ATCol0-1G28020	0.164188	Core	Observed	Core_Observed	Core
ATCol0-1G28030	0.0656778	Core	Observed	Core_Observed	Core
ATCol0-1G28040	0.136567	Core	Observed	Core_Observed	Core
ATCol0-1G28050	0.0811201	Core	Observed	Core_Observed	Core
ATCol0-1G28060	0.0162297	Core	Observed	Core_Observed	Core
ATCol0-1G28070	0.0576742	Core	Observed	Core_Observed	Core
ATCol0-1G28080	0.114518	Core	Observed	Core_Observed	Core
ATCol0-1G28090	0.129043	Core	Observed	Core_Observed	Core
ATCol0-1G28100	0.321253	Core	Observed	Core_Observed	Core
ATCol0-1G28110	0.112062	Core	Observed	Core_Observed	Core
ATCol0-1G28120	0.138896	Core	Observed	Core_Observed	Core
ATCol0-1G28130	0.171445	Core	Observed	Core_Observed	Core
ATCol0-1G28140	0.182942	Core	Observed	Core_Observed	Core
ATCol0-1G28150	0.303062	Core	Observed	Core_Observed	Core
ATCol0-1G28170	0.207779	Core	Observed	Core_Observed	Core
[truncated: 24,858 more rows]

## Sheet: Figure5g
acc_num	group	N	gene_num	sd	se	ci	class
[truncated: 390 more rows]
